# Supplementary material for: A fetal oncogene NUAK2 is an emerging therapeutic target in glioblastoma
Source: EMBO Mol Med. 2025 Aug 6;17(9):2409–37. doi: 10.1038/s44321-025-00287-3 (PMC12423323; doi:10.1038/s44321-025-00287-3)
Supplement: Supplementary file 3 — Dataset EV1 [file 44321_2025_287_MOESM3_ESM.xlsx]

## Sheet: Legend
Dataset EV1 - RNA-sequencing of U251 Wildtype and U251 NUAK2CR cells
Tab1 Figure legend
Tab2 Processed RNA sequencing analysis of Wildtype and NUAK2CR deleted cells.
Tab3 Statistically significant Differentially Expressed Genes (DEGs) between NUAK2 WT and NUAK2CR U251 cells.
Tab4 RNA sequencing analysis of GBM-NUAK2high versus GBM-NUAK2low patients. Data was obtained from the TCGA database.
Tab5 Statistically significant Differentially Expressed Genes (DEGs) between GBM-NUAK2high versus GBM-NUAK2low patients.

## Sheet: U251 Gene Expression
baseMean	log2FoldChange	lfcSE	stat	pvalue	padj	symbol
2.89885	-2.66835	1.82278	-1.46389	0.143225	0.235986	DDX11L1
493.593	-0.11103	0.145002	-0.765715	0.443846	0.574279	WASH7P
16.5625	0.492568	0.596069	0.826361	0.408599	0.54072	MIR6859-1
20.4869	-1.47438	0.5416	-2.72227	0.00648343	0.016029	LOC729737
323.848	-0.332012	0.154682	-2.14642	0.0318398	0.0658921	LOC102723897
16.4224	0.0803919	0.740149	0.108616	0.913507	0.94469	LOC100132287
43.5458	-0.0991107	0.387044	-0.256071	0.797896	0.8664	LOC100288069
7.92712	-0.0191501	0.977357	-0.0195938	0.984367	0.990589	FAM87B
719.481	-1.28745	0.131735	-9.77303	1.46995e-22	2.518e-21	SAMD11
7215.46	-0.943505	0.086921	-10.8547	1.89341e-27	4.23626e-26	NOC2L
885.574	-0.222597	0.136349	-1.63256	0.102562	0.178619	KLHL17
233.249	-0.984364	0.214661	-4.58566	4.52546e-06	1.95713e-05	PLEKHN1
76.1344	-0.752183	0.289395	-2.59915	0.00934536	0.0222425	PERM1
341.871	-0.132658	0.15549	-0.853163	0.393569	0.525668	HES4
633.162	-0.344014	0.116546	-2.95175	0.00315979	0.00840259	ISG15
27701.7	0.43549	0.068992	6.31218	2.75128e-10	1.96091e-09	AGRN
3.99581	0.377867	1.18711	0.318307	0.750252	0.833449	LOC105378948
849.595	-0.320342	0.112675	-2.84307	0.00446808	0.0115088	C1orf159
3.23996	0.597233	1.35798	0.439795	0.660086	0.764413	TNFRSF18
4.14572	-0.725692	1.33109	-0.545184	0.585627	0.702173	TNFRSF4
10300.7	-0.346557	0.087806	-3.94684	7.91885e-05	0.000285225	SDF4
2625	-0.351054	0.0791096	-4.43756	9.09823e-06	3.75158e-05	B3GALT6
11.9874	-0.210567	0.721103	-0.292007	0.770282	0.847145	C1QTNF12
2785.25	-0.769432	0.0902469	-8.52586	1.51684e-17	1.93504e-16	UBE2J2
234.872	0.931164	0.178898	5.20499	1.94012e-07	1.00715e-06	SCNN1D
2486.45	0.174175	0.111881	1.55679	0.119521	0.20262	ACAP3
838.767	-0.535651	0.126465	-4.23556	2.27986e-05	8.8378e-05	PUSL1
4048.13	-0.420915	0.0835325	-5.03893	4.68137e-07	2.30663e-06	INTS11
2126.39	-0.761021	0.0916165	-8.3066	9.84872e-17	1.18733e-15	CPTP
47.4224	-0.972132	0.37208	-2.61269	0.00898318	0.0214942	TAS1R3
4310.61	-0.503192	0.0996555	-5.04932	4.43389e-07	2.1927e-06	DVL1
208.859	0.666439	0.197689	3.37114	0.000748571	0.00226352	MXRA8
3780.11	-0.742589	0.0897605	-8.273	1.30625e-16	1.56083e-15	AURKAIP1
6738.9	0.0235221	0.099225	0.237058	0.812611	0.87736	CCNL2
1009.89	-0.322658	0.108558	-2.97221	0.00295661	0.00791921	MRPL20-AS1
2238.05	-0.695272	0.0785374	-8.85275	8.53909e-19	1.16564e-17	MRPL20
23.2573	-4.53104	0.79422	-5.70502	1.16326e-08	6.9546e-08	ANKRD65
377.307	-2.00689	0.151218	-13.2715	3.3868e-40	1.27485e-38	VWA1
10.6141	0.029721	0.740877	0.040116	0.968001	0.979504	ATAD3C
1197.47	-0.399847	0.146423	-2.73076	0.00631889	0.0156487	ATAD3B
2435.38	-0.560058	0.130046	-4.30661	1.65772e-05	6.55947e-05	ATAD3A
18.5804	-0.528119	0.566302	-0.932576	0.351039	0.481211	TMEM240
4044.47	-0.322783	0.0716992	-4.50191	6.73454e-06	2.83422e-05	SSU72
1660.97	0.347628	0.112478	3.09063	0.00199731	0.00552425	MIB2
4.21294	0.000761634	1.11261	0.000684547	0.999454	0.999625	MMP23B
2892.87	-0.336272	0.0774864	-4.33976	1.42639e-05	5.6994e-05	CDK11B
5050.61	0.179733	0.0725889	2.47604	0.013285	0.0303796	SLC35E2B
2.10844	-0.304511	1.75086	-0.17392	0.861928	0.910459	MMP23A
982.058	-0.236107	0.116377	-2.02881	0.0424778	0.0844596	CDK11A
781.516	0.0898967	0.104914	0.856861	0.391522	0.523452	SLC35E2A
3544.1	-0.340895	0.0880943	-3.86965	0.00010899	0.000382053	NADK
26901.4	-0.531691	0.0656177	-8.10285	5.36869e-16	6.131e-15	GNB1
40.0405	-1.01425	0.425448	-2.38396	0.0171275	0.0380633	GNB1-DT
12.7868	0.617857	0.710475	0.86964	0.384497	0.516026	CALML6
2.87345	-2.6657	1.65598	-1.60974	0.107454	0.185758	GABRD
88.797	-4.17049	0.394889	-10.5612	4.51025e-26	9.40716e-25	PRKCZ
27.9369	-0.897269	0.522826	-1.71619	0.0861273	0.154096	PRKCZ-AS1
1875.87	-0.141929	0.096249	-1.4746	0.140319	0.231982	FAAP20
5917.65	0.243551	0.0950837	2.56144	0.0104239	0.0244805	SKI
430.314	-0.284152	0.142883	-1.98869	0.0467349	0.0917489	MORN1
126.423	0.28834	0.246087	1.1717	0.241317	0.359171	LOC100129534
5789.36	-0.509821	0.0756438	-6.73976	1.58645e-11	1.27185e-10	RER1
1057.65	-0.698422	0.104907	-6.65751	2.78499e-11	2.1877e-10	PEX10
44.913	-0.810299	0.442778	-1.83004	0.0672446	0.12519	PANK4
6.36973	-0.427815	1.13519	-0.376866	0.706273	0.799686	TNFRSF14
30.1002	-0.955088	0.602731	-1.5846	0.113057	0.193798	PRXL2B
43.6724	0.597956	0.393792	1.51846	0.128899	0.215766	PRDM16-DT
355.948	-0.247715	0.138845	-1.78411	0.0744065	0.136367	PRDM16
56.7979	-0.780699	0.353314	-2.20965	0.0271298	0.0572939	ARHGEF16
978.332	-0.563478	0.101083	-5.57443	2.48341e-08	1.43294e-07	MEGF6
1409.23	-0.0963076	0.10214	-0.9429	0.345732	0.475534	TPRG1L
1143.92	-0.513434	0.0958672	-5.35567	8.52381e-08	4.6204e-07	WRAP73
851.377	-0.0876963	0.126005	-0.695972	0.486446	0.614752	TP73
1405.35	-0.0350803	0.107022	-0.327787	0.743073	0.827308	GFOD3P
2.67497	-0.340754	1.65042	-0.206465	0.836428	0.893597	SMIM1
3225.92	-0.72667	0.0942085	-7.71342	1.2249e-14	1.27287e-13	LRRC47
1899.51	-0.4241	0.0972232	-4.36213	1.28803e-05	5.18672e-05	CEP104
304.155	-0.534158	0.151391	-3.52834	0.000418173	0.00133052	DFFB
1393.36	-0.250123	0.0886655	-2.82097	0.00478784	0.0122336	C1orf174
16.7565	-7.29233	1.29978	-5.61044	2.01818e-08	1.17689e-07	AJAP1
741.877	0.0201578	0.117848	0.171049	0.864185	0.91205	NPHP4
1341.19	-1.79206	0.119268	-15.0255	4.99659e-51	2.63199e-49	KCNAB2
138.135	-0.794259	0.285503	-2.78196	0.00540313	0.0136212	CHD5
10983.3	-0.19877	0.0902493	-2.20245	0.0276332	0.0582239	RPL22
213.405	0.978751	0.198107	4.94051	7.79195e-07	3.73337e-06	RNF207
9085.11	-0.0657044	0.0690345	-0.951762	0.341218	0.470838	ICMT
16.4178	-1.68678	0.649007	-2.59902	0.00934912	0.0222484	ICMT-DT
783.018	0.504839	0.113412	4.45136	8.53287e-06	3.53675e-05	GPR153
4975.75	-0.748554	0.0791997	-9.45147	3.34093e-21	5.26062e-20	ACOT7
67.6865	0.737174	0.306086	2.40839	0.0160231	0.0359091	HES2
17.3115	-1.01378	0.615392	-1.64737	0.0994826	0.174154	ESPN
225.872	-0.374342	0.221794	-1.68779	0.0914511	0.162002	TNFRSF25
1076.03	-0.472886	0.114634	-4.1252	3.7042e-05	0.000139223	PLEKHG5
1635.02	-0.40812	0.12019	-3.39561	0.000684754	0.0020871	NOL9
1.86951	-0.479746	2.03781	-0.235422	0.813881	0.878433	TAS1R1
852.085	-0.509994	0.13461	-3.78867	0.000151454	0.000519079	ZBTB48
4481.5	-0.107276	0.100581	-1.06656	0.28617	0.41051	KLHL21
1759.29	0.367802	0.0914465	4.02204	5.76962e-05	0.000211637	PHF13
840.749	-1.07428	0.109801	-9.78391	1.32006e-22	2.27011e-21	THAP3
2698.44	-0.482913	0.0848245	-5.69308	1.24766e-08	7.43129e-08	DNAJC11
1048.61	-0.290469	0.0970272	-2.99369	0.0027563	0.00742221	CAMTA1
4205.95	-0.335373	0.0691031	-4.85323	1.21468e-06	5.68178e-06	VAMP3
1720.65	-0.872626	0.105778	-8.24956	1.58981e-16	1.88425e-15	PER3
32.365	-0.874879	0.464676	-1.88277	0.0597316	0.113295	TNFRSF9
7653.69	-0.692199	0.0751382	-9.21234	3.1908e-20	4.69939e-19	PARK7
16694.8	1.29275	0.0806107	16.0369	7.05729e-58	4.60193e-56	ERRFI1
231.117	-0.0759052	0.181294	-0.418686	0.675445	0.775999	SLC45A1
6864.36	0.119145	0.0981477	1.21393	0.224773	0.339481	RERE
3.12235	-0.471489	1.33373	-0.35351	0.723706	0.81244	RERE-AS1
132077	-0.868636	0.0725251	-11.977	4.68753e-33	1.32834e-31	ENO1
4.47225	-1.22931	1.15301	-1.06617	0.286345	0.410693	ENO1-AS1
78.0156	-0.690299	0.310934	-2.22008	0.0264135	0.0559226	GPR157
3088.97	0.737995	0.0791617	9.32262	1.13501e-20	1.72226e-19	H6PD
926.597	0.101689	0.101167	1.00516	0.31482	0.442524	SPSB1
561.431	-0.563681	0.130671	-4.31373	1.60524e-05	6.36327e-05	SLC25A33
2230.25	0.0699629	0.0967102	0.723429	0.469416	0.598665	TMEM201
1294.01	-0.643724	0.127289	-5.05718	4.25512e-07	2.10909e-06	PIK3CD
91.9321	0.915831	0.265459	3.44998	0.000560623	0.00174236	PIK3CD-AS2
17534.3	0.0327539	0.0696308	0.470393	0.638074	0.746114	CLSTN1
1611.76	0.27167	0.091105	2.98194	0.00286425	0.00769517	CTNNBIP1
1200.55	-0.43228	0.0954618	-4.52831	5.94583e-06	2.52961e-05	LZIC
706.554	-0.607255	0.107831	-5.63156	1.78582e-08	1.04591e-07	NMNAT1
4922.12	-0.592698	0.0839797	-7.05764	1.6936e-12	1.47139e-11	UBE4B
5112.11	-0.191618	0.0853976	-2.24383	0.0248433	0.0530012	KIF1B
11109.6	-0.584173	0.0644255	-9.06741	1.21879e-19	1.75092e-18	PGD
57.7944	-0.578383	0.331792	-1.74321	0.0812966	0.146907	CENPS
6.84836	0.904547	0.94926	0.952897	0.340642	0.470434	CORT
2715.29	-0.479985	0.0798129	-6.01388	1.81139e-09	1.18558e-08	DFFA
1479.58	-0.656515	0.105468	-6.22476	4.82283e-10	3.3557e-09	PEX14
252.915	-1.505	0.201067	-7.48511	7.14899e-14	6.99389e-13	CASZ1
9665.61	-0.289509	0.0676862	-4.27722	1.89243e-05	7.4117e-05	TARDBP
54.5895	0.179034	0.330834	0.54116	0.588397	0.704606	MASP2
5464.1	-0.53649	0.105738	-5.07377	3.90001e-07	1.94402e-06	SRM
4200.04	-0.726108	0.079141	-9.17487	4.52133e-20	6.60355e-19	EXOSC10
5905.19	-0.562447	0.0903404	-6.22587	4.78885e-10	3.33603e-09	MTOR
1365.34	-0.210643	0.0968609	-2.1747	0.0296525	0.061906	UBIAD1
3.95498	0.468183	1.23308	0.379685	0.704179	0.798037	DISP3
60.8035	0.170153	0.322532	0.527552	0.59781	0.712229	FBXO2
1135.89	-0.134287	0.108761	-1.2347	0.216942	0.329927	FBXO44
193.253	0.0110496	0.19373	0.057036	0.954516	0.971699	FBXO6
2409.47	-0.180586	0.0953643	-1.89365	0.0582716	0.110982	MAD2L2
677.117	1.87982	0.12046	15.6054	6.69028e-55	4.0467e-53	DRAXIN
605.363	-0.630842	0.114831	-5.49363	3.93751e-08	2.21869e-07	AGTRAP
901.905	0.0883908	0.109412	0.80787	0.419165	0.550384	MTHFR
1141.14	-0.0694716	0.104778	-0.663039	0.507305	0.634349	CLCN6
13.9742	-0.95423	0.645828	-1.47753	0.139533	0.230945	NPPA-AS1
17.8557	0.0615339	0.549014	0.112081	0.910759	0.943016	NPPA
4294.87	-0.407974	0.0758858	-5.37616	7.60905e-08	4.14633e-07	KIAA2013
15913.2	0.194267	0.0843581	2.30289	0.0212853	0.04618	PLOD1
8350.91	-0.612933	0.0716456	-8.55506	1.17806e-17	1.51499e-16	MFN2
823.314	-1.11794	0.124335	-8.99131	2.44301e-19	3.42274e-18	MIIP
1.87239	-1.86634	2.09889	-0.889203	0.373894	0.504808	TNFRSF8
11.7803	0.43277	0.709214	0.61021	0.541722	0.665804	TNFRSF1B
2079.6	0.191387	0.0977831	1.95726	0.0503164	0.0976869	VPS13D
2.01615	0.406999	1.66319	0.24471	0.806681	0.872971	SNORA59A
3519.82	1.54946	0.125202	12.3756	3.54157e-35	1.10539e-33	DHRS3
3.3093	5.40299	1.79858	3.00404	0.00266424	0.00719528	AADACL4
14.9359	-0.123959	0.627117	-0.197665	0.843308	0.898192	HNRNPCL1
6.24219	-5.87049	1.47459	-3.9811	6.85981e-05	0.000249229	PDPN
1529.09	-0.345547	0.0887316	-3.89429	9.84863e-05	0.000347735	PRDM2
1279.57	-0.175613	0.0951607	-1.84543	0.0649746	0.121544	KAZN
12.1952	1.05991	0.76404	1.38725	0.165367	0.265729	TMEM51-AS1
1177.56	0.744677	0.124166	5.99743	2.00463e-09	1.30549e-08	TMEM51
16.3308	0.280534	0.596643	0.470188	0.638221	0.746136	FHAD1
4018.94	0.412372	0.0820996	5.02282	5.09185e-07	2.49487e-06	EFHD2
1.73857	-4.01304	2.12386	-1.8895	0.0588248	0.11185	CTRC
5.90216	0.696147	1.16399	0.598072	0.549792	0.672517	CELA2B
648.319	-0.445943	0.120319	-3.70635	0.000210269	0.000703612	CASP9
1511.63	-0.0249188	0.0907267	-0.274658	0.783579	0.856212	DNAJC16
57.2501	0.181041	0.326634	0.554262	0.5794	0.697328	AGMAT
293.413	-0.716446	0.190014	-3.77049	0.000162929	0.000555477	DDI2
195.313	-0.565526	0.194814	-2.90291	0.00369711	0.00967493	RSC1A1
5034.09	-0.564048	0.0848152	-6.65032	2.92464e-11	2.2892e-10	PLEKHM2
25.6715	0.118769	0.470653	0.25235	0.80077	0.868826	SLC25A34
4419.04	0.468645	0.0820935	5.70868	1.13855e-08	6.81381e-08	FBLIM1
242.737	-0.645355	0.200334	-3.2214	0.00127567	0.00367249	UQCRHL
199.927	-0.139741	0.175932	-0.794289	0.427027	0.558533	SPEN-AS1
4571.84	0.10004	0.0955146	1.04738	0.294924	0.420416	SPEN
1805.1	-0.179911	0.0910414	-1.97614	0.0481387	0.0940732	ZBTB17
3.27961	-2.86367	1.62016	-1.76752	0.0771413	0.14044	HSPB7
4.01414	0.337782	1.3926	0.242555	0.808351	0.874239	CLCNKA
27.0692	0.767836	0.456015	1.6838	0.0922211	0.163234	FAM131C
12742.7	-0.396455	0.0799276	-4.96018	7.04261e-07	3.39194e-06	EPHA2
5.84258	-3.82379	1.39368	-2.74367	0.00607567	0.0151061	ARHGEF19
7.30742	-0.464717	0.881457	-0.527215	0.598044	0.712366	ANO7L1
203.858	-0.421902	0.194986	-2.16376	0.0304829	0.0633531	CPLANE2
1508.1	-0.489675	0.094123	-5.2025	1.96624e-07	1.0195e-06	FBXO42
12965.5	-0.444919	0.0683507	-6.50937	7.5468e-11	5.66931e-10	SZRD1
3.48814	3.82274	3.90368	0.979265	0.327449	0.45654	SPATA21
2427.76	-0.433717	0.0823967	-5.26376	1.41138e-07	7.45082e-07	NECAP2
132.458	-0.14018	0.232265	-0.603536	0.546152	0.669375	CROCCP3
640.115	-0.275947	0.127062	-2.17176	0.0298741	0.0622872	NBPF1
352.895	-0.306285	0.148735	-2.05927	0.0394681	0.079248	CROCCP2
83.0125	1.01029	0.333124	3.03278	0.00242316	0.00659953	MST1P2
30.1561	0.490299	0.521409	0.940336	0.347045	0.477022	MST1L
723.604	0.096074	0.124052	0.774465	0.438656	0.569665	CROCC
57.4939	0.801132	0.352113	2.27522	0.022893	0.0493142	MFAP2
9859.55	1.28208	0.0727457	17.6242	1.60723e-69	1.36857e-67	ATP13A2
3859.96	-0.862578	0.0834239	-10.3397	4.66017e-25	9.19505e-24	SDHB
9322.56	-6.1294	0.0947878	-64.6644	0	0	PADI2
204.318	-1.41668	0.180102	-7.86596	3.66263e-15	3.94875e-14	PADI1
1867.15	-1.74966	0.0951251	-18.3933	1.48684e-75	1.433e-73	PADI3
5.80028	0.0881197	1.03853	0.0848508	0.93238	0.957377	MIR3972
640.43	-7.20739	0.667301	-10.8008	3.41166e-27	7.54652e-26	PADI4
15613	-0.416254	0.0851879	-4.88631	1.02744e-06	4.85517e-06	RCC2
1478.48	-0.719046	0.0945336	-7.60625	2.82163e-14	2.86093e-13	ARHGEF10L
1.96014	-4.20109	1.97157	-2.13083	0.0331031	0.0681288	ACTL8
909.61	1.46533	0.12229	11.9824	4.39311e-33	1.24692e-31	KLHDC7A
1.9062	-4.18116	2.19496	-1.90489	0.0567941	0.108634	PAX7
1205.31	-0.523172	0.105339	-4.96656	6.81506e-07	3.28776e-06	ALDH4A1
5551.91	-0.51267	0.0700659	-7.31697	2.53637e-13	2.35151e-12	IFFO2
6532.66	-0.229238	0.119497	-1.91836	0.0550656	0.105679	UBR4
8335.64	-0.445943	0.07475	-5.96579	2.43451e-09	1.57057e-08	EMC1
2999.44	-0.616077	0.0828655	-7.43467	1.04831e-13	1.01035e-12	MRTO4
12.3274	-1.0171	0.682535	-1.49018	0.136177	0.226352	AKR7L
13.3137	0.0684314	0.674771	0.101414	0.919222	0.948754	AKR7A3
160.238	-0.345178	0.221454	-1.55869	0.119069	0.202011	LOC100506730
2742.65	-0.460336	0.096472	-4.77171	1.82669e-06	8.3399e-06	AKR7A2
1410.92	-0.433974	0.0902227	-4.81003	1.50905e-06	6.97871e-06	SLC66A1
10500.2	-0.357683	0.0690194	-5.18236	2.19099e-07	1.12903e-06	CAPZB
1039.58	-0.393223	0.113937	-3.45123	0.000558032	0.00173554	MICOS10
31.7406	-0.0366162	0.421876	-0.0867937	0.930836	0.956295	RPS14P3
1.75003	0.791825	1.78386	0.443884	0.657126	0.761488	NBL1
5.04077	0.780183	1.08164	0.721299	0.470725	0.59968	HTR6
866.282	-0.354371	0.111119	-3.1891	0.00142719	0.00406664	TMCO4
844.644	-0.689721	0.11452	-6.02272	1.71505e-09	1.12547e-08	OTUD3
3.6042	0.894997	1.33352	0.671152	0.502123	0.629665	PLA2G5
1411.28	1.6462	0.108256	15.2066	3.19644e-52	1.76317e-50	CAMK2N1
2195.09	-0.377669	0.0814264	-4.63817	3.51515e-06	1.5438e-05	MUL1
3.85756	-1.22376	1.32385	-0.924394	0.355281	0.485811	FAM43B
2.79864	-1.34563	1.61669	-0.832337	0.405219	0.537399	CDA
459.977	-0.724915	0.150398	-4.81997	1.43581e-06	6.65579e-06	PINK1
209.701	-0.221408	0.188003	-1.17768	0.238924	0.356466	PINK1-AS
14571.5	-0.562513	0.0949906	-5.92178	3.18472e-09	2.02844e-08	DDOST
49.6706	-0.014917	0.383374	-0.0389098	0.968962	0.980081	KIF17
317.697	2.00005	0.173885	11.5022	1.28616e-30	3.29351e-29	SH2D5
12804.4	-0.482528	0.0693017	-6.96271	3.33777e-12	2.83525e-11	HP1BP3
5833.09	0.0656126	0.0784564	0.836294	0.402989	0.535219	EIF4G3
11766.4	0.0710358	0.0732944	0.969185	0.332453	0.461795	ECE1
2.49712	-1.19301	1.52055	-0.784591	0.432693	0.564303	ECE1-AS1
361.036	-0.271667	0.147593	-1.84065	0.0656729	0.122615	NBPF3
36.1483	1.42581	0.47668	2.99112	0.00277954	0.00748363	ALPL
43.0197	-0.997851	0.398542	-2.50375	0.0122884	0.0283433	RAP1GAP
3717.53	-0.242184	0.0756157	-3.20282	0.00136088	0.00389352	USP48
3.50678	-1.3814	1.44688	-0.954748	0.339705	0.469682	LDLRAD2
4298.56	0.831837	0.0995865	8.35292	6.65983e-17	8.12944e-16	HSPG2
12103.8	-0.625424	0.0811971	-7.70254	1.33387e-14	1.3812e-13	CDC42
10.6118	0.456459	0.702839	0.649451	0.516047	0.642258	WNT4
2021.54	-0.42793	0.095207	-4.49473	6.96579e-06	2.92383e-05	ZBTB40
7674.31	-0.243506	0.0721234	-3.37625	0.000734824	0.00222694	EPHB2
5936.74	-0.711921	0.0679235	-10.4812	1.05374e-25	2.15177e-24	KDM1A
3663.39	0.0232565	0.0747716	0.311034	0.755774	0.836987	LUZP1
105.399	1.37233	0.258122	5.31658	1.05736e-07	5.66843e-07	HTR1D
15849.7	-0.251191	0.0703497	-3.5706	0.000356159	0.00114736	HNRNPR
3160.6	-0.871872	0.0740509	-11.774	5.31715e-32	1.45504e-30	ZNF436
98.2448	-0.462363	0.258168	-1.79094	0.0733031	0.134668	ZNF436-AS1
40.2803	-0.906165	0.406785	-2.22762	0.0259056	0.055	TCEA3
1934.99	0.0185322	0.0854709	0.216825	0.828345	0.887491	ASAP3
828.946	0.300703	0.115514	2.60318	0.00923632	0.0220098	E2F2
6172.18	-2.67985	0.0844925	-31.717	9.05397e-221	6.90503e-218	ID3
22241.8	-0.484916	0.082618	-5.86937	4.37444e-09	2.74337e-08	RPL11
4324.25	-0.71905	0.0724303	-9.92748	3.16137e-23	5.62409e-22	ELOA
20.0612	-1.30802	0.5846	-2.23746	0.0252563	0.0537841	ELOA-AS1
2580.23	-0.955033	0.0777566	-12.2823	1.12683e-34	3.43752e-33	PITHD1
2664.71	-0.430207	0.0789336	-5.45024	5.03017e-08	2.80376e-07	LYPLA2
2262.35	-0.852887	0.120423	-7.08245	1.41632e-12	1.23662e-11	GALE
1299.09	-0.526323	0.10614	-4.95878	7.0938e-07	3.41472e-06	HMGCL
1400.19	-0.406307	0.0979647	-4.14748	3.3615e-05	0.000127242	FUCA1
3370.31	-0.264632	0.0794205	-3.33204	0.000862133	0.00257101	PNRC2
5329.89	0.092537	0.0807575	1.14586	0.251852	0.371341	SRSF10
22.3754	-3.72278	0.717685	-5.1872	2.13477e-07	1.10135e-06	MYOM3
38.1498	-1.1317	0.450895	-2.50989	0.0120769	0.027918	IL22RA1
236.313	-0.140756	0.173758	-0.810071	0.4179	0.549298	IFNLR1
8.1576	0.241284	0.949709	0.254061	0.799448	0.867875	GRHL3
346.39	-2.23811	0.175059	-12.7849	1.99153e-37	6.84969e-36	STPG1
1866.55	-1.82343	0.0876198	-20.8107	3.45947e-96	5.1426e-94	NIPAL3
730.088	-0.949303	0.126303	-7.5161	5.64338e-14	5.57419e-13	RCAN3
101.25	-0.610431	0.297756	-2.0501	0.0403543	0.0808053	NCMAP-DT
6175.85	-0.426021	0.0875487	-4.8661	1.13823e-06	5.34698e-06	SRRM1
24345.3	0.538168	0.0753303	7.1441	9.0586e-13	8.03728e-12	CLIC4
15.0536	-2.47642	0.76908	-3.21997	0.00128203	0.0036884	RUNX3
2158.71	-0.346884	0.094008	-3.68994	0.000224308	0.000747309	SYF2
1227.06	-0.590563	0.138122	-4.27566	1.90574e-05	7.45848e-05	RSRP1
13.7555	0.293145	0.636346	0.460668	0.645037	0.75205	RHD
982.85	-0.566728	0.113412	-4.99709	5.82028e-07	2.83357e-06	TMEM50A
4.80857	-1.69716	1.18615	-1.43082	0.152482	0.248507	RHCE
1137.03	-0.243477	0.10676	-2.28059	0.0225727	0.0486721	MACO1
1227.42	-1.04275	0.0996	-10.4694	1.19424e-25	2.43301e-24	LDLRAP1
221.282	0.396072	0.190244	2.08191	0.0373504	0.0755754	MAN1C1
9503.19	0.336529	0.0673967	4.99325	5.93725e-07	2.88331e-06	SELENON
1462.99	-0.512124	0.094794	-5.40249	6.5721e-08	3.60592e-07	MTFR1L
102.105	0.113316	0.289955	0.390804	0.695942	0.791934	LOC646471
490.18	-0.522288	0.128997	-4.04883	5.14754e-05	0.00018993	AUNIP
744.266	0.258903	0.120468	2.14914	0.031623	0.0654821	PAQR7
21152.1	-0.418378	0.0705253	-5.93231	2.98695e-09	1.90802e-08	STMN1
990.498	-0.764627	0.0978205	-7.81664	5.42526e-15	5.76406e-14	PAFAH2
8.72919	-0.405426	0.888856	-0.456121	0.648303	0.754848	EXTL1
642.544	-0.165117	0.114264	-1.44505	0.148444	0.242988	PDIK1L
4.18294	-0.241231	1.10916	-0.217489	0.827827	0.887261	FAM110D
666.861	-0.576578	0.117908	-4.89009	1.00791e-06	4.76927e-06	ZNF593
12.8331	-1.39042	0.80948	-1.71767	0.0858567	0.153669	CNKSR1
2103.86	-0.561902	0.0832235	-6.75172	1.46107e-11	1.17509e-10	CEP85
7799.18	-0.724834	0.0738542	-9.81438	9.76319e-23	1.68725e-21	SH3BGRL3
808.739	-0.334999	0.117007	-2.86307	0.00419557	0.0108595	UBXN11
14.47	-2.104	0.691281	-3.04362	0.00233749	0.00639556	CRYBG2
2.12431	-4.32481	1.93316	-2.23717	0.0252755	0.0538153	LIN28A
1841.21	-0.480423	0.0856608	-5.60843	2.04165e-08	1.19018e-07	DHDDS
9.91749	0.766439	0.763186	1.00426	0.315252	0.442972	DHDDS-AS1
29759	-1.0647	0.0721943	-14.7477	3.1844e-49	1.60973e-47	HMGN2
1481.12	-0.982643	0.11177	-8.79163	1.47399e-18	1.98734e-17	RPS6KA1
54.2436	-0.0366358	0.324926	-0.112751	0.910228	0.942855	LOC101928728
5602.87	-0.109846	0.0915011	-1.20049	0.229951	0.345754	ARID1A
564.772	-0.158026	0.135253	-1.16838	0.242655	0.3606	PIGV
2012.61	-0.640681	0.087754	-7.30087	2.8591e-13	2.63955e-12	ZDHHC18
332.276	-2.24568	0.163161	-13.7635	4.22351e-43	1.72691e-41	SFN
1086.9	-0.686511	0.109538	-6.26735	3.67252e-10	2.59234e-09	GPN2
815.993	-0.864438	0.109727	-7.8781	3.32389e-15	3.59903e-14	GPATCH3
7864.5	-0.76378	0.0758956	-10.0636	8.00539e-24	1.46732e-22	NUDC
2.0166	-3.13817	1.95449	-1.60562	0.108357	0.187039	NR0B2
344.411	0.480088	0.145327	3.30349	0.000954891	0.00282315	TRNP1
348.076	-0.697159	0.164553	-4.23668	2.26854e-05	8.79585e-05	TENT5B
2093.7	-0.145437	0.0875736	-1.66075	0.0967646	0.170075	SLC9A1
3101.89	-0.125424	0.0789478	-1.58869	0.112129	0.192471	WDTC1
1868.36	-0.303075	0.0966287	-3.13649	0.00170985	0.00479285	TMEM222
51.3623	-0.118838	0.380308	-0.312479	0.754676	0.836458	ACTG1P20
172.27	-2.46222	0.236487	-10.4117	2.19355e-25	4.39737e-24	SYTL1
1073.98	-0.277819	0.125362	-2.21614	0.0266816	0.0564291	MAP3K6
156.918	0.163523	0.201552	0.81132	0.417182	0.548601	GPR3
8203.86	-0.316549	0.0721633	-4.38657	1.15153e-05	4.66597e-05	WASF2
2859.31	-0.114797	0.0945771	-1.21379	0.224828	0.339535	AHDC1
5.01718	-2.92963	1.26804	-2.31036	0.020868	0.0453332	FGR
1483.3	-0.25723	0.101035	-2.54595	0.0108982	0.0254615	IFI6
465.239	-0.24827	0.131576	-1.88689	0.0591754	0.112447	FAM76A
1770.15	-0.275041	0.0932898	-2.94825	0.00319581	0.00848588	STX12
2745.51	-0.605998	0.0834354	-7.26307	3.78391e-13	3.46598e-12	PPP1R8
3.95785	-2.50251	1.39269	-1.79689	0.0723536	0.133259	THEMIS2
2673.34	-0.607263	0.0831572	-7.3026	2.82266e-13	2.60728e-12	RPA2
72.481	-0.964388	0.298195	-3.23409	0.00122033	0.00352474	SMPDL3B
553.558	-0.969269	0.125858	-7.70127	1.34718e-14	1.39415e-13	XKR8
1475.28	-0.243014	0.0968046	-2.51036	0.0120609	0.0278918	EYA3
13.2776	-1.50282	0.704713	-2.13253	0.0329637	0.067879	PTAFR
7626	-0.572928	0.0884915	-6.47438	9.52035e-11	7.09115e-10	DNAJC8
2648.09	-0.68089	0.100902	-6.74801	1.49888e-11	1.20439e-10	ATP5IF1
722.198	0.591322	0.123203	4.79957	1.5901e-06	7.33034e-06	SESN2
694.906	-0.724223	0.127866	-5.66394	1.47937e-08	8.7402e-08	MED18
3237.26	-0.453034	0.0725853	-6.24141	4.33644e-10	3.03412e-09	PHACTR4
4898.77	-0.583915	0.0794058	-7.35356	1.93e-13	1.81039e-12	RCC1
918.852	-0.672009	0.138401	-4.85552	1.20074e-06	5.62557e-06	SNHG3
33.6214	-1.63562	0.475489	-3.43986	0.000582009	0.0018018	SNORA73A
17.6044	-0.541087	0.559449	-0.967179	0.333455	0.462638	SNORA73B
1068.22	-0.407769	0.103953	-3.92263	8.7588e-05	0.000312707	TRNAU1AP
269.982	-0.588436	0.200885	-2.92922	0.00339818	0.00897512	SNHG12
14.1384	-0.0937648	0.638852	-0.146771	0.883313	0.924199	SNORD99
89.3625	-0.704356	0.259423	-2.71509	0.00662575	0.0163463	SNORA61
12.3513	-0.485889	0.743732	-0.653312	0.513555	0.639929	SNORA44
22.1867	-0.0281277	0.503936	-0.055816	0.955488	0.972113	SNORA16A
131.339	0.123313	0.224636	0.548946	0.583043	0.700058	RAB42
1526.61	-0.511137	0.115827	-4.41294	1.01974e-05	4.17147e-05	TAF12
609.825	-0.231135	0.126971	-1.82037	0.0687023	0.127594	GMEB1
5004.76	-0.441796	0.0687474	-6.42637	1.30687e-10	9.59153e-10	YTHDF2
2.15689	-0.820236	1.98489	-0.41324	0.67943	0.779253	OPRD1
1751.11	-0.514453	0.0879258	-5.85099	4.8867e-09	3.04395e-08	EPB41
158.992	0.602457	0.235977	2.55304	0.0106788	0.0250124	TMEM200B
6047.96	-0.607685	0.07383	-8.23086	1.85869e-16	2.19995e-15	SRSF4
660.911	-0.460609	0.13408	-3.43532	0.000591855	0.00182745	MECR
2273.49	-0.218596	0.0868518	-2.51689	0.0118397	0.0274274	PTPRU
11.8744	-0.424472	0.684323	-0.620281	0.535073	0.659171	MATN1
22.9458	-0.353292	0.485448	-0.727765	0.466757	0.59627	MATN1-AS1
89.8078	-0.2893	0.283368	-1.02093	0.307287	0.434478	LAPTM5
5350.4	-0.435873	0.0793062	-5.49608	3.88332e-08	2.18886e-07	SDC3
5102.7	-0.190616	0.0817333	-2.33217	0.0196918	0.0429886	PUM1
2.67258	-0.974428	1.61115	-0.604804	0.545309	0.6689	SNORD103A
5.70512	0.43603	1.01983	0.427553	0.668976	0.771201	SNORD103B
34.5855	-1.5326	0.477184	-3.21177	0.00131922	0.00378476	NKAIN1
3544.58	-0.624822	0.0756805	-8.25606	1.50566e-16	1.78813e-15	SNRNP40
1842.52	-0.509444	0.0844204	-6.03461	1.59346e-09	1.04939e-08	ZCCHC17
29.6952	-0.0173386	0.442515	-0.0391819	0.968745	0.979975	FABP3
687.495	-1.91345	0.116679	-16.3994	1.93261e-60	1.32941e-58	SERINC2
2520.79	-2.81682	0.0964463	-29.2061	1.62073e-187	1.05293e-184	TINAGL1
2.24484	-0.801992	1.77086	-0.452882	0.650634	0.756614	HCRTR1
3201.07	-0.733244	0.0841983	-8.70853	3.07828e-18	4.08751e-17	PEF1
287.23	0.342333	0.189009	1.8112	0.0701106	0.129795	COL16A1
1473.26	0.146296	0.101155	1.44625	0.148107	0.242526	ADGRB2
613.833	0.0371403	0.151541	0.245085	0.806391	0.872765	SPOCD1
9914.56	-0.296876	0.0715208	-4.15091	3.31158e-05	0.000125461	PTP4A2
11331.2	-0.550554	0.0671222	-8.20226	2.35918e-16	2.7662e-15	KHDRBS1
1212.1	0.181628	0.10519	1.72666	0.084229	0.151193	TMEM39B
6032.21	-0.541817	0.0975157	-5.55621	2.75702e-08	1.58301e-07	KPNA6
8719.37	-0.296676	0.0819727	-3.61921	0.000295505	0.000964543	TXLNA
222.57	-0.548031	0.180297	-3.0396	0.00236895	0.00646651	CCDC28B
264.022	-0.660095	0.164445	-4.01408	5.96784e-05	0.000218542	TMEM234
302.289	-0.123996	0.165045	-0.75129	0.452478	0.582826	IQCC
16.1421	-0.160289	0.587805	-0.272691	0.785091	0.857436	DCDC2B
12412	-0.926519	0.0754951	-12.2726	1.27131e-34	3.86482e-33	EIF3I
173.709	1.65529	0.222002	7.4562	8.90509e-14	8.64439e-13	MTMR9LP
103.46	1.50184	0.274345	5.47428	4.39292e-08	2.46029e-07	FAM167B
4.8445	-5.51121	1.58404	-3.47921	0.000502886	0.00157633	LCK
6880.57	-0.694441	0.0807821	-8.59648	8.22008e-18	1.07044e-16	HDAC1
13758.8	-0.116735	0.0745294	-1.56629	0.117281	0.199653	MARCKSL1
42.1377	-0.437745	0.460099	-0.951414	0.341394	0.471008	FAM229A
170.68	-0.580448	0.227772	-2.54838	0.0108225	0.0253185	TSSK3
4591.34	-0.599546	0.0766536	-7.82151	5.21936e-15	5.55202e-14	BSDC1
128.247	-1.35653	0.250456	-5.41622	6.08736e-08	3.35464e-07	ZBTB8B
571.144	0.603756	0.114873	5.25587	1.47326e-07	7.75816e-07	ZBTB8A
909.249	-0.827853	0.118866	-6.96462	3.29294e-12	2.79852e-11	ZBTB8OS
6837.61	-0.208754	0.0695966	-2.99949	0.0027043	0.00729112	RBBP4
591.398	-0.510007	0.117585	-4.33735	1.44214e-05	5.75715e-05	SYNC
5821.19	-0.350143	0.07769	-4.50693	6.57713e-06	2.7733e-05	NHSL3
5010.57	0.062229	0.0808161	0.770008	0.441295	0.572203	YARS1
1501.02	-0.409361	0.0896522	-4.5661	4.96876e-06	2.13515e-05	S100PBP
62.0579	-0.620082	0.349807	-1.77264	0.0762882	0.139175	FNDC5
21.2323	-0.0684571	0.562037	-0.121802	0.903056	0.937412	HPCA
1067	-0.273064	0.0990221	-2.7576	0.00582272	0.0145535	TMEM54
947.468	-0.734254	0.103462	-7.09686	1.27622e-12	1.12155e-11	RNF19B
6713.19	-0.620466	0.0664587	-9.33612	9.99293e-21	1.52026e-19	AK2
197.198	0.161708	0.175861	0.91952	0.357823	0.488304	AZIN2
1079.28	0.71095	0.102919	6.90783	4.92128e-12	4.10677e-11	TRIM62
2317.41	0.0945641	0.0792806	1.19278	0.232957	0.349609	ZNF362
3.06348	0.209586	1.61524	0.129755	0.89676	0.933258	A3GALT2
7530.44	0.195586	0.0778914	2.51101	0.0120385	0.0278548	PHC2
1.71403	-0.441291	1.92167	-0.22964	0.818372	0.881435	MIR3605
2.23302	0.448331	1.7135	0.261646	0.793594	0.863765	PHC2-AS1
709.284	-0.69397	0.130742	-5.30795	1.10866e-07	5.92537e-07	ZSCAN20
1103.7	-0.0151111	0.111256	-0.135823	0.891961	0.930085	CSMD2
85.8785	0.129362	0.261347	0.494982	0.620613	0.731155	C1orf94
2.3986	1.53789	1.71098	0.898838	0.368739	0.499271	GJB5
4.76207	-0.743257	1.15429	-0.643909	0.519634	0.64544	GJB3
1528.61	-0.427731	0.0864188	-4.94952	7.43978e-07	3.57244e-06	SMIM12
10.8231	1.37871	0.776007	1.77667	0.075623	0.138177	DLGAP3
59.5657	-0.134145	0.317839	-0.422053	0.672986	0.774188	GPR199P
461.325	0.165449	0.171364	0.965485	0.334302	0.463556	TMEM35B
744.219	-0.32092	0.116576	-2.75288	0.0059074	0.0147378	ZMYM6
1206.97	-0.596183	0.0903592	-6.59792	4.16961e-11	3.20927e-10	ZMYM1
17145.5	-0.375346	0.068107	-5.51112	3.5656e-08	2.02016e-07	SFPQ
4246.74	-0.113808	0.0830536	-1.37029	0.170596	0.272393	ZMYM4
4661.49	-0.367064	0.080454	-4.56241	5.05698e-06	2.16935e-05	KIAA0319L
3029.07	-0.288507	0.0907546	-3.17898	0.00147794	0.00419898	NCDN
19.0462	-0.796495	0.598854	-1.33003	0.183508	0.288936	TFAP2E
8941.48	-1.2892	0.0687294	-18.7577	1.6762e-78	1.70943e-76	PSMB2
1786.05	-0.356967	0.0862424	-4.13912	3.48643e-05	0.000131744	C1orf216
2390.23	0.153316	0.109407	1.40133	0.161114	0.259967	CLSPN
456.894	-0.105856	0.136942	-0.773004	0.43952	0.570407	AGO4
3090.66	-0.442971	0.0854945	-5.18128	2.20371e-07	1.13492e-06	AGO1
1066.31	-0.429544	0.0988978	-4.34331	1.40353e-05	5.61444e-05	AGO3
27.4595	0.127417	0.48762	0.261304	0.793858	0.863989	TEKT2
1658.88	-0.623901	0.0908238	-6.86935	6.44936e-12	5.33624e-11	ADPRS
79.2056	0.773645	0.294208	2.62958	0.00854902	0.020562	COL8A2
2930.66	-0.442885	0.0783851	-5.65011	1.60343e-08	9.43187e-08	TRAPPC3
14676.6	-0.617369	0.0647303	-9.53755	1.46248e-21	2.36219e-20	MAP7D1
11385.6	-0.379899	0.0727557	-5.22157	1.77408e-07	9.25338e-07	THRAP3
243.059	-0.413429	0.190121	-2.17456	0.0296634	0.0619213	SH3D21
328.114	-0.0683157	0.142545	-0.479258	0.631755	0.740492	EVA1B
3154.74	-0.44127	0.0795234	-5.54894	2.87414e-08	1.64595e-07	STK40
1341.82	-0.621088	0.0932519	-6.66032	2.73232e-11	2.14826e-10	LSM 10.00
327.146	-0.650239	0.173225	-3.75373	0.00017422	0.000590874	OSCP1
2468.67	-0.812541	0.0921898	-8.81379	1.20981e-18	1.63871e-17	MRPS15
93.5932	-1.44982	0.281916	-5.14274	2.70767e-07	1.37389e-06	LITATS1
563.536	-0.550379	0.131049	-4.19978	2.67174e-05	0.000102504	ZC3H12A
2023.62	-0.415926	0.094018	-4.4239	9.69332e-06	3.98105e-05	MEAF6
2.43549	-0.114406	1.72188	-0.0664427	0.947025	0.967298	MIR5581
1089.24	-0.318793	0.0974808	-3.27032	0.00107428	0.00314641	SNIP1
14.3434	-1.46977	0.692974	-2.12096	0.033925	0.0695999	DNALI1
2729.93	-0.59694	0.0791649	-7.54047	4.68294e-14	4.66459e-13	GNL2
1129.22	-0.41687	0.0960098	-4.34196	1.41218e-05	5.64517e-05	AIRIM
5347.38	-1.07644	0.0759496	-14.1731	1.34343e-45	5.96586e-44	CDCA8
2375.29	0.167111	0.0878	1.90331	0.0570002	0.108939	MANEAL
961.644	-0.460581	0.10322	-4.46213	8.11474e-06	3.377e-05	YRDC
1378.89	-0.388393	0.121197	-3.20465	0.00135228	0.00387081	C1orf122
1349.09	-0.400401	0.0939637	-4.26122	2.0331e-05	7.92324e-05	MTF1
677.756	-0.342297	0.123302	-2.77607	0.00550197	0.0138385	INPP5B
5250.31	-0.646624	0.0688299	-9.39453	5.74764e-21	8.85935e-20	SF3A3
829.392	0.399311	0.119401	3.3443	0.000824913	0.0024663	FHL3
2117.89	-0.437477	0.0865444	-5.05495	4.30513e-07	2.13262e-06	UTP11
4.15163	0.153688	1.28349	0.119742	0.904687	0.938493	POU3F1
2286.82	-0.19349	0.0763458	-2.5344	0.0112642	0.0262153	RRAGC
55.8876	-1.03259	0.363186	-2.84314	0.00446714	0.011508	RHBDL2
3106.21	-0.505232	0.0812111	-6.22122	4.93304e-10	3.42831e-09	AKIRIN1
4831.42	-0.288251	0.0931997	-3.09283	0.00198257	0.00548522	NDUFS5
9017.28	0.293331	0.106374	2.75754	0.00582383	0.0145542	MACF1
18.6674	-0.607368	0.551188	-1.10193	0.270494	0.392581	BMP8A
11.7328	-0.213895	0.698591	-0.306181	0.759467	0.839561	PPIEL
4415.85	-0.310832	0.0888059	-3.50012	0.000465042	0.00146793	PABPC4
2.75792	0.417582	1.50862	0.276797	0.781936	0.855277	PABPC4-AS1
5.66317	0.414123	0.994061	0.416597	0.676973	0.777146	SNORA55
3.42259	-1.87287	1.5067	-1.24303	0.213857	0.326112	HPCAL4
1605.33	-0.679492	0.0937688	-7.24647	4.27789e-13	3.89607e-12	PPIE
38.1002	-2.51238	0.468891	-5.35813	8.40873e-08	4.56084e-07	BMP8B
2.70165	-1.91737	1.54637	-1.23992	0.215006	0.327597	OXCT2
1.64776	-3.95291	2.09984	-1.88248	0.0597705	0.113316	LOC101929536
714.071	-0.626254	0.109226	-5.73354	9.83569e-09	5.91457e-08	TRIT1
40.4836	-3.3587	0.50524	-6.64773	2.9765e-11	2.32876e-10	MYCL
1394.74	-2.47625	0.110753	-22.3584	1.00131e-110	2.01885e-108	MFSD2A
15733.4	-0.612662	0.0687373	-8.91309	4.96312e-19	6.84419e-18	CAP1
9077.69	-0.321449	0.10348	-3.10639	0.00189384	0.0052638	PPT1
1632.91	-0.549215	0.0999149	-5.49682	3.86692e-08	2.18031e-07	RLF
3947.42	-0.370081	0.119806	-3.08899	0.00200835	0.0055513	ZMPSTE24
399.89	0.309678	0.133725	2.31578	0.0205704	0.0447729	COL9A2
1594.29	-0.866772	0.0878655	-9.86476	5.91739e-23	1.03901e-21	SMAP2
252.04	0.600096	0.19319	3.10625	0.00189478	0.00526393	ZFP69B
1.87149	-0.482161	1.84019	-0.262017	0.793308	0.863508	ZFP69
285.114	0.445041	0.1566	2.8419	0.00448453	0.0115426	EXO5
155.046	-0.901864	0.218575	-4.1261	3.68963e-05	0.000138705	ZNF684
219.876	-1.12053	0.188204	-5.9538	2.61989e-09	1.6852e-08	RIMS3
33.149	0.771846	0.474005	1.62835	0.103451	0.17997	NFYC-AS1
1831.08	-0.783671	0.0913909	-8.57493	9.91477e-18	1.28161e-16	NFYC
3.28269	0.442151	1.34139	0.329622	0.741686	0.826393	KCNQ4
462.546	2.2448	0.131557	17.0633	2.78352e-65	2.17972e-63	CITED4
3734.64	-0.266759	0.0896704	-2.97488	0.00293101	0.0078553	CTPS1
26.6643	0.352225	0.477737	0.737277	0.460954	0.591009	SLFNL1-AS1
19.9921	0.422698	0.571198	0.74002	0.459288	0.589375	SLFNL1
1575.16	0.0261084	0.0877438	0.297553	0.766044	0.844363	SCMH1
121.599	0.362391	0.224855	1.61166	0.107035	0.185181	FOXO6
43.0448	-1.81474	0.413974	-4.38371	1.16673e-05	4.7243e-05	EDN2
1883.05	-1.00927	0.111748	-9.03166	1.6909e-19	2.40162e-18	HIVEP3
3690.12	-0.475214	0.0767924	-6.1883	6.0817e-10	4.18513e-09	FOXJ3
159.108	-1.60566	0.219007	-7.33157	2.27475e-13	2.12129e-12	RIMKLA
9.26524	-0.803459	0.885452	-0.907399	0.364196	0.494684	ZMYND12
1210.17	-0.327144	0.0959279	-3.41031	0.00064889	0.00198607	PPCS
63.6555	-0.278189	0.357498	-0.778155	0.436477	0.567676	CCDC30
1237.34	-0.719172	0.0955391	-7.52752	5.17143e-14	5.13077e-13	PPIH
54104.1	-0.753017	0.084116	-8.95213	3.48694e-19	4.84278e-18	YBX1
3516.98	-0.414194	0.0843602	-4.90983	9.11574e-07	4.33449e-06	P3H1
381.557	-0.617986	0.140705	-4.39207	1.12277e-05	4.55995e-05	C1orf50
5.64771	0.191605	1.09983	0.174213	0.861698	0.910326	TMEM269
283.782	-0.710625	0.177426	-4.00519	6.19681e-05	0.00022636	SVBP
530.71	-0.561133	0.13197	-4.25199	2.11882e-05	8.24085e-05	ERMAP
445.222	-0.397285	0.130179	-3.05184	0.00227442	0.00623369	ZNF691
16862.8	-0.934255	0.0833424	-11.2098	3.64835e-29	8.81483e-28	SLC2A1
15.3662	-0.938832	0.641023	-1.46458	0.143034	0.235783	SLC2A1-DT
3257.05	-0.817036	0.0811404	-10.0694	7.5425e-24	1.38828e-22	EBNA1BP2
4.20863	-1.4831	1.27615	-1.16217	0.245168	0.363595	CFAP57
65.7373	-2.94584	0.364674	-8.07801	6.58296e-16	7.47389e-15	TIE1
7.94422	-0.660356	0.835473	-0.790399	0.429295	0.560746	MPL
14769.8	-1.81482	0.0804746	-22.5515	1.29848e-112	2.7115e-110	CDC20
3888.08	-0.5528	0.0817061	-6.76571	1.32653e-11	1.07081e-10	ELOVL1
992.351	-0.669607	0.103147	-6.49175	8.48438e-11	6.34105e-10	MED8
2135.77	-0.386529	0.12446	-3.10565	0.00189858	0.00527281	SZT2
6.95492	-0.458531	1.12726	-0.406767	0.684179	0.783061	HYI
11088	-0.193103	0.0689208	-2.80181	0.00508172	0.0128887	PTPRF
3491.22	-0.34271	0.0831923	-4.11949	3.79713e-05	0.000142441	KDM4A
33.2407	-0.737858	0.432033	-1.70787	0.0876596	0.156359	KDM4A-AS1
706.39	-0.00291974	0.114299	-0.0255448	0.97962	0.987388	ST3GAL3
87.8617	-0.704844	0.292954	-2.40599	0.0161287	0.0361367	ARTN
3512.26	-0.498305	0.0856984	-5.81463	6.07681e-09	3.74012e-08	IPO13
1804.92	-0.574327	0.106809	-5.37716	7.5669e-08	4.12464e-07	DPH2
3934.73	-0.666363	0.0832461	-8.00474	1.19715e-15	1.34094e-14	ATP6V0B
3601.66	-0.0503124	0.0835601	-0.602111	0.5471	0.670207	B4GALT2
271.02	-0.0718808	0.159714	-0.45006	0.652667	0.758124	CCDC24
721.583	1.58973	0.121227	13.1137	2.74887e-39	1.00664e-37	SLC6A9
35.2191	2.17607	0.449328	4.84294	1.27932e-06	5.96348e-06	KLF17
1575.43	-0.80461	0.0988294	-8.1414	3.90747e-16	4.52117e-15	DMAP1
2955.7	-0.808706	0.0894178	-9.04413	1.50861e-19	2.15142e-18	ERI3
13.8676	-1.57065	0.679618	-2.31107	0.0208289	0.0452682	ERI3-IT1
3114.75	-0.806004	0.0818655	-9.84546	7.17084e-23	1.24909e-21	RNF220
291.153	-0.596103	0.153679	-3.87889	0.000104936	0.000369021	TMEM53
45.1628	0.40819	0.390193	1.04612	0.295504	0.421078	ARMH1
7552.08	-1.35603	0.0870375	-15.5798	9.98121e-55	5.99591e-53	KIF2C
20278	-0.319616	0.083963	-3.80663	0.000140873	0.000486046	RPS8
23.0972	-1.29522	0.533292	-2.42873	0.0151519	0.0341663	SNORD55
6.11775	0.512626	1.04284	0.491568	0.623025	0.733353	SNORD46
3.98637	-1.63367	1.39678	-1.16959	0.242164	0.360105	SNORD38A
11.8799	0.0422087	0.718305	0.0587615	0.953142	0.971079	SNORD38B
9.61267	0.991211	0.895489	1.10689	0.26834	0.390165	BEST4
518.144	0.267123	0.133566	1.99993	0.0455081	0.0896717	PLK3
17.2663	0.721526	0.566183	1.27437	0.202533	0.312237	DYNLT4
263.524	1.25911	0.193633	6.50255	7.89721e-11	5.91229e-10	BTBD19
49.9652	0.386986	0.353476	1.0948	0.273605	0.396145	PTCH2
1047	-0.841457	0.11006	-7.64546	2.08198e-14	2.12572e-13	EIF2B3
2923.96	-0.487577	0.081039	-6.01658	1.78142e-09	1.16683e-08	HECTD3
2894.66	-0.389554	0.0776928	-5.01403	5.3303e-07	2.6066e-06	UROD
252.445	-0.36475	0.176773	-2.06338	0.0390763	0.0785871	ZSWIM5
6.16125	-0.363462	1.0717	-0.339147	0.734499	0.820836	HPDL
747.711	-0.400147	0.124518	-3.21356	0.00131102	0.00376438	MUTYH
986.378	-0.405655	0.104875	-3.86799	0.000109734	0.000384279	TOE1
93.2158	-0.356505	0.272614	-1.30773	0.190965	0.298204	TESK2
238.877	-0.129537	0.173908	-0.744863	0.456355	0.586785	CCDC163
589.482	-0.419657	0.115812	-3.62359	0.000290537	0.000949211	MMACHC
18650.2	-1.0335	0.0684261	-15.1038	1.52763e-51	8.19452e-50	PRDX1
3379.01	-0.48618	0.0840018	-5.78774	7.13414e-09	4.36636e-08	AKR1A1
8954.71	-0.127566	0.0692553	-1.84197	0.0654796	0.122332	NASP
23.8273	-0.117743	0.538364	-0.218705	0.82688	0.88679	CCDC17
4620.27	-0.183923	0.0713398	-2.57813	0.00993366	0.023458	GPBP1L1
4.16923	1.26452	1.18264	1.06923	0.284966	0.409151	RPS15AP10
843.231	-0.513287	0.105734	-4.85452	1.20682e-06	5.64952e-06	TMEM69
692.6	-0.436932	0.127679	-3.42211	0.000621369	0.0019085	IPP
5207.05	0.010006	0.0770563	0.129853	0.896683	0.933258	MAST2
3417.38	0.0260682	0.0731572	0.356331	0.721593	0.811324	PIK3R3
7.18784	-0.324541	0.915888	-0.354346	0.72308	0.812059	LOC101929626
57.1925	-0.0244413	0.3189	-0.0766424	0.938908	0.962053	TSPAN1
6071.54	-0.549377	0.0802258	-6.84788	7.49523e-12	6.15802e-11	POMGNT1
17.7223	0.0764055	0.66599	0.114725	0.908663	0.941735	LURAP1
1672.9	0.273358	0.113743	2.4033	0.0162478	0.0363477	RAD54L
4829.33	-0.820002	0.0874708	-9.37458	6.94528e-21	1.06679e-19	LRRC41
3937.26	-0.600552	0.106028	-5.66409	1.47803e-08	8.73524e-08	UQCRH
1040.61	-0.446942	0.101531	-4.402	1.07256e-05	4.37223e-05	NSUN4
145.213	-1.03654	0.220177	-4.70776	2.50459e-06	1.12361e-05	FAAH
10.4655	-4.70002	1.22675	-3.83128	0.000127478	0.000442351	FAAHP1
173.533	-0.906795	0.21027	-4.31253	1.61394e-05	6.39345e-05	DMBX1
5.62085	-0.718887	1.13804	-0.631686	0.527592	0.653013	MKNK1-AS1
667.533	-1.45074	0.125289	-11.5792	5.25212e-31	1.37504e-29	MKNK1
586.814	-0.719553	0.128834	-5.58511	2.33553e-08	1.3534e-07	MOB3C
2112.96	-0.531029	0.0893723	-5.94176	2.81975e-09	1.80713e-08	ATPAF1
3.79075	0.0620078	1.20101	0.0516299	0.958824	0.973982	TEX38
3.47356	-0.0927695	1.39585	-0.0664609	0.947011	0.967298	EFCAB14-AS1
3812.78	-0.30345	0.0706178	-4.29707	1.73067e-05	6.82502e-05	EFCAB14
2.59742	-4.5947	1.83717	-2.50097	0.0123852	0.0285404	CYP4X1
2.00014	3.63054	2.08123	1.74442	0.0810852	0.146585	PDZK1IP1
2727.51	-0.683246	0.0760996	-8.97831	2.7495e-19	3.83988e-18	STIL
6416.99	-0.591654	0.0819281	-7.22163	5.13693e-13	4.63036e-12	CMPK1
175.86	-0.224971	0.212581	-1.05828	0.289926	0.414676	FOXD2-AS1
70.0824	-0.0998339	0.283447	-0.352213	0.724678	0.813177	FOXD2
2.20867	-4.37449	1.92779	-2.26917	0.0232578	0.050008	TRABD2B
2.91899	-1.3662	1.76524	-0.77395	0.43896	0.569933	SLC5A9
403.588	0.566985	0.147639	3.84035	0.000122857	0.000426992	SPATA6
3.50052	1.0255	1.54495	0.663776	0.506834	0.633849	AGBL4
127.218	0.519932	0.218915	2.37505	0.0175468	0.0388909	BEND5
5754.57	-0.0229152	0.0807228	-0.283875	0.776506	0.851507	RNF11
62.5594	-1.30287	0.342566	-3.80326	0.000142804	0.000491741	TTC39A
2086.36	-0.378779	0.0817724	-4.63211	3.61951e-06	1.58725e-05	EPS15
3589.07	-0.11887	0.0714296	-1.66415	0.0960822	0.169062	OSBPL9
8595.34	-0.757582	0.0713087	-10.624	2.30519e-26	4.86586e-25	NRDC
1027.67	0.968929	0.130352	7.4332	1.06004e-13	1.02053e-12	RAB3B
3924.76	-0.638847	0.112883	-5.65937	1.51934e-08	8.96122e-08	TXNDC12
3092.78	0.0268309	0.099463	0.269757	0.787347	0.859186	BTF3L4
1259.78	-0.0644417	0.0989997	-0.650928	0.515093	0.641343	ZFYVE9
3217.42	-0.585502	0.0918975	-6.37125	1.87489e-10	1.35899e-09	CC2D1B
1191.92	-0.364211	0.0968171	-3.76185	0.000168663	0.000573247	ORC1
2617.76	-0.794522	0.0842918	-9.42585	4.26632e-21	6.63436e-20	PRPF38A
2526.03	-0.0889776	0.0861865	-1.03238	0.301892	0.428368	TUT4
283.283	-0.231844	0.168419	-1.37659	0.16864	0.269779	GPX7
1029.61	-0.0584966	0.100518	-0.581949	0.560601	0.681746	COA7
1923.97	-0.10875	0.0959267	-1.13368	0.256929	0.377074	ZYG11B
574.366	0.413383	0.149819	2.75922	0.00579403	0.01449	ECHDC2
2688.08	-0.406489	0.0813806	-4.99491	5.88631e-07	2.86333e-06	SCP2
7.10361	2.38331	1.02601	2.3229	0.0201848	0.0439937	PODN
1084.74	-0.624012	0.0982654	-6.35027	2.14934e-10	1.54641e-09	CPT2
1225.52	-0.464528	0.0980204	-4.7391	2.14671e-06	9.71529e-06	CZIB
1467.96	-0.52465	0.0984368	-5.32982	9.83126e-08	5.2834e-07	MAGOH
47.5219	-0.0298074	0.356655	-0.083575	0.933394	0.958195	MAGOH-DT
3765.95	-1.20098	0.0866032	-13.8677	9.94767e-44	4.17445e-42	LRP8
78.8594	-1.73718	0.331619	-5.23847	1.61909e-07	8.47775e-07	GLIS1
3355.23	-0.467995	0.075769	-6.1766	6.54962e-10	4.49831e-09	NDC1
652.229	-0.665016	0.114557	-5.80511	6.43224e-09	3.94779e-08	YIPF1
2.62687	-0.38409	1.49735	-0.256513	0.797555	0.866302	DIO1
862.563	-0.62212	0.12918	-4.8159	1.46537e-06	6.78565e-06	IFT25
1183.6	-0.137279	0.096491	-1.42271	0.15482	0.251639	LRRC42
4608.32	-0.229786	0.127873	-1.79698	0.0723385	0.133259	TMEM59
596.635	-0.13755	0.123991	-1.10935	0.267279	0.38904	TCEANC2
3.087	0.654498	1.3978	0.468235	0.639616	0.747384	CDCP2
549.079	-0.0746886	0.132881	-0.562069	0.574069	0.693126	CYB5RL
5964.74	-0.742345	0.0756132	-9.81767	9.45032e-23	1.63803e-21	MRPL37
1238.51	-0.52745	0.104936	-5.0264	4.99786e-07	2.45429e-06	SSBP3
10.8402	0.871125	0.718534	1.21236	0.225373	0.340213	SSBP3-AS1
79.5547	-1.19487	0.340531	-3.50885	0.00045005	0.00142548	ACOT11
2.57408	-1.77134	1.69433	-1.04545	0.295814	0.421346	FAM151A
17.0849	-1.27566	0.627463	-2.03304	0.0420482	0.0837574	TTC4
394.476	-0.617077	0.133979	-4.60577	4.1094e-06	1.78644e-05	PARS2
19053.4	-0.915451	0.0867888	-10.548	5.18764e-26	1.07944e-24	DHCR24
3.12653	-2.08927	1.45942	-1.43158	0.152265	0.248246	PCSK9
3046.36	-0.462104	0.104935	-4.40371	1.06417e-05	4.34325e-05	USP24
47.1969	0.181856	0.363055	0.500907	0.616437	0.7278	LOC100507634
1211.5	1.69875	0.103946	16.3426	4.91467e-60	3.35441e-58	PLPP3
593.042	-0.516967	0.136992	-3.77371	0.00016084	0.000548889	PRKAA2
246.816	-0.508767	0.176806	-2.87754	0.00400789	0.0104183	DAB1
492.715	-0.400209	0.136941	-2.92249	0.0034725	0.00914855	OMA1
1372.31	-0.292608	0.123301	-2.37311	0.0176389	0.0390465	MYSM1
8918.06	-0.272353	0.0670886	-4.0596	4.91565e-05	0.000181948	JUN
308.126	-0.423923	0.162396	-2.61042	0.009043	0.0216138	FGGY
69.8699	-4.09918	0.460888	-8.8941	5.88963e-19	8.08373e-18	CYP2J2
17.2593	-0.368588	0.621491	-0.593071	0.553134	0.67524	NFIA-AS2
123.406	-0.373975	0.240461	-1.55524	0.119889	0.203073	NFIA
600.848	-0.214002	0.169569	-1.26204	0.206936	0.317545	TM2D1
738.544	-0.870802	0.121248	-7.182	6.87001e-13	6.15458e-12	PATJ
64.611	-2.33017	0.351834	-6.62293	3.52158e-11	2.73812e-10	KANK4
4514.48	-0.103076	0.0743206	-1.38691	0.165471	0.265872	USP1
2453.34	-0.2707	0.0892765	-3.03216	0.00242812	0.00660847	DOCK7
487.373	-0.446645	0.122311	-3.6517	0.00026051	0.000857175	ATG4C
132.013	0.0810185	0.228241	0.354969	0.722613	0.811898	FOXD3-AS1
21.0263	-0.127531	0.561133	-0.227275	0.82021	0.882778	FOXD3
612.367	-0.459626	0.115607	-3.97575	7.01568e-05	0.000254576	ALG6
657.038	-0.482458	0.134725	-3.58107	0.000342195	0.00110599	ITGB3BP
298.384	-0.542989	0.163698	-3.31702	0.000909843	0.00270226	EFCAB7
7.37855	0.17338	0.896203	0.193461	0.846598	0.900283	DLEU2L
2904.06	-0.464023	0.0765303	-6.06325	1.33397e-09	8.87001e-09	PGM1
609.177	2.02333	0.128737	15.7168	1.16021e-55	7.21678e-54	ROR1
1255.43	-1.44989	0.0990256	-14.6415	1.52568e-48	7.47539e-47	CACHD1
808.469	0.115795	0.121835	0.950423	0.341897	0.471517	RAVER2
5030.63	-0.287013	0.0780179	-3.67881	0.000234326	0.000778025	JAK1
1465.36	0.79039	0.0914195	8.64574	5.34568e-18	7.02913e-17	AK4
374.657	-1.45881	0.143313	-10.1792	2.45669e-24	4.65869e-23	DNAJC6
2418.81	0.0807241	0.0983585	0.820713	0.41181	0.544065	LEPROT
752.172	-1.01846	0.155897	-6.53288	6.45175e-11	4.89787e-10	LEPR
700.623	-1.87257	0.126681	-14.7818	1.921e-49	9.82398e-48	PDE4B
5.41701	-1.09011	1.06847	-1.02026	0.307606	0.434798	SGIP1
72.267	-0.0742806	0.319496	-0.232493	0.816155	0.880021	DNAI4
2043.7	-0.293784	0.111871	-2.62609	0.00863717	0.0207399	MIER1
1594.86	-0.306094	0.104498	-2.92919	0.00339848	0.00897512	SLC35D1
2.91478	-1.53056	1.45673	-1.05069	0.293403	0.418523	IL12RB2
19767.8	-0.441006	0.0639754	-6.89336	5.4488e-12	4.52759e-11	SERBP1
1265.79	-0.178242	0.0927283	-1.9222	0.0545811	0.104831	GADD45A
9587.15	-0.518771	0.0687736	-7.54317	4.58695e-14	4.57677e-13	GNG12
36.7854	0.403328	0.448718	0.898845	0.368735	0.499271	GNG12-AS1
2935.8	-1.85702	0.0921638	-20.1491	2.73816e-90	3.58433e-88	DIRAS3
6456.15	0.105058	0.0819096	1.28261	0.199627	0.308702	WLS
9.85689	0.514388	0.748618	0.687117	0.492009	0.620218	RPE65
4515.16	-1.30201	0.0879895	-14.7973	1.52424e-49	7.81772e-48	DEPDC1
30.3188	-1.30842	0.525304	-2.49079	0.012746	0.0292525	DEPDC1-AS1
62.1746	-0.445689	0.344045	-1.29544	0.19517	0.303231	LRRC7
1244.65	-0.886954	0.105235	-8.42834	3.50612e-17	4.36176e-16	LRRC40
6236.62	-0.19168	0.085477	-2.24248	0.0249307	0.0531618	SRSF11
1427.49	-0.524792	0.0916307	-5.72725	1.02074e-08	6.13181e-08	ANKRD13C
321.335	-0.687461	0.152108	-4.51955	6.197e-06	2.62564e-05	ANKRD13C-DT
138.907	-1.14331	0.213781	-5.34803	8.89156e-08	4.80786e-07	CTH
3.64327	-0.646016	1.36375	-0.473707	0.635709	0.743993	PTGER3
19.45	-0.298678	0.642532	-0.464845	0.642042	0.749655	ZRANB2-AS1
2770.82	-0.512134	0.0919753	-5.56817	2.57431e-08	1.48344e-07	ZRANB2
15.1391	-0.2709	0.664292	-0.407803	0.683419	0.782343	MIR186
4.39002	-1.15902	1.21454	-0.954292	0.339936	0.469745	ZRANB2-DT
481.685	-0.935642	0.136638	-6.84759	7.51034e-12	6.16755e-11	NEGR1
35.6119	-0.188457	0.421436	-0.447178	0.654746	0.759634	LRRIQ3
446.663	-0.919433	0.137715	-6.67637	2.44931e-11	1.93267e-10	FPGT
39.7223	-3.06323	0.469079	-6.53032	6.56301e-11	4.97716e-10	ERICH3
2127.35	-1.18518	0.082075	-14.4402	2.88878e-47	1.36583e-45	CRYZ
1009.33	-0.402661	0.112672	-3.57373	0.00035193	0.00113561	TYW3
953.477	2.06695	0.135958	15.2029	3.38194e-52	1.85383e-50	SLC44A5
2549.95	-0.003864	0.0825728	-0.0467951	0.962677	0.976218	ACADM
36.5538	0.130975	0.4324	0.302903	0.761964	0.841323	DLSTP1
1928.18	-0.305002	0.0969172	-3.14704	0.00164934	0.00463936	RABGGTB
9.4637	-0.572185	0.787197	-0.726864	0.467309	0.596758	SNORD45C
14.2113	-0.0165063	0.650003	-0.0253942	0.979741	0.987453	SNORD45A
10.3134	-0.279745	0.718265	-0.389474	0.696926	0.792763	SNORD45B
1.85251	-0.493871	2.22393	-0.222072	0.824258	0.885167	MSH4
149.271	0.397945	0.232733	1.70988	0.0872882	0.155824	ST6GALNAC3
365.559	2.16349	0.153562	14.0887	4.45479e-45	1.93899e-43	ST6GALNAC5
3053.77	-0.496606	0.133293	-3.72568	0.00019479	0.000655944	PIGK
237.686	0.104386	0.168535	0.619369	0.535673	0.659663	AK5
3061.71	-0.188782	0.0840835	-2.24518	0.0247567	0.0528294	ZZZ3
3508.15	-0.425034	0.082026	-5.1817	2.19868e-07	1.13266e-06	USP33
829.731	0.0132058	0.12614	0.104691	0.916621	0.946777	MIGA1
21.7132	-0.0628217	0.510404	-0.123082	0.902042	0.93684	NEXN-AS1
1356.47	0.643149	0.0904041	7.11416	1.12594e-12	9.92472e-12	NEXN
7253.45	-0.742241	0.0733544	-10.1186	4.57057e-24	8.55629e-23	FUBP1
1565.98	-0.900032	0.111066	-8.10355	5.33776e-16	6.09966e-15	DNAJB4
17.8161	-0.540688	0.580919	-0.930747	0.351985	0.482356	GIPC2
857.583	0.250924	0.116234	2.15878	0.0308671	0.0640984	PTGFR
342.923	-0.212995	0.175283	-1.21515	0.224309	0.339103	IFI44L
1228.91	-0.496689	0.0912197	-5.44498	5.18125e-08	2.8843e-07	IFI44
1302.63	-0.380879	0.100734	-3.78102	0.000156188	0.000534158	ADGRL2
1017.43	-0.719607	0.104984	-6.85448	7.1574e-12	5.89151e-11	TTLL7
2861.37	-0.449401	0.0852433	-5.27198	1.34961e-07	7.14135e-07	PRKACB
37.7275	-0.611389	0.421219	-1.45148	0.146648	0.240586	SAMD13
1985.71	-1.04761	0.081089	-12.9193	3.50244e-38	1.22872e-36	RPF1
2972.8	-0.736084	0.0779064	-9.44831	3.44352e-21	5.41243e-20	GNG5
10.8677	-0.161313	0.733695	-0.219864	0.825977	0.886199	SPATA1
530.068	-0.26872	0.156767	-1.71413	0.086504	0.154644	CTBS
3897.8	-0.963748	0.074627	-12.9142	3.74295e-38	1.31048e-36	SSX2IP
325.384	-1.5051	0.162474	-9.26363	1.97593e-20	2.95732e-19	MCOLN2
44.9178	-2.03018	0.411281	-4.93622	7.96509e-07	3.8132e-06	DNAI3
181.431	0.347857	0.204915	1.69757	0.0895891	0.159283	SYDE2
959.191	-0.718985	0.114753	-6.26553	3.71563e-10	2.61943e-09	C1orf52
1220.62	-0.119484	0.096367	-1.23989	0.215018	0.327597	BCL10
2.86995	-3.66729	1.9304	-1.89976	0.0574645	0.109659	BCL10-AS1
2745.63	0.330183	0.0824409	4.00509	6.1995e-05	0.000226412	DDAH1
9389.77	0.49384	0.105025	4.70213	2.57461e-06	1.15266e-05	CCN1
1519.61	-0.122988	0.0919611	-1.33739	0.181096	0.285794	ZNHIT6
60.0315	-1.52709	0.411977	-3.70674	0.000209948	0.000702762	COL24A1
860.074	-0.663839	0.115519	-5.74659	9.10604e-09	5.49463e-08	ODF2L
53.9366	3.04947	0.380523	8.01388	1.11141e-15	1.2481e-14	CLCA2
22.3746	0.182267	0.502543	0.362689	0.716837	0.807865	CLCA4-AS1
4038.92	-0.641663	0.0743668	-8.62835	6.22426e-18	8.15992e-17	SH3GLB1
5427.75	-0.138145	0.130549	-1.05819	0.28997	0.414706	SELENOF
3981.59	0.0655798	0.105365	0.622405	0.533675	0.657988	HS2ST1
4493.79	-0.422599	0.0832535	-5.07606	3.85347e-07	1.92191e-06	LMO4
7.12541	2.1215	0.949094	2.23529	0.0253984	0.0540409	PKN2-AS1
3336.06	-0.262491	0.0936492	-2.80292	0.00506425	0.0128531	PKN2
1004.51	-0.804696	0.118933	-6.76594	1.32449e-11	1.06965e-10	GTF2B
852.662	-0.852744	0.122779	-6.94537	3.7746e-12	3.19086e-11	KYAT3
1031.2	-0.496574	0.119065	-4.17062	3.03775e-05	0.000115812	RBMXL1
957.813	-0.97079	0.105296	-9.21963	2.98114e-20	4.3943e-19	GBP3
1660.85	-0.27848	0.0962149	-2.89436	0.00379938	0.0099174	GBP1
1123.95	-0.945565	0.0948357	-9.97055	2.05088e-23	3.68214e-22	GBP2
69.1479	-1.01171	0.323119	-3.13107	0.00174169	0.00487411	GBP4
431.458	-0.580465	0.13096	-4.4324	9.31908e-06	3.83453e-05	GBP5
1.63523	-3.954	2.2914	-1.72558	0.0844227	0.151479	GBP6
12.9641	-0.312635	0.644115	-0.485372	0.627413	0.737087	GBP1P1
444.354	-0.0839799	0.15576	-0.539163	0.589774	0.705705	LRRC8B
517.603	0.056421	0.139991	0.403034	0.686923	0.785484	LRRC8C
15.4827	0.366996	0.631338	0.581299	0.561039	0.681995	LRRC8C-DT
2401.87	-0.00710392	0.0866541	-0.0819801	0.934663	0.959103	LRRC8D
82.4536	-1.1104	0.269366	-4.12227	3.75165e-05	0.000140805	GEMIN8P4
1775.29	-0.42391	0.0977399	-4.33712	1.44362e-05	5.76168e-05	ZNF326
3241.15	-0.336694	0.096102	-3.50351	0.00045917	0.00145097	ZNF644
16.8642	-0.569614	0.577854	-0.98574	0.324261	0.452927	HFM1
996.439	-0.0112571	0.10258	-0.10974	0.912616	0.944128	CDC7
144.002	1.36757	0.293994	4.65171	3.29189e-06	1.45193e-05	TGFBR3
320.621	-0.0149019	0.161479	-0.092284	0.926472	0.953768	EPHX4
32.5484	-0.326517	0.422905	-0.772082	0.440066	0.571031	SETSIP
19.9015	0.214832	0.551106	0.389819	0.69667	0.79265	BTBD8
455.601	-0.577475	0.151701	-3.80667	0.000140851	0.000486046	GLMN
722.076	-0.459056	0.113577	-4.0418	5.3043e-05	0.000195345	RPAP2
21.8869	-0.616756	0.50188	-1.22889	0.219113	0.332565	GFI1
873.642	-0.506602	0.106179	-4.77119	1.83145e-06	8.35947e-06	EVI5
20404.3	-0.387027	0.0743107	-5.20823	1.90647e-07	9.90858e-07	RPL5
912.436	-0.839664	0.126849	-6.61938	3.60711e-11	2.79842e-10	DIPK1A
3.10093	2.11487	1.53212	1.38035	0.167478	0.268286	SNORD21
5.13308	-0.873474	1.26571	-0.690104	0.490129	0.618559	SNORA66
1082.08	-0.422474	0.0968681	-4.36133	1.29273e-05	5.20327e-05	MTF2
4013.34	-0.586584	0.105765	-5.54609	2.92129e-08	1.67185e-07	TMED5
1144.87	-0.728802	0.110077	-6.62085	3.57146e-11	2.77444e-10	CCDC18
125.651	-0.291653	0.248248	-1.17484	0.240057	0.357851	CCDC18-AS1
3849.73	-0.469681	0.0917168	-5.12099	3.03939e-07	1.53289e-06	DR1
4225.91	-0.00619975	0.0827388	-0.0749315	0.940269	0.962909	FNBP1L
1979.09	0.273326	0.0909151	3.00639	0.00264369	0.00714311	BCAR3
4.16334	1.82888	1.35187	1.35285	0.176104	0.279576	BCAR3-AS1
3.21848	-0.789142	1.53665	-0.513548	0.607568	0.720383	TRR-TCT1-1
2963.63	-0.529633	0.0790475	-6.70019	2.08154e-11	1.65289e-10	DNTTIP2
7137.44	-0.178815	0.0725306	-2.46537	0.0136873	0.0311924	GCLM
125.805	0.688582	0.226454	3.04071	0.00236023	0.00644572	ABCA4
5765.83	0.674829	0.0719239	9.38254	6.44052e-21	9.90992e-20	ARHGAP29
3258.54	-0.909027	0.0816196	-11.1374	8.25253e-29	1.95619e-27	ABCD3
1897.79	0.515022	0.0985982	5.22345	1.75621e-07	9.16563e-07	F3
8.99906	-1.53112	0.897229	-1.7065	0.0879143	0.156766	SLC44A3-AS1
54.8451	-0.809246	0.453232	-1.7855	0.0741801	0.136023	SLC44A3
28979.2	-0.438024	0.0725059	-6.04122	1.52955e-09	1.01016e-08	CNN3
438.241	-0.266296	0.142139	-1.87349	0.061001	0.115232	CNN3-DT
358.904	-0.53011	0.148982	-3.55822	0.000373374	0.00119864	ALG14
748.266	0.645392	0.132774	4.86083	1.16894e-06	5.48101e-06	TLCD4
11.0798	0.0848094	0.734736	0.115428	0.908106	0.941324	TLCD4-RWDD3
7.73058	-0.592639	0.85844	-0.690368	0.489963	0.618439	RWDD3-DT
181.952	-0.469065	0.214756	-2.18418	0.0289492	0.0606253	RWDD3
655.315	-0.248558	0.130862	-1.89938	0.057514	0.109718	PTBP2
4128.87	0.443814	0.0741853	5.98251	2.19722e-09	1.4243e-08	DPYD
1.77495	-1.93019	1.92571	-1.00232	0.316187	0.443983	MIR137HG
3117.5	-0.75506	0.0880188	-8.57839	9.62091e-18	1.24731e-16	SNX7
10.2517	-3.22047	1.00918	-3.19118	0.00141694	0.0040414	PLPPR5
1208.79	-3.11554	0.27364	-11.3855	4.93585e-30	1.23862e-28	PLPPR4
17.8313	-1.1842	0.582628	-2.03251	0.0421022	0.0838364	PALMD
184.703	-2.58352	0.223257	-11.572	5.71491e-31	1.49174e-29	FRRS1
1360.11	-0.189211	0.11371	-1.66398	0.0961168	0.169106	AGL
912.073	0.165901	0.122837	1.35059	0.176828	0.280574	SLC35A3
2694.5	-0.335861	0.11443	-2.93509	0.00333452	0.0088208	MFSD14A
844.116	-0.539899	0.10363	-5.20986	1.8898e-07	9.83066e-07	SASS6
357.554	-0.345995	0.164384	-2.1048	0.0353088	0.0720094	TRMT13
28.8107	-0.732279	0.502759	-1.45652	0.145249	0.238737	LRRC39
1373.08	-0.480063	0.0903039	-5.31608	1.06029e-07	5.68066e-07	DBT
19.4976	-0.761218	0.555454	-1.37044	0.170549	0.27236	RTCA-AS1
1652.07	-0.886797	0.0878717	-10.092	5.99649e-24	1.11306e-22	RTCA
199.293	0.10523	0.188926	0.55699	0.577534	0.695969	CDC14A
3.51405	3.69752	1.60915	2.29781	0.0215725	0.0467568	GPR88
149.638	0.851877	0.247659	3.43971	0.000582335	0.0018025	VCAM1
1239.34	-0.284274	0.115212	-2.4674	0.0136098	0.0310522	EXTL2
1720.94	0.1073	0.104747	1.02438	0.305657	0.432654	SLC30A7
1063.53	-0.343847	0.117157	-2.93492	0.00333637	0.00882437	DPH5
155.034	-0.198489	0.217444	-0.912829	0.361332	0.491747	DPH5-DT
6.85579	0.480769	0.878145	0.547483	0.584047	0.700929	S1PR1-DT
245.543	0.5065	0.188066	2.6932	0.00707698	0.0173764	S1PR1
1.60296	-1.59037	1.99759	-0.796145	0.425948	0.557412	OLFM3
6224.46	-0.884315	0.111217	-7.95124	1.84656e-15	2.04744e-14	COL11A1
3.44795	-0.622083	1.27472	-0.488015	0.625539	0.735428	RNPC3-DT
327.48	-0.577937	0.180304	-3.20535	0.00134899	0.00386368	RNPC3
49.6304	-0.330707	0.364916	-0.906257	0.3648	0.495281	AMY2B
10.8536	-0.503822	0.777276	-0.648189	0.516863	0.643136	ACTG1P4
1.90782	-1.94614	1.90321	-1.02256	0.306517	0.433563	AMY1B
1914.83	-0.567135	0.0806041	-7.03606	1.97749e-12	1.71125e-11	PRMT6
597.163	-1.73995	0.120425	-14.4485	2.56388e-47	1.21878e-45	NTNG1
1025.24	-0.369873	0.110442	-3.34904	0.000810917	0.00242901	VAV3
1968.68	-0.497381	0.0813233	-6.1161	9.58955e-10	6.45721e-09	SLC25A24
1920.04	-0.475862	0.0803874	-5.91961	3.22712e-09	2.0547e-08	EEIG2
2472.15	-0.00470288	0.109402	-0.0429872	0.965712	0.978203	PRPF38B
3.02028	-1.50627	1.56971	-0.959582	0.337266	0.466818	FNDC7
1553.86	-0.783841	0.0933763	-8.39443	4.68155e-17	5.79937e-16	STXBP3
17.2452	-0.857348	0.58051	-1.47689	0.139706	0.231143	AKNAD1
2048.82	-0.942377	0.0894029	-10.5408	5.60274e-26	1.1603e-24	GPSM2
2246.21	-0.282856	0.0867218	-3.26165	0.00110765	0.00323283	CLCC1
1007.81	-0.419947	0.0952088	-4.4108	1.0299e-05	4.20813e-05	WDR47
819.75	-0.57609	0.106269	-5.42106	5.92478e-08	3.27431e-07	TAF13
1622.15	-0.39417	0.100156	-3.93557	8.29986e-05	0.000298091	TMEM167B
2.52806	-2.48323	2.11476	-1.17424	0.2403	0.358062	SCARNA2
106.862	-2.41725	0.275918	-8.76074	1.93964e-18	2.60117e-17	ELAPOR1
6537.47	-0.0746524	0.0675005	-1.10595	0.268747	0.390562	SARS1
6039.43	-0.121154	0.0851818	-1.4223	0.15494	0.251764	CELSR2
3576.51	-1.06774	0.0843288	-12.6616	9.64807e-37	3.20524e-35	PSRC1
1.9753	-0.0238069	1.98523	-0.011992	0.990432	0.994116	MYBPHL
12327.2	-0.058529	0.0861014	-0.679768	0.496651	0.624454	SORT1
4392.74	-0.933894	0.0918255	-10.1703	2.69021e-24	5.08502e-23	PSMA5
35.818	0.424408	0.417027	1.0177	0.308821	0.435873	SYPL2
494.475	-0.39658	0.136266	-2.91032	0.00361053	0.00946672	ATXN7L2
948.275	-0.567752	0.105565	-5.37823	7.52214e-08	4.10152e-07	CYB561D1
537.86	-0.250056	0.152321	-1.64164	0.100665	0.175785	AMIGO1
6.36907	0.488983	0.998071	0.489928	0.624185	0.734426	GPR61
5946.43	-0.65738	0.0686275	-9.57897	9.80213e-22	1.60541e-20	GNAI3
24.1337	-0.409073	0.556436	-0.735166	0.462239	0.592396	GNAT2
3278.03	-0.428552	0.0815928	-5.25232	1.50194e-07	7.8997e-07	AMPD2
770.982	-0.745677	0.116907	-6.37838	1.78969e-10	1.30099e-09	GSTM4
190.218	-0.214598	0.183633	-1.16863	0.242554	0.360533	GSTM2
114.065	-0.662417	0.240013	-2.75993	0.00578142	0.0144626	GSTM1
505.227	-2.70234	0.147368	-18.3373	4.17043e-75	3.95424e-73	GSTM3
6220.86	-0.218963	0.085281	-2.56754	0.0102423	0.024096	CSF1
9695.64	-0.664624	0.067315	-9.87334	5.43262e-23	9.55803e-22	AHCYL1
2228.38	-0.546411	0.0820959	-6.65577	2.8182e-11	2.20885e-10	STRIP1
95.3213	0.26491	0.258741	1.02384	0.305911	0.432846	ALX3
42.9513	0.364837	0.399778	0.912599	0.361454	0.491836	KCNC4
15.4412	-1.34534	0.656909	-2.04799	0.040561	0.081145	RBM15-AS1
1058.57	-0.326073	0.116396	-2.80141	0.00508791	0.0129026	RBM15
214.058	-1.95755	0.202876	-9.64902	4.96275e-22	8.24353e-21	SLC16A4
1623.12	-0.472751	0.0921323	-5.13122	2.87863e-07	1.45558e-06	LAMTOR5
11.4816	-1.00807	0.720821	-1.3985	0.161963	0.261169	LAMTOR5-AS1
732.078	0.3295	0.117413	2.80634	0.00501074	0.0127402	LRIF1
628.587	-0.684505	0.13578	-5.04128	4.62431e-07	2.27915e-06	DRAM2
1018.8	-0.47254	0.134734	-3.50722	0.000452818	0.00143321	CEPT1
62.8538	-0.7825	0.340699	-2.29675	0.0216329	0.0468668	DENND2D
27.2517	0.118351	0.516213	0.229267	0.818661	0.881567	CHI3L2
20.0671	-1.81605	0.743355	-2.44305	0.0145637	0.0329927	CIMAP3
27.2973	-0.895286	0.533894	-1.6769	0.0935626	0.165192	OVGP1
2998.2	-1.26019	0.0846738	-14.8829	4.25803e-50	2.20325e-48	WDR77
7408.69	-0.909245	0.0690669	-13.1647	1.40092e-39	5.19525e-38	ATP5PB
19.6306	-2.53307	0.62575	-4.04806	5.16438e-05	0.000190472	C1orf162
1787.64	-0.566971	0.101392	-5.59189	2.24615e-08	1.30463e-07	RAP1A
686.642	-0.85984	0.124889	-6.88484	5.78515e-12	4.80025e-11	INKA2
15.7864	-0.28023	0.599188	-0.467683	0.640011	0.747759	INKA2-AS1
2.59365	0.192941	1.43251	0.134688	0.892859	0.930745	LOC101928718
1318.84	-0.55935	0.0892603	-6.2665	3.69258e-10	2.6044e-09	DDX20
19.5904	-7.52539	1.28107	-5.87432	4.24592e-09	2.66467e-08	KCND3
2231.93	-0.547013	0.0894696	-6.11396	9.71907e-10	6.5394e-09	CTTNBP2NL
24.5026	-1.53207	0.524111	-2.92317	0.00346483	0.00913384	WNT2B
508.627	0.0314851	0.143171	0.219912	0.825939	0.886199	ST7L
7586.82	-0.750498	0.0684172	-10.9694	5.3603e-28	1.22748e-26	CAPZA1
3234.99	-0.227429	0.103572	-2.19585	0.028103	0.0590647	MOV10
11129.1	-0.418233	0.0783434	-5.33846	9.37385e-08	5.05151e-07	RHOC
19.1529	0.265449	0.616396	0.430647	0.666725	0.769511	PPM1J
6.84882	-0.578117	1.23116	-0.469572	0.638661	0.746552	TAFA3
6489.45	-0.0443311	0.0937176	-0.473028	0.636193	0.74451	SLC16A1
4.69366	1.04568	1.15913	0.902123	0.366992	0.497534	AKR7A2P1
47.6745	-0.392499	0.343623	-1.14224	0.253355	0.373078	SLC16A1-AS1
6.19615	-0.541363	0.923484	-0.586218	0.557729	0.678995	LRIG2-DT
530.047	0.0396252	0.128045	0.309462	0.75697	0.837836	LRIG2
1896.4	-0.806461	0.0941657	-8.56428	1.08757e-17	1.40272e-16	MAGI3
1910.64	-0.631975	0.0872486	-7.24338	4.37644e-13	3.97842e-12	PHTF1
985.156	-0.37261	0.105944	-3.51706	0.000436363	0.00138463	RSBN1
8.99898	-0.394399	0.877869	-0.449268	0.653238	0.758486	AP4B1-AS1
2.50867	-1.70584	1.5732	-1.08431	0.278228	0.401447	PTPN22
6.03744	-1.50583	1.00714	-1.49516	0.134873	0.22446	BCL2L15
379.178	-0.756522	0.156799	-4.8248	1.40144e-06	6.50333e-06	AP4B1
1168.1	0.1475	0.101264	1.45659	0.145229	0.238728	DCLRE1B
2.21375	-2.22466	1.80298	-1.23388	0.217249	0.330293	HIPK1-AS1
4480.42	0.147239	0.0780572	1.88629	0.0592554	0.112579	HIPK1
4.61595	-3.4884	1.50763	-2.31383	0.0206773	0.0449833	OLFML3
2.17675	-4.35446	2.10865	-2.06505	0.038918	0.0783227	SYT6
2522.59	-0.231816	0.104933	-2.20919	0.0271614	0.0573538	TRIM33
2172.58	-0.732464	0.0922673	-7.9385	2.04648e-15	2.25344e-14	BCAS2
14.706	-2.13176	0.767105	-2.77896	0.00545328	0.0137338	DENND2C
5.05045	-5.56773	1.57882	-3.5265	0.000421086	0.00133906	AMPD1
5038.48	-0.483503	0.0702576	-6.88186	5.90748e-12	4.89944e-11	NRAS
32539.8	-0.534008	0.0639943	-8.34461	7.14501e-17	8.70351e-16	CSDE1
2073.25	-0.275172	0.0870128	-3.16243	0.00156456	0.00442074	SIKE1
522.05	0.445275	0.14522	3.06621	0.00216789	0.00595659	TSPAN2
23.767	-0.687638	0.557812	-1.23274	0.217673	0.330809	NGF
2849.94	-1.04493	0.0921845	-11.3352	8.78391e-30	2.18242e-28	VANGL1
76.5759	-0.947625	0.282634	-3.35283	0.000799891	0.00239967	SLC22A15
2.9844	0.097113	1.44536	0.0671894	0.946431	0.967163	MAB21L3
27624.4	-0.832073	0.0823964	-10.0984	5.61432e-24	1.04655e-22	ATP1A1
72.8188	-0.400459	0.300533	-1.3325	0.182697	0.287932	ATP1A1-AS1
823.204	-0.558365	0.144505	-3.86397	0.000111559	0.000390199	CD58
4037.71	-0.565129	0.0941756	-6.0008	1.96349e-09	1.28131e-08	IGSF3
6002.84	-0.742792	0.0814402	-9.1207	7.4638e-20	1.07844e-18	PTGFRN
28.8831	-0.514337	0.461742	-1.1139	0.26532	0.386736	CD101
11.6966	-1.99316	0.813131	-2.45122	0.0142374	0.0323328	CD101-AS1
2962.92	-1.00373	0.0900663	-11.1443	7.63321e-29	1.81428e-27	TTF2
758.749	-0.426756	0.107749	-3.96064	7.47488e-05	0.000269899	TRIM45
17.3347	-1.16043	0.662824	-1.75074	0.0799904	0.14489	VTCN1
3597.39	-0.459495	0.102719	-4.47331	7.70185e-06	3.21586e-05	MAN1A2
315.588	-0.638624	0.147042	-4.34315	1.40455e-05	5.61726e-05	TENT5C
974.087	-0.42342	0.0997962	-4.24285	2.20698e-05	8.56855e-05	GDAP2
2841.41	-0.658894	0.0792339	-8.31582	9.11228e-17	1.10157e-15	WDR3
92.9027	-3.23069	0.34933	-9.24825	2.28198e-20	3.40086e-19	SPAG17
273.432	-0.62457	0.180178	-3.46641	0.000527457	0.00164804	TBX15
724.925	-0.843616	0.118904	-7.09496	1.29389e-12	1.13594e-11	WARS2
388.192	-0.311431	0.144379	-2.15704	0.0310026	0.064357	WARS2-AS1
3.02769	5.26988	1.78388	2.95417	0.00313511	0.00834365	HSD3B2
626.087	-0.250236	0.117334	-2.13268	0.0329509	0.0678633	ZNF697
5732.17	0.463717	0.0896676	5.17151	2.32205e-07	1.18923e-06	PHGDH
8491.03	-0.0529568	0.0790166	-0.670199	0.502731	0.630246	NOTCH2
4313.46	-0.745107	0.0699213	-10.6564	1.62821e-26	3.47451e-25	SEC22B
500.162	0.265607	0.119382	2.22485	0.0260916	0.0553213	NBPF8
18.1614	0.121992	0.544834	0.223906	0.82283	0.884391	PFN1P2
399.466	-0.220491	0.150818	-1.46196	0.143751	0.236719	PDE4DIPP2
62.8986	-0.602867	0.305145	-1.97567	0.048192	0.0941459	NOTCH2NLR
447.55	0.0326632	0.142495	0.229224	0.818695	0.881567	NBPF26
4.78631	0.58686	1.05997	0.553657	0.579814	0.697637	PPIAL4A
2.05023	0.437809	1.81225	0.241583	0.809103	0.87446	LOC100996318
38.4162	-0.170216	0.434664	-0.391602	0.695352	0.791613	H2BP1
732.276	-1.44056	0.113919	-12.6455	1.18541e-36	3.93067e-35	FAM72B
762.866	-0.500455	0.132373	-3.78065	0.00015642	0.000534845	SRGAP2C
1.7086	-4.02958	2.5268	-1.59474	0.110771	0.190587	SRGAP2-AS1
253.239	-1.17389	0.170659	-6.87857	6.04561e-12	5.00926e-11	FAM72C
738.274	-0.360351	0.123109	-2.92707	0.00342166	0.00902955	SRGAP2D
3.00949	-0.545113	1.56708	-0.347853	0.727951	0.815962	RNVU1-15
906.777	-0.101087	0.109016	-0.927273	0.353785	0.484229	NBPF15
1.57784	-3.89729	2.31955	-1.68019	0.0929198	0.164239	LOC105371215
49.7166	-2.59928	0.41911	-6.2019	5.57866e-10	3.85712e-09	LSP1P5
914.761	-0.574099	0.110069	-5.21579	1.83035e-07	9.5327e-07	SRGAP2B
812.496	-1.46208	0.107483	-13.603	3.84551e-42	1.53305e-40	FAM72D
132.884	0.209274	0.296505	0.705803	0.480311	0.60906	NBPF20
76.3818	-0.0544411	0.293814	-0.185291	0.853001	0.904734	NBPF25P
423.683	0.186172	0.163736	1.13702	0.255529	0.375514	GPR89A
22.1961	0.683871	0.518538	1.31884	0.187221	0.29359	PDZK1
9.75691	-0.375087	0.752242	-0.498625	0.618044	0.729206	CD160
1556.95	-0.319847	0.0885293	-3.61289	0.000302801	0.000986339	RNF115
1417.76	-0.370027	0.0937356	-3.94756	7.89524e-05	0.000284433	POLR3C
61.9756	-0.439685	0.310846	-1.41448	0.157221	0.254696	NUDT17
1613.9	-0.493753	0.087997	-5.61103	2.0113e-08	1.17366e-07	PIAS3
23.1532	1.60305	0.54149	2.96044	0.00307196	0.00819672	ANKRD35
73.5981	1.84605	0.314746	5.86519	4.48612e-09	2.80939e-08	ITGA10
902.378	-0.384049	0.105705	-3.6332	0.000279923	0.000917094	PEX11B
42.2188	-0.254733	0.39007	-0.653046	0.513727	0.64009	GNRHR2
7915.1	-0.732244	0.0662211	-11.0576	2.01508e-28	4.71917e-27	RBM8A
3541.34	-0.302404	0.0864848	-3.49661	0.000471209	0.00148499	LIX1L
482.405	-0.446596	0.142177	-3.14112	0.00168302	0.00472351	POLR3GL
169.021	0.303043	0.223384	1.3566	0.174908	0.278181	ANKRD34A
705.13	-1.11342	0.116178	-9.58376	9.35762e-22	1.53691e-20	TXNIP
69.3892	0.259962	0.307371	0.845762	0.397686	0.52979	NBPF10
189.333	-0.517344	0.19774	-2.61629	0.00888913	0.0212837	NOTCH2NLA
27.4143	0.505816	0.445059	1.13651	0.255741	0.375771	NUDT4P2
24.2018	1.6006	0.523729	3.05615	0.00224197	0.00615051	HYDIN2
609.607	-0.296668	0.127391	-2.3288	0.0198697	0.0433608	NBPF12
1.85031	-4.11753	2.07696	-1.98248	0.0474256	0.0929488	NBPF13P
1945.82	-1.47708	0.096382	-15.3253	5.18439e-53	2.91472e-51	PRKAB2
1658.42	-0.402439	0.102976	-3.90809	9.30269e-05	0.000330254	PDIA3P1
30.994	-1.09893	0.499753	-2.19895	0.0278814	0.0586621	FMO5
1912.63	-1.14509	0.0826831	-13.8492	1.28666e-43	5.36087e-42	CHD1L
2646.23	-0.410923	0.087892	-4.67531	2.93505e-06	1.30306e-05	BCL9
1260.58	-2.39638	0.113616	-21.092	9.42325e-99	1.53049e-96	ACP6
119.321	-0.294703	0.23593	-1.24911	0.211623	0.323328	GPR89B
5.56109	-0.750558	1.00207	-0.749007	0.453853	0.58421	PDZK1P1
442.4	-0.0300355	0.136965	-0.219293	0.826422	0.886514	NBPF11
3.58826	0.837857	1.28946	0.649772	0.51584	0.642091	LOC101927468
23.8531	-0.916839	0.54844	-1.67172	0.0945788	0.166718	PDE4DIPP6
506.288	0.0401116	0.164897	0.243253	0.80781	0.873761	NBPF14
116.181	-0.333673	0.23811	-1.40134	0.161112	0.259967	NOTCH2NLB
21.9346	0.868793	0.523582	1.65933	0.0970499	0.17048	NUDT4B
2943.02	-0.470897	0.0766552	-6.14305	8.09495e-10	5.49298e-09	PDE4DIP
680.943	-0.0104126	0.129289	-0.0805378	0.93581	0.959852	NBPF9
149.011	-0.66143	0.219672	-3.01099	0.00260396	0.00704661	LOC653513
415.721	-0.170716	0.165687	-1.03035	0.302845	0.429304	NBPF19
2.20886	-0.851944	1.61221	-0.528431	0.5972	0.711801	LOC644634
19.2309	-1.82043	0.62939	-2.89237	0.00382352	0.00997596	H2BC18
7.57906	-3.62203	1.14605	-3.16045	0.00157528	0.00444748	FCGR1A
4.04333	1.66099	1.4389	1.15435	0.248358	0.367261	H3C13
89.1659	-1.68258	0.280137	-6.00627	1.89845e-09	1.24117e-08	H4C14
8.6915	-1.82711	0.911361	-2.00481	0.0449829	0.0887965	H3C14
73.6849	-1.13134	0.315161	-3.58972	0.000331037	0.00107194	H2AC18
55.6769	-0.545384	0.376456	-1.44873	0.147413	0.241706	H2BC20P
75.233	-1.13074	0.288632	-3.91759	8.94381e-05	0.000318416	H2AC19
11.8457	-1.44182	0.776979	-1.85567	0.0635003	0.119193	H3C15
39.1813	-1.65559	0.48515	-3.41254	0.000643605	0.00197162	H4C15
312.664	-0.835085	0.171372	-4.87295	1.09947e-06	5.1746e-06	H2BC21
35.4968	-0.828588	0.462353	-1.79211	0.0731153	0.134379	H2AC20
3.30491	1.44677	1.45623	0.993504	0.320464	0.448557	H2AC21
55.1623	-1.97951	0.370716	-5.3397	9.30988e-08	5.02012e-07	BOLA1
5064.78	-0.49286	0.0803118	-6.13684	8.41807e-10	5.70132e-09	SV2A
7488.58	-0.685266	0.0678932	-10.0933	5.9147e-24	1.09904e-22	SF3B4
789.574	0.272175	0.108871	2.49998	0.0124202	0.0286059	MTMR11
1998.18	-0.148074	0.0912201	-1.62326	0.104534	0.181584	OTUD7B
2095.1	-0.835483	0.0795452	-10.5032	8.34612e-26	1.71027e-24	VPS45
1197.39	0.37398	0.107043	3.49373	0.000476329	0.00149924	PLEKHO1
9303.98	-0.755471	0.0771389	-9.79365	1.1989e-22	2.06379e-21	ANP32E
26.5728	-0.427862	0.507963	-0.842309	0.399615	0.531597	CA14
7514	-0.113452	0.083398	-1.36037	0.173714	0.276614	APH1A
10.9804	0.937958	0.741282	1.26532	0.205757	0.316179	C1orf54
108.994	-1.73844	0.300742	-5.78052	7.44722e-09	4.54055e-08	CIART
2198.84	-0.342723	0.0817076	-4.19451	2.73465e-05	0.000104712	MRPS21
2795.39	-0.272392	0.091993	-2.961	0.0030664	0.00818561	PRPF3
3491.54	-0.263801	0.0770465	-3.42392	0.000617249	0.00189751	RPRD2
1640.74	-0.655714	0.0884512	-7.41328	1.23215e-13	1.18234e-12	TARS2
641.053	-0.997749	0.125119	-7.97437	1.53158e-15	1.70358e-14	ECM1
4.36997	-0.896005	1.20564	-0.743177	0.457374	0.587665	FALEC
81.5828	-0.00684329	0.285968	-0.0239303	0.980908	0.988228	ADAMTSL4
2.45324	-0.627914	1.47917	-0.424504	0.671199	0.772715	ADAMTSL4-AS1
12820.1	-0.281033	0.0664151	-4.23147	2.3217e-05	8.98607e-05	MCL1
7536.21	-0.453909	0.0701163	-6.47365	9.56642e-11	7.11654e-10	ENSA
1207.9	-0.720305	0.100783	-7.1471	8.86295e-13	7.87165e-12	GOLPH3L
115.416	0.86098	0.261973	3.28653	0.0010143	0.00298471	CTSS
91.7252	-0.059839	0.278985	-0.214488	0.830166	0.888954	CTSK
2199.41	-0.385832	0.0807169	-4.78006	1.75242e-06	8.02173e-06	ARNT
1702.25	-0.412864	0.0928635	-4.44593	8.75132e-06	3.62301e-05	SETDB1
9095	-0.24203	0.0699966	-3.45774	0.000544735	0.0016981	CERS2
201.444	-0.601778	0.177154	-3.39693	0.000681461	0.00207743	ANXA9
731.332	-0.393685	0.11489	-3.42661	0.000611161	0.0018811	MINDY1
930.887	-0.89315	0.105312	-8.48099	2.23283e-17	2.81568e-16	PRUNE1
14.997	-0.578959	0.624122	-0.927637	0.353596	0.484073	BNIPL
366.16	-0.596604	0.139383	-4.28032	1.86625e-05	7.32183e-05	C1orf56
4461.46	-0.648717	0.0784686	-8.26722	1.37122e-16	1.63512e-15	CDC42SE1
7576.14	-1.55216	0.0710705	-21.8397	9.73004e-106	1.79657e-103	MLLT11
212.807	-0.446499	0.173869	-2.56802	0.0102282	0.024066	GABPB2
287.145	0.5603	0.152293	3.6791	0.000234059	0.000777288	SEMA6C
372.072	-0.370326	0.156654	-2.36397	0.0180803	0.0398825	LYSMD1
11.4696	-0.0707416	0.715444	-0.0988778	0.921235	0.949795	SCNM1
29.5996	-0.574608	0.46897	-1.22526	0.220479	0.334234	TMOD4
2507.33	-0.675269	0.0852475	-7.92128	2.35068e-15	2.57066e-14	VPS72
4940.32	-0.607039	0.0704304	-8.61899	6.75488e-18	8.82916e-17	PIP5K1A
7511.92	-1.12264	0.081671	-13.7459	5.39305e-43	2.19488e-41	PSMD4
2574.98	-0.374407	0.0796465	-4.70085	2.59078e-06	1.15953e-05	ZNF687
4892.3	-0.698877	0.0773807	-9.03168	1.69063e-19	2.40162e-18	PI4KB
2812.85	-0.626515	0.0756839	-8.27804	1.25221e-16	1.49829e-15	RFX5
35.3445	-3.96966	0.573914	-6.91682	4.61894e-12	3.87104e-11	SELENBP1
8773.78	-0.983709	0.084924	-11.5834	5.00233e-31	1.3116e-29	PSMB4
3817.15	-0.0539558	0.0877109	-0.615154	0.538453	0.662482	POGZ
293.525	-0.0312654	0.15449	-0.202378	0.839621	0.895736	CGN
1453.7	-0.351463	0.0992753	-3.54028	0.000399695	0.0012759	TUFT1
1993.2	-0.414857	0.111558	-3.71875	0.000200213	0.000672655	SNX27
1757.56	-0.6806	0.0974606	-6.98333	2.88263e-12	2.46055e-11	MRPL9
39.5947	-0.526288	0.40791	-1.29021	0.196979	0.305366	OAZ3
424.176	-0.958832	0.15381	-6.23386	4.55077e-10	3.17649e-09	TDRKH
4.99056	0.134136	1.18019	0.113657	0.90951	0.942445	RORC
10.6719	-0.414111	0.716346	-0.578088	0.563205	0.683869	C2CD4D
4.77202	1.71006	1.161	1.47292	0.140771	0.232643	C2CD4D-AS1
2.90178	1.22684	1.44617	0.848341	0.396248	0.528642	THEM5
344.724	-1.12078	0.156484	-7.16223	7.93729e-13	7.07819e-12	THEM4
5301.95	-0.963719	0.0770416	-12.5091	6.66008e-36	2.14751e-34	S100A10
6888.04	-0.481027	0.0868746	-5.53702	3.07663e-08	1.75617e-07	S100A11
12.3449	-0.9651	0.720033	-1.34036	0.18013	0.284603	TCHH
10.8832	-0.0203201	0.838682	-0.0242287	0.98067	0.988049	HRNR
605.594	-0.366885	0.185949	-1.97304	0.048491	0.0946562	FLG
158.283	-0.283533	0.244944	-1.15754	0.24705	0.365697	CCDST
2.63829	1.64242	1.69617	0.96831	0.332889	0.462146	FLG2
3.84946	-3.20736	1.6011	-2.00322	0.0451537	0.0890834	S100A9
21121.9	-0.188132	0.0801849	-2.34623	0.0189643	0.0415764	S100A6
6.36846	0.778481	1.04162	0.747375	0.454837	0.585177	S100A5
187.096	0.120745	0.189831	0.636065	0.524734	0.650255	S100A4
11.1894	-1.16578	0.732099	-1.59238	0.111299	0.191346	LOC101928034
97.2201	-0.767062	0.2646	-2.89895	0.0037441	0.00978914	S100A3
6383.03	-2.57399	0.0851628	-30.2243	1.13467e-200	7.65511e-198	S100A2
9736.73	-0.777659	0.0776188	-10.0189	1.25843e-23	2.28985e-22	S100A16
5.63987	0.292239	0.970025	0.30127	0.763209	0.842084	S100A14
1974.67	-0.22371	0.102935	-2.17331	0.029757	0.0620799	S100A13
28.8393	-0.537934	0.474802	-1.13296	0.257229	0.37742	S100A1
3528.65	-0.356371	0.0760176	-4.68801	2.75874e-06	1.22913e-05	CHTOP
1566.41	-0.512403	0.0968753	-5.2893	1.22782e-07	6.53634e-07	SNAPIN
13762.3	-0.740189	0.0676091	-10.9481	6.78871e-28	1.54852e-26	ILF2
6.29683	0.715505	0.949638	0.75345	0.45118	0.58158	NPR 1.00
203.658	0.124626	0.745593	0.16715	0.867252	0.914101	INTS3
13.67	0.20402	0.630133	0.323774	0.746109	0.829951	SLC27A3
185.994	-0.15171	0.194941	-0.778238	0.436429	0.567655	GATAD2B
3674.26	-0.0291797	0.0893361	-0.326629	0.743949	0.827915	DENND4B
1935.71	-0.595084	0.0862827	-6.8969	5.31484e-12	4.42046e-11	CRTC2
6520.04	-0.44189	0.0873514	-5.05876	4.21988e-07	2.09454e-06	SLC39A1
373.582	-0.06874	0.13506	-0.50896	0.610781	0.722863	CREB3L4
2817.16	-0.601886	0.0932982	-6.45121	1.10962e-10	8.18841e-10	JTB
4733.38	-0.29988	0.101608	-2.95133	0.00316404	0.00841171	RAB13
13942.2	-0.132355	0.085588	-1.54642	0.122002	0.20613	RPS27
1.7534	1.09001	2.08886	0.521819	0.601796	0.715232	NUP210L
20499.8	-0.552761	0.0633171	-8.73003	2.54604e-18	3.3962e-17	TPM3
7995.88	-0.33399	0.0898669	-3.7165	0.000202004	0.000677895	C1orf43
12475.8	-0.271087	0.0711149	-3.81196	0.000137868	0.000476426	UBAP2L
3060.27	-0.654118	0.0863527	-7.57497	3.59223e-14	3.61926e-13	HAX1
1833.72	0.0126255	0.0840507	0.150212	0.880597	0.922513	ATP8B2
294.847	-1.27327	0.155226	-8.20268	2.35077e-16	2.75818e-15	IL6R
6.78371	-5.98734	1.46592	-4.08435	4.41998e-05	0.000164609	SHE
3699.49	-0.501576	0.0708401	-7.08039	1.43747e-12	1.25322e-11	UBE2Q1
6.51523	-1.26065	1.10064	-1.14538	0.252054	0.371535	UBE2Q1-AS1
43.5923	-0.587276	0.392615	-1.49581	0.134704	0.224221	CHRNB2
15196.1	-0.357695	0.0782545	-4.57092	4.85592e-06	2.09128e-05	ADAR
21.0433	-2.51746	0.60981	-4.12827	3.65503e-05	0.000137581	KCNN3
1295.6	-0.567863	0.121773	-4.66329	3.11189e-06	1.37634e-05	PMVK
3249.97	0.340851	0.0948533	3.59345	0.000326325	0.00105825	PBXIP1
3331	-0.341116	0.091226	-3.73925	0.000184572	0.000623203	PYGO2
9.69931	0.169882	0.766599	0.221604	0.824622	0.885449	PYGO2-AS1
16661.1	0.209171	0.0678129	3.08453	0.00203872	0.00563081	SHC1
2717.21	-0.966695	0.0863756	-11.1918	4.47478e-29	1.07376e-27	CKS1B
5.43294	-0.913117	1.13241	-0.806347	0.420043	0.551294	MIR4258
1624.85	-0.702747	0.0886369	-7.92838	2.22016e-15	2.43246e-14	FLAD1
1793.67	-1.56211	0.100021	-15.6178	5.50544e-55	3.35316e-53	ZBTB7B
18.7169	0.13645	0.542592	0.251478	0.801444	0.868995	DCST2
10.5052	-0.180369	0.801628	-0.225003	0.821977	0.883983	DCST1
55.3467	0.196624	0.325612	0.60386	0.545937	0.669351	DCST1-AS1
4435.96	-0.530514	0.0861103	-6.16086	7.23492e-10	4.94189e-09	ADAM15
430.376	-0.10471	0.140825	-0.74355	0.457149	0.587548	EFNA4
124.454	-0.311332	0.245054	-1.27046	0.203919	0.313932	EFNA3
675.606	-0.669248	0.118824	-5.63228	1.77843e-08	1.0422e-07	EFNA1
971.178	-0.560586	0.101409	-5.528	3.2391e-08	1.84351e-07	SLC50A1
420.613	-0.479349	0.14163	-3.38452	0.000713019	0.00216648	DPM3
1785.61	-0.717441	0.115605	-6.20597	5.43594e-10	3.76142e-09	KRTCAP2
202.559	0.220444	0.217089	1.01545	0.30989	0.437088	TRIM46
211.042	0.809906	0.222724	3.63637	0.000276511	0.000906426	MUC1
962.741	1.07926	0.102583	10.5208	6.92523e-26	1.43081e-24	THBS3
492.719	-0.693193	0.127612	-5.43205	5.57118e-08	3.09253e-07	MTX1
65.3904	0.215197	0.335706	0.641028	0.521504	0.647075	GBA1LP
127.4	1.76571	1.22391	1.44267	0.149112	0.243863	GBA1
2.4275	-0.092832	1.56941	-0.0591509	0.952832	0.970876	ENTREP3
4.70659	-0.977334	1.20852	-0.808704	0.418686	0.549953	SCAMP3
2.46085	-0.141982	1.46563	-0.0968745	0.922826	0.950963	CLK2
5304.19	-0.163671	0.0798022	-2.05096	0.0402705	0.080656	FDPS
8.82364	0.489704	0.816366	0.599858	0.548601	0.671482	RUSC1-AS1
2195.29	-0.478609	0.102209	-4.68265	2.83197e-06	1.2592e-05	RUSC1
3510.9	-0.144498	0.105459	-1.37018	0.170631	0.272416	ASH1L
50.821	-0.505254	0.352235	-1.43442	0.151452	0.247128	ASH1L-AS1
978.853	-0.787061	0.161249	-4.88102	1.05538e-06	4.97914e-06	MSTO1
3141.03	-0.495077	0.0790979	-6.25904	3.8735e-10	2.72434e-09	YY1AP1
4590.81	-0.821626	0.0733041	-11.2085	3.70606e-29	8.94196e-28	DAP3
172.059	-0.438285	0.198156	-2.21182	0.0269794	0.0570038	MSTO2P
2212.1	-0.2605	0.0942163	-2.76492	0.00569376	0.0142739	GON4L
6735.26	-0.423678	0.104933	-4.0376	5.40008e-05	0.000198664	SYT11
1407.12	-0.352355	0.0853416	-4.12875	3.64734e-05	0.000137351	RIT1
2145.39	-0.3258	0.091016	-3.57959	0.000344138	0.0011119	KHDC4
5513.53	0.820475	0.0699863	11.7234	9.67522e-32	2.63121e-30	ARHGEF2
8.56295	-0.718731	0.843811	-0.851768	0.394343	0.526461	LOC105371729
9508.31	-0.393445	0.0941575	-4.17859	2.93325e-05	0.000112023	SSR2
3899.45	-0.367189	0.0699517	-5.24918	1.52776e-07	8.03295e-07	UBQLN4
1429.14	-0.359415	0.0952526	-3.77329	0.00016111	0.000549703	LAMTOR2
2816.7	0.576197	0.0787122	7.32031	2.47396e-13	2.29608e-12	MEX3A
26573.7	-0.924356	0.0726879	-12.7168	4.77114e-37	1.60327e-35	LMNA
4.23976	-2.14541	1.40085	-1.5315	0.125645	0.211369	SEMA4A
2605.65	-0.590619	0.0785626	-7.51782	5.56983e-14	5.51045e-13	SLC25A44
651.201	-1.04428	0.113262	-9.22008	2.96879e-20	4.37978e-19	PMF1
240.766	0.704607	0.175368	4.01788	5.87249e-05	0.000215186	PAQR6
7759.84	-0.181879	0.0837191	-2.17249	0.0298188	0.0621791	SMG5
542.054	0.39539	0.131462	3.00764	0.00263281	0.00711699	TMEM79
1840.92	0.674104	0.102456	6.57947	4.72135e-11	3.6149e-10	GLMP
20023.1	-1.02167	0.0712924	-14.3306	1.40823e-46	6.51762e-45	CCT3
35.8061	-0.444343	0.439148	-1.01183	0.31162	0.439079	TSACC
1974.07	0.0823153	0.0811546	1.0143	0.310438	0.437663	MEF2D
6322.37	-0.564609	0.0943847	-5.982	2.2041e-09	1.42823e-08	IQGAP3
3.29888	0.574852	1.42717	0.40279	0.687103	0.785638	TTC24
2269.14	-0.823989	0.0988238	-8.33797	7.55778e-17	9.19355e-16	NAXE
2346.38	-0.413998	0.0761874	-5.43395	5.51213e-08	3.06169e-07	GPATCH4
3.30052	-0.261179	1.52456	-0.171314	0.863977	0.91205	HAPLN2
219.221	-1.50442	0.185232	-8.12181	4.59285e-16	5.27246e-15	BCAN
16860.2	-1.54769	0.0802071	-19.2961	5.78732e-83	6.26639e-81	NES
353.82	-1.06247	0.163263	-6.50769	7.63137e-11	5.72772e-10	CRABP2
2432.21	-0.350732	0.0874589	-4.01025	6.06543e-05	0.000221931	ISG20L2
881.296	-0.227912	0.110554	-2.06155	0.0392506	0.0788744	METTL25B
2697.38	-0.821482	0.0847288	-9.69543	3.15311e-22	5.30794e-21	MRPL24
19820.9	-0.56035	0.0656856	-8.53078	1.4537e-17	1.85855e-16	HDGF
4647.41	-0.486473	0.0726979	-6.6917	2.20589e-11	1.74847e-10	PRCC
4.92508	-1.09026	1.13614	-0.959622	0.337245	0.466818	NTRK1
75.6231	-1.07876	0.284327	-3.7941	0.000148181	0.000508736	PEAR1
2.81456	-2.64408	1.68703	-1.5673	0.117046	0.199349	LRRC71
2585.16	-0.372713	0.0846606	-4.40243	1.07043e-05	4.36457e-05	ARHGEF11
1270.8	-0.447588	0.0934281	-4.79072	1.66184e-06	7.63096e-06	ETV3
17672.1	0.163373	0.0775051	2.10791	0.0350391	0.0715175	KIRREL1
27.7539	-3.34488	0.578876	-5.77824	7.54871e-09	4.58967e-08	CD1D
5759.78	-0.653123	0.0689985	-9.46575	2.91454e-21	4.62241e-20	IFI16
3812.93	3.40675	0.0965298	35.2922	7.73564e-273	1.13076e-269	CADM3
14.1098	3.34766	0.795656	4.20742	2.58302e-05	9.92959e-05	CADM3-AS1
583.906	3.56969	0.167871	21.2645	2.42111e-100	4.12317e-98	ACKR1
5.88795	5.22349	1.51282	3.45282	0.000554753	0.00172657	FCER1A
6.55339	1.59979	1.2443	1.28569	0.19855	0.307339	SLAMF8
29.8084	-0.0702105	0.426066	-0.164788	0.869111	0.914902	SNHG28
13.7407	-0.235104	0.683648	-0.343897	0.730924	0.818405	VSIG8
57.6909	-1.19822	0.361302	-3.3164	0.000911845	0.00270729	CFAP45
37669	-1.08974	0.0716537	-15.2084	3.11245e-52	1.72423e-50	TAGLN2
134.742	2.15846	0.225131	9.58757	9.01881e-22	1.48404e-20	IGSF9
849.827	-0.0701545	0.118372	-0.59266	0.553409	0.675397	PIGM
25.6811	-5.00331	0.858756	-5.82623	5.66924e-09	3.50525e-08	KCNJ10
2.0518	0.738741	1.99677	0.369969	0.711406	0.803578	KCNJ9
1691.65	-0.468748	0.0900868	-5.20329	1.95789e-07	1.01547e-06	IGSF8
14.7829	-2.91968	0.74523	-3.91783	8.93508e-05	0.000318169	CASQ1
19.1191	0.0080722	0.613545	0.0131567	0.989503	0.993721	LOC729867
11833.4	-0.679567	0.0785946	-8.64649	5.31093e-18	6.98867e-17	PEA15
5174.98	-0.294272	0.0770091	-3.82127	0.000132768	0.000459616	DCAF8
3027.73	-0.978996	0.0783896	-12.4889	8.5876e-36	2.76395e-34	PEX19
6.01903	-3.91783	1.3847	-2.82937	0.00466391	0.0119483	NHLH1
9695.57	-0.391901	0.074868	-5.23456	1.65381e-07	8.64921e-07	COPA
61.2669	0.696144	0.325782	2.13684	0.0326112	0.0672585	SUMO1P3
7703.68	-0.432361	0.0951594	-4.54355	5.53153e-06	2.36194e-05	NCSTN
688.71	-0.923082	0.126069	-7.32205	2.44203e-13	2.26763e-12	VANGL2
2.16382	-4.33202	2.14306	-2.02142	0.0432364	0.0857445	SLAMF7
724.923	-1.67199	0.125097	-13.3656	9.60845e-41	3.66395e-39	F11R
305.281	-0.693214	0.156954	-4.41667	1.00233e-05	4.10694e-05	TSTD1
1778.91	-0.517848	0.0891252	-5.81034	6.23454e-09	3.82913e-08	USF1
20.5756	-1.334	0.656784	-2.0311	0.0422447	0.0840725	ARHGAP30
9.29442	-2.31659	0.90172	-2.56908	0.0101969	0.0240022	NECTIN4
61.9505	-0.575212	0.300359	-1.91508	0.0554824	0.106385	KLHDC9
1829.86	-0.561275	0.0948979	-5.91452	3.32852e-09	2.11389e-08	PFDN2
1075.25	-0.70453	0.101948	-6.9107	4.82276e-12	4.03223e-11	NIT1
1352.07	-0.784737	0.10436	-7.51953	5.49754e-14	5.44816e-13	DEDD
2913.06	-0.876813	0.0784084	-11.1827	4.95867e-29	1.18825e-27	UFC1
1120.6	0.023567	0.113622	0.207416	0.835685	0.893107	USP21
632.189	-0.673835	0.126092	-5.34401	9.09129e-08	4.91282e-07	PPOX
2344.82	-0.935238	0.0837799	-11.163	6.18455e-29	1.47797e-27	B4GALT3
285.516	-1.78117	0.173914	-10.2417	1.29007e-24	2.49494e-23	ADAMTS4
4434.69	-0.830318	0.07769	-10.6876	1.16372e-26	2.5108e-25	NDUFS2
6.64832	-1.25509	0.994323	-1.26225	0.206858	0.317504	FCER1G
564.029	-0.430189	0.13572	-3.16967	0.0015261	0.0043225	TOMM40L
11.4227	-2.30068	0.802052	-2.86848	0.00412443	0.0106943	NR1I3
6.70446	-0.597067	1.02912	-0.58017	0.5618	0.682683	MPZ
3108.15	-0.493463	0.0877144	-5.62579	1.84656e-08	1.07968e-07	SDHC
237.664	-0.284731	0.173252	-1.64345	0.100291	0.175219	CFAP126
5.04817	-0.146101	1.14565	-0.127526	0.898524	0.934484	TRE-TTC4-2
38.4957	1.98571	0.491107	4.04334	5.26941e-05	0.000194182	FCGR2A
56.2522	-3.24873	0.41986	-7.73763	1.01285e-14	1.05752e-13	HSPA6
1.89836	-1.15471	1.7298	-0.667541	0.504427	0.63165	HSPA7
2.35928	-3.38857	1.86297	-1.8189	0.0689266	0.127981	FCRLA
16.9308	-1.18355	0.633432	-1.86848	0.0616957	0.116302	FCRLB
922.179	-0.540039	0.0976875	-5.52823	3.23481e-08	1.84167e-07	DUSP12
3296.43	-0.358883	0.0910928	-3.93975	8.15677e-05	0.000293132	ATF6
1271.33	1.79341	0.131463	13.6419	2.25627e-42	9.07735e-41	OLFML2B
200.914	0.0259876	0.183611	0.141537	0.887446	0.926774	NOS1AP
2.77244	2.29134	1.58777	1.44311	0.148988	0.243765	SPATA46
653.411	0.0197664	0.115397	0.171291	0.863995	0.91205	C1orf226
7907.56	-0.475042	0.0719123	-6.60585	3.9525e-11	3.05153e-10	UHMK1
3464.45	-0.572564	0.0776119	-7.37728	1.61561e-13	1.5302e-12	UAP1
4449.15	1.85663	0.115019	16.142	1.29314e-58	8.59204e-57	DDR2
559.576	-1.33029	0.139692	-9.52302	1.6821e-21	2.70447e-20	HSD17B7
3069.33	1.17036	0.0796535	14.6931	7.13619e-49	3.57645e-47	RGS4
161.299	-0.950941	0.202781	-4.6895	2.73877e-06	1.22117e-05	RGS5
2258.82	-1.03512	0.0850523	-12.1704	4.46699e-34	1.32357e-32	NUF2
5014.22	-0.464111	0.074869	-6.19897	5.68337e-10	3.92643e-09	PBX1
1688.38	-0.213286	0.107463	-1.98475	0.0471721	0.0925037	MGST3
2283.08	-0.596778	0.080535	-7.41017	1.26141e-13	1.20711e-12	ALDH9A1
4037.59	-0.399493	0.10608	-3.76596	0.000165911	0.000564329	TMCO1
8.28711	-0.476592	0.796956	-0.598015	0.54983	0.672517	TMCO1-AS1
1552.87	0.161584	0.114343	1.41315	0.157611	0.25523	UCK2
35.9469	-3.04832	0.52006	-5.86148	4.58756e-09	2.86882e-08	FAM78B
3908.82	-0.0842369	0.0855531	-0.984616	0.324813	0.453553	POGK
657.505	-0.506265	0.119141	-4.2493	2.14435e-05	8.33646e-05	TADA1
656.993	-1.86954	0.121027	-15.4473	7.86155e-54	4.58138e-52	ILDR2
8.42442	-2.66808	0.974875	-2.73685	0.00620315	0.0153838	MAEL
3.11692	-1.61699	1.4562	-1.11041	0.26682	0.388566	STYXL2
627.62	-0.383113	0.131184	-2.92043	0.00349549	0.00920221	POU2F1
3.68265	-3.14914	1.55144	-2.02982	0.0423747	0.0843024	CD247
617.053	-0.225824	0.145684	-1.55009	0.12112	0.204837	CREG1
2.98041	1.80088	1.73473	1.03814	0.299206	0.425108	RCSD1
6676.65	0.141382	0.0955068	1.48034	0.138783	0.229898	MPZL1
7.3263	-0.55353	0.933708	-0.59283	0.553295	0.675342	ADCY10
1353.51	-0.701636	0.0986591	-7.11172	1.14604e-12	1.00968e-11	MPC2
2246.7	0.20288	0.0832668	2.4365	0.01483	0.0335267	DCAF6
2638.47	0.138455	0.0793492	1.74488	0.0810052	0.146471	GPR161
3009.78	-0.901083	0.0903402	-9.97433	1.97432e-23	3.54832e-22	TIPRL
212.06	-0.670101	0.191336	-3.50222	0.000461401	0.00145775	SFT2D2
245.689	-0.573617	0.161857	-3.54398	0.000394129	0.00125973	ANKRD36BP1
69.9313	-1.04814	0.359262	-2.91747	0.00352878	0.00927673	TBX19
4.57304	-3.41343	1.44222	-2.3668	0.0179428	0.0396163	DPT
166.837	-1.59162	0.216149	-7.36351	1.79139e-13	1.6903e-12	LOC101928596
4108.22	-1.39527	0.0909038	-15.3489	3.60372e-53	2.03913e-51	ATP1B1
821.135	-0.670469	0.105178	-6.37459	1.83449e-10	1.3308e-09	NME7
1046.93	-0.496563	0.0981631	-5.05855	4.22448e-07	2.09622e-06	BLZF1
131.194	-1.33661	0.248022	-5.38906	7.08283e-08	3.87402e-07	CCDC181
399.446	-0.534036	0.167224	-3.19354	0.00140539	0.00401171	SLC19A2
45.2389	-1.36759	0.396071	-3.4529	0.000554591	0.00172637	SELL
246.29	-0.537065	0.168961	-3.17863	0.00147972	0.00420337	METTL18
837.402	-0.659952	0.111369	-5.92584	3.10714e-09	1.98334e-08	FIRRM
433.351	-0.318265	0.151732	-2.09755	0.0359452	0.0730778	SCYL3
2291.32	-0.747706	0.0790658	-9.45676	3.17633e-21	5.01494e-20	KIFAP3
5.98182	0.0245026	0.952512	0.0257242	0.979477	0.987301	GORAB-AS1
686.664	-0.155208	0.121118	-1.28146	0.200031	0.309195	GORAB
4369.79	0.797022	0.0747344	10.6647	1.48834e-26	3.18766e-25	PRRX1
10.6265	7.07728	1.36415	5.18804	2.12514e-07	1.09735e-06	FMO3
7.62194	4.61406	1.31221	3.51624	0.000437699	0.00138862	FMO2
94.0381	0.0795728	0.275265	0.289077	0.772523	0.84857	FMO4
4.02543	-0.0405966	1.37023	-0.0296275	0.976364	0.984982	TOP1P1
9202.59	-0.0801628	0.114661	-0.699128	0.484472	0.612786	PRRC2C
665.804	-0.532129	0.122052	-4.35985	1.30154e-05	5.23512e-05	VAMP4
2330.22	-0.596702	0.0864433	-6.90281	5.09839e-12	4.2485e-11	METTL13
520.693	0.306476	0.12524	2.4471	0.014401	0.0326577	DNM3
1144.87	0.16995	0.116596	1.4576	0.144951	0.238337	PIGC
5481.1	-0.48749	0.0903429	-5.39599	6.81449e-08	3.73191e-07	SUCO
789.609	-2.83661	0.140696	-20.1612	2.14551e-90	2.85109e-88	TNFSF4
43.5424	0.146394	0.391113	0.374302	0.70818	0.801173	LOC100506023
32.7785	-0.689384	0.474052	-1.45424	0.145881	0.239558	PRDX6-AS1
15746	-0.794627	0.0653088	-12.1672	4.64631e-34	1.37438e-32	PRDX6
70.0317	-0.877769	0.310654	-2.82555	0.00471993	0.0120865	ANKRD45
1287.29	-0.382109	0.0956927	-3.99309	6.52185e-05	0.000237541	KLHL20
1045.83	-0.636761	0.0998542	-6.37691	1.807e-10	1.31303e-09	CENPL
3056.52	-0.701467	0.0865902	-8.101	5.45081e-16	6.22073e-15	DARS2
18.5594	-0.429424	0.550576	-0.779955	0.435418	0.566676	GAS5-AS1
1620.59	-0.207147	0.0868223	-2.38587	0.0170388	0.0378985	GAS5
8.79967	1.20374	0.849981	1.41619	0.156718	0.25409	SNORD81
22.8327	-0.509154	0.516233	-0.986288	0.323992	0.452624	SNORD47
96.6689	-0.229628	0.307028	-0.747905	0.454517	0.584848	SNORD80
14.3144	-0.0296698	0.66509	-0.0446102	0.964418	0.977122	SNORD79
8.42454	-0.611481	0.935217	-0.653839	0.513216	0.639551	SNORD78
29.6937	-1.03741	0.452832	-2.29094	0.0219669	0.0475237	SNORD44
13.0654	-1.18367	0.819777	-1.44389	0.148771	0.2435	SNORD77
16.4196	-0.51279	0.578798	-0.885957	0.375641	0.506665	SNORD76
11.9972	-1.09875	0.729121	-1.50695	0.131823	0.219926	SNORD74
134.52	-0.777836	0.23161	-3.35838	0.000784006	0.00235807	ZBTB37
4.27268	-3.31675	1.47543	-2.24798	0.0245774	0.0524723	SERPINC1
1084.27	0.00956098	0.104904	0.0911406	0.927381	0.954445	RC3H1
532.859	-0.201024	0.137425	-1.46279	0.143525	0.236391	RABGAP1L
4291.26	-0.80472	0.0810126	-9.93327	2.98313e-23	5.3178e-22	CACYBP
881.942	-0.341892	0.109001	-3.13658	0.00170929	0.00479263	MRPS14
2.60885	-4.63016	1.85999	-2.48935	0.0127979	0.0293524	TNN
19.9135	-4.61734	0.874039	-5.28276	1.27254e-07	6.75391e-07	KIAA0040
1315.65	-0.302003	0.097794	-3.08815	0.00201404	0.00556615	COP 1
2.8411	1.02129	1.35489	0.753775	0.450984	0.581371	PAPPA2
2.38932	-2.36653	1.91465	-1.23601	0.216456	0.329357	ASTN1
3.24998	-1.57109	3.80704	-0.412682	0.67984	0.779671	BRINP2
7.06086	0.368501	0.868135	0.424475	0.67122	0.772715	SEC16B
10.9412	3.76626	1.0362	3.63467	0.000278332	0.000912224	CRYZL2P
38.3825	-0.652817	0.411859	-1.58505	0.112955	0.193699	RASAL2-AS1
1638.84	-0.573046	0.0892435	-6.42115	1.35249e-10	9.90975e-10	RASAL2
9.57513	0.0844419	0.81257	0.10392	0.917233	0.947259	C1orf220
629.697	-0.158006	0.123238	-1.28212	0.199801	0.308894	RALGPS2
2.1855	-0.00732762	1.96305	-0.00373278	0.997022	0.99831	ANGPTL1
2695.37	-0.483813	0.0780623	-6.19778	5.72634e-10	3.95233e-09	FAM20B
2047.41	-0.29205	0.0982602	-2.97221	0.00295667	0.00791921	TOR3A
3027.32	0.305108	0.0790012	3.86207	0.000112432	0.000392784	ABL2
2628.84	0.120806	0.0879625	1.37338	0.169633	0.271021	SOAT1
14.9889	-0.425216	0.624734	-0.680636	0.496102	0.624032	AXDND1
2934.48	-0.169421	0.095206	-1.77952	0.0751543	0.13745	TOR1AIP2
3468.64	-0.0626241	0.0920837	-0.680078	0.496455	0.624297	TOR1AIP1
1884.32	-0.190646	0.124955	-1.52572	0.127081	0.213205	CEP350
8885.02	0.0989461	0.0767337	1.28947	0.197233	0.305625	QSOX1
15.2891	-0.259606	0.663796	-0.391094	0.695728	0.791835	LHX4
97.0592	-0.741935	0.29398	-2.52376	0.0116107	0.0269431	LHX4-AS1
1378.44	-0.595812	0.0967933	-6.15551	7.48363e-10	5.09788e-09	ACBD6
2240.76	-0.742677	0.0978998	-7.58609	3.29698e-14	3.33136e-13	XPR1
41.8918	-0.757878	0.384031	-1.97348	0.0484406	0.0945788	KIAA1614
2379.97	-0.318063	0.0760367	-4.18302	2.87665e-05	0.000109957	STX6
650.434	-1.54651	0.162301	-9.5286	1.59412e-21	2.56537e-20	MR1
1796.81	-0.0805104	0.0905137	-0.889483	0.373744	0.504711	IER5
78.0373	-0.438676	0.32265	-1.3596	0.173955	0.276942	CACNA1E
2.39312	-1.19785	1.84923	-0.647754	0.517144	0.643429	ZNF648
6486.12	-0.871477	0.0673388	-12.9417	2.61817e-38	9.25913e-37	GLUL
602.404	-1.52373	0.122923	-12.3958	2.75445e-35	8.61244e-34	RNASEL
583.692	-0.062244	0.11632	-0.535108	0.592575	0.707821	RGS16
24.9597	-3.45707	0.640516	-5.39731	6.76477e-08	3.70815e-07	RGS8
79.1671	-0.812903	0.290539	-2.79791	0.00514337	0.013024	NPL
13620.5	-0.583499	0.0686645	-8.49783	1.9317e-17	2.4465e-16	DHX9
17416.9	-0.425947	0.0882093	-4.82882	1.37348e-06	6.37865e-06	LAMC1
376.21	-3.83543	0.182514	-21.0144	4.83929e-98	7.51204e-96	LAMC2
899.975	-0.726056	0.105833	-6.86037	6.86846e-12	5.66963e-11	NMNAT2
24.7529	-0.844062	0.478266	-1.76484	0.0775909	0.141155	SMG7-AS1
5749.34	-0.546251	0.0760039	-7.18714	6.61612e-13	5.9332e-12	SMG7
37.8169	-2.2876	0.458007	-4.99469	5.89309e-07	2.86584e-06	NCF2
6542.85	-0.126135	0.0910459	-1.3854	0.165931	0.266464	ARPC5
1385.04	-0.467246	0.10766	-4.34003	1.42466e-05	5.69377e-05	RGL1
3197.04	1.48085	0.0890905	16.6219	4.83562e-62	3.47629e-60	COLGALT2
1941.6	-0.118952	0.0929792	-1.27934	0.200779	0.310132	TSEN15
508.82	0.386465	0.12052	3.20664	0.00134293	0.00384845	C1orf21
2642.02	-0.193565	0.0939298	-2.06074	0.0393276	0.078984	EDEM3
6054.7	-0.285778	0.074304	-3.84607	0.000120026	0.000417734	NIBAN1
1274.32	-0.105471	0.112166	-0.940309	0.347059	0.477022	RNF2
1779.27	-0.818031	0.0851469	-9.60729	7.44867e-22	1.23029e-20	TRMT1L
170.417	0.207213	0.205457	1.00855	0.313193	0.440766	SWT1
5676.43	-0.374863	0.0707609	-5.29761	1.1733e-07	6.25368e-07	IVNS1ABP
1204.3	1.14483	0.147584	7.75715	8.68603e-15	9.10709e-14	HMCN1
8072.49	-0.0757658	0.0936744	-0.808821	0.418618	0.549918	TPR
869.559	-0.279094	0.110775	-2.51947	0.0117532	0.0272414	ODR4
3.03168	-0.340043	1.56585	-0.217162	0.828082	0.887342	PDC-AS1
19.41	-0.0225288	0.578438	-0.0389477	0.968932	0.980081	PTGS2
116.859	0.141542	0.256153	0.552569	0.580559	0.698031	PLA2G4A
52.7961	0.211843	0.333666	0.634893	0.525498	0.651018	MIR4426
96.2533	-1.60014	0.276831	-5.78021	7.46096e-09	4.54565e-08	RGS2
1570.57	-0.494995	0.0955004	-5.18317	2.18148e-07	1.12446e-06	UCHL5
1347.86	-0.387008	0.100368	-3.85589	0.00011531	0.000402356	RO60
432.556	-0.481019	0.12851	-3.74306	0.000181796	0.00061431	GLRX2
2786.47	-0.610609	0.0818796	-7.4574	8.8247e-14	8.5711e-13	CDC73
2.98616	-4.80592	3.78076	-1.27115	0.203675	0.313665	KCNT2
20.8254	2.2732	0.557619	4.07661	4.56966e-05	0.000169895	CFH
6471.17	-0.855316	0.0933849	-9.15903	5.23644e-20	7.63528e-19	ASPM
1008.84	-0.110257	0.117711	-0.936675	0.348926	0.47904	ZBTB41
2.85231	-2.74882	1.66416	-1.65178	0.09858	0.172818	CRB1
370.976	0.00880675	0.153525	0.0573637	0.954255	0.971699	DENND1B
78.0853	-0.090859	0.296775	-0.306155	0.759487	0.839561	C1orf53
53.296	1.65832	0.346743	4.78257	1.73067e-06	7.93249e-06	LHX9
1287.24	0.661058	0.105469	6.26778	3.6623e-10	2.58721e-09	NEK7
5.27741	-0.575305	1.01407	-0.567325	0.570494	0.690045	MIR181A1HG
5.29796	0.507764	1.0478	0.484602	0.627958	0.737498	NR5A2
2469.33	-0.452463	0.0813195	-5.56401	2.63638e-08	1.51821e-07	ZNF281
3809.86	-1.10218	0.0797891	-13.8136	2.10965e-43	8.68669e-42	KIF14
484.932	-0.731263	0.126905	-5.76231	8.29699e-09	5.02373e-08	DDX59
3.38939	-0.61216	1.32638	-0.461528	0.64442	0.75163	DDX59-AS1
3492.19	-0.120144	0.0982635	-1.22267	0.221453	0.335392	CAMSAP2
160.256	-1.71346	0.227702	-7.52503	5.2707e-14	5.22631e-13	INAVA
46.8924	-8.78174	1.22279	-7.18172	6.88389e-13	6.16387e-12	KIF21B
3.76766	-3.13098	1.54413	-2.02767	0.0425942	0.0846719	ASCL5
2305.12	-0.613147	0.0890551	-6.88504	5.77732e-12	4.79602e-11	TMEM9
6.19601	-2.78444	1.12571	-2.47349	0.0133799	0.0305675	IGFN1
1396.84	-0.134608	0.114762	-1.17293	0.240823	0.358628	PHLDA3
6345.53	0.653459	0.0877685	7.44526	9.67554e-14	9.36121e-13	CSRP1
20.763	-0.0905781	0.513439	-0.176414	0.859968	0.909284	RPS10P7
3693.33	-0.933128	0.104947	-8.89146	6.03093e-19	8.27092e-18	NAV1
8.6385	-0.570808	0.849096	-0.672254	0.501422	0.628986	IPO9-AS1
8789.11	-0.511694	0.0820432	-6.23689	4.46363e-10	3.11938e-09	IPO9
1118.34	-0.547274	0.135257	-4.04619	5.2058e-05	0.000191919	SHISA4
70.1854	1.43401	0.310166	4.62337	3.77556e-06	1.65073e-05	LMOD1
2852.76	-0.861089	0.077133	-11.1637	6.1389e-29	1.46906e-27	TIMM17A
4663.73	-0.905739	0.0753601	-12.0188	2.8303e-33	8.11215e-32	RNPEP
242.103	-0.247594	0.1669	-1.48349	0.137944	0.228833	ELF3
9.23759	-0.207022	1.02388	-0.202194	0.839765	0.895736	GPR37L1
2155.74	-0.558816	0.081873	-6.8254	8.76806e-12	7.16351e-11	ARL8A
2.15079	0.146595	1.94652	0.0753113	0.939967	0.962688	PTPRVP
19.7833	2.08496	0.606385	3.43834	0.000585291	0.00180973	LGR6
1941.27	-0.453562	0.0957919	-4.73487	2.192e-06	9.90975e-06	UBE2T
503.999	-0.129527	0.131849	-0.982386	0.32591	0.454723	PPP1R12B
9.17204	-0.157443	0.787306	-0.199976	0.841499	0.896969	SYT2
4056.97	-0.322193	0.0753652	-4.27509	1.91062e-05	7.47583e-05	KDM5B
44.7808	0.245613	0.362511	0.677532	0.498069	0.625827	PCAT6
31.8379	-0.496823	0.439208	-1.13118	0.257979	0.378299	ACTG1P25
761.564	-0.281244	0.114477	-2.45678	0.0140188	0.0318982	RABIF
2188.69	-0.437113	0.0873925	-5.00173	5.6819e-07	2.76927e-06	KLHL12
5231.71	-0.557549	0.0840491	-6.63361	3.27572e-11	2.55603e-10	ADIPOR1
1654.93	-0.692436	0.0964517	-7.1791	7.01742e-13	6.27354e-12	CYB5R1
2950.56	-0.604399	0.0888084	-6.80565	1.00597e-11	8.19205e-11	TMEM183A
68.5225	0.163249	0.316444	0.515884	0.605935	0.718836	PPFIA4
1711.36	0.172947	0.0850247	2.03409	0.041943	0.0835858	ADORA1
15.1271	0.231308	0.604996	0.38233	0.702217	0.796637	MYBPH
11895.3	2.47405	0.0888604	27.842	1.34571e-170	7.15307e-168	CHI3L1
5.36232	-1.51055	1.16047	-1.30168	0.193027	0.300744	CHIT1
2238.01	-0.570818	0.0814233	-7.0105	2.37466e-12	2.04286e-11	BTG2
2.56049	0.0955118	1.67231	0.0571138	0.954455	0.971699	FMOD
5.52444	-0.669231	1.143	-0.585505	0.558208	0.679401	PRELP
5533.21	-0.970142	0.0892679	-10.8678	1.64186e-27	3.70178e-26	ATP2B4
1.36283	-2.52129	2.33655	-1.07906	0.280559	0.404045	SNORA77
2.7065	-0.556264	1.78552	-0.311542	0.755389	0.83675	LAX1
5841.92	-0.0305789	0.0800978	-0.38177	0.702632	0.7968	ZC3H11A
681.817	0.152473	0.151766	1.00466	0.315061	0.442792	ZBED6
2467.17	-0.453765	0.101496	-4.47077	7.79401e-06	3.25279e-05	SNRPE
1894.99	-1.45521	0.0999726	-14.5561	5.34415e-48	2.59673e-46	SOX13
1336.77	-0.402435	0.0987318	-4.07605	4.5808e-05	0.000170273	ETNK2
6.10645	0.0369734	0.960265	0.0385033	0.969286	0.980234	ERLNC1
1.78343	-4.06908	2.24132	-1.81548	0.0694499	0.12879	KISS1
3.66077	0.851179	1.67254	0.508913	0.610813	0.722863	GOLT1A
392.886	0.262686	0.130844	2.00763	0.044683	0.0882939	PLEKHA6
2955.01	-0.389629	0.0907552	-4.29318	1.76132e-05	6.93498e-05	PPP1R15B
466.33	-0.2593	0.136337	-1.90191	0.0571832	0.109217	PIK3C2B
884.887	0.111049	0.119186	0.931729	0.351476	0.481773	MDM4
33.6584	-1.96688	0.468694	-4.1965	2.71068e-05	0.000103839	LRRN2
800.917	-4.05129	0.141801	-28.5702	1.57777e-179	9.54333e-177	NFASC
3.54212	-5.05261	3.9175	-1.28975	0.197136	0.305555	CNTN2
77.852	-0.120378	0.266771	-0.451242	0.651815	0.757335	TMEM81
2144.06	-0.373484	0.0817572	-4.5682	4.91919e-06	2.11541e-05	RBBP5
1768.03	-0.42843	0.0994444	-4.30824	1.64558e-05	6.5129e-05	DSTYK
1021.08	-1.0504	0.106102	-9.89992	4.16612e-23	7.36673e-22	TMCC2
1224.24	-0.920296	0.11883	-7.74467	9.58318e-15	1.00298e-13	NUAK2
10.259	-4.65062	1.2412	-3.74688	0.000179049	0.000605729	KLHDC8A
42.0156	-1.86495	0.503949	-3.70067	0.000215033	0.000718731	LEMD1
194.735	-1.21706	0.195299	-6.23179	4.6114e-10	3.21752e-09	BLACAT1
1.77502	-1.83746	1.91067	-0.961679	0.336211	0.465835	MIR135B
240.574	-0.233991	0.179925	-1.30049	0.193434	0.301201	CDK18
24.8197	0.512972	0.529922	0.968013	0.333038	0.462206	MFSD4A
2539.43	0.307894	0.0914076	3.36837	0.000756147	0.00228367	ELK4
311.918	-1.39022	0.152354	-9.12491	7.1796e-20	1.03995e-18	SLC45A3
30316	-0.555751	0.0625053	-8.89126	6.04178e-19	8.27314e-18	NUCKS1
1488.01	0.119637	0.0905873	1.32068	0.186608	0.292938	RAB29
2773.48	-0.425542	0.0765575	-5.55846	2.72168e-08	1.56425e-07	SLC41A1
119.158	-1.15865	0.236495	-4.89925	9.62052e-07	4.56214e-06	PM20D1-AS1
34.2979	-2.45283	0.506458	-4.84311	1.27824e-06	5.96e-06	SLC26A9
5.02636	-0.915773	1.04183	-0.879001	0.379401	0.510515	SLC26A9-AS1
107.254	-0.581582	0.261088	-2.22753	0.0259116	0.0550062	LOC103021295
31.4439	-1.76817	0.524018	-3.37426	0.000740147	0.00224191	RAB7B
5.55481	-2.57228	1.2319	-2.08806	0.0367926	0.0745499	CTSE
352.34	-1.42038	0.156278	-9.08882	1.00119e-19	1.44304e-18	FAM72A
2930.61	-0.492914	0.10713	-4.60107	4.20334e-06	1.82592e-05	SRGAP2
227.106	-0.933587	0.179192	-5.20997	1.88866e-07	9.82765e-07	IKBKE
148.235	-0.9171	0.217796	-4.21082	2.54451e-05	9.79164e-05	RASSF5
1790.79	-0.261604	0.0889898	-2.93971	0.00328515	0.00869678	EIF2D
482.276	-0.218194	0.141812	-1.53861	0.123899	0.208912	DYRK3
5002.04	-0.159509	0.0756114	-2.10958	0.0348942	0.071288	MAPKAPK2
25.423	0.151976	0.542471	0.280156	0.779358	0.853513	FCMR
9.65142	-1.64467	1.04284	-1.57711	0.114771	0.196103	C1orf116
820.589	0.174942	0.11224	1.55864	0.119082	0.202013	PFKFB2
798.592	-0.381965	0.116073	-3.29073	0.000999276	0.00294494	YOD1
367.944	-0.417596	0.165731	-2.51972	0.0117448	0.0272256	CD55
4483.88	-0.125679	0.225366	-0.557664	0.577074	0.695606	CD46
3.9205	-0.652292	1.23768	-0.527029	0.598173	0.712471	MIR29C
366.946	-2.63247	0.158027	-16.6583	2.63249e-62	1.91603e-60	CD34
2912.58	-1.03576	0.0965671	-10.7258	7.69925e-27	1.67559e-25	PLXNA2
2.47429	0.221873	1.4604	0.151926	0.879245	0.921398	MIR205HG
1045.68	-1.91555	0.112032	-17.0982	1.53049e-65	1.20929e-63	LAMB3
35.2934	-0.338292	0.444611	-0.760873	0.446733	0.577121	G0S2
48.3262	-0.149328	0.37527	-0.397921	0.690688	0.788299	TRAF3IP3
204.575	-0.477598	0.181243	-2.63512	0.0084107	0.0202654	C1orf74
2.31202	-4.41903	1.99385	-2.21633	0.026669	0.0564152	IRF6
1264.93	-0.374842	0.0966022	-3.88027	0.000104342	0.000367155	UTP25
364.621	1.01064	0.151827	6.65652	2.80392e-11	2.20061e-10	SYT14
248.246	1.59921	0.169205	9.45129	3.34686e-21	5.26523e-20	SERTAD4-AS1
953.467	1.41016	0.118114	11.9389	7.41689e-33	2.08493e-31	SERTAD4
946.223	-0.0940407	0.11627	-0.808814	0.418622	0.549918	HHAT
505.638	0.875505	0.124814	7.01447	2.3083e-12	1.9887e-11	KCNH1
1468.14	-0.211475	0.0888732	-2.37952	0.0173354	0.0384815	RCOR3
606.919	0.0505181	0.123592	0.408748	0.682725	0.781902	TRAF5
586.849	0.135802	0.149627	0.907602	0.364088	0.494577	SLC30A1
2728.81	-1.5793	0.0910119	-17.3527	1.88312e-67	1.54354e-65	NEK2
3673.59	-0.0156268	0.099163	-0.157587	0.874782	0.918451	LPGAT1
1509.9	-0.459184	0.0868627	-5.28632	1.24804e-07	6.63392e-07	INTS7
2151.91	0.366561	0.0807977	4.53677	5.71217e-06	2.43552e-05	DTL
33.8684	-0.419935	0.484335	-0.867033	0.385924	0.517703	RPL21P28
985.548	-0.691398	0.109479	-6.31535	2.69558e-10	1.92286e-09	PPP2R5A
716.575	-0.626909	0.134111	-4.67457	2.94572e-06	1.30713e-05	PACC1
1243.72	-0.536703	0.100993	-5.31426	1.07089e-07	5.73397e-07	NENF
391.748	1.10811	0.140854	7.86706	3.63075e-15	3.91679e-14	ATF3
112.256	1.17972	0.25514	4.62384	3.76705e-06	1.64741e-05	BATF3
1712.74	-0.573682	0.101608	-5.64605	1.64176e-08	9.64761e-08	NSL1
381.267	-0.378223	0.144651	-2.61472	0.00892993	0.0213755	TATDN3
2.05052	-1.38129	1.92281	-0.718369	0.47253	0.601383	SPATA45
174.512	-0.632185	0.19116	-3.3071	0.000942657	0.00278933	FLVCR1-DT
885.261	0.035049	0.108188	0.323963	0.745966	0.829845	FLVCR1
184.953	1.15076	0.206158	5.58195	2.37831e-08	1.37456e-07	VASH2
1387.23	-0.440609	0.100438	-4.38689	1.14981e-05	4.66008e-05	ANGEL2
1313.05	-0.796984	0.0895375	-8.90111	5.52887e-19	7.60642e-18	RPS6KC1
26.1904	-0.74059	0.463307	-1.59849	0.109935	0.18939	PROX1-AS1
321.839	-0.90265	0.149437	-6.04034	1.53788e-09	1.01528e-08	PROX1
1707.05	-0.220513	0.0849896	-2.59459	0.00947038	0.0224821	SMYD2
5734	0.390673	0.0985957	3.96237	7.42079e-05	0.000268111	PTPN14
18978.6	-0.691436	0.0934103	-7.40214	1.34006e-13	1.27959e-12	CENPF
134.512	2.30732	0.244564	9.43443	3.93137e-21	6.14619e-20	KCNK2
2492.12	-0.568117	0.0785952	-7.2284	4.88719e-13	4.40979e-12	KCTD3
7.08588	1.1829	0.894045	1.32309	0.185806	0.291783	USH2A
65.6743	-0.249942	0.342398	-0.729973	0.465407	0.595022	ESRRG
844.842	-0.424671	0.112665	-3.76932	0.000163693	0.000557867	GPATCH2
47.3945	-0.939674	0.386913	-2.42864	0.0151554	0.0341697	SPATA17
1301.75	-0.0619358	0.0953476	-0.649578	0.515965	0.642201	RRP15
3.32294	-1.32058	1.4242	-0.927243	0.353801	0.484229	TGFB2-AS1
3375.21	0.407112	0.110059	3.69902	0.000216431	0.000722852	TGFB2
7.38131	-0.103183	0.91195	-0.113146	0.909915	0.942698	LYPLAL1-DT
393.902	-0.222497	0.148495	-1.49835	0.134043	0.22329	LYPLAL1
2.89906	0.000623185	1.57512	0.000395642	0.999684	0.999798	LYPLAL1-AS1
8.3986	-1.25786	0.923832	-1.36157	0.173334	0.276054	SLC30A10
8267.98	-0.387515	0.0688856	-5.62548	1.84992e-08	1.08129e-07	EPRS1
948.42	-0.669297	0.112647	-5.94154	2.82349e-09	1.80828e-08	BPNT1
5938.14	-0.461177	0.0902392	-5.11061	3.21119e-07	1.61536e-06	IARS2
2604.82	-0.125122	0.0944639	-1.32455	0.185322	0.291179	RAB3GAP2
46.5922	-1.09102	0.352407	-3.0959	0.00196214	0.00543468	AURKAP1
694.277	-0.552444	0.115571	-4.78014	1.75176e-06	8.0208e-06	MARK1
209.291	0.982896	0.199812	4.9191	8.69435e-07	4.14535e-06	C1orf115
375.375	-0.193876	0.155765	-1.24467	0.213254	0.325391	MTARC2
208.234	1.05464	0.202123	5.21781	1.81056e-07	9.43242e-07	MTARC1
109.246	0.0581311	0.259278	0.224204	0.822599	0.884228	HLX
307.288	-1.29739	0.171255	-7.57579	3.56948e-14	3.5984e-13	DUSP10
20.5996	-1.43017	0.552215	-2.58987	0.00960116	0.0227525	HHIPL2
418.886	-0.822682	0.135635	-6.0654	1.31626e-09	8.76228e-09	TAF1A
49.1848	-0.192389	0.340808	-0.564508	0.572408	0.691693	TAF1A-AS1
3129.02	-0.225651	0.111177	-2.02965	0.0423923	0.0843087	MIA3
2026.22	-0.175853	0.0827131	-2.12606	0.0334983	0.0688211	AIDA
2362.05	-0.532264	0.0793547	-6.70741	1.98107e-11	1.57739e-10	BROX
872.065	-0.790154	0.100162	-7.88873	3.05279e-15	3.31573e-14	DISP1
25.1075	0.130123	0.489507	0.265825	0.790374	0.861543	TLR5
296.445	-1.20736	0.171131	-7.05522	1.72326e-12	1.49568e-11	SUSD4
2.40937	-2.34162	1.73925	-1.34634	0.178193	0.282152	CAPN8
18311.6	-0.450117	0.0676664	-6.65201	2.89115e-11	2.26401e-10	CAPN2
2948.98	-0.269663	0.0794722	-3.39317	0.000690894	0.00210326	TP53BP2
35.5289	-0.203415	0.415248	-0.489865	0.62423	0.73443	GTF2IP20
2323.29	-0.376034	0.0836025	-4.49788	6.86354e-06	2.88506e-05	FBXO28
3385.58	0.169548	0.101361	1.67273	0.0943813	0.166453	DEGS1
1141.74	-0.208181	0.105682	-1.96989	0.0488515	0.0952539	NVL
1779.69	-0.439032	0.110841	-3.96091	7.46652e-05	0.000269652	CNIH4
7318.31	0.219108	0.0687913	3.18511	0.00144699	0.00411705	WDR26
772.299	1.64969	0.115265	14.3122	1.83683e-46	8.45664e-45	CNIH3
3874.39	-0.485923	0.111099	-4.37379	1.2211e-05	4.93761e-05	LBR
30112.5	-0.389343	0.0740569	-5.25735	1.46147e-07	7.70069e-07	ENAH
11007.1	-0.349961	0.0964542	-3.62826	0.00028534	0.000933281	SRP9
7321.02	-0.0012772	0.0747873	-0.0170778	0.986375	0.991575	EPHX1
1464.28	-0.00962778	0.0916495	-0.10505	0.916336	0.946611	TMEM63A
4.74077	0.227141	1.22123	0.185993	0.85245	0.904368	LEFTY1
3086.71	-0.309873	0.0902999	-3.4316	0.000600024	0.00185039	PYCR2
4.38455	-2.20949	1.37968	-1.60145	0.109278	0.188443	LEFTY2
1527.58	-0.535385	0.0909162	-5.88877	3.89076e-09	2.45055e-08	SDE2
8690.05	-0.384488	0.074707	-5.14661	2.65236e-07	1.34816e-06	H3-3A
2532.12	-0.506849	0.088351	-5.73676	9.65024e-09	5.80503e-08	ACBD3
764.057	-0.807744	0.111183	-7.26497	3.73114e-13	3.41943e-12	LIN9
12531.7	-0.585849	0.0756645	-7.74272	9.73108e-15	1.01663e-13	PARP1
2.59287	-4.60889	1.81408	-2.54063	0.0110654	0.025811	STUM
1303.59	0.421703	0.0923485	4.56643	4.96098e-06	2.13233e-05	ITPKB
706.713	-0.831151	0.116382	-7.14157	9.22689e-13	8.18245e-12	PSEN2
699.616	-0.832701	0.129011	-6.4545	1.08577e-10	8.01574e-10	COQ8A
3892.18	-0.25367	0.0785156	-3.23082	0.00123436	0.00356175	CDC42BPA
421.061	-0.0456886	0.135604	-0.336928	0.736171	0.82207	ZNF678
203.64	-0.320121	0.180396	-1.77454	0.0759731	0.138708	JMJD4
1757.9	-0.538488	0.0898759	-5.99147	2.07955e-09	1.35002e-08	SNAP47
13.6401	0.721312	0.668518	1.07897	0.2806	0.404045	LOC105373289
339.747	1.45392	0.153443	9.47535	2.65879e-21	4.22828e-20	WNT9A
16676.6	-0.626573	0.0739474	-8.47323	2.38684e-17	3.00125e-16	ARF1
1109.68	-0.619015	0.104344	-5.93244	2.98466e-09	1.90725e-08	C1orf35
1121.23	-0.614108	0.109526	-5.60699	2.05881e-08	1.19979e-07	MRPL55
5006.5	-0.465555	0.0772175	-6.02915	1.64827e-09	1.08408e-08	GUK1
54.8563	-0.882954	0.321993	-2.74215	0.00610377	0.0151609	GJC2
8.01728	-0.929125	0.863363	-1.07617	0.281851	0.405442	IBA57-DT
403.94	-0.026669	0.153142	-0.174146	0.861751	0.910327	IBA57
7.30945	0.523422	0.92329	0.566909	0.570776	0.690291	OBSCN-AS1
75.3123	-1.03502	0.307697	-3.36378	0.000768838	0.00231881	OBSCN
1138.08	-0.402542	0.108765	-3.70104	0.000214721	0.00071796	TRIM11
12.4024	-1.71422	0.718445	-2.38602	0.0170319	0.0378973	TRIM17
222.809	0.00576538	0.188635	0.0305636	0.975618	0.984429	H2AC25
7.49916	0.0540994	0.850241	0.0636283	0.949266	0.968708	H2BC26
6277.11	0.152591	0.0746342	2.04451	0.0409028	0.0817823	RNF187
2.10958	-0.715451	1.83712	-0.389441	0.69695	0.792763	BTNL10P
360.285	-2.71973	0.160112	-16.9864	1.03509e-64	7.92858e-63	RHOU
15.7242	-0.855601	0.60241	-1.4203	0.155521	0.252522	DUSP5P1
1538.37	-0.426365	0.0888152	-4.80059	1.58201e-06	7.29689e-06	RAB4A
1838.14	-0.989399	0.0910619	-10.8651	1.68986e-27	3.80024e-26	CCSAP
6.69823	-0.556108	0.887172	-0.626832	0.53077	0.655511	ACTA1
3041.13	-0.720959	0.0846596	-8.51597	1.65195e-17	2.1013e-16	NUP133
910.081	0.157776	0.121958	1.29369	0.195772	0.303978	ABCB10
1494.27	-0.529582	0.087401	-6.05922	1.36783e-09	9.08827e-09	TAF5L
1466.96	-0.198955	0.0952204	-2.08941	0.0366705	0.0743455	URB2
12035	-0.347148	0.0777863	-4.46285	8.08777e-06	3.36738e-05	GALNT2
451.439	-0.601274	0.146561	-4.10255	4.08621e-05	0.000152828	PGBD5
976.232	-0.815179	0.0976983	-8.34384	7.19153e-17	8.7541e-16	COG2
410.84	2.73789	0.14636	18.7065	4.38327e-78	4.39353e-76	AGT
7.67588	0.993394	0.891214	1.11465	0.264999	0.386486	CAPN9
1290.72	-0.493921	0.11308	-4.3679	1.25445e-05	5.06194e-05	C1orf198
6.07812	0.621467	1.09258	0.568808	0.569487	0.68937	LOC101927604
939.879	-0.205358	0.13308	-1.54312	0.122802	0.207242	TTC13
739.381	-0.46476	0.130491	-3.56162	0.000368567	0.00118451	ARV1
79.1067	-0.380477	0.289723	-1.31324	0.189101	0.295905	FAM89A
2.83744	-3.67592	1.74411	-2.10762	0.0350636	0.0715508	TRIM67
597.847	-0.669391	0.12076	-5.54313	2.9711e-08	1.69981e-07	C1orf131
2219.54	-0.691423	0.0815129	-8.48238	2.20636e-17	2.7863e-16	GNPAT
891.243	-0.536985	0.107652	-4.98817	6.09535e-07	2.95273e-06	EXOC8
701.167	-0.908291	0.114374	-7.94138	1.99938e-15	2.2099e-14	SPRTN
2624.09	-0.325117	0.0799002	-4.06905	4.7206e-05	0.000175173	EGLN1
1327.94	-0.383746	0.132165	-2.90353	0.00368983	0.0096573	TSNAX
2850.1	-0.737759	0.0780947	-9.44698	3.48745e-21	5.47169e-20	SIPA1L2
73.0399	0.699789	0.285495	2.45114	0.0142404	0.0323355	MAP10
601.479	-0.295484	0.122553	-2.41108	0.0159055	0.035673	NTPCR
1046.44	-0.42689	0.098317	-4.34197	1.4121e-05	5.64517e-05	PCNX2
443.93	-0.700038	0.132621	-5.27849	1.30256e-07	6.9028e-07	MAP3K21
798.976	-0.651024	0.117244	-5.55275	2.81213e-08	1.61254e-07	KCNK1
6.16043	-0.531987	1.22903	-0.432851	0.665123	0.768117	SLC35F3
25.6946	0.236042	0.459128	0.514109	0.607176	0.720065	COA6-AS1
494.137	-0.761982	0.1239	-6.14997	7.74958e-10	5.26677e-09	COA6
855.631	-0.0903319	0.100364	-0.900042	0.368098	0.498672	TARBP1
5463.46	-0.206545	0.0691872	-2.9853	0.00283296	0.00761812	IRF2BP2
3.83845	0.48454	1.22491	0.395571	0.692422	0.789763	LNCATV
6172.79	-0.346137	0.0782173	-4.42532	9.62975e-06	3.95772e-05	TOMM20
6.16624	-1.08613	1.09583	-0.991145	0.321615	0.449984	SNORA14B
1671.49	-0.638158	0.0936024	-6.81776	9.2473e-12	7.54802e-11	RBM34
2075.81	-0.198596	0.0966004	-2.05585	0.0397969	0.0798532	ARID4B
1055.64	-0.26546	0.10107	-2.62649	0.00862695	0.0207182	GGPS1
919.537	-1.07704	0.11139	-9.66909	4.08004e-22	6.80952e-21	TBCE
1808	0.120693	0.104062	1.15982	0.246124	0.364611	B3GALNT2
99.9412	0.490757	0.253495	1.93596	0.0528723	0.101893	GNG4
1162.93	-0.47362	0.120842	-3.91934	8.87901e-05	0.000316494	LYST
7239.78	-0.265344	0.0779852	-3.40249	0.000667751	0.00203989	NID1
743.872	0.39312	0.120721	3.25643	0.00112825	0.00328488	GPR137B
217.488	-0.912258	0.227664	-4.00705	6.14831e-05	0.000224729	ERO1B
250.511	-1.48327	0.179454	-8.26549	1.39126e-16	1.65564e-15	EDARADD
1876.46	-1.05392	0.0918734	-11.4714	1.83582e-30	4.67375e-29	LGALS8
4.37351	-0.64792	1.12117	-0.577897	0.563333	0.683955	LGALS8-AS1
3281.95	-0.306606	0.0743556	-4.12351	3.73136e-05	0.000140124	HEATR1
4.68127	-0.853505	1.22153	-0.698716	0.48473	0.613024	ACTN2
1896.97	0.300794	0.111591	2.6955	0.00702835	0.0172691	MTR
23.4895	-1.1756	0.554988	-2.11824	0.0341549	0.0699978	RYR2
13.4965	-0.0400772	0.648533	-0.0617968	0.950725	0.96963	LOC100130331
459.704	-1.409	0.133314	-10.569	4.14729e-26	8.66044e-25	CHRM3
633.251	-0.38642	0.144391	-2.67621	0.007446	0.0181706	FMN2
9.90975	0.735689	0.805734	0.913068	0.361207	0.491644	GREM2
120.466	0.00951859	0.238437	0.0399207	0.968156	0.979557	RGS7
4182.44	-0.719746	0.0912913	-7.88406	3.16922e-15	3.43793e-14	FH
21.0892	-0.55548	0.548151	-1.01337	0.310883	0.438184	KMO
232.153	-0.048549	0.166289	-0.291956	0.77032	0.847145	OPN3
1380.51	-0.0120099	0.105514	-0.113822	0.909379	0.942365	CHML
1405.42	0.28024	0.0974001	2.87721	0.00401211	0.0104277	EXO1
26.8988	-1.68363	0.491083	-3.42839	0.000607164	0.00187044	MAP1LC3C
109.128	-9.0373	1.20519	-7.49866	6.44759e-14	6.34308e-13	PLD5
140.406	-0.00348418	0.592952	-0.005876	0.995312	0.997017	CEP170
62.7555	-0.60585	0.817437	-0.741157	0.458598	0.588778	SDCCAG8
62.9912	0.402733	0.342964	1.17427	0.240286	0.358062	AKT3
2184.22	0.0492897	0.0813373	0.605991	0.544521	0.668354	ZBTB18
2133.78	-0.432186	0.0791741	-5.45868	4.79697e-08	2.68059e-07	ADSS2
13.2908	-0.0648696	0.641298	-0.101154	0.919428	0.948911	CATSPERE
2746.87	-0.314504	0.0743671	-4.22908	2.34653e-05	9.0802e-05	DESI2
29.5086	-0.328028	0.442605	-0.741131	0.458614	0.588778	COX20
32253.3	-0.204918	0.07214	-2.84056	0.0045035	0.011583	HNRNPU
21.2738	0.983645	0.554118	1.77515	0.0758725	0.138547	EFCAB2-AS1
418.494	-0.764912	0.147669	-5.1799	2.22005e-07	1.14233e-06	EFCAB2
271.729	-0.896157	0.195096	-4.59342	4.36039e-06	1.88947e-05	KIF26B
906.712	-1.63848	0.103677	-15.8036	2.93718e-56	1.85328e-54	SMYD3
587.753	-0.176443	0.125935	-1.40106	0.161196	0.260076	TFB2M
1113.78	-0.0607867	0.105747	-0.574832	0.565405	0.685639	CNST
2864.69	-0.49974	0.077886	-6.4163	1.39627e-10	1.02178e-09	SCCPDH
20.3162	-0.1483	0.594528	-0.249441	0.80302	0.870351	KIF28P
3438.8	-0.314322	0.0805004	-3.90461	9.43786e-05	0.000334511	AHCTF1
2.17735	0.674844	1.75013	0.385596	0.699796	0.795278	ZNF695
208.415	-0.268884	0.194529	-1.38223	0.166901	0.267508	ZNF670
405.234	-0.266367	0.132602	-2.00877	0.0445619	0.0881042	ZNF669
226.903	-0.244366	0.173915	-1.40509	0.159995	0.258447	ZNF124
48.142	-0.676455	0.341818	-1.97899	0.0478169	0.0935381	MIR3916
2656.21	-0.00966	0.0826447	-0.116886	0.90695	0.94044	ZNF496
4.58662	0.953598	1.19474	0.798167	0.424774	0.556083	NLRP3
23.4283	1.09396	0.516847	2.11661	0.0342931	0.0702482	LYPD8
2497.77	-0.596031	0.0825102	-7.22373	5.05823e-13	4.56177e-12	SH3BP5L
3.08965	-1.5207	1.54066	-0.987041	0.323622	0.452215	MIR3124
1279.94	-0.523684	0.102603	-5.10399	3.32557e-07	1.66954e-06	ZNF672
755.12	-0.272039	0.12877	-2.1126	0.0346354	0.0708171	ZNF692
316.25	-0.101834	0.150482	-0.67672	0.498583	0.6263	PGBD2
2124.39	0.34873	0.0856773	4.07027	4.69579e-05	0.000174326	ZMYND11
972.221	0.113439	0.111338	1.01887	0.308264	0.435297	DIP2C
1615.43	-0.065902	0.0860622	-0.765749	0.443826	0.574279	LARP4B
1737.08	0.00911569	0.0829178	0.109937	0.91246	0.944052	GTPBP4
74.7245	0.249521	0.284368	0.87746	0.380237	0.511287	IDI2
6.02665	-0.106122	1.0663	-0.0995236	0.920723	0.949681	IDI2-AS1
568.86	-0.400961	0.130439	-3.07392	0.00211263	0.00581571	IDI1
486.534	0.0773827	0.12913	0.599261	0.548999	0.671875	WDR37
4.93636	-0.897891	1.22937	-0.730365	0.465167	0.594854	PFKP-DT
5292.64	-0.41535	0.083532	-4.97235	6.61468e-07	3.19373e-06	PFKP
1858.33	-0.418198	0.0838442	-4.9878	6.10709e-07	2.9576e-06	PITRM1
28.5167	0.523883	0.46752	1.12056	0.262476	0.383929	PITRM1-AS1
11.3269	-2.47925	0.82585	-3.00206	0.00268156	0.00723618	LOC105376353
1971.37	1.05494	0.0822528	12.8256	1.17853e-37	4.08549e-36	KLF6
95.7526	-0.0521612	0.255945	-0.203798	0.838511	0.895157	MANCR
23.9864	-0.447949	0.509078	-0.879922	0.378901	0.509999	AKR1C1
5.69366	-1.37784	1.07428	-1.28257	0.199642	0.308702	AKR1C2
216.911	-0.974378	0.174538	-5.58262	2.36925e-08	1.37023e-07	AKR1C3
1140.39	-0.272943	0.100307	-2.72107	0.00650718	0.0160809	NET1
10.2549	0.134439	0.713724	0.188363	0.850592	0.902998	CALML3-AS1
354.432	-0.204523	0.142654	-1.4337	0.151658	0.247418	ASB13
2404.33	0.466436	0.086643	5.38343	7.30816e-08	3.99229e-07	TASOR2
4555.63	-0.134876	0.0716441	-1.88258	0.0597573	0.113316	GDI2
101.277	-0.0800756	0.241821	-0.331136	0.740542	0.825486	ANKRD16
1725.94	0.179865	0.0825973	2.17761	0.0294351	0.0614887	FBH1
111.525	1.58436	0.263328	6.01669	1.78018e-09	1.16646e-08	IL15RA
1914.89	0.185714	0.087448	2.12371	0.0336946	0.0691756	RBM17
3840.24	-0.3301	0.0765334	-4.31315	1.60946e-05	6.37858e-05	PFKFB3
49.904	-2.29184	0.378409	-6.05651	1.39103e-09	9.23193e-09	PRKCQ
60.9788	-0.497747	0.309384	-1.60883	0.107653	0.186044	PRKCQ-AS1
256.41	0.0383163	0.16515	0.232009	0.816531	0.880264	SFMBT2
36.7249	0.892918	0.413966	2.15698	0.031007	0.0643586	ITIH5
2.09829	-0.33994	1.65815	-0.205012	0.837563	0.894406	ITIH2
255.862	0.102987	0.192341	0.535439	0.592346	0.707596	KIN
2175.49	-0.290282	0.0907861	-3.19743	0.0013866	0.00396193	ATP5F1C
466.785	-0.130222	0.128647	-1.01224	0.311424	0.438876	TAF3
320.772	0.0431769	0.151523	0.284953	0.77568	0.851001	GATA3
3.87219	-0.574667	1.43232	-0.401213	0.688263	0.786554	GATA3-AS1
4.19769	-5.30055	1.60649	-3.29947	0.000968684	0.00286152	SFTA1P
764.775	0.426028	0.114757	3.71243	0.000205277	0.00068835	CELF2
575.597	0.261307	0.117425	2.2253	0.0260609	0.0552828	USP6NL
1138.28	0.204577	0.0981772	2.08375	0.037183	0.0752628	UPF2
771.524	-0.158586	0.111764	-1.41893	0.155919	0.253004	DHTKD1
211.752	-0.28212	0.22535	-1.25192	0.210598	0.322038	SEC61A2
902.164	-0.0111855	0.101427	-0.110281	0.912186	0.94388	NUDT5
1579.99	-0.133152	0.0850007	-1.56648	0.117237	0.199597	CDC123
567.877	1.39053	0.122639	11.3384	8.46679e-30	2.10661e-28	CAMK1D
235.493	-2.44073	0.190856	-12.7883	1.9054e-37	6.56632e-36	CCDC3
910.207	0.393084	0.120345	3.26631	0.00108958	0.00318593	OPTN
879.835	0.345889	0.0998347	3.46462	0.000530982	0.00165699	MCM10
467.959	0.386257	0.146694	2.63308	0.00846155	0.0203767	PHYH
2731.06	0.106922	0.0776329	1.37727	0.168428	0.269463	SEPHS1
166.949	0.416555	0.200864	2.07382	0.0380963	0.0769073	BEND7
324.397	-0.130793	0.149715	-0.873614	0.382329	0.513587	PRPF18
1584.4	0.762186	0.0938263	8.12338	4.53387e-16	5.215e-15	FRMD4A
544.551	0.670186	0.13441	4.98612	6.16028e-07	2.98172e-06	FAM107B
10.9487	2.16093	0.808078	2.67416	0.00749177	0.0182597	CDNF
905.91	0.0503796	0.0987938	0.509947	0.610089	0.722491	HSPA14
485.977	-0.0842021	0.123791	-0.680196	0.49638	0.624247	SUV39H2
308.13	0.0923185	0.143658	0.642627	0.520466	0.646181	DCLRE1C
2.42896	0.386694	1.46595	0.263785	0.791946	0.86248	MEIG1
313.061	-0.306551	0.156863	-1.95426	0.0506707	0.0982876	ACBD7
243.365	-0.210916	0.17348	-1.21579	0.224063	0.338788	RPP38
550.874	-0.465265	0.127674	-3.64417	0.00026826	0.000881353	NMT2
652.862	0.369542	0.110762	3.33637	0.000848807	0.00253385	FAM171A1
292.798	0.182348	0.160656	1.13502	0.256366	0.3765	MINDY3
1691.81	0.36116	0.0843309	4.28265	1.84683e-05	7.2505e-05	RSU1
82.2505	-1.05202	0.30024	-3.50392	0.000458461	0.00144898	CUBN
153.995	-0.399777	0.206147	-1.93928	0.0524671	0.101246	TRDMT1
21.7829	-0.542802	0.579555	-0.936584	0.348973	0.47904	VIM-AS1
82917.1	-0.479848	0.0666341	-7.20125	5.96648e-13	5.35883e-12	VIM
296.475	0.717594	0.1625	4.41597	1.0056e-05	4.11748e-05	HACD1
10.0402	-0.637875	0.857009	-0.744304	0.456692	0.58709	STAM-DT
759.099	0.143218	0.109816	1.30416	0.192178	0.299617	STAM
2.39127	-0.184766	1.66183	-0.111182	0.911472	0.943481	TMEM236
95.7612	-0.963323	0.311964	-3.08793	0.00201554	0.0055694	CACNB2
163.023	0.687157	0.210364	3.26651	0.00108882	0.00318423	NSUN6
968.286	0.339964	0.130614	2.60281	0.00924635	0.0220277	ARL5B
3118.3	2.741	0.107373	25.5279	9.6693e-144	3.32567e-141	PLXDC2
198.385	-0.643085	0.180964	-3.55366	0.00037991	0.00121828	NEBL
179.495	-0.236732	0.194367	-1.21796	0.223238	0.337803	MIR1915HG
222.563	-0.447077	0.165973	-2.69368	0.00706685	0.017354	SKIDA1
697.499	0.086904	0.106852	0.81331	0.41604	0.547893	MLLT10
586.492	-0.216354	0.13547	-1.59707	0.110251	0.189823	DNAJC1
16.8789	1.1038	0.657556	1.67865	0.0932209	0.164671	LOC100130992
106.259	0.0672428	0.248366	0.27074	0.786591	0.858753	COMMD3
81.7578	0.12834	0.266886	0.48088	0.630602	0.739497	BMI1
1310.48	-0.185425	0.099655	-1.86067	0.0627904	0.118063	PIP4K2A
3.06037	0.0861727	1.41475	0.0609103	0.951431	0.969929	ARMC3
144.57	0.00425589	0.2201	0.0193362	0.984573	0.990694	MSRB2
129.464	0.641677	0.240147	2.67202	0.00753961	0.0183499	OTUD1
1373.48	-1.20067	0.104567	-11.4822	1.6202e-30	4.14284e-29	KIAA1217
2698.04	0.0136522	0.0847502	0.161088	0.872024	0.916762	ARHGAP21
296.39	-0.245972	0.155697	-1.57981	0.11415	0.195228	PRTFDC1
6.27043	-0.558413	1.04971	-0.531968	0.594748	0.709547	ENKUR
197.622	-0.122629	0.180038	-0.681128	0.495791	0.62373	THNSL1
5.95983	-5.79954	1.50089	-3.86407	0.000111514	0.00039012	GPR158
148.091	-0.61484	0.210833	-2.91624	0.00354279	0.00930718	PDSS1
1040.57	-0.844901	0.10952	-7.71461	1.21351e-14	1.26177e-13	ABI1
2.81456	-2.64408	1.68703	-1.5673	0.117046	0.199349	FAM238C
276.485	0.684889	0.152656	4.48648	7.24083e-06	3.0313e-05	ANKRD26
3851.19	-0.0198244	0.0708895	-0.279651	0.779745	0.85367	YME1L1
781.171	0.374057	0.107036	3.49469	0.000474608	0.00149409	MASTL
897.215	-0.140831	0.102024	-1.38037	0.167472	0.268286	ACBD5
3.3874	-1.75986	1.3651	-1.28918	0.197334	0.305727	LRRC37A6P
2.71919	0.610069	1.81376	0.336356	0.736602	0.822401	ODAD2P1
1424.04	0.101256	0.0895306	1.13096	0.258071	0.378402	RAB18
4.40405	2.03469	1.2161	1.67313	0.0943025	0.166331	MKX
152.798	1.58942	0.213016	7.46149	8.55524e-14	8.31842e-13	ODAD2
77.1627	0.407469	0.276454	1.47391	0.140506	0.23227	MPP7
497.166	0.284045	0.122759	2.31384	0.0206765	0.0449833	WAC-AS1
3495.24	0.0438451	0.0788208	0.556263	0.578031	0.696329	WAC
240.37	-0.860986	0.164024	-5.24913	1.52819e-07	8.03295e-07	BAMBI
594.007	0.108261	0.119524	0.905763	0.365061	0.495592	SVIL-AS1
3730.14	0.851555	0.094422	9.01861	1.90498e-19	2.6926e-18	SVIL
162.164	0.106536	0.202938	0.524969	0.599604	0.713684	JCAD
456.271	0.130366	0.147642	0.88299	0.377242	0.508312	MTPAP
32.3994	-0.615023	0.474024	-1.29745	0.194476	0.302314	MAP3K8
7.43058	0.970062	0.876011	1.10736	0.268137	0.389967	SVIL2P
123.785	0.450963	0.229796	1.96245	0.04971	0.0966379	ZNF438
81.8702	0.712375	0.317567	2.24323	0.0248822	0.0530714	ZEB1-AS1
1503.81	1.02642	0.0981773	10.4547	1.39391e-25	2.82339e-24	ZEB1
813.99	0.0429132	0.121003	0.354647	0.722854	0.812025	ARHGAP12
7092.89	0.00993619	0.0689518	0.144103	0.885419	0.925666	KIF5B
580.302	0.122737	0.116898	1.04995	0.29374	0.418936	EPC1
2.99297	0.694361	1.58938	0.436875	0.662202	0.766155	LOC101929431
65.9721	0.0544084	0.326042	0.166876	0.867468	0.914164	CCDC7
22252.6	0.473929	0.104434	4.53807	5.67704e-06	2.42113e-05	ITGB1
3598.59	0.534329	0.0916785	5.82829	5.59981e-09	3.46527e-08	NRP1
1241.08	0.410889	0.0973153	4.22225	2.4188e-05	9.33308e-05	PARD3
1147.86	-0.0976814	0.101167	-0.965544	0.334273	0.463553	CUL2
201.103	-0.657274	0.188892	-3.47963	0.000502115	0.00157499	CREM
1827.27	0.46285	0.0806597	5.73831	9.56285e-09	5.75642e-08	CCNY
482.584	1.89575	0.145392	13.0389	7.34811e-39	2.64125e-37	FZD8
371.952	0.107913	0.150205	0.718437	0.472488	0.601383	ZNF248
230.348	0.29609	0.189378	1.56349	0.117938	0.200557	ZNF25
630.905	0.416619	0.121502	3.42891	0.00060601	0.00186754	ZNF33A
707.444	0.199679	0.117987	1.69238	0.0905738	0.160683	ZNF37A
28.9959	-0.870759	0.47427	-1.836	0.066358	0.123723	HSD17B7P2
24.9532	0.691807	0.531721	1.30107	0.193235	0.300986	LOC441666
14.5437	-0.2412	0.638986	-0.377473	0.705822	0.799504	CCNYL2
994.927	0.825442	0.136295	6.05629	1.39299e-09	9.24146e-09	ZNF37BP
993.944	0.27415	0.110242	2.48679	0.01289	0.0295445	ZNF33B
5220.33	0.156046	0.0737351	2.11631	0.0343186	0.0702839	BMS1
2.58502	-0.744585	1.49148	-0.499225	0.617621	0.728854	RET
2266.55	0.780638	0.0953429	8.18769	2.66282e-16	3.10769e-15	CSGALNACT2
28.906	-3.07341	0.556041	-5.52731	3.25179e-08	1.84953e-07	RASGEF1A
24542.3	0.368032	0.0626409	5.87527	4.22156e-09	2.65128e-08	HNRNPF
98.7696	0.257643	0.246911	1.04346	0.296735	0.422349	ZNF487
688.475	0.702839	0.127072	5.53104	3.18339e-08	1.81475e-07	ZNF239
224.433	0.551477	0.187274	2.94477	0.00323198	0.00857055	ZNF485
710.585	0.52461	0.13375	3.92231	8.7705e-05	0.000313008	ZNF32
5.81185	1.8565	1.09285	1.69877	0.0893625	0.158944	ZNF32-AS1
26.6382	-0.00199786	0.518549	-0.00385278	0.996926	0.99831	ZNF32-AS2
16.8089	0.0660976	0.575911	0.11477	0.908627	0.941735	HNRNPA3P1
1893.93	0.0226237	0.0954484	0.237026	0.812637	0.87736	CXCL12
7.70383	0.544965	0.978817	0.556759	0.577692	0.696064	TMEM72-AS1
4.48502	-0.520191	1.19819	-0.434148	0.664181	0.767475	TMEM72
1343.34	0.575379	0.0889855	6.46598	1.00643e-10	7.4709e-10	RASSF4
950.393	0.94573	0.118624	7.97247	1.55532e-15	1.72889e-14	DEPP1
294.837	1.37157	0.152085	9.01843	1.90801e-19	2.69472e-18	ZNF22-AS1
3606.64	0.923231	0.0798539	11.5615	6.45629e-31	1.68026e-29	ZNF22
388.773	0.252934	0.152311	1.66064	0.0967854	0.170095	MARCHF8
306.157	-0.345136	0.162821	-2.11973	0.0340286	0.0697961	ZFAND4
3768.75	0.656687	0.0707432	9.28268	1.65263e-20	2.49045e-19	WASHC2C
467.079	0.475248	0.137673	3.45202	0.000556415	0.00173112	AGAP4
166.543	0.104697	0.211551	0.494902	0.62067	0.731161	PARGP1
4118.67	0.0884609	0.0739485	1.19625	0.231599	0.347875	TIMM23
11087.1	-0.0892497	0.0733422	-1.21689	0.223645	0.33832	NCOA4
13.1119	0.604006	0.676731	0.892534	0.372107	0.503248	AGAP7P
1.90213	-0.683175	1.83798	-0.371698	0.710117	0.802752	ANTXRL
21.1943	-5.766	1.13891	-5.06273	4.13298e-07	2.05489e-06	ANXA8L1
2.54101	-3.48788	1.83471	-1.90105	0.0572949	0.109407	HNRNPA1P33
1.4028	-1.41218	2.30153	-0.613584	0.53949	0.663572	NPY4R
1.43729	-1.39231	2.28421	-0.609535	0.54217	0.666269	GPRIN2
14.3007	-0.528271	0.677156	-0.780132	0.435313	0.566624	SYT15
57.8075	0.15547	0.327472	0.474758	0.63496	0.743563	SHLD2P1
77.4923	0.696607	0.288299	2.41626	0.0156808	0.0352366	BMS1P1
255.506	-2.57688	0.188372	-13.6797	1.34169e-42	5.42271e-41	ZNF488
30.1288	-4.92431	0.770091	-6.39445	1.61128e-10	1.17422e-09	ANXA8
153.235	0.167356	0.217575	0.769189	0.441781	0.572537	AGAP9
54.4382	-0.0193621	0.349505	-0.0553987	0.955821	0.972227	BMS1P2
24.0491	-0.41217	0.481749	-0.85557	0.392236	0.524246	SHLD2P3
3.34606	0.113612	1.37885	0.0823964	0.934331	0.95882	LOC102724593
10.5791	-2.11824	0.874232	-2.42297	0.0153942	0.0346502	SYT15B
4.08082	0.408032	1.32386	0.308214	0.757919	0.838511	NPY4R2
5.30893	1.01684	1.13091	0.899133	0.368582	0.499212	AGAP12P
1485.08	0.0350135	0.0908395	0.385443	0.699909	0.795304	MAPK8
795.149	-0.0579231	0.113958	-0.508285	0.611253	0.723286	ARHGAP22
11.4347	4.2852	0.978392	4.37984	1.18767e-05	4.80574e-05	WDFY4
32.6274	-0.234477	0.43455	-0.539585	0.589483	0.705474	VSTM4
263.753	0.140961	0.16724	0.842867	0.399303	0.531223	ERCC6
381.515	1.52808	0.158474	9.6425	5.28851e-22	8.77632e-21	OGDHL
1469.44	0.198709	0.100785	1.97161	0.0486543	0.0949432	PARG
259.699	0.415381	0.156719	2.65048	0.00803764	0.0194843	TIMM23B
338.766	0.302709	0.192176	1.57516	0.115219	0.196658	AGAP6
19.8392	0.477512	0.660638	0.722805	0.4698	0.598926	FAM21EP
2177.34	0.536764	0.0820409	6.54264	6.04438e-11	4.59976e-10	WASHC2A
31.8231	-0.0966975	0.433	-0.22332	0.823286	0.884611	ASAH2
727.521	0.446258	0.104747	4.26036	2.041e-05	7.95228e-05	SGMS1
56.7803	0.428299	0.322687	1.32729	0.184414	0.290065	SGMS1-AS1
346.882	0.15482	0.147158	1.05207	0.292769	0.417823	ASAH2B
6.28313	0.266058	1.18996	0.223586	0.823079	0.884521	A1CF
3.86244	-0.358977	1.17562	-0.305352	0.760098	0.839972	PRKG1
1675.63	0.25123	0.0832695	3.01707	0.00255234	0.00691971	CSTF2T
23.951	-0.22993	0.524696	-0.438215	0.661231	0.765284	PRKG1-AS1
3363.33	0.224469	0.0924671	2.42755	0.0152011	0.0342626	DKK 1.00
309.015	-1.46299	0.166153	-8.80507	1.30772e-18	1.76814e-17	LNCAROD
56.053	-2.16729	0.364864	-5.94	2.85014e-09	1.82461e-08	PCDH15
4600.5	-0.197605	0.0864472	-2.28584	0.0222636	0.0481002	ZWINT
424.908	0.679793	0.133175	5.10449	3.31681e-07	1.6661e-06	IPMK
809.778	0.0442608	0.105769	0.418466	0.675606	0.776084	CISD1
857.049	0.220882	0.125684	1.75743	0.0788441	0.143124	UBE2D1
2468.41	0.380772	0.085388	4.45931	8.22226e-06	3.41769e-05	TFAM
2092.16	0.829067	0.0828529	10.0065	1.4273e-23	2.58639e-22	BICC1
4.5784	0.334993	1.10703	0.302605	0.762191	0.841331	FAM133CP
38.4554	1.27787	0.385172	3.31766	0.000907758	0.00269744	PHYHIPL
276.893	-0.480802	0.163364	-2.94313	0.00324911	0.00860786	FAM13C
466.385	-0.377547	0.139071	-2.71477	0.00663211	0.0163551	SLC16A9
3459.89	0.105654	0.0829484	1.27373	0.202759	0.312495	CCDC6
[truncated: 14,992 more rows]

## Sheet: U251 DEGs
baseMean	log2FoldChange	lfcSE	stat	pvalue	padj	symbol
23.2573	-4.53104	0.79422	-5.70502	1.16326e-08	6.9546e-08	ANKRD65
377.307	-2.00689	0.151218	-13.2715	3.3868e-40	1.27485e-38	VWA1
88.797	-4.17049	0.394889	-10.5612	4.51025e-26	9.40716e-25	PRKCZ
16.7565	-7.29233	1.29978	-5.61044	2.01818e-08	1.17689e-07	AJAP1
9322.56	-6.1294	0.0947878	-64.6644	0	0	PADI2
640.43	-7.20739	0.667301	-10.8008	3.41166e-27	7.54652e-26	PADI4
317.697	2.00005	0.173885	11.5022	1.28616e-30	3.29351e-29	SH2D5
6172.18	-2.67985	0.0844925	-31.717	9.05397e-221	6.90503e-218	ID3
22.3754	-3.72278	0.717685	-5.1872	2.13477e-07	1.10135e-06	MYOM3
346.39	-2.23811	0.175059	-12.7849	1.99153e-37	6.84969e-36	STPG1
15.0536	-2.47642	0.76908	-3.21997	0.00128203	0.0036884	RUNX3
14.47	-2.104	0.691281	-3.04362	0.00233749	0.00639556	CRYBG2
332.276	-2.24568	0.163161	-13.7635	4.22351e-43	1.72691e-41	SFN
172.27	-2.46222	0.236487	-10.4117	2.19355e-25	4.39737e-24	SYTL1
2520.79	-2.81682	0.0964463	-29.2061	1.62073e-187	1.05293e-184	TINAGL1
38.1002	-2.51238	0.468891	-5.35813	8.40873e-08	4.56084e-07	BMP8B
40.4836	-3.3587	0.50524	-6.64773	2.9765e-11	2.32876e-10	MYCL
1394.74	-2.47625	0.110753	-22.3584	1.00131e-110	2.01885e-108	MFSD2A
462.546	2.2448	0.131557	17.0633	2.78352e-65	2.17972e-63	CITED4
65.7373	-2.94584	0.364674	-8.07801	6.58296e-16	7.47389e-15	TIE1
35.2191	2.17607	0.449328	4.84294	1.27932e-06	5.96348e-06	KLF17
10.4655	-4.70002	1.22675	-3.83128	0.000127478	0.000442351	FAAHP1
69.8699	-4.09918	0.460888	-8.8941	5.88963e-19	8.08373e-18	CYP2J2
64.611	-2.33017	0.351834	-6.62293	3.52158e-11	2.73812e-10	KANK4
609.177	2.02333	0.128737	15.7168	1.16021e-55	7.21678e-54	ROR1
39.7223	-3.06323	0.469079	-6.53032	6.56301e-11	4.97716e-10	ERICH3
953.477	2.06695	0.135958	15.2029	3.38194e-52	1.85383e-50	SLC44A5
365.559	2.16349	0.153562	14.0887	4.45479e-45	1.93899e-43	ST6GALNAC5
44.9178	-2.03018	0.411281	-4.93622	7.96509e-07	3.8132e-06	DNAI3
53.9366	3.04947	0.380523	8.01388	1.11141e-15	1.2481e-14	CLCA2
10.2517	-3.22047	1.00918	-3.19118	0.00141694	0.0040414	PLPPR5
1208.79	-3.11554	0.27364	-11.3855	4.93585e-30	1.23862e-28	PLPPR4
184.703	-2.58352	0.223257	-11.572	5.71491e-31	1.49174e-29	FRRS1
106.862	-2.41725	0.275918	-8.76074	1.93964e-18	2.60117e-17	ELAPOR1
505.227	-2.70234	0.147368	-18.3373	4.17043e-75	3.95424e-73	GSTM3
19.6306	-2.53307	0.62575	-4.04806	5.16438e-05	0.000190472	C1orf162
19.5904	-7.52539	1.28107	-5.87432	4.24592e-09	2.66467e-08	KCND3
14.706	-2.13176	0.767105	-2.77896	0.00545328	0.0137338	DENND2C
92.9027	-3.23069	0.34933	-9.24825	2.28198e-20	3.40086e-19	SPAG17
49.7166	-2.59928	0.41911	-6.2019	5.57866e-10	3.85712e-09	LSP1P5
1260.58	-2.39638	0.113616	-21.092	9.42325e-99	1.53049e-96	ACP6
35.3445	-3.96966	0.573914	-6.91682	4.61894e-12	3.87104e-11	SELENBP1
6383.03	-2.57399	0.0851628	-30.2243	1.13467e-200	7.65511e-198	S100A2
21.0433	-2.51746	0.60981	-4.12827	3.65503e-05	0.000137581	KCNN3
27.7539	-3.34488	0.578876	-5.77824	7.54871e-09	4.58967e-08	CD1D
3812.93	3.40675	0.0965298	35.2922	7.73564e-273	1.13076e-269	CADM3
14.1098	3.34766	0.795656	4.20742	2.58302e-05	9.92959e-05	CADM3-AS1
583.906	3.56969	0.167871	21.2645	2.42111e-100	4.12317e-98	ACKR1
134.742	2.15846	0.225131	9.58757	9.01881e-22	1.48404e-20	IGSF9
25.6811	-5.00331	0.858756	-5.82623	5.66924e-09	3.50525e-08	KCNJ10
14.7829	-2.91968	0.74523	-3.91783	8.93508e-05	0.000318169	CASQ1
11.4227	-2.30068	0.802052	-2.86848	0.00412443	0.0106943	NR1I3
56.2522	-3.24873	0.41986	-7.73763	1.01285e-14	1.05752e-13	HSPA6
35.9469	-3.04832	0.52006	-5.86148	4.58756e-09	2.86882e-08	FAM78B
10.6265	7.07728	1.36415	5.18804	2.12514e-07	1.09735e-06	FMO3
789.609	-2.83661	0.140696	-20.1612	2.14551e-90	2.85109e-88	TNFSF4
19.9135	-4.61734	0.874039	-5.28276	1.27254e-07	6.75391e-07	KIAA0040
10.9412	3.76626	1.0362	3.63467	0.000278332	0.000912224	CRYZL2P
24.9597	-3.45707	0.640516	-5.39731	6.76477e-08	3.70815e-07	RGS8
376.21	-3.83543	0.182514	-21.0144	4.83929e-98	7.51204e-96	LAMC2
37.8169	-2.2876	0.458007	-4.99469	5.89309e-07	2.86584e-06	NCF2
20.8254	2.2732	0.557619	4.07661	4.56966e-05	0.000169895	CFH
46.8924	-8.78174	1.22279	-7.18172	6.88389e-13	6.16387e-12	KIF21B
19.7833	2.08496	0.606385	3.43834	0.000585291	0.00180973	LGR6
11895.3	2.47405	0.0888604	27.842	1.34571e-170	7.15307e-168	CHI3L1
800.917	-4.05129	0.141801	-28.5702	1.57777e-179	9.54333e-177	NFASC
10.259	-4.65062	1.2412	-3.74688	0.000179049	0.000605729	KLHDC8A
34.2979	-2.45283	0.506458	-4.84311	1.27824e-06	5.96e-06	SLC26A9
366.946	-2.63247	0.158027	-16.6583	2.63249e-62	1.91603e-60	CD34
134.512	2.30732	0.244564	9.43443	3.93137e-21	6.14619e-20	KCNK2
360.285	-2.71973	0.160112	-16.9864	1.03509e-64	7.92858e-63	RHOU
410.84	2.73789	0.14636	18.7065	4.38327e-78	4.39353e-76	AGT
109.128	-9.0373	1.20519	-7.49866	6.44759e-14	6.34308e-13	PLD5
11.3269	-2.47925	0.82585	-3.00206	0.00268156	0.00723618	LOC105376353
49.904	-2.29184	0.378409	-6.05651	1.39103e-09	9.23193e-09	PRKCQ
235.493	-2.44073	0.190856	-12.7883	1.9054e-37	6.56632e-36	CCDC3
10.9487	2.16093	0.808078	2.67416	0.00749177	0.0182597	CDNF
3118.3	2.741	0.107373	25.5279	9.6693e-144	3.32567e-141	PLXDC2
28.906	-3.07341	0.556041	-5.52731	3.25179e-08	1.84953e-07	RASGEF1A
21.1943	-5.766	1.13891	-5.06273	4.13298e-07	2.05489e-06	ANXA8L1
255.506	-2.57688	0.188372	-13.6797	1.34169e-42	5.42271e-41	ZNF488
30.1288	-4.92431	0.770091	-6.39445	1.61128e-10	1.17422e-09	ANXA8
10.5791	-2.11824	0.874232	-2.42297	0.0153942	0.0346502	SYT15B
11.4347	4.2852	0.978392	4.37984	1.18767e-05	4.80574e-05	WDFY4
56.053	-2.16729	0.364864	-5.94	2.85014e-09	1.82461e-08	PCDH15
463.495	4.06232	0.164744	24.6584	2.99202e-134	9.04881e-132	EGR2
433.845	2.05306	0.160942	12.7565	2.86764e-37	9.76725e-36	COL13A1
660.919	2.64113	0.128623	20.5339	1.07218e-93	1.50457e-91	ADAMTS14
59.6388	-4.75786	0.528466	-9.00315	2.19341e-19	3.0755e-18	SNCG
1086.23	4.53143	0.124684	36.3434	3.34162e-289	5.86154e-286	ACTA2
921.069	-2.03266	0.11169	-18.199	5.25146e-74	4.92599e-72	HTR7
12.4779	-6.8712	1.33369	-5.15201	2.57704e-07	1.3133e-06	RBP4
103.105	-4.40839	0.384856	-11.4547	2.2286e-30	5.64911e-29	TLL2
58.9335	2.1317	0.428482	4.97499	6.52493e-07	3.15213e-06	PSD
145.087	-3.35943	0.275199	-12.2072	2.84369e-34	8.49764e-33	COL17A1
45.9985	-4.11751	0.515883	-7.98148	1.44595e-15	1.61037e-14	SORCS1
569.136	3.89162	0.14846	26.2132	1.8807e-151	7.1716e-149	PLEKHS1
21.3825	-2.11853	0.581497	-3.64324	0.000269224	0.000884025	VWA2
205.478	2.62378	0.207161	12.6654	9.18972e-37	3.05877e-35	EMX2OS
13.4569	3.00914	0.773996	3.8878	0.000101156	0.000356588	CALY
299.41	2.70377	0.179807	15.0371	4.19537e-51	2.22329e-49	IFITM1
160.389	-2.03082	0.22165	-9.16225	5.08255e-20	7.41705e-19	PKP3
55.4374	2.48024	0.975076	2.54363	0.0109706	0.0256103	CARS1
27.6831	-4.05521	0.687431	-5.89909	3.65522e-09	2.31049e-08	GALNT18
22.0633	3.09426	0.629751	4.91347	8.94774e-07	4.26038e-06	RASSF10
23.3914	5.35437	0.869195	6.16015	7.26761e-10	4.96035e-09	SOX6
1688.52	6.12905	0.14572	42.0603	0	0	KCNC1
29.9027	-3.46586	0.594274	-5.8321	5.47351e-09	3.39501e-08	ANO5
380.077	3.28095	0.176391	18.6005	3.18611e-77	3.15749e-75	FIBIN
26.9402	-2.36521	0.534832	-4.42234	9.76393e-06	4.00723e-05	BBOX1-AS1
23.6098	-7.79309	1.26548	-6.1582	7.35771e-10	5.016e-09	WT1
264.677	-2.73181	0.191601	-14.2578	4.01136e-46	1.80882e-44	EHF
140.094	-2.17966	0.294863	-7.3921	1.44523e-13	1.37552e-12	SLC1A2
1828.2	-2.41792	0.0974174	-24.8202	5.42259e-136	1.69853e-133	ALX4
1150.78	-2.20351	0.097044	-22.7063	3.88403e-114	8.73458e-112	CHST1
47.1505	2.07188	0.378408	5.47524	4.36921e-08	2.44857e-07	SLC43A1
49.5765	2.79429	0.399492	6.99462	2.65981e-12	2.28145e-11	BEST1
10.7841	-3.03063	0.906428	-3.34348	0.000827335	0.0024727	NRXN2
281.572	2.33805	0.203938	11.4645	1.98842e-30	5.04761e-29	SYT12
120.852	4.2728	0.306606	13.9358	3.83931e-44	1.6267e-42	ANO1
55.8031	-2.76919	0.395542	-7.001	2.54138e-12	2.18414e-11	PDE2A
32.5602	4.60607	0.645366	7.13715	9.52883e-13	8.43742e-12	NOX4
69.2963	-4.08924	0.428612	-9.54066	1.41931e-21	2.29669e-20	MMP7
14.3458	-2.40355	0.755202	-3.18265	0.00145933	0.00415014	MMP10
80.4345	-3.58861	0.35946	-9.98334	1.80298e-23	3.24704e-22	GRIA4
378.167	-2.31025	0.151907	-15.2083	3.11602e-52	1.72423e-50	C11orf87
70.851	3.86658	0.373499	10.3523	4.08526e-25	8.09713e-24	ARHGAP20
4792.45	2.48419	0.0758116	32.7679	1.68907e-235	1.85175e-232	DRD2
71.0902	-4.65587	0.487107	-9.55822	1.19804e-21	1.94763e-20	SCN4B
59.839	-2.88316	0.370836	-7.77474	7.5601e-15	7.96946e-14	MPZL3
13.6007	-2.18109	0.723125	-3.0162	0.00255962	0.00693624	SNORD14C
158.358	-4.97724	0.64569	-7.7084	1.27402e-14	1.32235e-13	KIRREL3
1146.69	-2.20111	0.10504	-20.955	1.68994e-97	2.55544e-95	ADAMTS15
266.464	-2.64469	0.199564	-13.2523	4.37434e-40	1.63954e-38	B4GALNT3
1769.42	2.00361	0.100174	20.0013	5.36918e-89	6.82469e-87	WNT5B
552.546	2.06997	0.123484	16.763	4.54903e-63	3.33868e-61	CACNA1C
1767.92	3.89646	0.24615	15.8296	1.94539e-56	1.23192e-54	C1S
2379.89	2.92035	0.111472	26.1981	2.79002e-151	1.04127e-148	C1R
97.8438	-7.97736	1.0499	-7.5982	3.00288e-14	3.0412e-13	MFAP5
25.3894	-2.17539	0.569999	-3.81648	0.000135367	0.000468059	STYK1
3337.21	2.12263	0.130457	16.2708	1.59152e-59	1.07373e-57	MGP
447.334	2.16715	0.165105	13.1258	2.34225e-39	8.61331e-38	PTPRO
745.719	2.75324	0.134885	20.4117	1.31498e-92	1.80204e-90	PDE3A
566.665	-2.23113	0.156181	-14.2855	2.69295e-46	1.22376e-44	PTHLH
11.7342	2.26394	0.814303	2.78022	0.00543226	0.0136852	TSPAN11
12.7516	-3.37907	0.940815	-3.59164	0.000328604	0.00106485	LRRK2
1273.04	-4.99214	0.140971	-35.4124	1.09859e-274	1.75186e-271	CNTN1
14.493	3.3033	0.765646	4.31439	1.60041e-05	6.34557e-05	ADAMTS20
75.8814	-2.99828	0.342578	-8.75209	2.09444e-18	2.80233e-17	NELL2
245.414	2.49777	0.227026	11.0021	3.73227e-28	8.63691e-27	COL2A1
57.6213	3.44483	0.425285	8.10005	5.49364e-16	6.26147e-15	KCNH3
895.723	2.69544	0.126299	21.3417	4.65594e-101	8.08613e-99	FAIM2
58.8426	2.85664	0.366688	7.7904	6.67963e-15	7.06743e-14	KRT6B
1258.72	2.06682	0.122633	16.8538	9.84336e-64	7.34734e-62	TMT1B
4754.75	2.47103	0.108442	22.7866	6.22843e-115	1.41887e-112	LRP1
102.07	3.85409	0.325664	11.8346	2.58626e-32	7.1442e-31	INHBE
856.396	2.05379	0.108601	18.9113	9.20491e-80	9.55404e-78	PPM1H
18.7451	-3.91435	0.805057	-4.86221	1.16085e-06	5.44597e-06	CPM
17.0558	-2.52072	0.662055	-3.80741	0.000140429	0.0004848	BEST3
431.185	-2.81333	0.169537	-16.5943	7.668e-62	5.46765e-60	LGR5
16.5522	-2.90102	0.778736	-3.72529	0.000195094	0.000656714	TRHDE-AS1
45.6847	-2.68826	0.430043	-6.25115	4.07454e-10	2.85886e-09	TRHDE
14.8485	2.18187	0.687787	3.1723	0.00151234	0.0042884	PTPRQ
1356.28	2.30393	0.101578	22.6814	6.83943e-114	1.48112e-111	DUSP6
19.1451	2.48744	0.642635	3.87068	0.000108532	0.000380675	LUM
99.3952	6.02871	0.502183	12.005	3.34501e-33	9.55617e-32	DCN
278.383	-2.58051	0.205147	-12.5788	2.76213e-36	9.05616e-35	SOCS2-AS1
489.2	3.28266	0.15519	21.1526	2.61067e-99	4.36131e-97	TMCC3
62.3904	-2.39548	0.34535	-6.93639	4.02245e-12	3.39057e-11	ANKS1B
149.467	2.47356	0.28965	8.53984	1.34411e-17	1.72473e-16	ALDH1L2
485.287	2.59924	0.134419	19.3369	2.63033e-83	2.92016e-81	ABTB3
19.4193	-3.50352	0.737702	-4.74923	2.04194e-06	9.26957e-06	CUX2
79.8249	-2.38061	0.330179	-7.21007	5.59248e-13	5.03065e-12	ALDH2
2457.26	-2.75612	0.0829974	-33.2073	8.4488e-242	9.88003e-239	HSPB8
64.6098	-2.80844	0.358375	-7.8366	4.62924e-15	4.95433e-14	BICDL1
92.8141	-2.10524	0.286024	-7.36037	1.834e-13	1.72773e-12	HPD
11.7262	2.64739	0.815007	3.2483	0.00116098	0.00336997	TMEM132B
125.879	-3.59467	0.303941	-11.8269	2.83504e-32	7.81909e-31	ATP8A2
50179.8	5.3232	0.0930536	57.2058	0	0	POSTN
18.6946	6.0888	1.16314	5.23479	1.65171e-07	8.64082e-07	NRAD1
38.6548	-2.54246	0.4806	-5.29018	1.22197e-07	6.50713e-07	SERP2
14.1721	-2.63149	0.774979	-3.39556	0.000684884	0.00208713	CPB2-AS1
187.009	-6.56252	1.71415	-3.82845	0.000128955	0.000447124	PCDH17
886.639	-2.29569	0.116303	-19.7388	1.00088e-86	1.18624e-84	SLAIN1
103.116	2.17395	0.326193	6.6646	2.65388e-11	2.08846e-10	SLITRK6
996.331	-4.05485	0.127064	-31.9119	1.82324e-223	1.52292e-220	SOX21
372.506	-2.62529	0.164759	-15.9341	3.67565e-57	2.36171e-55	SOX21-AS1
30.0056	-6.25528	1.09771	-5.69848	1.20883e-08	7.21228e-08	SLC15A1
20.5939	-3.62442	0.755943	-4.79457	1.63027e-06	7.49975e-06	MCF2L
56.6541	3.1248	0.399266	7.82636	5.02184e-15	5.3549e-14	SWINGN
25.7734	8.35645	1.26186	6.6223	3.53643e-11	2.74845e-10	TRDC
19193	2.16643	0.0790554	27.4039	2.46196e-165	1.13645e-162	MMP14
499.755	-2.6046	0.145543	-17.8957	1.27393e-71	1.12292e-69	DHRS2
88.302	-5.81892	0.566078	-10.2794	8.7305e-25	1.6978e-23	STXBP6
22.7264	-2.04143	0.564564	-3.61594	0.000299257	0.000976064	TTC6
14.774	2.58721	0.752538	3.43797	0.000586086	0.00181166	PTGER2
772.105	3.49145	0.134758	25.909	5.27133e-148	1.92634e-145	BMP4
16.0308	-4.27645	0.951003	-4.49678	6.89918e-06	2.89865e-05	RGS6
52.8452	-2.82364	0.424138	-6.65736	2.78787e-11	2.18899e-10	PAPLN
787.584	2.10714	0.114577	18.3906	1.56117e-75	1.49642e-73	PGF
50.4822	-6.00179	0.805055	-7.45513	8.97786e-14	8.71021e-13	GALC
73.4292	-5.2008	0.532329	-9.76989	1.51622e-22	2.59473e-21	KCNK13
566.891	2.90212	0.137514	21.1042	7.28266e-99	1.20514e-96	FBLN5
18.9588	-2.14126	0.887865	-2.41169	0.0158787	0.035631	IFI27L2
114.702	-3.00937	0.622475	-4.83453	1.33459e-06	6.21119e-06	SERPINA5
167.694	2.34087	0.204554	11.4438	2.52525e-30	6.39183e-29	SYNE3
1115.46	2.3274	0.099418	23.4103	3.35744e-121	8.6607e-119	C14orf132
169.699	3.15419	0.236667	13.3275	1.60099e-40	6.09175e-39	BDKRB2
20.9375	-3.30139	0.670092	-4.92676	8.36022e-07	3.99473e-06	HHIPL1
13.834	-2.05855	0.792183	-2.59858	0.00936115	0.022271	NBEAP1
90.4778	-2.33334	0.298221	-7.82421	5.10835e-15	5.44053e-14	WHAMMP3
286.427	-2.38853	0.216955	-11.0094	3.44391e-28	7.98012e-27	TUBGCP5
12.5137	-6.88911	1.36258	-5.05595	4.28251e-07	2.12202e-06	ENTREP2
28.5902	-4.8191	0.796449	-6.05073	1.44188e-09	9.55135e-09	LOC100288637
179.825	2.19384	0.209552	10.4692	1.19711e-25	2.43602e-24	FMN1
408.649	-2.58206	0.160201	-16.1176	1.91956e-58	1.2706e-56	PAK6
368.176	-2.22038	0.154053	-14.4132	4.27725e-47	2.01686e-45	SPINT1
30.6791	-6.29872	1.12259	-5.61087	2.01315e-08	1.17435e-07	SEMA6D
311.435	2.09514	0.168175	12.4581	1.26291e-35	4.04986e-34	TNFAIP8L3
674.376	2.61485	0.136061	19.2183	2.60244e-82	2.80058e-80	CA12
435.707	-3.06383	0.179735	-17.0464	3.71926e-65	2.89953e-63	LCTL
54.98	2.30421	0.415809	5.5415	2.99894e-08	1.71406e-07	CELF6
12.4976	2.35741	0.823193	2.86373	0.00418679	0.0108415	TBC1D21
3456.95	2.07544	0.115001	18.0471	8.30985e-73	7.55249e-71	CEMIP
66.9233	-2.07198	0.344892	-6.00761	1.8828e-09	1.2314e-08	SH3GL3
38.741	2.0849	0.444199	4.69362	2.68415e-06	1.19864e-05	AGBL1
51.2185	-4.16858	0.499019	-8.35356	6.62384e-17	8.09916e-16	ANPEP
305.906	-4.25572	0.213276	-19.9541	1.38215e-88	1.73173e-86	ST8SIA2
35.8347	4.75326	0.620335	7.66241	1.82472e-14	1.8685e-13	MCTP2
23.2941	2.03943	0.576221	3.53932	0.000401164	0.00128035	RGS11
10.056	3.40937	0.954138	3.57324	0.000352589	0.00113711	NHLRC4
17.4282	2.63143	0.693566	3.79406	0.000148204	0.000508736	CLDN9
167.507	2.23644	0.20268	11.0344	2.60922e-28	6.08621e-27	SOCS1
504.314	2.2703	0.136589	16.6214	4.8807e-62	3.49438e-60	SHISA9
10.4539	-6.61645	1.36628	-4.84269	1.28095e-06	5.96947e-06	HS3ST2
1599.28	3.17487	0.103218	30.7588	9.33719e-208	6.55135e-205	NUPR1
1553.61	2.53775	0.100933	25.1429	1.68863e-139	5.48522e-137	SEZ6L2
86.0451	2.79955	0.309163	9.05526	1.3624e-19	1.95084e-18	IRX6
466.663	2.16701	0.136741	15.8476	1.46114e-56	9.2862e-55	BEAN1
52.2623	-5.23128	0.6298	-8.30625	9.87709e-17	1.18993e-15	TPPP3
10.3602	-2.99643	0.886558	-3.37985	0.000725259	0.00220024	CLEC18A
458.735	5.66354	0.234983	24.1019	2.3873e-128	6.64691e-126	ADAMTS18
25.4651	-2.3499	0.583941	-4.0242	5.71683e-05	0.000209788	CDYL2
34.5053	3.21486	0.47388	6.78412	1.16793e-11	9.45832e-11	BCO1
11.3966	-2.50797	0.825289	-3.0389	0.00237446	0.00648054	SLC43A2
32.9774	-2.90066	0.502861	-5.76831	8.00697e-09	4.86324e-08	TRPV3
331.825	-2.00437	0.172007	-11.6528	2.21933e-31	5.90733e-30	CAMKK1
61.3773	-3.82736	0.438038	-8.7375	2.38328e-18	3.18152e-17	NLRP1
382.839	-2.30336	0.161642	-14.2498	4.4948e-46	2.02162e-44	WSCD1
17.9206	-7.39533	1.29194	-5.72422	1.03911e-08	6.23785e-08	GLP2R
57.261	-5.18658	0.598935	-8.65966	4.73163e-18	6.24512e-17	DNAH9
22.7304	5.26742	0.87731	6.00405	1.92455e-09	1.25683e-08	MYO15A
1069.67	4.93956	0.147877	33.4032	1.232e-244	1.54361e-241	MFAP4
135.048	2.05333	0.227836	9.01231	2.01761e-19	2.84264e-18	RNF112
12.9337	-3.95603	0.981494	-4.03062	5.56309e-05	0.00020436	NOS2
16.9981	-2.11029	0.696642	-3.02923	0.00245181	0.00666751	PYY2
15.05	-2.1678	0.712062	-3.0444	0.00233149	0.00638012	SPAG5-AS1
184.061	2.16315	0.214569	10.0814	6.67632e-24	1.23664e-22	EVI2A
31.0655	-3.28826	0.561027	-5.86115	4.59666e-09	2.87349e-08	MYO1D
15.3299	-7.16127	1.31849	-5.43144	5.59016e-08	3.10209e-07	TMEM98
83.1975	-2.35541	0.952076	-2.47397	0.0133621	0.0305345	GGNBP2
300.067	2.26028	0.568547	3.97553	7.02229e-05	0.000254763	ACACA
28.4059	-4.13933	0.667927	-6.19728	5.74468e-10	3.96254e-09	STAC2
16.6727	-2.14213	0.719132	-2.97877	0.0028941	0.00776587	KRT32
188.969	-4.71697	0.305428	-15.4438	8.30511e-54	4.80792e-52	KRT13
2161.04	-2.00928	0.0849947	-23.64	1.49422e-123	3.91197e-121	KRT15
129.856	-3.24718	0.285651	-11.3676	6.06104e-30	1.51448e-28	KRT19
37.0944	-3.92239	0.56114	-6.99003	2.74834e-12	2.35279e-11	KRT16
32.2853	-2.71862	0.535442	-5.07735	3.82738e-07	1.90999e-06	KRT17
168.754	-2.06574	0.251951	-8.19895	2.42487e-16	2.83753e-15	HAP1
50070.1	-2.55179	0.0780574	-32.6913	2.07923e-234	2.02621e-231	GFAP
16.1928	-2.00524	0.660194	-3.03735	0.00238672	0.00651196	ARHGAP27
1083.56	-4.80327	0.146698	-32.7425	3.88209e-235	4.00563e-232	NGFR
11.388	-6.73334	1.3711	-4.9109	9.06593e-07	4.31548e-06	DLX4
43.5031	-2.59815	0.413945	-6.27658	3.46106e-10	2.44899e-09	TMEM92
851.422	5.732	0.177042	32.3765	5.88074e-230	5.42916e-227	NOG
53.439	3.14886	0.387472	8.12666	4.41264e-16	5.08555e-15	TSPOAP1
16.4191	-7.26619	1.29993	-5.58969	2.27471e-08	1.32034e-07	RNF43
14.517	3.21498	0.830736	3.87004	0.000108816	0.000381519	WFDC21P
149.619	3.37812	0.272192	12.4108	2.28395e-35	7.20554e-34	FAM20A
14.5628	-2.03824	0.711075	-2.86642	0.00415145	0.0107611	PDE6G
62.7905	-2.9152	0.386919	-7.53438	4.90657e-14	4.87903e-13	COLEC12
169.609	-4.27876	0.282778	-15.1312	1.00902e-51	5.4459e-50	EMILIN2
241.002	-3.33563	0.214607	-15.543	1.77491e-54	1.06258e-52	DLGAP1
1974.45	3.06914	0.126917	24.1823	3.41309e-129	9.6563e-127	APCDD1
211.698	2.17863	0.182176	11.9589	5.83348e-33	1.6451e-31	PIEZO2
78.8855	2.0454	0.28485	7.18063	6.93899e-13	6.20688e-12	ANKRD29
174.307	2.18314	0.204158	10.6934	1.09282e-26	2.36073e-25	LAMA3
374.772	9.38658	0.734746	12.7753	2.25379e-37	7.70637e-36	SLC14A1
11.9433	2.2925	0.746471	3.07112	0.00213259	0.00586329	SIGLEC15
11.132	-4.79582	1.22821	-3.90471	9.43374e-05	0.000334433	ARK2C
17.1722	-3.35215	0.724896	-4.62431	3.75841e-06	1.64405e-05	ZBTB7C
909.652	2.56008	0.12908	19.8333	1.5362e-87	1.85838e-85	ATP8B1
16.8078	2.42127	0.639741	3.78477	0.000153851	0.000526782	CDH20
376.6	2.00916	0.154466	13.0072	1.11406e-38	3.98e-37	BCL2
57.3973	3.57432	0.435809	8.20157	2.37277e-16	2.77842e-15	CDH7
139.177	2.81854	0.240639	11.7128	1.09664e-31	2.97773e-30	SHC2
15.7873	2.49448	0.708301	3.52178	0.000428655	0.00136239	GRIN3B
757.996	2.47123	0.120721	20.4706	3.9389e-93	5.44034e-91	TLE2
27.7213	-3.08577	0.569308	-5.42022	5.95268e-08	3.28869e-07	EBI3
22.1703	-3.54249	0.680487	-5.20581	1.93153e-07	1.00328e-06	NRTN
1031.6	-3.41806	0.126106	-27.1047	8.6588e-162	3.7971e-159	CAPS
1131.98	2.04114	0.10565	19.3199	3.65083e-83	4.00245e-81	CTXN1
59.1569	-7.25002	1.06102	-6.83306	8.31248e-12	6.80716e-11	COL5A3
12.3488	-4.94529	1.20384	-4.10794	3.99212e-05	0.000149372	AP1M2
141.503	2.90886	0.235623	12.3454	5.1573e-35	1.59549e-33	ELAVL3
210.635	2.68682	0.211758	12.6882	6.87634e-37	2.29748e-35	ACP5
452.112	2.68457	0.153804	17.4545	3.18065e-68	2.63169e-66	PODNL1
189.4	2.42961	0.221912	10.9485	6.75509e-28	1.54486e-26	NOTCH3
29.7972	-4.89282	0.772488	-6.33384	2.39128e-10	1.71486e-09	UCA1
45.9545	2.08865	0.409393	5.10183	3.36385e-07	1.68779e-06	IQCN
1077.55	3.01045	0.122277	24.62	7.71757e-134	2.29447e-131	GDF15
139.009	-2.39393	0.264881	-9.03774	1.59938e-19	2.27717e-18	ISYNA1
309.175	3.2576	0.173885	18.7342	2.6044e-78	2.6255e-76	ZNF626
32.5651	3.20065	0.528773	6.05297	1.42198e-09	9.42663e-09	ZNF208
152.343	-5.90724	0.451402	-13.0864	3.93688e-39	1.43271e-37	ZNF536
13.7799	-7.01252	1.32045	-5.3107	1.09207e-07	5.84203e-07	HPN
12.2975	-3.26184	0.842474	-3.87174	0.000108063	0.000379335	DMKN
6206.15	2.87278	0.0790074	36.3608	1.77144e-289	3.45254e-286	BCAM
16.0251	-2.03909	0.661582	-3.08215	0.00205514	0.00566902	EML2
62.1221	-2.87545	0.41061	-7.00287	2.50779e-12	2.15633e-11	IGFL2-AS1
167.348	2.69511	0.233459	11.5443	7.8902e-31	2.03532e-29	C5AR1
13.6677	-2.62588	0.763151	-3.44084	0.000579907	0.00179625	LHB
24.6891	-3.94034	0.742227	-5.30881	1.10344e-07	5.90105e-07	CGB3
590.058	-8.57543	0.53115	-16.145	1.23113e-58	8.21112e-57	CGB5
127.928	-4.56528	0.348719	-13.0916	3.67954e-39	1.34185e-37	CGB8
23.9283	-4.29606	0.753134	-5.70424	1.16867e-08	6.98452e-08	MYH14
10.283	-3.58971	1.0341	-3.47135	0.000517847	0.00162062	CLEC11A
14.0158	-7.03406	1.33027	-5.2877	1.23862e-07	6.59183e-07	KLK6
11.8476	2.11427	0.833111	2.53781	0.011155	0.0259922	PRKCG
1385.37	-2.70328	0.122351	-22.0944	3.57604e-108	6.89311e-106	IL11
25.2213	2.69095	0.576303	4.66934	3.02174e-06	1.33883e-05	RSAD2
939.301	-2.11492	0.118234	-17.8876	1.47389e-71	1.29267e-69	ID2
25.0289	3.35915	0.58007	5.79094	6.99927e-09	4.28531e-08	MIR3681HG
128.897	2.58433	0.242027	10.6779	1.29203e-26	2.77398e-25	OSR1
191.85	3.00077	0.239414	12.5338	4.87756e-36	1.58733e-34	KCNK3
37.1453	2.07872	0.487772	4.26167	2.02906e-05	7.91032e-05	CGREF1
233.83	2.45815	0.187654	13.0994	3.31961e-39	1.21311e-37	XDH
13189.8	2.74194	0.0991361	27.6584	2.21351e-168	1.10935e-165	LTBP1
13.6514	-5.13424	1.21221	-4.23544	2.28106e-05	8.84051e-05	LOC100129434
24.7148	-5.99036	1.1185	-5.3557	8.52275e-08	4.6204e-07	CCDC85A
2132.04	7.15035	0.164716	43.4103	0	0	ACTG2
119.82	3.75815	0.310916	12.0874	1.23195e-33	3.58369e-32	TRABD2A
16.8692	-3.34823	0.768553	-4.35654	1.32132e-05	5.30615e-05	THNSL2
14.4223	-3.49228	0.83987	-4.15812	3.20877e-05	0.000121935	MAL
1185.25	2.13899	0.102441	20.8803	8.09454e-97	1.21356e-94	NPAS2
155.766	2.36918	0.215556	10.991	4.22058e-28	9.71564e-27	RFX8
11.6949	2.83876	0.82701	3.43256	0.00059791	0.0018442	ECRG4
23.3731	2.65472	0.551354	4.81492	1.4726e-06	6.81735e-06	SULT1C2
28.8159	-2.23568	0.505245	-4.42494	9.64684e-06	3.96382e-05	TMEM37
688.996	2.49805	0.120698	20.6967	3.70817e-95	5.28821e-93	GYPC
70.6049	3.29065	0.344324	9.55685	1.21399e-21	1.97172e-20	LIMS2
447.38	-2.43609	0.159129	-15.309	6.66211e-53	3.73355e-51	ARHGEF4
18.5738	-4.53773	0.888184	-5.10901	3.23859e-07	1.62867e-06	THSD7B
27.1173	4.58221	0.67919	6.74658	1.51375e-11	1.21578e-10	KCNJ3
1144.43	3.28597	0.129567	25.3612	6.76512e-142	2.239e-139	FAP
15.0645	3.79447	0.838459	4.52553	6.02441e-06	2.55746e-05	KCNH7
209.079	3.42174	0.221595	15.4415	8.61192e-54	4.96913e-52	SLC38A11
11.0927	2.19551	0.901838	2.43449	0.014913	0.0336968	MAP3K20-AS1
1091.74	3.38454	0.108007	31.3362	1.4981e-215	1.09492e-212	CAVIN2
140269	3.2351	0.100699	32.1265	1.88334e-226	1.65179e-223	FN1
10.6316	-2.3321	0.902143	-2.58506	0.00973613	0.0230319	CRYBA2
12685.2	2.40356	0.0870433	27.6134	7.67884e-168	3.74151e-165	SERPINE2
2838.01	2.40563	0.0912618	26.3597	3.9775e-153	1.55043e-150	DNER
447.432	-2.0099	0.13381	-15.0205	5.38895e-51	2.83016e-49	SLC16A14
191.629	-2.92328	0.22961	-12.7315	3.95253e-37	1.33586e-35	ACKR3
288.811	3.94474	0.19655	20.0699	1.35315e-89	1.7582e-87	SNED1
12.7378	-2.47541	0.767917	-3.22353	0.00126619	0.0036482	SLC52A3
11.6788	-2.69347	0.813658	-3.31032	0.00093189	0.0027598	CPXM1
38.345	5.72049	0.760915	7.51791	5.56602e-14	5.50979e-13	PRND
54.9869	2.90492	0.38	7.64454	2.09693e-14	2.13975e-13	LAMP5
17.2515	4.90603	0.914543	5.36446	8.11918e-08	4.40788e-07	SNAP25-AS1
398.57	3.56808	0.169306	21.0748	1.35522e-98	2.18091e-96	SNAP25
144.874	-2.97775	0.26331	-11.3089	1.1856e-29	2.92087e-28	SYNDIG1
60.9339	2.41141	0.346883	6.95166	3.61001e-12	3.06205e-11	GDF5
136.872	-2.0998	0.232077	-9.04786	1.45799e-19	2.08263e-18	ADA
277.488	2.58616	0.180322	14.3419	1.19715e-46	5.58487e-45	SLPI
39.8093	-3.47325	0.51028	-6.80655	9.9969e-12	8.14471e-11	MMP9
31.4825	-3.09191	0.522757	-5.91462	3.32645e-09	2.11334e-08	SNAI1
41.4951	-8.60533	1.24101	-6.93414	4.08694e-12	3.44327e-11	BMP7
175.753	-5.64442	0.392671	-14.3744	7.48745e-47	3.51169e-45	PCK1
1148.32	-2.19372	0.0994918	-22.0492	9.7223e-108	1.85368e-105	COL9A3
620.874	3.27681	0.141882	23.0952	5.17162e-118	1.24268e-115	STMN3
299.948	-2.40139	0.176296	-13.6214	2.98978e-42	1.19462e-40	SOX18
154.365	2.23152	0.210189	10.6167	2.49137e-26	5.24623e-25	LOC102723996
220.969	2.17933	0.274553	7.93772	2.05939e-15	2.26624e-14	LOC102724560
12.8177	-2.47664	0.772583	-3.20567	0.0013475	0.00386028	LOC102724843
1837.88	2.63975	0.116264	22.7047	4.02489e-114	8.85408e-112	NCAM2
785.324	2.30901	0.130525	17.6901	4.99739e-70	4.29702e-68	JAM2
74.81	2.44349	0.309954	7.88338	3.18645e-15	3.45448e-14	MAP3K7CL
14.5369	-2.3498	0.836896	-2.80776	0.00498878	0.0126989	TCP10L
65.6098	-3.85223	0.412869	-9.33039	1.0548e-20	1.60331e-19	TMPRSS2
160.662	-2.94221	0.234801	-12.5306	5.07531e-36	1.64863e-34	SLC37A1
49.9526	-2.25403	0.38091	-5.91748	3.2691e-09	2.07916e-08	PDE9A
46.3759	2.2484	0.433354	5.18838	2.12133e-07	1.09571e-06	ICOSLG
88.6387	-2.60371	0.346602	-7.5121	5.81877e-14	5.74379e-13	S100B
26.5713	-3.04652	0.566259	-5.38008	7.44522e-08	4.06337e-07	CECR2
114.042	2.1071	0.272676	7.72752	1.09665e-14	1.14366e-13	SUSD2
283.117	4.75599	0.224728	21.1634	2.07789e-99	3.50464e-97	GGT5
30.7856	3.33586	0.537177	6.20999	5.29894e-10	3.67096e-09	POM121L9P
115.416	-2.84048	0.309515	-9.1772	4.42462e-20	6.46769e-19	CABP7
3467.2	3.09035	0.108698	28.4305	8.4878e-178	4.96282e-175	TIMP3
141.65	2.44339	0.225538	10.8336	2.38457e-27	5.30808e-26	LARGE1
104.929	2.11655	0.267941	7.8993	2.80477e-15	3.05012e-14	RASD2
197.729	-3.6144	0.257174	-14.0543	7.2526e-45	3.12575e-43	RAC2
124.229	-2.07058	0.285839	-7.24387	4.36071e-13	3.96739e-12	CSDC2
43.2019	-3.27767	0.464291	-7.05951	1.67092e-12	1.45313e-11	PARVB
6011.17	-2.58599	0.0898481	-28.7817	3.63121e-182	2.27482e-179	FBLN1
828.312	2.17125	0.10822	20.0633	1.54548e-89	1.99332e-87	WNT7B
15.8164	-6.22885	1.30431	-4.7756	1.7917e-06	8.18442e-06	MIR3667HG
967.969	2.61367	0.11988	21.8023	2.20497e-105	4.0289e-103	MLC1
25.2969	2.20826	0.500317	4.41372	1.01608e-05	4.15746e-05	ACVR2B-AS1
2146.38	2.34213	0.0875111	26.7638	8.53988e-158	3.56662e-155	TMEM158
31.0995	-3.91037	0.616447	-6.3434	2.24752e-10	1.61572e-09	CACNA1D
15.974	-2.11666	0.714817	-2.96112	0.00306522	0.00818372	ERC2
7773.61	2.30794	0.0829021	27.8393	1.44982e-170	7.4798e-168	IL17RD
1118.34	5.06473	0.133764	37.8632	0	0	CADPS
1353.76	2.10937	0.0978356	21.5604	4.23056e-103	7.57228e-101	BOC
310.636	-3.27537	0.194391	-16.8494	1.05912e-63	7.87205e-62	GAP43
206.546	-3.17272	0.24817	-12.7844	2.00317e-37	6.87624e-36	LSAMP
14.0494	-3.48051	0.820384	-4.24254	2.21009e-05	8.57871e-05	PARP15
22.9454	-2.46925	0.576898	-4.28022	1.86711e-05	7.32357e-05	SEMA5B
17.588	-2.43965	0.689936	-3.53605	0.000406152	0.00129533	ROPN1
100.865	-4.03299	0.35626	-11.3204	1.04034e-29	2.57385e-28	CPNE4
44.7133	-2.97099	0.436715	-6.80303	1.02442e-11	8.33461e-11	EPHB1
55.2651	-4.77875	0.559713	-8.53786	1.36731e-17	1.75322e-16	FOXL2
51.6083	-3.53862	0.475337	-7.44444	9.73589e-14	9.40921e-13	FOXL2NB
495.12	2.3033	0.138497	16.6307	4.17383e-62	3.01289e-60	PTX3
10.7171	5.18369	1.22821	4.22051	2.43754e-05	9.39917e-05	IQCJ
10.4691	-2.32956	0.88211	-2.64089	0.00826874	0.0199645	SPTSSB
252.72	2.50561	0.204597	12.2466	1.7517e-34	5.29768e-33	SERPINI1
1186.39	-3.73985	0.133184	-28.0804	1.70093e-173	9.32373e-171	SOX2-OT
490.622	-2.23426	0.139851	-15.9761	1.87616e-57	1.20992e-55	DGKG
52.3251	-8.93649	1.2308	-7.26073	3.85011e-13	3.52478e-12	RPL39L
17.4089	4.02893	1.68739	2.38767	0.0169556	0.0377483	TP63
55.777	2.17692	0.347534	6.2639	3.75459e-10	2.64389e-09	SPON2
20.9725	-2.37953	0.686798	-3.46467	0.000530892	0.00165699	NSG1
30.5142	-6.2901	1.10277	-5.70392	1.17083e-08	6.99507e-08	PPP2R2C
930.364	2.17204	0.116815	18.5939	3.59983e-77	3.54745e-75	SORCS2
12.4635	2.82016	0.751694	3.75173	0.000175617	0.000594804	CPZ
251.373	-11.2058	1.18835	-9.42977	4.11004e-21	6.40838e-20	ZNF518B
114.753	3.24624	0.291599	11.1325	8.71164e-29	2.05945e-27	LDB2
12.6408	-2.63959	0.786474	-3.35623	0.000790134	0.00237324	NWD2
86.5581	-2.45376	0.297381	-8.25121	1.56805e-16	1.85971e-15	C4orf19
26.2224	2.70508	0.574281	4.71037	2.47266e-06	1.1107e-05	KLF3-AS1
275.344	2.74757	0.199968	13.7401	5.8405e-43	2.37149e-41	CHRNA9
376.23	-2.54088	0.215669	-11.7814	4.86851e-32	1.33435e-30	PDGFRA
23.6062	-2.13189	0.565139	-3.77232	0.000161734	0.000551725	AFP
69.9742	4.57641	0.468793	9.76213	1.63684e-22	2.79026e-21	RASSF6
25.5238	4.21613	0.695509	6.06194	1.3449e-09	8.93931e-09	EREG
443.945	-2.11635	0.160586	-13.179	1.15966e-39	4.30967e-38	PARM1
382.199	3.3578	0.172011	19.5209	7.29392e-85	8.36227e-83	ARHGAP24
1625.21	4.70347	0.282632	16.6417	3.47825e-62	2.52115e-60	DDIT4L
2380.41	3.07557	0.113267	27.1531	2.32466e-162	1.04556e-159	NPNT
78.8562	3.90729	0.382994	10.202	1.94313e-24	3.7129e-23	DKK 2.00
20.0491	-2.54557	0.618053	-4.1187	3.81013e-05	0.000142837	NDST4
212.279	2.34214	0.188177	12.4465	1.46184e-35	4.66222e-34	NDST3
2840.79	3.82611	0.109678	34.8849	1.26177e-266	1.70251e-263	PDE5A
447.517	3.25442	0.164346	19.8022	2.84937e-87	3.42334e-85	SPRY1
2906.84	-6.78033	0.152344	-44.5068	0	0	PCDH10
1074.4	2.84595	0.110321	25.7969	9.59597e-147	3.43516e-144	NR3C2
116.941	2.79402	0.265807	10.5114	7.65181e-26	1.57536e-24	DCHS2
4774.88	-2.06038	0.0950172	-21.6842	2.88944e-104	5.22512e-102	NPY1R
51.3337	2.2654	0.375985	6.02524	1.68859e-09	1.10935e-08	SPOCK3
16.1167	-5.3413	1.1798	-4.52729	5.97449e-06	2.53873e-05	UBE2QL1
36.0259	-5.94478	0.91281	-6.51261	7.38541e-11	5.55759e-10	MIR4458HG
1966.95	2.79387	0.0880642	31.7254	6.9378e-221	5.53164e-218	SEMA5A
1175.23	-2.39012	0.113281	-21.099	8.12623e-99	1.33217e-96	CTNND2
1289.04	-8.70472	0.374763	-23.2273	2.41508e-119	5.96662e-117	BASP1
3827.16	2.05218	0.0865514	23.7105	2.8078e-124	7.46236e-122	CDH6
32.4168	3.82359	0.552039	6.92631	4.31971e-12	3.6359e-11	RANBP3L
209.536	-3.04999	0.22014	-13.8548	1.19028e-43	4.9711e-42	CARD6
25.4215	-4.66167	0.791604	-5.88889	3.88803e-09	2.44971e-08	FLJ32255
67.3551	-2.05957	0.369392	-5.57556	2.46735e-08	1.42415e-07	ANXA2R-OT1
26.5311	-2.78623	0.61209	-4.55199	5.31417e-06	2.27467e-05	ANXA2R
45.9891	-3.78038	0.50133	-7.54071	4.67418e-14	4.65851e-13	PARP8
646.548	2.92161	0.144991	20.1503	2.67715e-90	3.53081e-88	FST
15.4789	7.61739	1.32508	5.74864	8.99618e-09	5.43208e-08	ESM1
82.8641	2.01025	0.29881	6.72752	1.72579e-11	1.38165e-10	CD180
84.2284	-2.15657	0.788853	-2.73381	0.00626068	0.0155133	RAD17
27.9775	-3.76205	0.612418	-6.14294	8.10076e-10	5.49479e-09	GTF2H2
22.5293	-2.64177	0.609955	-4.33108	1.48377e-05	5.91115e-05	S100Z
39.9318	-2.23976	0.425371	-5.26542	1.39867e-07	7.38757e-07	THBS4
803.01	-3.34314	0.16445	-20.3292	7.09453e-92	9.49963e-90	ERAP2
79.9923	-3.5312	0.375571	-9.40222	5.34243e-21	8.25652e-20	ST8SIA4
118.129	-10.1149	1.19764	-8.44573	3.02157e-17	3.77503e-16	CDO1
579.649	2.49736	0.129407	19.2985	5.5278e-83	6.02255e-81	SNCAIP
2150.62	2.32591	0.108423	21.4521	4.36442e-102	7.73297e-100	FBN2
26.8865	3.97166	0.607117	6.54184	6.07678e-11	4.6184e-10	CSF2
14.0398	-4.11205	0.941727	-4.3665	1.26251e-05	5.09332e-05	NME5
16.8651	-2.024	0.649898	-3.11434	0.0018436	0.00513391	LRRTM2
54.1474	-3.8558	0.470119	-8.20176	2.36889e-16	2.77573e-15	TMCO6
28.7385	2.0707	0.515024	4.02058	5.80539e-05	0.00021286	PCDHB6
20.649	2.00011	0.596575	3.35266	0.000800387	0.00240075	PCDHB8
54.154	2.91544	0.400493	7.27963	3.34731e-13	3.07409e-12	PCDHB11
180.048	2.2218	0.235705	9.42619	4.25249e-21	6.61872e-20	PCDHGB1
70.868	-2.12366	0.367507	-5.77857	7.53392e-09	4.58226e-08	PCDHGC5
1112.59	2.67759	0.109709	24.4063	1.4673e-131	4.21934e-129	PCDH1
1383.13	-2.21238	0.0990741	-22.3306	1.86427e-110	3.71603e-108	PPP2R2B
605.461	-5.63589	0.213586	-26.3869	1.93523e-153	7.71498e-151	JAKMIP2-AS1
41.9687	3.64801	0.495179	7.36706	1.74427e-13	1.64673e-12	SPINK5
127.354	-2.45428	0.245664	-9.99039	1.67914e-23	3.03648e-22	CSF1R
377.823	-2.02913	0.187706	-10.8102	3.08156e-27	6.83359e-26	GPX3
92.355	-2.77905	0.306782	-9.05871	1.32008e-19	1.89333e-18	FAT2
179.424	2.51738	0.210945	11.9338	7.88741e-33	2.21011e-31	FAXDC2
24.2528	-7.83055	1.26612	-6.18466	6.22354e-10	4.28106e-09	SGCD
596.941	-2.03331	0.132537	-15.3414	4.04264e-53	2.28013e-51	SLIT3
448.179	2.56585	0.146748	17.4848	1.87209e-68	1.57121e-66	FGF18
18.3257	-2.42376	0.629142	-3.85248	0.000116929	0.000407522	DRD1
11.4684	3.06291	0.897604	3.41231	0.000644139	0.00197291	F13A1
411.796	-2.49805	0.148955	-16.7705	4.00917e-63	2.95482e-61	RNF144B
991.781	-2.96234	0.109484	-27.0572	3.14009e-161	1.34342e-158	RIPOR2
38.8294	-2.34426	0.424664	-5.52028	3.38461e-08	1.92134e-07	H2BC11
18.494	-7.43927	1.2854	-5.78751	7.14388e-09	4.36927e-08	PRSS16
59.4722	4.47376	1.12846	3.96449	7.35522e-05	0.000266016	C4B
109.021	2.29483	0.265062	8.6577	4.81387e-18	6.34888e-17	CPNE5
13.3542	-6.96302	1.33311	-5.22316	1.75899e-07	9.17742e-07	KCNK5
14.9753	-2.36626	0.747712	-3.16466	0.00155264	0.00439129	TTBK1
14.3821	3.25809	0.796292	4.09158	4.28448e-05	0.0001598	TMEM151B
41.0873	3.40386	0.476673	7.14088	9.27379e-13	8.21988e-12	CLIC5
787.728	-3.03962	0.130357	-23.3177	2.93399e-120	7.35216e-118	RCAN2
12.4433	7.3069	1.34569	5.42986	5.63977e-08	3.12863e-07	ADGRF1
380.064	2.43202	0.20186	12.0481	1.98556e-33	5.73785e-32	PTCHD4
44609.4	2.07278	0.099799	20.7696	8.15564e-96	1.20217e-93	COL12A1
410.482	-3.63022	0.215173	-16.8712	7.33292e-64	5.49687e-62	PRSS35
32.765	-2.61831	0.494227	-5.2978	1.17206e-07	6.24897e-07	CFAP206
678.879	-3.77127	0.164889	-22.8716	8.90441e-116	2.08256e-113	CNR1
11.6552	-3.17715	0.853535	-3.72234	0.000197386	0.000664174	MDN1-AS1
2434.32	-2.66588	0.094504	-28.2092	4.51171e-175	2.5529e-172	POU3F2
251.555	-2.95473	0.211418	-13.9758	2.18982e-44	9.30066e-43	GRIK2
268.272	-2.25548	0.224126	-10.0634	8.01495e-24	1.46754e-22	ROS1
457.28	2.22696	0.138725	16.053	5.44348e-58	3.56284e-56	PKIB
85.9903	-2.84639	0.328919	-8.65378	4.98233e-18	6.56119e-17	HEY2
111.454	2.09396	0.674586	3.10407	0.00190878	0.00529527	PTPRK
40.3123	-2.06651	0.435879	-4.74102	2.12648e-06	9.63837e-06	RAET1L
82.3251	-2.76669	0.31541	-8.77174	1.75932e-18	2.36477e-17	IPCEF1
4543.79	2.06713	0.0830574	24.8879	1.00485e-136	3.20474e-134	ETV1
13881.7	2.31331	0.119597	19.3426	2.35204e-83	2.62784e-81	GPNMB
105.481	-2.01855	0.269217	-7.49783	6.48832e-14	6.37957e-13	AQP1
178.918	-2.33032	0.224863	-10.3633	3.64203e-25	7.25141e-24	HECW1
146.568	-3.30196	0.266147	-12.4065	2.40874e-35	7.58557e-34	ADCY1
207.499	-5.33449	0.331612	-16.0865	3.17185e-58	2.09163e-56	COBL
22.4044	-2.87959	0.642387	-4.48264	7.37265e-06	3.08501e-05	TMEM270
34.5461	-3.1491	0.510829	-6.1647	7.06191e-10	4.83312e-09	ELN
147.901	3.08439	0.247081	12.4833	9.20344e-36	2.95673e-34	SEMA3E
12.9164	-2.2273	0.810828	-2.74695	0.00601528	0.0149793	ABCB4
96.0637	2.358	0.286971	8.21685	2.08922e-16	2.46118e-15	STEAP1
18.7344	-2.04597	0.594999	-3.43861	0.000584702	0.00180822	PIK3CG
958.586	2.92192	0.131334	22.248	1.18029e-109	2.32624e-107	CTTNBP2
252.544	2.10009	0.173203	12.125	7.78257e-34	2.27903e-32	CPED1
340.184	-2.16434	0.226421	-9.55889	1.19024e-21	1.93674e-20	PTPRZ1
35.8996	-3.53303	0.534553	-6.60932	3.86089e-11	2.98738e-10	FEZF1
27.6901	-3.90677	0.633009	-6.17174	6.75445e-10	4.62812e-09	FEZF1-AS1
123.032	-4.25123	0.355134	-11.9708	5.0568e-33	1.42836e-31	FLNC
879.446	2.22838	0.111841	19.9245	2.49486e-88	3.10371e-86	PLXNA4
20.23	2.01938	0.571161	3.53557	0.000406899	0.00129748	FAM180A
101.014	-2.80211	0.295999	-9.4666	2.89091e-21	4.58908e-20	TBXAS1
15.7849	-7.21589	1.30803	-5.51659	3.45648e-08	1.96024e-07	ARHGEF34P
33.6486	-7.33419	1.23828	-5.92291	3.16295e-09	2.01604e-08	ARHGEF5
70.3565	2.29168	0.326198	7.02543	2.13409e-12	1.84404e-11	RARRES2
12.5461	-2.82282	0.799324	-3.53152	0.000413186	0.00131561	MNX1
15.6833	-5.30055	1.16122	-4.56463	5.00385e-06	2.14813e-05	NPM2
169.999	2.14594	0.252695	8.49221	2.02742e-17	2.56218e-16	EGR3
12002.3	-3.4818	0.074304	-46.8589	0	0	NEFL
1532.94	2.09291	0.0926955	22.5784	7.07336e-113	1.49487e-110	ADGRA2
245.635	2.26089	0.177073	12.7681	2.47004e-37	8.42938e-36	RAB11FIP1
79.5588	2.15254	0.310859	6.92447	4.37606e-12	3.67979e-11	IDO1
97.5199	-3.40408	0.329931	-10.3176	5.86986e-25	1.153e-23	CA8
13.9501	-5.11112	1.20871	-4.22859	2.35164e-05	9.09594e-05	NKAIN3
10.4017	-2.15514	0.848253	-2.54069	0.0110636	0.025811	TTPA
46.9891	2.6685	0.409906	6.51002	7.51428e-11	5.6473e-10	ADHFE1
291.927	-2.8384	0.195424	-14.5243	8.49777e-48	4.10632e-46	CPA6
957.606	-2.63668	0.372031	-7.08727	1.36779e-12	1.19543e-11	PI15
41.2579	5.35916	0.660228	8.11713	4.77338e-16	5.46896e-15	STMN2
41.3186	-4.67064	0.624566	-7.47822	7.53385e-14	7.36219e-13	CALB1
260.396	2.10684	0.199013	10.5865	3.44393e-26	7.21744e-25	GDF6
477.633	3.29058	0.168276	19.5547	3.76519e-85	4.34508e-83	BAALC
36.5591	2.68753	0.498299	5.39341	6.91322e-08	3.78479e-07	CTHRC1
1536.35	5.12084	0.29333	17.4576	3.01187e-68	2.50385e-66	TNFRSF11B
764.463	3.22566	0.142809	22.5873	5.78271e-113	1.23701e-110	DEPTOR
33351.5	2.18374	0.0935051	23.3542	1.24937e-120	3.17612e-118	COL14A1
557.666	2.24136	0.129917	17.2523	1.07527e-66	8.69187e-65	SNTB1
1041	3.04093	0.118419	25.6794	1.98834e-145	6.97549e-143	HAS2
39.4787	2.23454	0.41279	5.41327	6.18844e-08	3.40394e-07	HAS2-AS1
204.086	-2.89367	0.223706	-12.9352	2.84971e-38	1.00174e-36	MTSS1
2621.17	2.19774	0.082934	26.4998	9.73622e-155	3.9717e-152	LRATD2
14.8069	-4.17585	0.943509	-4.42587	9.60545e-06	3.94866e-05	TMEM71
35.5008	2.21393	0.453603	4.88076	1.05677e-06	4.98435e-06	ZNF707
69.6319	2.17949	0.389833	5.59082	2.25996e-08	1.31221e-07	TMEM249
25.9071	5.10947	0.790039	6.46736	9.9727e-11	7.40606e-10	LOC101929563
10.1215	2.11937	0.84782	2.49979	0.0124268	0.0286175	ANKRD20A2P
10.7991	2.46834	0.782309	3.1552	0.0016039	0.00452182	BANCR
42.1452	-8.62296	1.23281	-6.99454	2.66128e-12	2.2816e-11	QNG1
195.232	-2.85953	0.221016	-12.9381	2.74208e-38	9.6584e-37	NTRK2
127.478	-3.73744	0.294418	-12.6943	6.35838e-37	2.12848e-35	ROR2
21.6224	-3.36534	0.657765	-5.11632	3.11562e-07	1.56998e-06	WNK2
437.27	-2.24821	0.144105	-15.6012	7.14415e-55	4.30638e-53	CTSV
134.1	-2.18684	0.234112	-9.34097	9.54597e-21	1.45605e-19	TMOD1
96.3262	3.84732	0.329612	11.6723	1.76601e-31	4.72218e-30	COL15A1
266.229	2.17506	0.213413	10.1918	2.15714e-24	4.10396e-23	LPAR1
29.4264	2.49297	0.538796	4.62693	3.71129e-06	1.62465e-05	TNFSF15
66.5092	-3.75183	0.420076	-8.93133	4.20911e-19	5.82271e-18	PAPPA
334.218	-2.48371	0.173753	-14.2944	2.37021e-46	1.07989e-44	ASTN2
18.7135	-3.26737	0.724656	-4.50885	6.51796e-06	2.74968e-05	LMX1B
29.6127	-2.02933	0.585076	-3.46849	0.000523396	0.00163711	LAMC3
79.7221	-6.14718	1.13674	-5.40772	6.38326e-08	3.5045e-07	PLPP7
63.8219	3.0189	0.928233	3.25231	0.00114472	0.00332789	DHRSX
10.6398	3.0966	0.878008	3.52685	0.000420533	0.00133779	GPR143
1143.87	2.4146	0.100652	23.9895	3.57872e-127	9.80849e-125	SHROOM2
904.254	-2.62366	0.286633	-9.15335	5.51937e-20	8.03446e-19	GPM6B
48.3746	-3.10118	0.44081	-7.03519	1.98994e-12	1.72118e-11	NHS
60.7019	-9.15329	1.21314	-7.5451	4.51954e-14	4.51465e-13	PCSK1N
66.0969	-4.78393	0.537755	-8.89613	5.78293e-19	7.94349e-18	CCDC120
18.0237	-3.67395	0.810354	-4.53376	5.79421e-06	2.4681e-05	XAGE1A
27.4864	-8.00973	1.25222	-6.39643	1.59055e-10	1.16056e-09	SSX2
57.63	-9.08163	1.21669	-7.46421	8.37993e-14	8.15718e-13	SSX2B
73.1078	-3.89551	0.408601	-9.53376	1.51688e-21	2.44556e-20	WNK3
12.4365	-6.86234	1.33965	-5.1225	3.01507e-07	1.52194e-06	PAGE5
73.5355	-3.36319	0.383146	-8.77781	1.66683e-18	2.24388e-17	ZC4H2
164.474	-3.65443	0.273336	-13.3697	9.08711e-41	3.48028e-39	HEPH
15.0906	-7.15173	1.32015	-5.41736	6.04846e-08	3.33426e-07	NHSL2
191.31	-2.12297	0.211973	-10.0153	1.30548e-23	2.37299e-22	NAP1L2
46.5473	-3.31971	0.44986	-7.37943	1.58967e-13	1.50645e-12	ZDHHC15
15.4115	4.83191	0.955349	5.05774	4.24245e-07	2.10455e-06	TGIF2LX
123.69	-2.7754	0.27577	-10.0642	7.95238e-24	1.45913e-22	PCDH19
63.7065	-2.5118	0.349897	-7.17869	7.03813e-13	6.28594e-12	DRP2
10.6846	2.22607	0.850652	2.6169	0.00887318	0.0212484	TCEAL2
305.669	-3.48602	0.201706	-17.2826	6.35788e-67	5.16313e-65	BEX1
119.091	-3.62979	0.314768	-11.5317	9.13747e-31	2.3536e-29	TCEAL7
12.4593	-3.60895	0.918182	-3.93054	8.47564e-05	0.000303596	IL1RAPL2
39.2746	-3.22052	0.487888	-6.60093	4.08591e-11	3.15037e-10	RADX
54.2995	-2.43629	0.368393	-6.61331	3.75827e-11	2.91055e-10	FRMPD3
51.6139	-3.80427	0.458596	-8.29548	1.08151e-16	1.30115e-15	RTL9
153.534	-3.78271	0.306506	-12.3414	5.42187e-35	1.67144e-33	CHRDL1
310.761	-4.82318	0.242617	-19.8798	6.08277e-88	7.40958e-86	CAPN6
307.89	-2.88759	0.194902	-14.8156	1.16099e-49	5.98966e-48	TMEM255A
122.728	-2.80293	0.315242	-8.89138	6.03545e-19	8.27092e-18	GRIA3
41.2524	-4.3331	0.593244	-7.30408	2.79178e-13	2.5842e-12	TENM1
56.2964	-9.04703	1.21524	-7.44463	9.72185e-14	9.40083e-13	DCAF12L2
880.162	-8.54091	1.0679	-7.99789	1.26571e-15	1.41593e-14	ARHGAP36
15.7636	-2.30048	0.700394	-3.28455	0.00102145	0.00300273	GPC3
72.2477	-2.38079	0.358694	-6.63738	3.19318e-11	2.49495e-10	SMIM10L2A
12.0284	-6.82125	1.35738	-5.02533	5.02579e-07	2.46732e-06	CT45A10
606.068	-2.00554	0.127817	-15.6907	1.75062e-55	1.07746e-53	SOX3
26.7438	-7.96974	1.25397	-6.35561	2.07601e-10	1.49734e-09	SLITRK4
668.979	-3.06794	0.143089	-21.4408	5.55894e-102	9.75095e-100	SLITRK2
108.717	-9.9943	1.19937	-8.33293	7.88634e-17	9.57331e-16	PASD1
387.679	-4.21475	0.200094	-21.0638	1.7088e-98	2.70036e-96	GABRA3
81.7364	-4.7653	0.457488	-10.4162	2.09088e-25	4.19635e-24	CSAG2
305.967	-3.57229	0.200118	-17.851	2.84114e-71	2.46715e-69	MAGEA2B
169.117	-3.4875	0.25243	-13.8157	2.04841e-43	8.47434e-42	MAGEA2
128.421	-4.00282	0.319451	-12.5303	5.09655e-36	1.65247e-34	CSAG3
2413.08	-3.73531	0.0995944	-37.5052	7.56423e-308	1.65855e-304	MAGEA6
13.4253	-6.98345	1.34558	-5.18991	2.10393e-07	1.08704e-06	PNMA5
83.0345	-5.1309	0.486738	-10.5414	5.56693e-26	1.15425e-24	MAGEA1
29.5971	2.17778	0.476317	4.57211	4.82832e-06	2.08092e-05	PNCK
44.2086	-2.30668	0.44787	-5.15032	2.6004e-07	1.32444e-06	CLIC2
76.508	5.01595	1.00456	4.99318	5.93922e-07	2.88347e-06	RBMY2FP

## Sheet: TCGA Gene Expression
baseMean	log2FoldChange	stat	pvalue	padj	B	symbol
4.613	3.873	6.542	5.547e-09	1.961e-06	10.33	PI3
14.54	3.822	7.599	5.254e-11	8.285e-08	14.76	CHI3L1
5.056	3.518	7.354	1.565e-10	1.783e-07	13.72	MYBPH
10.14	3.492	4.554	1.89e-05	0.0005606	2.639	LTF
4.179	3.48	4.643	1.348e-05	0.000445	2.956	SAA2
5.722	3.309	4.276	5.283e-05	0.001106	1.677	SAA1
3.871	3.216	7.093	4.973e-10	3.398e-07	12.63	GALNT5
9.075	3.211	8.179	3.929e-12	2.014e-08	17.23	ABCC3
4.032	3.181	5.319	9.481e-07	6.817e-05	5.457	MARCO
4.641	2.93	4.718	1.012e-05	0.0003611	3.225	MMP7
3.882	2.866	5.369	7.73e-07	5.98e-05	5.65	IL2RA
6.771	2.829	4.744	9.168e-06	0.0003368	3.318	CA9
7.049	2.714	16.04	1.467e-26	3.007e-22	48.15	NUAK2
7.539	2.707	6.734	2.407e-09	1.015e-06	11.13	LIF
3.223	2.672	5.896	8.76e-08	1.403e-05	7.712	WDR63
4.815	2.666	5.819	1.211e-07	1.749e-05	7.405	CXCL3
6.563	2.657	3.842	0.0002452	0.003223	0.2496	PLA2G2A
6.042	2.56	4.489	2.405e-05	0.0006575	2.413	IBSP
3.235	2.529	4.381	3.597e-05	0.0008458	2.036	WDR38
3.773	2.525	4.402	3.325e-05	0.0008104	2.11	TEKT1
2.828	2.513	4.395	3.416e-05	0.0008248	2.084	FAM183A
4.391	2.512	4.267	5.465e-05	0.001135	1.645	C7orf57
4.595	2.501	4.141	8.597e-05	0.001558	1.223	SCNN1B
6.93	2.486	5.595	3.068e-07	3.336e-05	6.524	FCGR2B
9.06	2.47	5.156	1.824e-06	0.0001116	4.839	F13A1
4.613	2.467	4.362	3.852e-05	0.0008764	1.972	C2orf39
2.711	2.465	4.456	2.725e-05	0.0007097	2.296	CSF3
2.209	2.453	7.015	7.016e-10	4.358e-07	12.3	TNFSF14
4.208	2.415	6.14	3.116e-08	6.776e-06	8.693	CCDC135
6.524	2.413	4.481	2.48e-05	0.0006663	2.384	HP
10.55	2.393	6.167	2.778e-08	6.472e-06	8.802	CD163
8.741	2.375	6.839	1.518e-09	7.589e-07	11.56	LOX
4.057	2.363	5.451	5.537e-07	4.859e-05	5.966	C13orf26
8.278	2.361	6.024	5.106e-08	9.604e-06	8.224	PTX3
3.195	2.356	5.495	4.626e-07	4.474e-05	6.136	LRRC15
11.01	2.345	6.762	2.133e-09	9.507e-07	11.24	SERPINE1
6.325	2.332	5.108	2.21e-06	0.0001245	4.658	TREM1
6.818	2.331	8.369	1.669e-12	1.515e-08	18.04	FAM65C
6.688	2.328	5.332	8.996e-07	6.611e-05	5.507	COL8A1
8.875	2.313	6.315	1.479e-08	3.99e-06	9.401	RARRES2
6.739	2.31	4.392	3.448e-05	0.0008283	2.076	SLPI
3.852	2.302	5.454	5.483e-07	4.859e-05	5.975	CCDC19
2.111	2.288	3.887	0.00021	0.002906	0.3932	FAM81B
2.455	2.285	4.186	7.328e-05	0.001396	1.372	CXCL6
6.672	2.284	4.344	4.127e-05	0.0009207	1.908	DMRTA2
9.734	2.262	4.908	4.855e-06	0.0002127	3.916	SPOCD1
4.157	2.234	4.916	4.705e-06	0.0002087	3.945	ABCA13
4.181	2.219	4.854	5.985e-06	0.0002464	3.719	ALDH3A1
4.13	2.216	4.563	1.823e-05	0.0005474	2.672	IL1R2
4.838	2.203	4.475	2.533e-05	0.000676	2.364	CXCL5
10.14	2.188	7.192	3.206e-10	2.355e-07	13.04	SOCS3
6.761	2.176	7.57	5.981e-11	8.758e-08	14.64	CLCF1
8.07	2.159	5.939	7.3e-08	1.21e-05	7.885	CFB
7.135	2.151	5.226	1.376e-06	9.188e-05	5.105	SLC47A2
2.871	2.148	3.786	0.0002969	0.003652	0.07287	APCDD1L
1.188	2.139	4.569	1.786e-05	0.0005401	2.692	FAM92B
7.545	2.124	4.873	5.559e-06	0.0002341	3.788	DDIT4L
3.401	2.103	4.593	1.63e-05	0.0005071	2.777	CCL20
3.637	2.096	4.042	0.0001223	0.001996	0.8952	CHRDL2
9.208	2.092	4.921	4.621e-06	0.0002081	3.962	CP
7.863	2.064	5.031	2.998e-06	0.0001541	4.37	AHNAK2
4.987	2.036	4.33	4.343e-05	0.0009572	1.86	C6orf141
3.855	2.031	4.531	2.06e-05	0.000594	2.558	CCDC42B
2.23	2.031	4.63	1.418e-05	0.0004631	2.908	C19orf59
12.11	2.028	7.289	2.092e-10	1.977e-07	13.45	ANXA1
6.788	2.022	6.468	7.652e-09	2.479e-06	10.03	AIM1
4.479	2.019	4.136	8.758e-05	0.001578	1.206	FER1L4
6.189	2.018	6.329	1.391e-08	3.853e-06	9.459	HK3
9.387	2.008	5.414	6.459e-07	5.427e-05	5.82	C21orf62
4.123	1.999	4.912	4.789e-06	0.0002113	3.929	FPR2
8.555	1.996	4.703	1.073e-05	0.0003772	3.17	FOXJ1
3.85	1.995	4.691	1.121e-05	0.0003882	3.129	PDZK1IP1
5.924	1.983	5.668	2.273e-07	2.679e-05	6.808	EVC2
6.852	1.98	4.675	1.194e-05	0.0004082	3.07	HAMP
6.714	1.977	6.028	5.031e-08	9.549e-06	8.238	BIRC3
3.168	1.975	4.003	0.0001402	0.002201	0.7679	SCNN1G
0.9126	1.974	4.452	2.765e-05	0.0007148	2.282	SAA4
2.763	1.969	3.828	0.0002577	0.003314	0.2036	AREG
7.042	1.965	4.873	5.562e-06	0.0002341	3.788	TNFSF12.TNFSF13
5.979	1.924	4.09	0.0001031	0.001768	1.053	AQP9
10.99	1.922	4.415	3.175e-05	0.0007843	2.153	COL1A1
2.211	1.918	3.704	0.0003919	0.004447	-0.1834	KLHDC7A
13.12	1.918	7.184	3.331e-10	2.355e-07	13.01	CD44
3.851	1.917	6.173	2.717e-08	6.44e-06	8.823	ZNF474
5.536	1.909	5.429	6.073e-07	5.166e-05	5.878	KCNN4
3.737	1.909	5.128	2.042e-06	0.0001206	4.732	KRT7
11.49	1.909	5.857	1.032e-07	1.579e-05	7.557	S100A10
6.25	1.906	4.339	4.199e-05	0.0009348	1.891	TCTEX1D1
7.155	1.906	5.023	3.094e-06	0.0001562	4.34	CELSR1
3.809	1.904	6.222	2.196e-08	5.489e-06	9.025	MAK
8.038	1.902	3.435	0.0009488	0.008341	-0.9955	IL8
4.285	1.902	4.773	8.19e-06	0.0003162	3.424	C15orf48
10.06	1.898	5.325	9.239e-07	6.741e-05	5.481	CA12
6.844	1.897	4.38	3.603e-05	0.0008458	2.034	PPL
2.907	1.894	3.09	0.002767	0.01782	-1.969	CCL18
3.549	1.89	4.633	1.4e-05	0.0004592	2.92	SFN
3.023	1.888	2.896	0.004887	0.02688	-2.48	C1orf158
11.14	1.888	4.264	5.523e-05	0.001143	1.635	CHI3L2
12.2	1.884	5.457	5.416e-07	4.827e-05	5.986	FCGBP
2.649	1.883	5.32	9.424e-07	6.817e-05	5.463	KRT80
10.3	1.876	6.732	2.425e-09	1.015e-06	11.12	STEAP3
2.132	1.875	4.957	4.005e-06	0.0001896	4.097	TREML3
9.037	1.874	5.967	6.512e-08	1.113e-05	7.993	PLAU
7.539	1.874	5.22	1.412e-06	9.401e-05	5.08	CLEC5A
10	1.871	6.609	4.151e-09	1.576e-06	10.61	PLP2
2.976	1.866	3.6	0.0005532	0.005688	-0.5008	KRT75
5.083	1.866	3.742	0.0003452	0.004044	-0.06629	ALOX15B
1.951	1.861	3.543	0.0006668	0.0065	-0.6723	CCDC37
4.682	1.858	6.224	2.179e-08	5.489e-06	9.033	CLDN23
2.141	1.856	4.472	2.562e-05	0.0006798	2.353	C2orf62
11.55	1.851	4.907	4.881e-06	0.0002129	3.911	MAOB
4.7	1.841	4.405	3.285e-05	0.0008046	2.121	CXCL1
4.497	1.835	3.666	0.0004455	0.004901	-0.3014	HPD
9.335	1.834	7.501	8.162e-11	1.116e-07	14.34	DPYD
1.231	1.834	3.764	0.0003198	0.003825	0.004142	CCL7
5.073	1.831	5.937	7.368e-08	1.21e-05	7.876	VDR
12.31	1.828	6.465	7.738e-09	2.479e-06	10.02	TIMP1
4.261	1.826	4.091	0.0001028	0.001766	1.057	C13orf33
6.216	1.818	5.381	7.367e-07	5.818e-05	5.695	RNASE2
3.195	1.817	3.203	0.001963	0.01385	-1.658	YSK4
3.166	1.814	3.794	0.0002888	0.003595	0.09847	COL13A1
9.479	1.808	4.41	3.232e-05	0.0007926	2.136	CCL2
6.313	1.806	6.373	1.149e-08	3.318e-06	9.64	MYO1G
4.348	1.804	3.146	0.002337	0.01581	-1.816	HMGA2
1.197	1.8	3.519	0.0007226	0.006855	-0.7461	CAMP
4.162	1.799	5.359	8.072e-07	6.107e-05	5.609	CPA4
2.685	1.797	4.281	5.192e-05	0.001094	1.693	C12orf63
9.353	1.797	6.162	2.842e-08	6.547e-06	8.78	CRB2
13.1	1.795	6.52	6.107e-09	2.122e-06	10.24	TNC
4.886	1.795	4.108	9.683e-05	0.001702	1.112	C9orf171
6.88	1.795	6.471	7.547e-09	2.479e-06	10.04	FOSL1
5.863	1.793	4.472	2.563e-05	0.0006798	2.353	RARRES1
5.499	1.793	5.137	1.965e-06	0.0001174	4.769	POM121L9P
9.639	1.792	3.65	0.0004693	0.005053	-0.3495	NNMT
7.058	1.792	4.788	7.74e-06	0.0003017	3.477	ZMYND10
7.157	1.786	5.815	1.23e-07	1.759e-05	7.391	CDCP1
5.206	1.783	5.318	9.51e-07	6.817e-05	5.454	CSTA
2.347	1.778	3.653	0.0004645	0.005019	-0.3401	C15orf26
5.475	1.778	5.524	4.12e-07	4.181e-05	6.245	DNAH5
7.691	1.778	4.755	8.774e-06	0.00033	3.359	COL22A1
5.515	1.771	3.144	0.002348	0.01585	-1.82	NKX2.5
9.325	1.771	6.139	3.14e-08	6.776e-06	8.686	CFI
3.657	1.769	4.281	5.179e-05	0.001094	1.695	MMEL1
5.583	1.76	5.823	1.189e-07	1.741e-05	7.423	FCGR2C
6.332	1.756	3.962	0.0001621	0.002411	0.6334	UBD
14.06	1.753	4.307	4.711e-05	0.001017	1.784	SERPINA3
10.47	1.752	4.18	7.479e-05	0.00142	1.353	METTL7B
12.17	1.749	6.884	1.246e-09	6.906e-07	11.75	NAMPT
8.318	1.743	2.41	0.01829	0.07016	-3.643	H19
9.47	1.741	6.233	2.103e-08	5.389e-06	9.066	ICAM1
2.371	1.736	3.61	0.0005353	0.005559	-0.4706	C3orf16
4.513	1.734	6.716	2.602e-09	1.067e-06	11.05	VENTX
0.8859	1.729	4.748	9.031e-06	0.0003342	3.332	EDN2
11.12	1.725	5.027	3.042e-06	0.0001556	4.357	LGALS3
4.347	1.725	4.149	8.36e-05	0.001533	1.249	PAPPA
10.34	1.724	5.614	2.844e-07	3.135e-05	6.596	SDC4
6.001	1.722	4.508	2.246e-05	0.0006299	2.477	EFHC2
7.322	1.72	4.047	0.0001204	0.001979	0.9098	S100A8
2.738	1.719	3.423	0.0009828	0.008549	-1.028	HOXB6
6.365	1.718	6.465	7.736e-09	2.479e-06	10.02	HAS3
10.48	1.714	5.958	6.747e-08	1.143e-05	7.96	EMP3
3.871	1.714	4.968	3.837e-06	0.0001848	4.138	AGBL2
11.31	1.713	7.731	2.924e-11	5.45e-08	15.32	FAM20C
2.001	1.712	3.383	0.001117	0.009351	-1.144	C11orf88
11.58	1.711	5.273	1.141e-06	7.948e-05	5.282	PDPN
9.279	1.711	4.195	7.095e-05	0.001361	1.402	ANGPTL4
9.95	1.711	5.619	2.781e-07	3.094e-05	6.617	SERPINA1
6.474	1.71	5.778	1.435e-07	1.962e-05	7.244	HSPA7
1.986	1.708	4.585	1.679e-05	0.0005182	2.75	TMEM150B
4.849	1.699	4.129	8.973e-05	0.001601	1.183	IL21R
2.463	1.699	4.575	1.745e-05	0.0005324	2.713	KCNE1
8.116	1.698	5.636	2.589e-07	2.933e-05	6.685	SYNC
2.442	1.689	4.147	8.41e-05	0.001539	1.243	PPBP
8.508	1.683	6.109	3.56e-08	7.298e-06	8.567	C5AR1
8.481	1.681	5.845	1.085e-07	1.611e-05	7.51	DIRAS3
8.194	1.681	8.062	6.624e-12	2.263e-08	16.73	BCL3
10.53	1.68	5.878	9.451e-08	1.468e-05	7.64	CYR61
9.245	1.678	5.121	2.099e-06	0.0001212	4.706	ADM
6.069	1.663	4.755	8.776e-06	0.00033	3.359	GPRC5A
5.415	1.658	4.455	2.729e-05	0.0007099	2.295	SPAG4
11.78	1.656	6.015	5.302e-08	9.764e-06	8.189	C1R
0.1852	1.655	4.752	8.878e-06	0.0003303	3.348	ORM1
9.361	1.653	4.185	7.346e-05	0.001398	1.369	THBS1
10.9	1.647	5.814	1.239e-07	1.759e-05	7.384	ANXA2P2
5.929	1.643	4.468	2.608e-05	0.0006873	2.337	OSM
6.27	1.641	7.915	1.28e-11	3.4e-08	16.1	SGMS2
6.8	1.641	4.821	6.812e-06	0.0002733	3.597	ADAM8
1.435	1.635	3.997	0.0001435	0.002237	0.7464	LOC400891
10.39	1.632	5.466	5.22e-07	4.736e-05	6.021	CAV1
3.371	1.632	3.841	0.0002462	0.003228	0.2459	C3orf66
13.6	1.632	5.738	1.699e-07	2.218e-05	7.084	SOD2
1.877	1.629	5.16	1.798e-06	0.0001107	4.852	TREML2
9.216	1.629	5.968	6.475e-08	1.113e-05	7.999	OSMR
1.697	1.628	5.41	6.554e-07	5.464e-05	5.806	LGALS12
8.303	1.627	3.589	0.0005736	0.005836	-0.5341	COL6A3
6.621	1.627	4.287	5.071e-05	0.001079	1.715	SERPINA5
11.28	1.622	5.585	3.197e-07	3.431e-05	6.485	C1S
3.056	1.622	3.191	0.002033	0.01425	-1.69	C9orf44
2.277	1.621	5.484	4.845e-07	4.577e-05	6.092	C20orf195
8.112	1.616	3.556	0.0006398	0.006315	-0.6344	PLA2G5
4.679	1.612	4.075	0.0001088	0.001838	1.003	EMR1
1.788	1.612	3.725	0.0003657	0.004197	-0.1195	EREG
6.004	1.607	4.875	5.523e-06	0.0002341	3.794	GBP5
10.84	1.607	5.852	1.054e-07	1.59e-05	7.537	ITGB4
7.787	1.607	7.357	1.548e-10	1.783e-07	13.73	RBM47
9.458	1.606	5.772	1.476e-07	1.978e-05	7.217	SLC11A1
5.12	1.602	5.201	1.522e-06	9.876e-05	5.01	LOXL4
9.462	1.602	7.186	3.302e-10	2.355e-07	13.01	GLIS3
6.653	1.602	4.169	7.786e-05	0.001456	1.315	TFCP2L1
3.744	1.6	3.356	0.001219	0.009935	-1.224	CR1
5.396	1.598	4.909	4.834e-06	0.0002122	3.92	IL1RN
11.92	1.596	5.98	6.16e-08	1.07e-05	8.046	ANXA2
5.226	1.596	4.508	2.244e-05	0.0006299	2.478	LILRA6
2.37	1.593	3.32	0.001363	0.01077	-1.326	LRRIQ1
3.912	1.591	4.572	1.761e-05	0.0005357	2.705	MYCBPAP
9.122	1.591	7.627	4.636e-11	7.921e-08	14.88	C1RL
6.042	1.59	5.095	2.325e-06	0.0001285	4.61	BNC2
5.78	1.589	4.206	6.813e-05	0.001324	1.44	TRPM8
3.678	1.586	5.382	7.357e-07	5.818e-05	5.697	SH2D2A
11.17	1.586	3.699	0.0003987	0.004506	-0.1993	COL3A1
3.525	1.584	3.389	0.001097	0.009227	-1.128	C10orf81
5.151	1.584	5.289	1.068e-06	7.578e-05	5.344	LILRB3
3.147	1.584	4.403	3.317e-05	0.0008096	2.112	TACSTD2
3.107	1.582	3.542	0.0006691	0.006517	-0.6755	GZMK
6.039	1.582	5.448	5.604e-07	4.889e-05	5.954	LILRB2
5.741	1.581	5.364	7.891e-07	6.036e-05	5.63	LOC154761
7.498	1.579	4.462	2.665e-05	0.0006996	2.317	SDK1
4.411	1.575	5.759	1.555e-07	2.057e-05	7.168	PTPN22
4.866	1.573	3.319	0.001368	0.0108	-1.33	IL6
5.361	1.572	3.515	0.0007324	0.006919	-0.7584	FOLR1
6.173	1.572	3.946	0.0001711	0.002508	0.5834	CXCL2
0.4275	1.572	4.093	0.0001022	0.001762	1.062	WBSCR28
5.627	1.571	3.169	0.002176	0.01498	-1.751	CHRNA9
6.37	1.57	3.732	0.0003561	0.004127	-0.09498	C1orf192
2.513	1.569	3.225	0.001836	0.01326	-1.597	DTHD1
1.851	1.569	4.035	0.0001254	0.002028	0.8713	IFLTD1
2.756	1.568	3.454	0.000891	0.00798	-0.938	MLPH
0.6903	1.568	4.161	8.013e-05	0.001485	1.288	RETN
8.522	1.567	3.583	0.0005865	0.005927	-0.5546	S100A9
3.118	1.565	2.78	0.0068	0.03439	-2.774	CD70
2.503	1.564	3.191	0.002036	0.01425	-1.691	MMP1
8.183	1.562	5.078	2.49e-06	0.0001354	4.545	CD109
5.519	1.56	5.322	9.358e-07	6.803e-05	5.469	GPR84
7.005	1.56	4.558	1.856e-05	0.0005547	2.656	TCEA3
4.046	1.558	5.339	8.736e-07	6.465e-05	5.534	LRGUK
7.589	1.557	3.138	0.002391	0.01605	-1.837	MET
10.36	1.556	5.11	2.194e-06	0.0001241	4.664	ITGA3
10.3	1.555	6.871	1.321e-09	6.945e-07	11.7	MAN1C1
3.515	1.549	4.455	2.737e-05	0.0007111	2.292	RNASE3
5.655	1.544	3.944	0.0001726	0.002517	0.575	FAM46B
12.48	1.544	4.882	5.368e-06	0.0002297	3.821	AEBP1
9.506	1.542	6.088	3.899e-08	7.836e-06	8.48	FZD7
0.9966	1.54	2.955	0.004117	0.02374	-2.326	CCDC33
3.994	1.539	3.85	0.0002383	0.003165	0.2761	HTR1D
9.239	1.539	6.08	4.024e-08	7.932e-06	8.45	TNFAIP2
5.209	1.537	4.739	9.331e-06	0.0003398	3.301	C6orf97
6.129	1.537	4.167	7.842e-05	0.00146	1.308	BDKRB2
8.245	1.53	3.99	0.0001467	0.002263	0.726	SRPX2
0.3966	1.529	3.475	0.0008337	0.007607	-0.8771	C5orf46
3.767	1.528	4.599	1.595e-05	0.0005008	2.798	FAM86B2
11.5	1.527	7.881	1.493e-11	3.4e-08	15.96	PTRF
1.928	1.527	4.069	0.0001112	0.001862	0.9835	HES2
0.8408	1.526	2.898	0.004866	0.02681	-2.476	STOML3
5.198	1.52	4.868	5.668e-06	0.0002371	3.77	C4orf47
1.223	1.519	4.21	6.704e-05	0.001312	1.455	POU2F3
2.731	1.517	3.858	0.0002322	0.003107	0.3003	FCAR
3.832	1.516	3.094	0.002733	0.01768	-1.957	MME
8.209	1.515	3.909	0.0001944	0.002747	0.4648	MXRA5
6.854	1.514	3.807	0.0002761	0.00349	0.14	MTTP
0.6945	1.513	3.175	0.00214	0.01479	-1.736	CCL13
3.811	1.513	3.85	0.0002383	0.003165	0.2761	IL10
4.175	1.511	4.962	3.934e-06	0.0001871	4.114	ELF3
1.097	1.51	2.793	0.00655	0.03344	-2.741	KRT16
1.297	1.505	2.925	0.004498	0.02537	-2.405	LOC647309
4.499	1.502	4.457	2.711e-05	0.000708	2.301	FHAD1
4.631	1.496	4.948	4.159e-06	0.0001938	4.062	ACAP1
3.608	1.496	4.947	4.17e-06	0.0001939	4.059	IL18R1
1.058	1.496	4.696	1.1e-05	0.0003849	3.146	CHST4
7.412	1.495	5.274	1.138e-06	7.948e-05	5.284	SECTM1
1.368	1.49	3.644	0.0004787	0.005122	-0.3676	LRRC18
12.04	1.488	4.37	3.74e-05	0.000866	2	EFEMP1
8.408	1.486	5.503	4.478e-07	4.416e-05	6.166	VASN
4.698	1.484	2.45	0.01649	0.06524	-3.553	DSG2
6.493	1.483	3.696	0.0004028	0.004544	-0.2087	G0S2
10.27	1.482	7.765	2.509e-11	5.143e-08	15.46	CEBPD
6.381	1.481	4.402	3.332e-05	0.000811	2.108	TTC12
8.444	1.475	3.731	0.0003577	0.004136	-0.09912	ERAP2
11.08	1.475	3.864	0.0002276	0.003059	0.3186	COL6A2
11.7	1.474	5.937	7.38e-08	1.21e-05	7.875	SERPING1
9.23	1.473	6.319	1.449e-08	3.962e-06	9.42	FBXO32
5.299	1.472	4.212	6.667e-05	0.001309	1.46	PODNL1
8.701	1.469	4.758	8.675e-06	0.0003288	3.37	CAPS
8.609	1.467	3.596	0.0005616	0.005756	-0.5147	GBP3
1.872	1.465	3.824	0.0002608	0.00334	0.1927	CATSPER1
2.707	1.465	3.131	0.002445	0.01635	-1.857	AK7
4.241	1.465	3.087	0.00279	0.01791	-1.976	DNAH11
8.684	1.461	4.921	4.61e-06	0.0002081	3.965	C1orf88
0.4108	1.461	4.782	7.931e-06	0.0003085	3.454	CD300E
2.041	1.459	3.46	0.0008745	0.007887	-0.9209	NUP62CL
5.53	1.455	5.518	4.22e-07	4.261e-05	6.223	NOD2
3.664	1.455	4.031	0.0001273	0.002052	0.8576	SLAMF6
9.954	1.454	5.574	3.341e-07	3.523e-05	6.444	GBP2
7.405	1.452	4.788	7.723e-06	0.0003017	3.479	SLAMF8
3.007	1.452	3.641	0.000483	0.005157	-0.3759	SALL4
6.484	1.451	3.533	0.0006906	0.006644	-0.7045	TC2N
1.378	1.451	2.853	0.005532	0.02957	-2.59	LBP
5.931	1.447	4.281	5.194e-05	0.001094	1.693	C11orf63
2.623	1.445	3.881	0.0002145	0.00294	0.3734	TMEM61
6.19	1.441	4.16	8.029e-05	0.001487	1.287	BCL2A1
8.24	1.439	5.101	2.273e-06	0.000127	4.631	FAM115C
5.329	1.439	4.027	0.0001288	0.00207	0.8466	C7orf29
9.838	1.437	2.897	0.004873	0.02682	-2.477	CXCL14
4.539	1.434	2.58	0.01175	0.05079	-3.257	WDR16
7.656	1.433	5.118	2.122e-06	0.0001222	4.696	NFKBIZ
10.01	1.431	4.793	7.584e-06	0.0002979	3.496	TNFRSF12A
6.463	1.43	2.466	0.01582	0.06313	-3.517	LGR6
7.17	1.43	5.516	4.253e-07	4.274e-05	6.215	SLC22A18
7.659	1.426	6.171	2.733e-08	6.44e-06	8.818	PLEKHA7
9.43	1.424	7.192	3.213e-10	2.355e-07	13.04	MYOF
7.221	1.424	3.425	0.0009769	0.008504	-1.022	GDF15
3.085	1.422	4.329	4.356e-05	0.0009572	1.857	CLECL1
4.78	1.422	3.975	0.0001547	0.002342	0.6769	MAP1LC3C
8.368	1.422	4.33	4.342e-05	0.0009572	1.86	MS4A4A
5.579	1.418	5.811	1.253e-07	1.759e-05	7.373	ANXA2P1
8.708	1.418	6.233	2.096e-08	5.389e-06	9.069	PLAUR
0.07641	1.418	3.937	0.0001769	0.00256	0.5523	CDHR4
4.572	1.418	4.767	8.393e-06	0.0003225	3.401	IL15
4.927	1.416	2.712	0.008201	0.03929	-2.94	VWA3A
11.22	1.415	4.238	6.068e-05	0.001227	1.548	TGFBI
7.427	1.414	4.028	0.0001286	0.002067	0.8485	ARSJ
10.63	1.411	4.038	0.0001241	0.002014	0.8812	FLNC
5.146	1.407	4.452	2.768e-05	0.0007148	2.281	SPATA17
2.222	1.406	2.794	0.006534	0.0334	-2.739	SCGB1D2
3.681	1.405	4.607	1.545e-05	0.000491	2.828	RSPH10B2
6.489	1.404	3.022	0.003382	0.02053	-2.149	MRC1
4.463	1.403	3.915	0.000191	0.002715	0.4814	C6orf118
3.701	1.402	3.43	0.0009634	0.008433	-1.01	CCR2
2.309	1.401	3.104	0.002653	0.01732	-1.931	DMBX1
6.645	1.4	3.614	0.0005294	0.005524	-0.4604	GJB2
4.976	1.399	4.4	3.347e-05	0.0008129	2.103	ETV7
6.528	1.398	3.216	0.001882	0.0135	-1.62	ESM1
1.175	1.398	2.324	0.02267	0.08173	-3.829	CAPSL
9.111	1.396	3.643	0.0004798	0.005131	-0.3699	COL5A1
2.85	1.395	3.444	0.0009207	0.00816	-0.968	FAM110C
7.61	1.395	5.881	9.353e-08	1.464e-05	7.65	MUC1
2.369	1.395	3.237	0.001764	0.01288	-1.561	S100A12
3.926	1.395	4.073	0.0001097	0.001846	0.9956	ACPP
7.308	1.394	5.473	5.067e-07	4.679e-05	6.049	ADAMTSL4
3.507	1.394	3.33	0.00132	0.01054	-1.297	LILRA5
4.4	1.39	2.353	0.02109	0.0778	-3.766	DKK 1.00
1.386	1.386	4.014	0.000135	0.002143	0.8034	TRPC7
3.83	1.386	4.448	2.807e-05	0.0007202	2.268	ESR2
5.145	1.385	4.305	4.746e-05	0.001022	1.777	KIRREL2
2.504	1.384	2.79	0.006604	0.03367	-2.748	SPAG17
3.654	1.384	2.383	0.01958	0.07369	-3.702	CES1
7.385	1.383	5.491	4.715e-07	4.517e-05	6.118	CIITA
2.648	1.382	4.493	2.368e-05	0.0006534	2.427	C11orf35
6.384	1.38	4.205	6.843e-05	0.001326	1.435	PDCD1LG2
11.7	1.38	3.852	0.0002371	0.003161	0.2808	COL1A2
10.91	1.375	5.19	1.594e-06	0.0001015	4.966	FKBP5
3.675	1.375	3.176	0.002129	0.01475	-1.731	ROPN1L
0.7887	1.375	3.23	0.001807	0.01314	-1.583	LCN2
4.696	1.375	2.479	0.01532	0.06173	-3.489	UBXN10
2.317	1.375	2.737	0.007652	0.03739	-2.879	RASSF9
7.011	1.374	4.077	0.000108	0.001833	1.01	TNFRSF11B
9.937	1.374	5.462	5.308e-07	4.773e-05	6.006	RDH10
2.71	1.372	3.958	0.0001643	0.002436	0.6206	GCKR
11.53	1.372	5.122	2.088e-06	0.0001212	4.711	MMP14
6.514	1.372	4.563	1.826e-05	0.0005474	2.671	GCNT1
4.731	1.37	4.628	1.427e-05	0.0004651	2.902	MIR155HG
4.69	1.368	3.1	0.002684	0.01745	-1.941	CPZ
3.79	1.356	4.484	2.45e-05	0.0006644	2.395	WDR93
4.981	1.356	3.825	0.00026	0.003331	0.1956	C19orf51
7.168	1.355	3.578	0.0005962	0.005992	-0.5695	STC1
4.997	1.355	4.365	3.811e-05	0.0008709	1.982	VWA3B
8.224	1.352	4.423	3.074e-05	0.0007675	2.183	HSPA6
7.905	1.349	6.155	2.928e-08	6.596e-06	8.752	LEPREL1
7.154	1.348	4.04	0.0001232	0.002006	0.8883	FAM20A
1.196	1.348	2.765	0.00709	0.0355	-2.811	AKR1B10
6.272	1.346	3.215	0.001892	0.01354	-1.624	SIGLEC14
3.537	1.345	4.284	5.137e-05	0.001091	1.703	GPR97
7.97	1.344	3.808	0.0002756	0.003488	0.1417	GPX8
10.74	1.341	6.785	1.929e-09	8.987e-07	11.34	BHLHE40
5.041	1.334	3.648	0.0004728	0.005075	-0.3563	ST6GALNAC2
6.507	1.332	5.707	1.931e-07	2.414e-05	6.963	PTPN7
4.094	1.329	2.744	0.007514	0.03684	-2.863	TFPI2
5.693	1.329	4.857	5.917e-06	0.0002451	3.73	GOLGA2B
11.12	1.327	5.085	2.422e-06	0.0001331	4.572	S100A11
3.214	1.327	3.271	0.001588	0.01196	-1.465	GATA3
5.893	1.324	4.856	5.955e-06	0.0002456	3.724	GPR39
3.879	1.324	3.212	0.001907	0.01361	-1.632	LRRC50
2.28	1.322	4.689	1.13e-05	0.0003899	3.121	NLRP12
5.122	1.321	3.292	0.001488	0.01145	-1.406	TDO2
5.787	1.32	4.414	3.185e-05	0.0007856	2.15	EGF
11.52	1.319	4.344	4.126e-05	0.0009207	1.908	TUBA1C
12.61	1.318	6.594	4.431e-09	1.652e-06	10.55	PLTP
2.525	1.316	3.466	0.0008581	0.00777	-0.9036	CCDC147
9.316	1.314	5.595	3.076e-07	3.336e-05	6.522	UPP1
9.424	1.313	4.536	2.022e-05	0.0005848	2.575	C8orf4
4.847	1.312	4.157	8.134e-05	0.001501	1.274	ODF3B
6.141	1.309	3.416	0.001005	0.008693	-1.049	HRASLS5
6.038	1.309	4.075	0.0001088	0.001838	1.004	SIGLEC7
2.605	1.309	3.239	0.001754	0.01282	-1.555	DNAI1
6.545	1.305	8.117	5.176e-12	2.122e-08	16.96	ZC3H12A
10.18	1.304	4.765	8.449e-06	0.0003225	3.395	GBP1
10.93	1.303	4.48	2.492e-05	0.0006688	2.379	IFI30
1.282	1.3	2.985	0.003775	0.02227	-2.248	VWA5B1
7.933	1.297	2.278	0.02542	0.08897	-3.927	MMP9
6.363	1.296	5.937	7.379e-08	1.21e-05	7.875	CASZ1
6.969	1.296	4.434	2.951e-05	0.0007459	2.221	CLEC2B
7.338	1.292	5.723	1.807e-07	2.299e-05	7.026	EMR2
11.18	1.291	4.945	4.194e-06	0.0001945	4.054	CD14
3.315	1.291	3.57	0.0006103	0.0061	-0.591	LRRC8E
0.2815	1.29	3.755	0.00033	0.003926	-0.02472	IL1F8
9.625	1.289	5.343	8.615e-07	6.422e-05	5.547	SLC16A3
5.575	1.289	4.65	1.313e-05	0.0004362	2.98	CD72
11.12	1.288	5.164	1.768e-06	0.0001092	4.868	ZFP36
5.113	1.287	4.429	3.013e-05	0.0007579	2.202	P2RY8
0.668	1.285	4.335	4.251e-05	0.0009431	1.88	NXF3
6.491	1.283	3.153	0.002282	0.01552	-1.794	LRRC61
5.83	1.281	4.724	9.898e-06	0.0003554	3.246	KYNU
6.747	1.28	5.666	2.294e-07	2.687e-05	6.8	ANG
7.22	1.28	5.636	2.587e-07	2.933e-05	6.686	APOB48R
10.01	1.28	5.362	7.978e-07	6.06e-05	5.62	PROS1
7.914	1.279	6.959	8.994e-10	5.268e-07	12.06	ALDH3B1
6.422	1.277	4.917	4.692e-06	0.0002087	3.948	CYTIP
2.149	1.277	2.233	0.0284	0.09638	-4.022	FEZF1
4.018	1.276	4.538	2.001e-05	0.0005818	2.585	WBSCR27
7.885	1.276	2.29	0.02471	0.08716	-3.902	MEOX2
6.794	1.274	4.933	4.397e-06	0.0002016	4.009	SIGLEC9
3.798	1.273	4.248	5.851e-05	0.001195	1.582	EFCAB10
1.201	1.273	2.728	0.007856	0.03813	-2.902	CCDC129
7.529	1.273	4.02	0.0001322	0.002111	0.8224	FBLN7
11.49	1.272	5.211	1.462e-06	9.634e-05	5.048	MRC2
7.362	1.271	3.939	0.0001756	0.002549	0.5592	LOXL1
15.12	1.271	3.268	0.001603	0.01203	-1.474	SPP1
7.003	1.27	4.577	1.731e-05	0.0005288	2.721	ANPEP
3.134	1.269	2.661	0.009427	0.04319	-3.063	IL1RL1
7.691	1.269	3.963	0.0001614	0.002405	0.6373	ST14
3.106	1.269	2.711	0.008234	0.03939	-2.944	CD3D
7.138	1.268	3.513	0.0007354	0.006941	-0.7622	ITPR3
10.09	1.264	4.847	6.145e-06	0.0002509	3.694	PLEKHA4
1.997	1.264	2.875	0.005196	0.0282	-2.534	ATP6V0D2
8.595	1.264	3.827	0.0002585	0.003318	0.201	ADAM12
7.479	1.263	2.674	0.009113	0.04223	-3.034	COL14A1
11.49	1.262	4.513	2.203e-05	0.0006238	2.495	FCGR3A
4.39	1.262	2.942	0.004279	0.0244	-2.361	HOXA1
9.653	1.261	5.531	3.993e-07	4.072e-05	6.275	HRH1
4.024	1.258	4.441	2.884e-05	0.0007334	2.243	LOC283314
7.101	1.258	4.501	2.3e-05	0.0006415	2.455	FBP1
5.605	1.257	3.655	0.0004615	0.004997	-0.3339	MT1L
8.54	1.255	3.58	0.000591	0.005954	-0.5615	ACSS3
3.934	1.255	3.143	0.002357	0.01589	-1.824	C2orf50
0.2874	1.25	3.271	0.001592	0.01199	-1.468	C1orf189
1.973	1.249	4.479	2.503e-05	0.0006698	2.375	SCNN1A
2.634	1.248	3.853	0.0002359	0.003147	0.2857	CTLA4
12.04	1.248	5.231	1.351e-06	9.057e-05	5.122	RCAN1
2.991	1.247	2.484	0.0151	0.06107	-3.476	KISS1R
4.645	1.247	3.463	0.0008662	0.007827	-0.9122	SLC34A2
2.982	1.245	4.547	1.938e-05	0.0005692	2.615	C10orf55
9.272	1.244	5.013	3.214e-06	0.0001609	4.305	LAIR1
8.282	1.242	4.073	0.0001097	0.001846	0.9963	RAB36
6.846	1.241	3.396	0.001074	0.009104	-1.109	PTGS2
1.54	1.241	2.139	0.03555	0.1134	-4.212	GPR128
2.62	1.241	2.448	0.01659	0.06549	-3.558	RASEF
4.691	1.239	3.747	0.0003395	0.003998	-0.05093	BICC1
5.441	1.238	3.194	0.00202	0.01417	-1.684	AOX1
7.894	1.238	6.033	4.909e-08	9.406e-06	8.262	SLC25A43
8.539	1.238	3.894	0.0002053	0.00286	0.414	S100A4
6.326	1.237	2.37	0.0202	0.07543	-3.729	STAC
13.76	1.237	4.416	3.161e-05	0.0007837	2.157	C3
4.234	1.236	3.842	0.0002454	0.003223	0.2491	BATF
1.784	1.236	4.009	0.0001376	0.002169	0.7855	TCTEX1D4
5.44	1.235	3.621	0.0005164	0.005427	-0.4375	CCDC65
10.25	1.232	6.104	3.645e-08	7.399e-06	8.544	PYGL
4.286	1.232	4.652	1.304e-05	0.0004339	2.987	CD7
4.681	1.231	2.232	0.02848	0.09655	-4.024	COL21A1
10.21	1.23	4.897	5.067e-06	0.0002201	3.876	FCGR2A
11.05	1.23	5.653	2.42e-07	2.787e-05	6.749	CTSZ
7.267	1.229	3.596	0.0005609	0.005755	-0.5135	IL1B
6.486	1.228	3.991	0.0001465	0.002262	0.7272	FAM26F
6.524	1.227	4.394	3.432e-05	0.0008266	2.08	CCR5
9.752	1.227	4.92	4.638e-06	0.0002081	3.959	GFPT2
7.226	1.226	3.557	0.000637	0.006291	-0.6304	FPR3
9.159	1.226	2.812	0.006209	0.03214	-2.693	PDLIM4
4.762	1.226	4.552	1.9e-05	0.000563	2.633	CD274
7.933	1.225	6.189	2.533e-08	6.123e-06	8.89	DOK3
6.281	1.224	3.355	0.001221	0.009947	-1.226	ADAMTS14
5.863	1.224	4.041	0.0001227	0.002002	0.8915	GAPT
4.687	1.223	2.525	0.01357	0.0565	-3.384	LOC100271831
6.078	1.223	3.345	0.001263	0.0102	-1.257	ARSI
1.043	1.223	2.598	0.0112	0.04905	-3.215	C6
3.255	1.223	2.67	0.009204	0.0425	-3.042	MT1H
11.07	1.223	5.913	8.165e-08	1.318e-05	7.779	ARL4C
4.902	1.222	2.837	0.005787	0.03057	-2.631	LAMA3
9.256	1.221	5.013	3.218e-06	0.0001609	4.303	RUNX1
11.67	1.22	3.018	0.003421	0.02071	-2.16	IGFBP3
4.51	1.22	4.957	4.005e-06	0.0001896	4.097	CLDN4
8.989	1.218	4.725	9.849e-06	0.0003548	3.25	TYMP
12.74	1.216	4.911	4.793e-06	0.0002113	3.928	TAGLN2
1.393	1.216	3.286	0.00152	0.01161	-1.425	RBM46
8.31	1.215	4.789	7.716e-06	0.0003017	3.48	LTBP2
11.67	1.215	4.483	2.459e-05	0.0006649	2.392	NEAT1
8.077	1.215	4.985	3.598e-06	0.0001765	4.198	IER3
7.953	1.214	4.396	3.404e-05	0.0008238	2.088	LOC100126784
6.882	1.214	3.227	0.001822	0.01321	-1.59	RSPH1
4.806	1.212	3.786	0.0002973	0.003652	0.07154	C10orf79
9.842	1.211	3.336	0.001299	0.01043	-1.283	SNX10
9.217	1.209	6.768	2.078e-09	9.467e-07	11.27	CEBPB
11	1.209	5.988	5.96e-08	1.056e-05	8.078	SLC39A14
5.892	1.209	3.82	0.0002648	0.00338	0.1785	RIBC1
10.67	1.208	5.123	2.082e-06	0.0001212	4.714	EFEMP2
0.1919	1.208	4.264	5.527e-05	0.001143	1.635	CATSPERB
10.57	1.207	3.465	0.000861	0.007793	-0.9067	RGS1
3.567	1.207	3.437	0.0009416	0.008292	-0.9885	TSLP
10.96	1.207	3.537	0.0006815	0.00659	-0.6923	VSIG4
0.5785	1.206	3.776	0.0003074	0.00373	0.04072	CLEC4D
8.463	1.203	4.752	8.871e-06	0.0003303	3.349	ALOX5
8.45	1.202	3.763	0.0003216	0.003838	-0.001074	DNAH9
4.449	1.202	3.444	0.0009196	0.008155	-0.967	ITK
9.99	1.202	3.342	0.001275	0.01027	-1.265	TPPP3
3.143	1.201	2.889	0.00499	0.02732	-2.498	IL7R
2.861	1.2	3.88	0.0002149	0.002941	0.3718	ASGR2
12.18	1.199	3.154	0.002282	0.01552	-1.794	VEGFA
9.389	1.198	4.095	0.0001015	0.001758	1.068	FBLN5
12.04	1.197	4.437	2.924e-05	0.0007427	2.23	EMP1
3.287	1.195	2.37	0.02022	0.07546	-3.73	TGM5
9.818	1.195	4.084	0.0001055	0.0018	1.033	RARRES3
7.383	1.193	6.793	1.858e-09	8.861e-07	11.37	RAB27A
2.94	1.193	2.537	0.01316	0.0553	-3.357	CXCR1
3.845	1.193	2.486	0.01504	0.0609	-3.473	GPR1
4.26	1.192	2.564	0.01223	0.05226	-3.292	FAM176A
2.484	1.19	1.77	0.08063	0.2034	-4.889	ARMC3
12.01	1.189	4.22	6.47e-05	0.001282	1.488	FOS
6.045	1.189	6.491	6.919e-09	2.364e-06	10.12	PRICKLE3
6.63	1.188	4.931	4.446e-06	0.0002025	3.999	CISH
7.342	1.187	3.286	0.001519	0.01161	-1.425	SELL
5.606	1.187	4.235	6.126e-05	0.001232	1.539	C20orf26
8.103	1.187	3.716	0.0003768	0.004314	-0.1473	SDC1
2.272	1.185	3.033	0.003274	0.02003	-2.12	DNAJB13
11.91	1.185	4.246	5.887e-05	0.001201	1.576	C1QA
3.22	1.185	3.98	0.0001521	0.002317	0.6922	UBQLNL
7.527	1.184	2.385	0.01947	0.07335	-3.697	CA3
6.996	1.184	5.776	1.449e-07	1.963e-05	7.235	PLB1
1.418	1.183	2.451	0.01645	0.06513	-3.551	RPSAP52
9.325	1.182	5.496	4.616e-07	4.474e-05	6.138	GEM
7.508	1.181	4.603	1.567e-05	0.000495	2.814	LRRC25
6.541	1.18	4.219	6.508e-05	0.001287	1.482	C5orf39
1.651	1.18	4.51	2.224e-05	0.0006289	2.486	EPHA1
9.835	1.18	6.067	4.257e-08	8.312e-06	8.397	CSF1
8.215	1.179	6.259	1.878e-08	4.937e-06	9.174	HSD3B7
10.01	1.177	3.536	0.0006842	0.006609	-0.696	FBLN1
4.316	1.177	1.875	0.06443	0.1741	-4.707	HOXB4
5.655	1.176	3.884	0.0002125	0.002927	0.3824	LCTL
6.658	1.175	2.549	0.01274	0.0539	-3.328	DES
9.852	1.173	5.158	1.81e-06	0.0001111	4.846	PRSS23
2.231	1.173	3.611	0.0005338	0.005551	-0.468	GPR109A
11.53	1.172	4.873	5.558e-06	0.0002341	3.789	F3
1.522	1.172	4.161	8.001e-05	0.001484	1.29	DMP1
8.101	1.171	4.144	8.513e-05	0.001553	1.232	RIN1
2.836	1.17	2.058	0.0429	0.1296	-4.37	IDO1
1.386	1.17	3.538	0.0006779	0.006571	-0.6875	HTRA4
10.84	1.17	4.99	3.515e-06	0.0001732	4.22	STAB1
4.283	1.169	4.094	0.0001017	0.001758	1.066	IQUB
8.558	1.169	5.679	2.166e-07	2.595e-05	6.854	BACE2
3.717	1.168	3.241	0.001744	0.01277	-1.55	CTSW
7.216	1.167	5.391	7.074e-07	5.687e-05	5.734	TRIM56
2.992	1.167	3.454	0.0008924	0.007987	-0.9394	KCNJ15
7.065	1.167	4.43	2.999e-05	0.0007563	2.206	NCF1
6.356	1.166	4.491	2.393e-05	0.0006558	2.418	MBOAT1
1.398	1.165	3.48	0.0008198	0.00751	-0.8618	BDKRB1
3.923	1.163	3.346	0.001256	0.01018	-1.252	C14orf50
7.663	1.161	3.292	0.001487	0.01145	-1.406	TOM1L1
10.58	1.16	4.548	1.933e-05	0.0005692	2.618	C10orf10
3.978	1.159	3.839	0.0002477	0.003232	0.2406	EMR4P
5.078	1.157	3.766	0.0003177	0.003818	0.01023	ANKRD53
9.201	1.154	4.126	9.077e-05	0.001615	1.172	SIGLEC10
10.36	1.153	4.008	0.0001376	0.002169	0.7852	MGST1
5.02	1.153	3.31	0.001407	0.01102	-1.355	ADAMTS2
8.978	1.152	4.708	1.051e-05	0.0003714	3.19	SLC2A10
9.132	1.152	7.341	1.66e-10	1.791e-07	13.67	PIM1
6.043	1.151	3.099	0.002694	0.0175	-1.944	LRAT
0.981	1.15	4.185	7.356e-05	0.001399	1.368	POM121L8P
5.583	1.149	3.44	0.0009321	0.008226	-0.9793	HKDC1
1.961	1.149	3.552	0.0006487	0.006381	-0.6471	GPR171
11.24	1.149	4.336	4.247e-05	0.0009431	1.881	CDKN1A
7.997	1.147	3.839	0.0002476	0.003232	0.2407	PAPLN
8.813	1.145	3.345	0.001263	0.0102	-1.257	SCIN
7.239	1.145	4.724	9.896e-06	0.0003554	3.246	GNA15
9.769	1.145	4.509	2.238e-05	0.0006299	2.48	SLC2A5
10.89	1.144	4.644	1.34e-05	0.0004439	2.961	CAPG
13.14	1.143	6.686	2.966e-09	1.169e-06	10.93	MSN
6.708	1.142	4.211	6.676e-05	0.00131	1.458	C3orf15
7.441	1.142	2.587	0.01151	0.05003	-3.239	RYR3
6.953	1.141	4.681	1.168e-05	0.000401	3.09	PCSK5
3.562	1.141	2.56	0.01237	0.05274	-3.302	ESPNL
5.396	1.139	3.105	0.002646	0.01729	-1.928	ADRA1D
5.097	1.139	4.36	3.889e-05	0.0008819	1.963	FANK1
10	1.139	4.812	7.056e-06	0.0002803	3.564	MAFB
12.05	1.138	3.725	0.0003647	0.004193	-0.117	NDRG1
9.882	1.137	4.525	2.108e-05	0.0006019	2.536	LTBP1
2.305	1.137	3.122	0.00251	0.01661	-1.881	IL18RAP
9.878	1.137	4.498	2.332e-05	0.0006468	2.442	TMEM158
6.506	1.137	3.751	0.0003346	0.003967	-0.03746	SH2D4A
3.28	1.136	3.203	0.001964	0.01385	-1.658	PSORS1C1
5.039	1.134	2.562	0.0123	0.05248	-3.297	FST
10.18	1.134	4.711	1.042e-05	0.0003701	3.198	CXCR4
9.946	1.133	3.761	0.0003232	0.003854	-0.005404	ALOX5AP
13.46	1.132	5.502	4.493e-07	4.416e-05	6.163	FLNA
3.527	1.132	2.672	0.009168	0.04239	-3.039	DYNLRB2
1.007	1.131	3.558	0.0006356	0.006282	-0.6283	NLRP6
6.069	1.131	3.588	0.0005768	0.005855	-0.5392	C17orf72
3.281	1.13	4.596	1.611e-05	0.0005035	2.788	SLA2
5.041	1.13	3.694	0.0004049	0.004558	-0.2134	IL2RB
2.961	1.128	2.147	0.03487	0.1119	-4.196	ARMC4
7.575	1.127	5.06	2.668e-06	0.0001425	4.48	CCDC40
8.916	1.127	4.751	8.926e-06	0.0003315	3.343	C1orf38
2.557	1.125	4.416	3.157e-05	0.0007835	2.158	TEC
4.76	1.124	2.604	0.01099	0.04837	-3.199	GSC
4.482	1.124	2.448	0.01659	0.06549	-3.559	ALPK2
6.529	1.123	4.067	0.0001121	0.001873	0.9759	SIRPB2
6.63	1.123	4.565	1.813e-05	0.0005467	2.677	OSCAR
3.249	1.123	2.678	0.009012	0.04191	-3.024	MT1A
3.563	1.121	3.063	0.002994	0.01887	-2.04	CEACAM1
12.57	1.121	3.985	0.0001495	0.00229	0.7082	C1QB
1.558	1.12	2.275	0.0256	0.08939	-3.933	BTC
2.179	1.119	3.559	0.000633	0.006263	-0.6246	CASP5
7.719	1.118	3.514	0.0007348	0.006939	-0.7614	IL1R1
7.494	1.118	4.673	1.203e-05	0.0004105	3.062	APOBEC3C
7.867	1.117	5.04	2.893e-06	0.0001505	4.404	TMCO4
9.169	1.117	4.595	1.618e-05	0.0005049	2.784	WWTR1
7.814	1.117	4.519	2.156e-05	0.0006122	2.515	EVC
1.299	1.116	2.236	0.02817	0.09579	-4.014	AFP
6.404	1.116	4.348	4.064e-05	0.0009097	1.922	CSF2RB
9.215	1.115	6.876	1.291e-09	6.945e-07	11.72	F11R
6.872	1.115	3.798	0.0002855	0.003573	0.1089	KDELR3
12.42	1.115	4.497	2.34e-05	0.0006477	2.438	COL6A1
2.566	1.114	3.313	0.001394	0.01095	-1.347	CXCR3
9.403	1.114	4.71	1.044e-05	0.0003702	3.196	SLA
8.076	1.113	2.729	0.007834	0.03805	-2.9	NAPSB
1.427	1.112	3.378	0.001137	0.009474	-1.161	GPR109B
4.154	1.112	3.621	0.0005165	0.005427	-0.4376	VGLL3
11.2	1.111	3.959	0.0001638	0.00243	0.6235	DUSP1
4.6	1.11	2.691	0.00869	0.0408	-2.992	CD2
4.46	1.109	4.147	8.422e-05	0.00154	1.242	APOBEC3D
6.122	1.109	2.747	0.007454	0.03664	-2.856	FAP
1.187	1.108	3.081	0.002838	0.01816	-1.991	SPIB
4.352	1.108	3.525	0.0007087	0.006764	-0.7283	PRRG4
8.459	1.108	4.612	1.514e-05	0.0004858	2.846	ITGA2
2.454	1.108	3.396	0.001074	0.009104	-1.109	C2orf73
3.111	1.108	2.859	0.005441	0.02917	-2.576	FCN3
11.08	1.108	4.926	4.533e-06	0.0002053	3.98	JUNB
3.012	1.107	2.474	0.01552	0.06223	-3.501	GAS2L2
6.613	1.107	4.842	6.281e-06	0.0002555	3.673	TNFAIP8
9.44	1.106	3.728	0.000361	0.004163	-0.1077	LOXL2
3.839	1.105	2.952	0.004153	0.0239	-2.334	LCK
2.102	1.104	2.122	0.03696	0.1168	-4.245	HOXB5
8.387	1.104	4.545	1.948e-05	0.0005707	2.61	ITGAM
0.7926	1.103	3.549	0.0006557	0.006438	-0.6569	ANO9
2.048	1.103	3.456	0.0008853	0.007946	-0.9321	XKRX
8.729	1.102	5.476	5.009e-07	4.668e-05	6.06	RFX2
8.651	1.102	3.475	0.0008341	0.007607	-0.8776	COLEC12
9.278	1.101	2.962	0.004032	0.0234	-2.307	LYZ
9.629	1.101	5.281	1.104e-06	7.776e-05	5.313	TNFRSF1B
5.749	1.1	3.641	0.000484	0.005166	-0.3779	PRF1
9.977	1.099	3.582	0.0005869	0.005927	-0.5551	VCAM1
4.182	1.098	4.042	0.0001222	0.001996	0.8955	RAB38
3.009	1.098	3.246	0.001719	0.01265	-1.537	FAM177B
8.778	1.098	4.452	2.761e-05	0.0007148	2.283	IL10RA
8.875	1.098	5.803	1.294e-07	1.792e-05	7.342	ZNF217
8.799	1.097	4.326	4.402e-05	0.0009651	1.847	MDFIC
6.444	1.097	2.465	0.01586	0.06325	-3.52	LRRC2
8.532	1.096	5.694	2.04e-07	2.502e-05	6.911	MAP3K6
4.087	1.095	1.963	0.05322	0.1516	-4.549	MSLN
9.501	1.095	3.946	0.0001713	0.002511	0.5818	C7orf68
8.178	1.094	3.388	0.001101	0.009243	-1.131	COL8A2
3.396	1.094	2.868	0.005297	0.02862	-2.552	CDSN
11.09	1.094	4.524	2.115e-05	0.0006032	2.533	ITGB2
8.311	1.094	3.664	0.0004479	0.004915	-0.3064	GDPD2
9.044	1.093	5.365	7.86e-07	6.036e-05	5.634	TCIRG1
15.82	1.093	5.397	6.905e-07	5.595e-05	5.757	VIM
10.05	1.093	4.604	1.564e-05	0.0004948	2.816	DNALI1
2.603	1.092	2.493	0.01476	0.06014	-3.457	EGFL6
9.686	1.091	3.964	0.0001608	0.0024	0.641	KIAA0040
10.99	1.091	3.819	0.000265	0.00338	0.178	SYNPO
7.583	1.089	4.287	5.068e-05	0.001079	1.716	NFE2L3
4.749	1.088	3.429	0.0009654	0.008435	-1.011	MORN3
2.26	1.088	4.016	0.0001339	0.002134	0.8104	ICAM4
9.991	1.088	3.675	0.0004313	0.004785	-0.2717	C1QTNF1
7.501	1.087	3.495	0.0007806	0.007257	-0.8169	LRIG3
7.752	1.087	4.938	4.319e-06	0.000199	4.026	SPAG1
4.721	1.087	2.477	0.01538	0.0619	-3.493	FCGR3B
8.664	1.086	4.508	2.239e-05	0.0006299	2.48	TLR2
4.203	1.084	3.298	0.001462	0.01132	-1.39	VNN 1.00
8.728	1.084	3.911	0.0001936	0.002739	0.4687	APOL1
6.122	1.083	3.031	0.003293	0.02011	-2.125	SPEF1
6.751	1.083	2.302	0.02396	0.08517	-3.876	C1orf173
9.206	1.082	4.801	7.343e-06	0.0002901	3.527	EPHB4
9.226	1.081	2.99	0.003716	0.02198	-2.234	FPR1
6.954	1.08	4.733	9.546e-06	0.0003458	3.28	MAP3K8
3.815	1.08	3.225	0.001835	0.01326	-1.597	IL11
8.077	1.08	4.88	5.416e-06	0.0002311	3.813	WAS
3.255	1.079	3.528	0.000701	0.006722	-0.7183	CCDC153
9.906	1.077	4.084	0.0001054	0.0018	1.033	FCER1G
9.632	1.077	5.812	1.244e-07	1.759e-05	7.38	KDELC2
3.437	1.077	1.986	0.05054	0.146	-4.507	CLUL1
9.576	1.077	4.578	1.722e-05	0.0005276	2.726	SAMD9L
10.44	1.075	5.634	2.61e-07	2.94e-05	6.677	MVP
12.33	1.075	4.012	0.0001361	0.002156	0.7955	C1QC
1.891	1.075	2.442	0.01682	0.06612	-3.571	LOC400804
4.545	1.074	3.74	0.0003472	0.004058	-0.07154	IL7
1.365	1.073	3.478	0.0008252	0.007545	-0.8677	TRAT1
4.865	1.073	3.223	0.001844	0.01331	-1.601	DCDC2
4.026	1.072	2.5	0.01448	0.05926	-3.44	OR51E1
9.549	1.072	5.127	2.051e-06	0.0001208	4.728	FOSL2
8.944	1.072	3.264	0.001626	0.01213	-1.487	GYG2
9.431	1.071	4.869	5.662e-06	0.0002371	3.771	ARSD
10.47	1.071	6.365	1.192e-08	3.395e-06	9.605	ITGB5
8.354	1.07	4.969	3.829e-06	0.0001848	4.139	ARHGAP30
7.933	1.069	4.716	1.021e-05	0.0003634	3.217	C1orf162
6.857	1.068	3.483	0.0008126	0.007467	-0.8537	ITGB3
3.394	1.068	3.254	0.001678	0.01242	-1.515	CD96
5.871	1.068	3.865	0.0002269	0.003054	0.3215	PSTPIP1
5.531	1.067	2.71	0.008254	0.03947	-2.946	E2F8
5.158	1.067	3.158	0.002254	0.01539	-1.783	NCF1C
6.473	1.066	3.85	0.000239	0.003171	0.2735	DENND2D
8.984	1.066	5.846	1.079e-07	1.611e-05	7.514	B3GNT9
1.945	1.065	4.025	0.0001299	0.002082	0.839	LAX1
8.993	1.065	4.18	7.486e-05	0.00142	1.352	ECM2
7.507	1.065	3.592	0.0005692	0.005803	-0.527	HAS2
7.82	1.063	2.789	0.006628	0.03376	-2.751	PIRT
4.833	1.063	2.729	0.007834	0.03805	-2.9	LOC400759
7.487	1.063	4.418	3.137e-05	0.0007795	2.164	ALPK1
9.17	1.062	5.231	1.352e-06	9.057e-05	5.122	B4GALT1
12.33	1.062	3.374	0.00115	0.009531	-1.171	COL4A1
5.57	1.061	2.972	0.003922	0.02292	-2.283	TLR8
9.726	1.061	5.076	2.506e-06	0.0001359	4.539	SLC43A3
9.904	1.06	3.187	0.002063	0.0144	-1.703	MS4A6A
7.991	1.059	4.391	3.463e-05	0.0008283	2.072	HTATIP2
5.79	1.059	3.996	0.0001438	0.002239	0.7444	SOCS1
6.919	1.058	4.123	9.176e-05	0.001629	1.162	ACCS
7.505	1.058	6.949	9.382e-10	5.343e-07	12.02	DYRK3
10.12	1.058	4.371	3.737e-05	0.000866	2	GADD45B
3.632	1.058	2.445	0.01673	0.06588	-3.566	MCTP2
8.447	1.057	5.054	2.741e-06	0.0001448	4.455	DRAM1
5.814	1.057	3.217	0.00188	0.01349	-1.619	SLC16A10
13.02	1.056	4.171	7.715e-05	0.001447	1.324	CD99
5.745	1.056	4.273	5.333e-05	0.001113	1.668	CACNA2D4
9.582	1.056	2.341	0.02173	0.07941	-3.792	MOXD1
5.396	1.056	4.087	0.0001044	0.001787	1.042	MS4A14
8.5	1.055	5.544	3.787e-07	3.921e-05	6.325	TNFAIP3
11.98	1.055	7.899	1.374e-11	3.4e-08	16.04	ZFP36L2
3.227	1.055	2	0.04893	0.1425	-4.48	MFAP5
6.788	1.054	5.334	8.905e-07	6.567e-05	5.516	CCDC102A
8.113	1.054	7.414	1.199e-10	1.537e-07	13.98	LATS2
14.84	1.053	3.995	0.0001445	0.002244	0.7402	CD74
6.372	1.052	2.214	0.0297	0.0997	-4.06	LYVE1
4.724	1.052	2.757	0.007245	0.03593	-2.83	CD3E
5.708	1.052	2.031	0.04561	0.1354	-4.421	ARSF
4.888	1.051	2.852	0.005536	0.02958	-2.591	GPR82
6.502	1.051	3.546	0.0006617	0.006472	-0.6653	CARD16
7.459	1.051	3.191	0.002035	0.01425	-1.69	EPS8L2
8.096	1.051	2.62	0.01055	0.04682	-3.162	PCSK1
5.816	1.05	5.057	2.703e-06	0.0001439	4.468	GPR132
10.12	1.05	4.795	7.522e-06	0.0002966	3.504	HCLS1
6.303	1.046	4.456	2.721e-05	0.0007097	2.297	DENND1C
2.484	1.045	3.209	0.001923	0.01368	-1.639	ANKRD7
2.135	1.044	2.344	0.0216	0.07912	-3.787	HOXB9
7.289	1.044	3.612	0.0005326	0.005545	-0.4659	FLJ36031
6.26	1.044	5.045	2.833e-06	0.0001482	4.423	CCDC96
11.37	1.044	4.337	4.22e-05	0.0009384	1.887	CD68
8.045	1.043	4.256	5.672e-05	0.001165	1.61	INHBB
7.296	1.042	4.01	0.0001371	0.002166	0.7891	KCNMB1
2.17	1.042	3.186	0.002069	0.01443	-1.706	PVRL4
5.507	1.038	2.592	0.01136	0.04961	-3.227	CYP19A1
1.516	1.038	2.364	0.02052	0.07627	-3.743	SIGLEC12
1.067	1.038	2.916	0.004619	0.02582	-2.429	PSORS1C2
4.189	1.038	2.709	0.00827	0.03954	-2.948	STEAP4
2.673	1.038	1.77	0.08062	0.2034	-4.888	MAB21L2
8.916	1.038	4.381	3.595e-05	0.0008458	2.037	C21orf63
5.92	1.038	3.794	0.000289	0.003595	0.09791	P2RY6
0.9212	1.038	3.327	0.001336	0.01064	-1.308	TNFRSF9
9.726	1.037	3.901	0.0001999	0.002805	0.439	PLIN2
9.039	1.037	4.331	4.324e-05	0.0009551	1.864	CCDC109B
5.787	1.037	3.113	0.002581	0.01695	-1.905	RSPH4A
2.815	1.037	1.725	0.08853	0.2175	-4.963	CXCL13
3.825	1.037	4.551	1.911e-05	0.0005645	2.628	TPRG1
4.844	1.036	3.528	0.0007002	0.006717	-0.7172	NCF1B
1.51	1.035	3.084	0.002815	0.01804	-1.984	IL22RA1
5.316	1.035	4.211	6.69e-05	0.001311	1.457	CCDC11
8.168	1.034	4.494	2.366e-05	0.0006534	2.428	C9orf64
10.3	1.034	5.388	7.169e-07	5.741e-05	5.721	NRP1
9.775	1.033	4.109	9.657e-05	0.001699	1.115	CCDC103
2.587	1.033	2.535	0.01322	0.05548	-3.36	FAM83G
0.755	1.033	2.762	0.007133	0.03559	-2.817	LILRA3
11.4	1.032	7.065	5.623e-10	3.603e-07	12.51	LMNA
7.401	1.032	3.962	0.0001618	0.002408	0.6352	LILRB1
7.993	1.031	4.381	3.599e-05	0.0008458	2.036	NFAM1
7.276	1.031	3.628	0.0005055	0.005333	-0.4178	TXLNB
6.12	1.031	4.935	4.373e-06	0.000201	4.014	APOBEC3F
11.39	1.031	6.421	9.355e-09	2.82e-06	9.836	DPY19L1
2.303	1.03	2.698	0.008527	0.04041	-2.975	CEACAM4
6.997	1.03	3.37	0.001165	0.009614	-1.183	GPR65
1.284	1.029	3.634	0.0004951	0.005246	-0.3988	HAL
10.31	1.029	4.449	2.797e-05	0.0007187	2.271	CTSC
7.124	1.029	4.92	4.639e-06	0.0002081	3.959	WDR78
9.244	1.028	5.431	6.024e-07	5.166e-05	5.886	MICALL2
5.413	1.028	5.063	2.645e-06	0.000142	4.488	GALNT12
2.061	1.027	3.252	0.001685	0.01246	-1.519	GPR141
4.446	1.027	1.77	0.08053	0.2033	-4.888	TMED7.TICAM2
5.399	1.025	1.546	0.1261	0.279	-5.241	HOXA4
10.96	1.025	3.672	0.0004361	0.00481	-0.2819	HMOX1
5.299	1.024	3.45	0.0009019	0.008053	-0.9491	LOC100233209
7.183	1.024	2.983	0.003791	0.02236	-2.252	IGFBP6
6.611	1.024	2.5	0.01448	0.05926	-3.44	TMIE
10.4	1.023	3.9	0.0002008	0.002813	0.435	LAMB1
7.615	1.022	3.875	0.0002187	0.002979	0.3557	THBD
7.461	1.022	5.066	2.609e-06	0.0001404	4.501	ARHGAP9
7.21	1.019	3.928	0.0001822	0.002619	0.5249	SUSD2
5.179	1.018	3.206	0.001945	0.01377	-1.65	DOK2
8.864	1.017	4.18	7.476e-05	0.00142	1.353	PDLIM1
7.503	1.016	4.9	5.011e-06	0.0002181	3.886	ELF4
4.065	1.016	3.188	0.002056	0.01436	-1.7	PCOTH
9.996	1.016	3.336	0.001299	0.01043	-1.282	MSR1
8.292	1.016	3.303	0.001439	0.01121	-1.376	FAM181A
1.884	1.016	3.082	0.002835	0.01815	-1.99	SLAMF1
7.644	1.016	2.694	0.008618	0.04061	-2.984	PTPRU
9.068	1.016	3.311	0.001405	0.01101	-1.354	C2
3.483	1.015	2.365	0.02048	0.07615	-3.741	ZBBX
12.38	1.015	4.307	4.713e-05	0.001017	1.784	IFITM3
6.47	1.015	3.643	0.0004805	0.005136	-0.3711	CCL5
3.356	1.015	3.16	0.002236	0.01529	-1.776	P4HA3
3.043	1.015	2.962	0.004035	0.0234	-2.308	KLF17
5.469	1.014	1.82	0.07255	0.1892	-4.803	C5orf49
0.004848	1.014	3.423	0.0009842	0.008549	-1.029	SAGE1
4.098	1.013	3.415	0.001009	0.00872	-1.052	HCG26
3.247	1.013	4.423	3.082e-05	0.0007687	2.181	CD300LB
10.63	1.013	5.891	8.95e-08	1.414e-05	7.692	IL13RA1
5.729	1.013	2.511	0.01407	0.05799	-3.415	NSUN7
1.588	1.012	2.312	0.02339	0.08367	-3.855	TIMD4
8.236	1.012	4.69	1.126e-05	0.0003892	3.125	RNASE4
12.9	1.011	3.829	0.0002568	0.003309	0.2069	MT2A
0.1914	1.011	3.423	0.0009852	0.008549	-1.03	LEP
5.581	1.011	3.826	0.0002594	0.003328	0.1977	CD300C
3.492	1.011	3.399	0.001064	0.009063	-1.1	LRG1
12.32	1.01	5.727	1.78e-07	2.294e-05	7.04	HSPB1
3.98	1.009	2.757	0.007238	0.03593	-2.83	FRRS1
11.37	1.009	3.211	0.001912	0.01362	-1.634	HLA.DRB1
6.558	1.009	4.098	0.0001003	0.00175	1.08	HFE
9.522	1.008	5.57	3.41e-07	3.566e-05	6.424	GPC4
6.685	1.008	2.961	0.004053	0.02345	-2.312	CFD
9.171	1.007	3.582	0.0005869	0.005927	-0.5551	HLA.DOA
0.7901	1.007	2.169	0.03307	0.1078	-4.151	SPINK1
5.284	1.007	4.312	4.629e-05	0.001003	1.8	SNX20
5.804	1.007	3.796	0.0002869	0.003585	0.1045	DNAJC22
7.358	1.007	4.572	1.763e-05	0.0005357	2.704	ZBTB42
8.624	1.007	5.401	6.807e-07	5.538e-05	5.77	PPP1R3B
5.779	1.006	4.132	8.875e-05	0.001592	1.193	LOC151534
4.648	1.006	2.922	0.004533	0.02549	-2.412	NFATC2
6.527	1.005	3.311	0.001402	0.01099	-1.352	MMP11
10.87	1.005	3.917	0.0001892	0.002697	0.4898	MAPK4
0.05298	1.005	2.673	0.009129	0.04228	-3.035	CXorf41
0.07722	1.004	3.219	0.001866	0.01343	-1.612	PLEKHN1
7.977	1.004	3.19	0.002041	0.01428	-1.693	VAV3
7.739	1.004	2.524	0.01362	0.05665	-3.387	CYP1B1
0.6687	1.003	2.027	0.04604	0.1362	-4.429	C13orf30
5.5	1.003	3.088	0.002785	0.01789	-1.974	S100A2
11.46	1.002	6.11	3.541e-08	7.298e-06	8.572	TNFRSF1A
12.46	1.002	2.554	0.01256	0.05334	-3.316	IGFBP2
0.3972	1.002	2.474	0.0155	0.06219	-3.499	ACMSD
9.643	1.002	3.33	0.001324	0.01056	-1.3	MT1E
4.617	1.002	3.763	0.0003209	0.003831	0.001185	LAMP3
12.51	1.001	8.306	2.217e-12	1.515e-08	17.77	TPP1
12.04	1	4.752	8.871e-06	0.0003303	3.349	ITGB8
7.128	1	3.86	0.0002304	0.003089	0.3073	RDH5
11.21	1	5.272	1.144e-06	7.948e-05	5.28	TRIM47
8.939	1	5.035	2.95e-06	0.0001531	4.385	MYO1F
7.958	1	4.442	2.872e-05	0.0007315	2.247	RAC2
4.27	0.9995	3.674	0.0004337	0.004803	-0.2768	AGPAT9
5.593	0.9994	2.422	0.01771	0.0686	-3.615	SPATA18
7.767	0.9984	4.477	2.522e-05	0.0006741	2.368	PIK3R5
2.094	0.9984	3.245	0.001722	0.01266	-1.539	APOBEC3A
2.807	0.9982	2.772	0.006941	0.03494	-2.792	EPPK1
6.613	0.997	4.364	3.828e-05	0.0008729	1.978	SYTL3
8.386	0.9968	4.757	8.727e-06	0.00033	3.364	P4HA2
12.06	0.9961	4.854	6.002e-06	0.0002466	3.716	ACTN1
5.632	0.9956	3.367	0.001175	0.009664	-1.191	RAB42
10.48	0.9953	3.7	0.0003974	0.004495	-0.1962	ADORA1
9.46	0.995	5.171	1.717e-06	0.000107	4.896	OSBPL3
8.857	0.9949	6.753	2.215e-09	9.662e-07	11.2	TCTN2
8.497	0.9943	4.883	5.344e-06	0.0002292	3.826	METRNL
6.814	0.9927	5.704	1.958e-07	2.418e-05	6.95	CTF1
6.412	0.992	2.573	0.01194	0.05137	-3.271	CD48
1.795	0.9917	3.061	0.003016	0.01897	-2.046	SIRPG
10.65	0.9906	4.449	2.792e-05	0.0007187	2.273	NTN1
6.271	0.99	2.13	0.03629	0.1152	-4.229	C7
0.06988	0.9896	3.157	0.002255	0.01539	-1.784	ABCB11
9.286	0.9892	4.929	4.48e-06	0.0002036	3.992	RHBDF2
7.943	0.988	3.773	0.0003103	0.003755	0.03221	HDHD3
5.636	0.9871	4.624	1.449e-05	0.0004709	2.888	CYP2S1
1.837	0.9868	2.807	0.006295	0.03249	-2.706	ANXA13
7.88	0.9864	2.743	0.00754	0.03692	-2.866	MT1M
7.059	0.9862	2.523	0.01365	0.05673	-3.389	FAM111B
10.68	0.9858	4.461	2.676e-05	0.0007006	2.313	GADD45A
-0.2237	0.9858	5.305	1.003e-06	7.137e-05	5.404	CTAGE6
8.875	0.9854	4.098	0.0001003	0.00175	1.079	SAMD9
7.152	0.9846	3.33	0.001322	0.01055	-1.298	JAK3
7.536	0.984	3.344	0.001267	0.01023	-1.259	MYO5C
8.875	0.9824	4.233	6.176e-05	0.001239	1.531	LSP1
8.216	0.9821	2.96	0.004065	0.02349	-2.315	OXTR
8.056	0.9812	6.674	3.128e-09	1.21e-06	10.88	RELB
9.597	0.9801	3.926	0.0001838	0.002638	0.5166	ATF3
4.322	0.9798	3.431	0.0009581	0.008405	-1.004	CCDC81
9.222	0.9792	3.583	0.0005861	0.005927	-0.5539	SEL1L3
9.197	0.9787	4.718	1.013e-05	0.0003611	3.224	FZD1
0.4918	0.9785	2.55	0.0127	0.05381	-3.326	GPR144
10.61	0.9778	5.402	6.771e-07	5.53e-05	5.775	ARPC1B
2.007	0.9775	3.259	0.001649	0.01226	-1.499	APOBEC3H
12.2	0.977	3.48	0.0008207	0.007511	-0.8627	EGR1
1.919	0.9769	2.737	0.00765	0.03738	-2.879	WDR65
5.044	0.9768	2.264	0.02635	0.09133	-3.957	CLEC4E
7.057	0.9767	3.413	0.001017	0.008763	-1.059	LY96
11.52	0.9763	4.039	0.0001234	0.002008	0.8863	ITGA7
7.378	0.9763	3.887	0.0002099	0.002906	0.3938	EMB
-0.3339	0.9761	2.633	0.01017	0.04553	-3.13	FAM27B
2.486	0.9759	2.194	0.03121	0.1033	-4.102	INSRR
5.088	0.9752	2.367	0.02039	0.07596	-3.737	CHIT1
7.262	0.9749	3.335	0.001303	0.01043	-1.285	HYDIN
10.12	0.9736	3.944	0.0001724	0.002516	0.5761	HLA.DMA
6.321	0.9733	3.08	0.002849	0.01821	-1.995	TMEM71
4.226	0.9733	3.181	0.002099	0.01458	-1.718	CST7
3.939	0.9727	2.167	0.03328	0.1084	-4.156	GZMA
6.695	0.9721	2.419	0.01788	0.06902	-3.624	EDA2R
7.462	0.9718	4.525	2.108e-05	0.0006019	2.536	PPP1R13L
9.43	0.9701	4.377	3.644e-05	0.0008511	2.024	SPI1
7.092	0.9686	4.491	2.389e-05	0.0006555	2.419	CCDC74B
1.015	0.9684	3.843	0.0002442	0.003217	0.2536	IL27
0.8796	0.968	2.661	0.009441	0.04322	-3.065	PF4
7.737	0.9679	2.466	0.01583	0.06318	-3.518	SIGLEC1
0.657	0.9671	2.766	0.007068	0.03543	-2.808	MT1DP
8.084	0.967	4.198	7.002e-05	0.001349	1.414	NCF2
10.61	0.9656	2.563	0.01229	0.05246	-3.297	RBP1
5.064	0.9643	3.867	0.0002253	0.003043	0.3279	GXYLT2
11.42	0.9642	5.876	9.551e-08	1.472e-05	7.63	IQGAP1
8.75	0.9638	4.366	3.798e-05	0.0008704	1.985	FERMT3
5.756	0.9634	3.196	0.002003	0.01407	-1.676	WDR49
4.27	0.9634	2.487	0.01499	0.06079	-3.47	EXOC3L2
6.604	0.9634	2.2	0.03075	0.1022	-4.089	FABP5
8.327	0.963	3.301	0.001448	0.01125	-1.381	SHROOM3
9.23	0.9626	4.424	3.064e-05	0.000766	2.186	CHST6
9.328	0.9621	3.694	0.0004049	0.004558	-0.2134	ADAMTS1
7.12	0.9616	2.175	0.03266	0.1069	-4.14	BTBD11
5.018	0.9615	2.823	0.006014	0.03147	-2.665	KMO
2.168	0.9611	3.14	0.002381	0.01601	-1.833	GRAP2
8.243	0.9603	4.096	0.000101	0.001755	1.073	CASP1
2.614	0.9602	2.757	0.007235	0.03593	-2.829	RUFY4
6.977	0.96	2.75	0.007383	0.03638	-2.847	E2F7
8.325	0.9594	2.252	0.02711	0.0932	-3.982	CNGA3
5.717	0.9589	4.007	0.0001382	0.002176	0.7813	LRRC6
8.283	0.958	5.286	1.083e-06	7.656e-05	5.331	ZDHHC12
1.568	0.9579	3.041	0.003202	0.01972	-2.1	SBSN
7.643	0.9576	5.086	2.412e-06	0.0001329	4.575	PDIA5
9.222	0.9575	4.964	3.902e-06	0.0001866	4.122	UNC93B1
1.38	0.9566	2.49	0.01489	0.06053	-3.464	ANKRD1
9.882	0.9563	4.224	6.387e-05	0.001271	1.5	FGFRL1
10.01	0.9539	4.281	5.189e-05	0.001094	1.694	ERBB2
5.606	0.9535	3.925	0.0001843	0.002642	0.5142	FAM164C
7.558	0.9527	3.482	0.0008143	0.007479	-0.8556	GPR183
6.133	0.9526	4.078	0.0001077	0.001829	1.013	TTC25
11.03	0.9521	3.573	0.0006063	0.006066	-0.585	HLA.DPB1
11.85	0.9519	4.189	7.247e-05	0.001387	1.382	CLIC1
7.001	0.9516	2.267	0.02615	0.0909	-3.951	SEMA3A
7.428	0.9507	2.424	0.01765	0.06845	-3.612	COL12A1
8.668	0.9505	2.057	0.04302	0.1298	-4.372	PCDHGB2
8.93	0.9502	3.832	0.0002538	0.003282	0.218	OLFML2B
17.28	0.9501	4.094	0.0001018	0.001758	1.065	CLU
8.691	0.9494	3.535	0.0006865	0.006616	-0.6991	FYB
12.69	0.9492	3.815	0.0002689	0.003419	0.1645	LAPTM5
3.955	0.949	3.378	0.001136	0.009474	-1.16	KLHDC7B
8.276	0.9486	3.925	0.0001839	0.002638	0.5162	CCR1
3.716	0.9477	3.673	0.0004349	0.004809	-0.2793	TREML1
12.91	0.9475	3.765	0.0003186	0.00382	0.00757	S100A6
-0.3219	0.9473	3.835	0.000251	0.003265	0.2282	DYDC1
5.162	0.9467	3.354	0.001226	0.009982	-1.23	TEKT2
5.842	0.9461	3.795	0.0002884	0.003592	0.09967	VMO1
8.24	0.946	3.663	0.0004501	0.004924	-0.3109	FAS
8.701	0.9459	4.017	0.0001335	0.002129	0.8138	HCK
6.6	0.9456	3.952	0.0001679	0.002482	0.6007	NEXN
10.67	0.9444	5.049	2.795e-06	0.0001469	4.436	TRIP6
8.577	0.9435	4.619	1.474e-05	0.0004765	2.872	MAFF
9.343	0.9433	2.517	0.01385	0.05732	-3.401	HLA.DQA1
0.2926	0.943	2.933	0.00439	0.02487	-2.384	IL24
2.751	0.943	1.961	0.05335	0.1519	-4.552	SLAMF9
1.147	0.9429	2.799	0.006434	0.03302	-2.725	CCR4
11.75	0.9417	4.222	6.417e-05	0.001274	1.495	NPC2
6.871	0.9411	3.78	0.0003034	0.003702	0.05298	TICAM2
6.033	0.9411	3.044	0.003173	0.01963	-2.092	DSC2
6.462	0.9408	3.767	0.0003171	0.003817	0.01219	RUNX2
5.497	0.9405	2.83	0.005907	0.03105	-2.649	PCDP1
6.667	0.9403	2.577	0.01182	0.05101	-3.262	C1orf201
8.094	0.94	2.366	0.02046	0.0761	-3.74	LUM
6.339	0.9396	3.968	0.0001584	0.002379	0.6548	TLR5
11.15	0.9394	3.074	0.002898	0.01843	-2.01	TAGLN
8.332	0.9391	3.914	0.0001913	0.002718	0.4797	DOCK2
5.525	0.9391	2.534	0.01324	0.05552	-3.362	F2RL2
10.84	0.9391	2.983	0.003792	0.02236	-2.252	GPNMB
9.265	0.9383	5.125	2.066e-06	0.0001212	4.722	IRF1
11.24	0.937	3.116	0.002554	0.01685	-1.896	MDK
6.527	0.9367	5.578	3.289e-07	3.512e-05	6.458	CCDC151
10.5	0.9364	5.006	3.309e-06	0.000165	4.277	CSDA
1.389	0.9362	2.601	0.01109	0.0487	-3.206	ICOS
10.14	0.9359	4.005	0.0001392	0.002187	0.7745	IFITM2
1.916	0.9357	3.04	0.003206	0.01973	-2.101	LY9
7.221	0.9344	3.484	0.0008092	0.00744	-0.8499	WDFY4
9.008	0.9342	3.398	0.001065	0.009063	-1.101	FCGR1A
0.8041	0.9341	3.085	0.002806	0.01799	-1.981	VNN 3.00
2.431	0.9337	2.421	0.01776	0.06873	-3.618	PROK2
5.453	0.9328	4.41	3.225e-05	0.0007919	2.138	SLC17A9
6.394	0.9328	1.645	0.104	0.2431	-5.091	ADAM6
12.1	0.9327	3.337	0.001292	0.01039	-1.277	HLA.DPA1
5.183	0.9321	3.317	0.001379	0.01087	-1.337	C17orf60
7.071	0.932	4.447	2.811e-05	0.0007203	2.267	ISG20
8.592	0.9314	4.2	6.953e-05	0.001343	1.421	CSF3R
8.712	0.9311	4.537	2.015e-05	0.0005842	2.579	C15orf52
2.353	0.9297	2.694	0.008633	0.04064	-2.986	TCHH
8.717	0.9296	3.073	0.002912	0.0185	-2.015	GMPR
5.496	0.9293	3.747	0.0003385	0.003995	-0.04813	RIPK3
3.323	0.9289	2.475	0.01546	0.06213	-3.497	CXCR6
1.495	0.9284	4.449	2.796e-05	0.0007187	2.272	SPATA1
1.87	0.9282	2.598	0.01119	0.04904	-3.214	XG
14.17	0.9274	3.706	0.0003891	0.004427	-0.1768	FN1
7.744	0.9273	3.663	0.0004493	0.004923	-0.3093	MNDA
4.753	0.9271	2.619	0.01057	0.0469	-3.164	PHLDA2
8.667	0.9261	3.513	0.0007364	0.006947	-0.7634	FMNL1
7.486	0.9257	3.859	0.0002317	0.003103	0.3021	NCF4
8.892	0.9252	4.667	1.232e-05	0.0004147	3.04	ANTXR2
10.43	0.9237	6.551	5.329e-09	1.917e-06	10.37	RAB13
3.658	0.9227	2.498	0.01456	0.05949	-3.445	MGAM
10.92	0.9226	5.931	7.558e-08	1.23e-05	7.852	PLOD3
1.924	0.9223	2.916	0.00462	0.02582	-2.429	EOMES
5.684	0.922	3.725	0.0003654	0.004196	-0.1187	LCA5L
7.597	0.922	5.185	1.623e-06	0.0001024	4.949	NOD1
7.599	0.922	3.827	0.0002581	0.003316	0.2023	VAV1
10.12	0.9216	3.836	0.0002504	0.003259	0.2304	SLC2A3
9.988	0.9203	3.786	0.0002972	0.003652	0.07184	CD93
6.27	0.9202	5.461	5.332e-07	4.773e-05	6.001	DZIP1L
0.01218	0.9197	3.066	0.002969	0.01876	-2.032	TUBA4B
0.177	0.9197	3.379	0.001132	0.009464	-1.157	TCN1
6.061	0.9196	4.746	9.096e-06	0.000336	3.325	STX11
3.454	0.9168	2.848	0.005613	0.02985	-2.603	C9orf117
9.771	0.9163	3.671	0.0004371	0.004817	-0.2839	GLIPR1
2.567	0.9159	3.261	0.001641	0.01221	-1.495	SPATA12
4.865	0.9154	3.214	0.001897	0.01357	-1.627	CD1D
5.592	0.9149	1.895	0.06175	0.1687	-4.672	ZDHHC8P1
2.88	0.9148	2.133	0.03606	0.1146	-4.224	FCN1
6.045	0.9144	3.659	0.000455	0.004959	-0.3209	RASGRP4
4.73	0.9144	2.647	0.009797	0.04432	-3.097	CXCR2
6.471	0.9142	3.706	0.000389	0.004427	-0.1765	IL4I1
1.709	0.9141	3.654	0.0004623	0.005005	-0.3357	C9orf66
4.426	0.9131	1.64	0.1051	0.2449	-5.099	F5
8.723	0.9128	4.186	7.327e-05	0.001396	1.372	CYTH4
0.6439	0.9127	2.13	0.03625	0.1151	-4.229	MMP8
4.461	0.9124	2.712	0.00821	0.0393	-2.941	IL1A
13.47	0.9118	2.958	0.004085	0.02358	-2.319	HLA.DRA
2.02	0.9115	2.507	0.01422	0.05845	-3.425	C21orf121
9.397	0.9114	2.568	0.0121	0.05186	-3.283	MFAP4
7.309	0.9113	2.355	0.02099	0.0775	-3.762	CCDC8
5.964	0.9112	2.631	0.01024	0.04579	-3.136	SLFN13
9.672	0.911	4.121	9.235e-05	0.001635	1.156	DCBLD2
10	0.9109	4.378	3.639e-05	0.0008511	2.025	HK2
11.13	0.9109	4.473	2.556e-05	0.0006796	2.356	IFI16
12.33	0.9105	3.229	0.001809	0.01315	-1.584	COL4A2
8.084	0.9098	3.136	0.00241	0.01615	-1.843	IL32
2.244	0.9096	2.196	0.03099	0.1028	-4.096	SLC10A6
8.511	0.909	5.556	3.609e-07	3.756e-05	6.37	PLK3
7.788	0.9086	3.941	0.0001745	0.002536	0.5649	SIX5
0.9962	0.9085	3.59	0.0005725	0.00583	-0.5322	DPRXP4
6.887	0.908	2.488	0.01496	0.0607	-3.469	NWD1
7.839	0.908	2.891	0.004962	0.02719	-2.493	KIAA1199
2.503	0.9075	1.908	0.06004	0.1651	-4.649	C1orf87
5.501	0.9073	2.487	0.01497	0.06072	-3.469	PTGES
2.752	0.9072	2.19	0.03145	0.1038	-4.108	FAM3B
2.209	0.9068	2.467	0.01579	0.06304	-3.516	GJB3
5.337	0.9063	2.735	0.007707	0.0376	-2.885	C21orf88
7.541	0.9062	1.828	0.07139	0.187	-4.79	FOSB
7.933	0.9059	5.024	3.08e-06	0.0001562	4.345	HIVEP3
1.015	0.9059	2.212	0.02987	0.1001	-4.064	ENTHD1
7.711	0.9051	4.707	1.055e-05	0.0003723	3.186	FZD5
10.73	0.9049	4.367	3.783e-05	0.0008695	1.989	PLOD2
2.749	0.9048	1.83	0.07109	0.1867	-4.787	RASSF10
10.17	0.9048	4.144	8.508e-05	0.001553	1.233	ITGA5
9.276	0.9035	2.916	0.004619	0.02582	-2.429	ANGPT2
4.998	0.9035	3.309	0.001411	0.01104	-1.358	C17orf87
1.98	0.903	2.198	0.03092	0.1026	-4.094	C4orf6
3.059	0.9019	2.336	0.02202	0.08016	-3.803	LOC100134868
9.726	0.9018	3.966	0.0001595	0.002391	0.6483	CECR1
5.086	0.9013	2.812	0.006205	0.03213	-2.693	C6orf165
9.335	0.9007	4.483	2.458e-05	0.0006649	2.392	SLC39A8
4.488	0.8998	2.043	0.04438	0.1328	-4.398	HLA.DQB2
8.808	0.8987	3.768	0.0003158	0.003804	0.01575	CD37
3.356	0.8981	2.381	0.01966	0.0739	-3.706	KCNQ4
6.03	0.8979	3.163	0.002216	0.01518	-1.768	IL2RG
5.021	0.8976	5.507	4.412e-07	4.391e-05	6.18	TMEM217
7.397	0.8973	5.385	7.246e-07	5.781e-05	5.711	CCDC46
10.48	0.897	3.709	0.0003851	0.004399	-0.1673	TGFB2
8.943	0.8965	2.744	0.007508	0.03683	-2.862	HAP1
6.675	0.8964	4.383	3.574e-05	0.000844	2.042	FAM113B
7.872	0.8947	2.339	0.02186	0.07979	-3.797	STC2
5.758	0.8933	2.509	0.01415	0.05824	-3.42	TTC18
6.292	0.8933	2.01	0.0478	0.1402	-4.46	DPP4
3.045	0.8928	3.191	0.002035	0.01425	-1.69	ABCA12
5.995	0.8928	2.684	0.008873	0.04144	-3.01	HPSE
10.89	0.8926	3.971	0.000157	0.002365	0.663	CTGF
1.342	0.8924	2.987	0.003746	0.02214	-2.241	FETUB
5.83	0.8917	2.183	0.03202	0.1053	-4.123	GJD3
5.279	0.8914	1.544	0.1266	0.2797	-5.245	HOXB7
8.767	0.8913	2.912	0.004666	0.02596	-2.438	IQGAP2
6.133	0.8908	2.402	0.01867	0.07119	-3.661	ACTG2
10.4	0.8905	5.495	4.626e-07	4.474e-05	6.136	H6PD
8.587	0.8899	3.546	0.0006615	0.006472	-0.6651	PIK3AP1
3.318	0.8898	3.09	0.002762	0.01781	-1.967	FLJ36777
8.455	0.8894	3.442	0.0009276	0.008203	-0.9749	RNASE6
1.776	0.8893	2.428	0.01745	0.06792	-3.602	ELANE
7.04	0.8888	1.799	0.07588	0.1949	-4.84	CDKN2B
7.478	0.8887	3.622	0.0005157	0.005427	-0.4363	CLEC7A
5.786	0.8885	2.889	0.004992	0.02732	-2.499	C10orf107
5.118	0.8882	1.906	0.06026	0.1655	-4.652	C11orf70
9.764	0.8879	4.148	8.375e-05	0.001534	1.247	PHLDA3
9.109	0.8876	2.895	0.004905	0.02695	-2.483	PCOLCE
7.434	0.8874	2.542	0.01299	0.05476	-3.345	CMYA5
0.5362	0.8872	1.835	0.07031	0.1852	-4.778	AGR3
0.3901	0.8863	2.427	0.01751	0.06811	-3.605	CBWD5
1.538	0.8861	2.449	0.01654	0.06536	-3.556	LGALS9C
2.739	0.8859	2.823	0.006015	0.03147	-2.665	CD200R1
2.298	0.8858	2.716	0.008121	0.039	-2.932	NPC1L1
11.99	0.8855	5.765	1.518e-07	2.02e-05	7.191	ZFP36L1
5.773	0.8852	3.489	0.0007953	0.007361	-0.8339	TRIM6
9.385	0.885	2.017	0.0471	0.1386	-4.448	HLA.DRB5
5.905	0.8849	3.392	0.001086	0.009171	-1.119	PALM3
6.301	0.8846	2.175	0.03266	0.1069	-4.14	SLC4A11
7.11	0.8842	3.39	0.001093	0.009215	-1.125	ABCA7
5.806	0.8842	3.388	0.0011	0.00924	-1.13	ARL 11.00
11.4	0.8835	3.653	0.0004642	0.005019	-0.3394	CSF1R
3.516	0.8834	2.649	0.009736	0.04413	-3.092	SILV
6.403	0.883	2.818	0.006096	0.03174	-2.677	NOX4
8.876	0.8824	1.805	0.07486	0.1929	-4.829	SULF1
8.86	0.8818	3.3	0.001453	0.01126	-1.384	PTPRC
8.757	0.8817	5.452	5.515e-07	4.859e-05	5.969	ARHGAP4
5.03	0.8817	1.962	0.05332	0.1519	-4.551	TSPAN2
10.93	0.8809	4.384	3.557e-05	0.000842	2.047	ABCA1
10.21	0.8806	3.309	0.001414	0.01106	-1.36	CTSS
3.904	0.8803	3.516	0.0007296	0.006902	-0.7549	LOC283050
5.138	0.8795	3.02	0.003402	0.02062	-2.155	LDLRAD2
3.307	0.8779	2.214	0.02969	0.09968	-4.059	ZBP1
5.374	0.8778	3.277	0.001562	0.01182	-1.451	SIGLEC5
5.709	0.8778	2.82	0.006065	0.03166	-2.672	CD300LF
9.529	0.8777	4.508	2.244e-05	0.0006299	2.478	SBNO2
8.022	0.8776	4.508	2.241e-05	0.0006299	2.479	AGPAT2
6.277	0.8766	3.041	0.003201	0.01972	-2.1	MAPK13
12.14	0.8761	4.262	5.549e-05	0.001145	1.631	BGN
6.532	0.8757	3.293	0.001483	0.01143	-1.403	TMEM37
4.502	0.8744	4.031	0.0001271	0.00205	0.8594	BTBD19
10.79	0.8742	4.547	1.936e-05	0.0005692	2.616	SHC1
4.791	0.8738	2.604	0.01101	0.04842	-3.2	CLEC18C
8.527	0.8736	4.788	7.732e-06	0.0003017	3.478	RNF135
1.241	0.8727	2.217	0.02952	0.09929	-4.055	CD3G
8.261	0.8724	4.826	6.676e-06	0.0002694	3.616	STBD1
10.77	0.8717	2.862	0.00538	0.02896	-2.566	RASD1
-0.09157	0.8717	3.226	0.001828	0.01324	-1.593	KPNA7
0.334	0.8716	2.378	0.01983	0.07441	-3.713	FLJ45983
5.155	0.8711	3.208	0.001931	0.01371	-1.643	TNFRSF10C
4.886	0.8711	2.369	0.02029	0.07567	-3.733	AMICA1
8.512	0.871	2.653	0.009648	0.04382	-3.084	ECHDC2
11.59	0.8705	4.729	9.689e-06	0.0003503	3.266	PTPRF
5.138	0.8704	2.758	0.007217	0.03589	-2.827	CASC1
5.297	0.8703	2.589	0.01145	0.04988	-3.235	VNN 2.00
8.138	0.8701	4.281	5.183e-05	0.001094	1.695	STXBP2
10.37	0.8697	5.132	2.006e-06	0.0001195	4.749	GUSB
7.871	0.8694	4.094	0.0001016	0.001758	1.067	MYO7A
4.175	0.8692	3.3	0.001452	0.01126	-1.384	MACC1
4.665	0.8685	3.576	0.0005996	0.006019	-0.5748	TBC1D10C
5.618	0.8674	3.173	0.002153	0.01485	-1.742	KLF5
9.66	0.8674	5.1	2.283e-06	0.0001272	4.627	AGTRAP
1.144	0.8669	2.956	0.004112	0.02372	-2.325	CLRN3
12.77	0.8668	4.223	6.403e-05	0.001273	1.497	LGALS3BP
3.485	0.8665	3.356	0.001216	0.009922	-1.222	B3GNT8
7.11	0.8663	5.188	1.607e-06	0.0001017	4.958	TTC26
6.509	0.866	2.755	0.00729	0.0361	-2.836	NCRNA00092
8.999	0.8658	2.308	0.02365	0.08435	-3.865	SFRP4
4.34	0.8656	1.686	0.09572	0.229	-5.026	RHOD
0.8929	0.8655	2.669	0.009233	0.04259	-3.045	KRT23
8.774	0.8654	4.579	1.719e-05	0.0005276	2.728	PTPN6
8.202	0.8653	2.681	0.008943	0.0417	-3.017	LRRC16A
8.724	0.8651	3.804	0.0002797	0.00352	0.128	SQRDL
8.313	0.8649	3.45	0.0009041	0.008066	-0.9514	CD86
9.454	0.8648	3.06	0.003026	0.019	-2.049	FAM129A
9.967	0.8643	3.907	0.0001962	0.002766	0.4563	LCP1
11.01	0.8643	7.276	2.218e-10	1.977e-07	13.39	CAST
10.24	0.8641	3.877	0.0002173	0.002964	0.3615	YAP1
7.548	0.8635	4.301	4.827e-05	0.001034	1.761	DEF6
7.167	0.8631	3.496	0.0007775	0.007242	-0.8132	TRIM34
7.901	0.8629	2.085	0.04026	0.1243	-4.317	ETV4
3.796	0.8627	2.685	0.008826	0.04126	-3.005	GPR77
4.666	0.8625	3.239	0.001756	0.01283	-1.557	EFCAB6
1.699	0.8619	1.52	0.1326	0.2891	-5.28	WT1
9.419	0.8618	3.855	0.0002344	0.003135	0.2915	SYTL4
0.2423	0.8614	2.667	0.009278	0.04272	-3.049	C21orf84
6.614	0.8613	4.045	0.0001212	0.001989	0.9033	RUNX3
2.796	0.8612	2.791	0.006589	0.03362	-2.746	PDCD1
9.058	0.861	3.588	0.0005758	0.005853	-0.5376	NCKAP1L
8.894	0.8609	3.656	0.0004593	0.004977	-0.3297	SLC7A7
0.05873	0.8608	3.548	0.0006573	0.006444	-0.6592	SIRPD
6.904	0.8606	3.404	0.001047	0.008953	-1.086	CD33
6.489	0.8606	2.817	0.00612	0.03181	-2.68	PRPH
10.72	0.8605	6.189	2.539e-08	6.123e-06	8.888	HEXB
4.397	0.8601	2.152	0.03441	0.1109	-4.185	OSR2
8.469	0.8597	3.911	0.0001933	0.002738	0.4702	PION
7.118	0.8595	3.403	0.00105	0.00897	-1.088	HCST
8.962	0.8595	5.14	1.942e-06	0.0001167	4.78	ITPRIP
4.776	0.8587	3.447	0.0009123	0.008118	-0.9596	C19orf35
10.23	0.8586	3.612	0.0005331	0.005547	-0.4667	HSPB6
3.708	0.8573	4.179	7.499e-05	0.00142	1.35	FBXL13
11.56	0.8571	5.109	2.197e-06	0.0001241	4.663	FKBP9
8.832	0.8563	3.88	0.0002154	0.002944	0.3697	TBXAS1
5.568	0.8562	3.045	0.003161	0.01958	-2.088	C11orf93
2.689	0.8557	2.461	0.01602	0.06375	-3.528	SIT 1.00
11.86	0.8554	5.151	1.86e-06	0.0001132	4.82	PDIA4
0.4343	0.8552	3.332	0.001313	0.0105	-1.292	SFTPB
4.359	0.8547	4.742	9.217e-06	0.000338	3.313	CSDAP1
9.866	0.8545	3.534	0.0006868	0.006616	-0.6994	WEE1
14.02	0.8544	3.994	0.0001448	0.002247	0.738	A2M
1.915	0.8541	1.829	0.07123	0.1869	-4.788	TTC29
5.531	0.8531	2.938	0.004334	0.02463	-2.372	TTC39A
9.469	0.8529	5.693	2.05e-07	2.502e-05	6.906	RASSF8
5.432	0.8529	3.33	0.001321	0.01054	-1.298	PIK3R6
7.501	0.8526	3.971	0.0001569	0.002365	0.6637	CCDC146
7.581	0.8521	4.143	8.547e-05	0.001555	1.228	IRAK2
2.424	0.8521	1.733	0.08702	0.2149	-4.95	RIBC2
9.104	0.8518	2.99	0.00372	0.022	-2.235	VAMP8
8.448	0.8515	2.402	0.01864	0.07112	-3.659	EYA2
2.118	0.851	2.152	0.03445	0.111	-4.186	SKAP1
5.112	0.8505	3.14	0.002378	0.016	-1.831	RPS2P32
3.402	0.8503	2.549	0.01274	0.05392	-3.328	LOC100272216
7.462	0.8496	3.384	0.001113	0.009341	-1.142	SP140L
7.682	0.8493	2.765	0.007075	0.03545	-2.809	CLEC18B
5.954	0.8479	2.189	0.03157	0.1041	-4.111	DLEC1
7.383	0.8478	3.944	0.0001723	0.002516	0.5768	PILRA
7.701	0.8478	3.212	0.001908	0.01361	-1.632	ENPEP
4.031	0.8474	2.05	0.04365	0.1312	-4.385	CCL8
7.832	0.8472	3.657	0.0004589	0.004975	-0.3288	TEAD3
10.53	0.8469	3.704	0.0003923	0.004449	-0.1844	EHD2
3.249	0.8468	2.516	0.0139	0.05749	-3.404	C3orf52
13.43	0.8463	3.325	0.001343	0.01068	-1.313	IGFBP7
14.03	0.8461	3.556	0.0006408	0.006319	-0.6358	HLA.B
5.116	0.8456	3.242	0.001742	0.01277	-1.55	SP140
7.818	0.8454	4.17	7.765e-05	0.001455	1.318	APOL3
8.745	0.8452	4.623	1.455e-05	0.000472	2.884	IL4R
6.613	0.845	4.52	2.141e-05	0.0006096	2.522	GIMAP1
0.3578	0.8449	3.295	0.001477	0.0114	-1.399	VSIG8
5.604	0.8446	2.402	0.01866	0.07118	-3.661	APOBEC3B
7.564	0.8446	4.264	5.522e-05	0.001143	1.635	ZDHHC1
2.245	0.8443	2.323	0.02275	0.08194	-3.832	GTSF1
8.808	0.8442	4.158	8.094e-05	0.001496	1.279	LCP2
5.654	0.844	2.837	0.005785	0.03057	-2.63	MFSD7
9.555	0.8436	2.207	0.0302	0.1008	-4.074	HLA.DQB1
10.25	0.843	2.555	0.01254	0.05327	-3.314	SRPX
8.467	0.843	4.043	0.0001217	0.001992	0.8992	PARVG
9.147	0.8419	4.133	8.849e-05	0.001591	1.196	FXYD5
3.41	0.8419	3.357	0.001216	0.009921	-1.222	PDE6G
11.26	0.8417	4.319	4.514e-05	0.0009856	1.824	LOC100129034
8.018	0.8414	4.964	3.904e-06	0.0001866	4.121	FES
8.247	0.8413	3.631	0.0005006	0.005288	-0.4089	CD58
5.682	0.8406	4.19	7.207e-05	0.001381	1.387	IL15RA
5.146	0.8405	2.157	0.03402	0.1101	-4.175	TBC1D3C
8.528	0.8404	5.113	2.167e-06	0.0001235	4.676	CTBS
4.612	0.8402	2.295	0.02438	0.08634	-3.891	ANKRD5
6.743	0.8392	3.372	0.001158	0.009571	-1.178	POU2F2
9.087	0.8392	4.544	1.961e-05	0.0005726	2.604	RIN3
7.406	0.8391	3.614	0.0005294	0.005524	-0.4604	JUB
12.44	0.839	3.933	0.000179	0.002579	0.5414	LGALS1
2.922	0.8389	2.486	0.01505	0.06093	-3.474	ARHGEF5
9.124	0.8388	3.874	0.0002195	0.002987	0.3521	PRIC285
4.066	0.8385	1.97	0.05233	0.1497	-4.535	DNAH6
5.61	0.8382	3.48	0.0008189	0.007508	-0.8608	SPINT1
9.209	0.838	2.031	0.04567	0.1355	-4.422	NPNT
5.885	0.8378	2.995	0.003665	0.02178	-2.222	RRAD
1.239	0.8366	3.231	0.001799	0.01309	-1.579	TRPC2
7.323	0.8364	3.201	0.001974	0.01391	-1.663	PLBD1
2.692	0.8362	2.827	0.005948	0.0312	-2.655	PTGER2
9.026	0.8359	4.013	0.0001353	0.002145	0.8012	SLC15A3
10.92	0.8352	3.165	0.002205	0.01513	-1.763	SRGN
5.312	0.8352	1.413	0.1615	0.3299	-5.43	PITX1
6.486	0.8348	3.881	0.0002142	0.002939	0.3748	TMEM106A
5.536	0.8347	3.217	0.001877	0.01349	-1.617	TRAF3IP3
5.161	0.8344	2.484	0.0151	0.06107	-3.477	PLEK2
5.979	0.8338	1.699	0.09316	0.2251	-5.004	C10orf105
7.637	0.8337	5.587	3.177e-07	3.428e-05	6.491	RPGR
10.01	0.8329	4.63	1.418e-05	0.0004631	2.908	DTX3L
10.25	0.8322	3.169	0.002174	0.01498	-1.75	CYBB
8.624	0.8319	1.242	0.2181	0.4017	-5.649	NNAT
8.49	0.8316	3.272	0.001586	0.01195	-1.464	EGR2
6.815	0.831	5.724	1.796e-07	2.299e-05	7.031	CA13
-0.1093	0.8302	2.969	0.003958	0.02308	-2.291	MRGPRX3
1.772	0.8302	1.802	0.07537	0.194	-4.834	C20orf200
2.055	0.8298	3.269	0.001601	0.01202	-1.472	NR1I2
10.18	0.8298	3.09	0.002766	0.01782	-1.968	C5orf62
1.283	0.829	2.61	0.01083	0.04781	-3.186	OR2A7
9.009	0.8288	4.334	4.279e-05	0.0009473	1.874	TNFSF13
7.272	0.8282	4.554	1.885e-05	0.0005601	2.641	C9orf167
9.888	0.827	3.277	0.001559	0.01181	-1.448	VAMP5
3.175	0.8267	3.501	0.0007657	0.007158	-0.7992	FOXP3
2.028	0.8264	2.636	0.01009	0.04531	-3.123	FSCN2
5.628	0.8263	2.87	0.005268	0.02849	-2.547	EXPH5
7.825	0.8259	4.816	6.947e-06	0.0002771	3.579	ADPRH
6.247	0.8252	3.081	0.002836	0.01815	-1.991	MPZL2
1.89	0.8246	1.69	0.09491	0.2278	-5.019	VSTM1
1.053	0.8245	2.142	0.03524	0.1128	-4.205	CLCNKB
7.601	0.8243	3.225	0.001832	0.01325	-1.595	APOBEC3G
7.29	0.8241	4.281	5.187e-05	0.001094	1.694	IKBKE
5.953	0.8241	3.882	0.0002138	0.002938	0.3767	MAP4K1
5.885	0.8239	3.74	0.000347	0.004058	-0.07106	PCSK4
9.486	0.8236	3.679	0.0004254	0.004742	-0.2589	SP100
7.495	0.8234	5.618	2.792e-07	3.094e-05	6.613	AIFM2
0.9343	0.8233	3.124	0.002493	0.01654	-1.874	HRASLS2
-0.02237	0.8231	2.699	0.008508	0.04035	-2.973	ITLN2
8.537	0.8229	3.414	0.001012	0.008732	-1.055	CASP4
2.663	0.8226	2.547	0.01282	0.05417	-3.333	PARP15
11.1	0.8219	4.121	9.227e-05	0.001635	1.157	IRS2
6.485	0.8215	4.187	7.303e-05	0.001396	1.375	C14orf139
7.648	0.821	3.554	0.0006452	0.006353	-0.6421	IKZF1
9.194	0.8209	4.286	5.092e-05	0.001083	1.711	SPSB1
2.616	0.8206	2.781	0.00678	0.03432	-2.771	LAMB4
0.5689	0.8205	3.086	0.002798	0.01795	-1.978	C20orf123
7.143	0.8203	1.89	0.06243	0.17	-4.681	TSTD1
5.563	0.819	1.914	0.05921	0.1636	-4.637	C1orf194
9.595	0.8186	2.746	0.00747	0.03671	-2.858	LZTS1
8.012	0.8185	4.74	9.294e-06	0.000339	3.305	RREB1
7.47	0.8184	1.802	0.07531	0.1939	-4.833	CXCL10
3.244	0.8181	1.943	0.05559	0.1563	-4.585	MOCOS
3.578	0.8179	2.704	0.008385	0.03997	-2.96	GPR55
3.723	0.8178	2.906	0.004743	0.02629	-2.453	LTB
7.407	0.8176	3.887	0.0002104	0.002906	0.3916	CCDC74A
1.09	0.8176	2.611	0.01081	0.04774	-3.184	PYHIN1
8.314	0.8173	6.06	4.392e-08	8.495e-06	8.367	NFKB2
7.882	0.8173	3.896	0.0002036	0.002846	0.4218	C2orf77
1.52	0.8169	2.857	0.00547	0.02928	-2.58	PADI1
6.775	0.8165	1.596	0.1144	0.2601	-5.166	THNSL2
4.782	0.8165	4.6	1.589e-05	0.0004995	2.802	ATP8B3
6.723	0.8164	3.953	0.000167	0.00247	0.6057	KATNAL2
7.296	0.8163	2.672	0.009151	0.04235	-3.037	ZBTB7C
1.438	0.8163	2.348	0.02137	0.07847	-3.778	FER1L5
9.913	0.8158	4.571	1.77e-05	0.0005368	2.7	CYP27A1
6.724	0.8158	3.462	0.0008672	0.007832	-0.9132	PRAM1
9.635	0.8157	5.235	1.33e-06	9.031e-05	5.137	C1orf85
7.42	0.8156	6.2	2.412e-08	5.958e-06	8.936	GLB1L
7.97	0.8155	4.5	2.309e-05	0.0006432	2.451	PQLC3
9.225	0.8151	2.961	0.004052	0.02344	-2.312	MS4A7
10.44	0.8151	3.054	0.003076	0.0192	-2.064	TYROBP
-0.2472	0.815	2.636	0.01009	0.04531	-3.124	TMEM190
1.24	0.8148	2.831	0.005884	0.03096	-2.645	POM121L1P
6.378	0.8145	2.783	0.006737	0.03416	-2.766	LRRC48
9.932	0.8142	2.955	0.004126	0.02377	-2.328	ADORA3
10.33	0.814	3.337	0.001293	0.01039	-1.278	TUBB6
5.436	0.8139	3.988	0.0001476	0.002271	0.72	KCNK6
7.671	0.8138	2.364	0.02054	0.07627	-3.743	LIPG
9.544	0.8127	3.531	0.0006934	0.006661	-0.7082	IGDCC4
7.023	0.8126	4.479	2.498e-05	0.0006695	2.377	FLT3LG
8.86	0.8118	4.963	3.918e-06	0.0001868	4.118	TRAM2
7.548	0.8118	2.993	0.003692	0.02188	-2.228	GLI2
5.728	0.8118	2.69	0.008711	0.04086	-2.994	CD69
5.87	0.8116	3.29	0.001499	0.01151	-1.413	PSTPIP2
8.633	0.8111	3.113	0.002581	0.01695	-1.905	SLC6A6
6.065	0.811	2.174	0.03267	0.1069	-4.141	COL15A1
8.818	0.8107	3.389	0.001096	0.009227	-1.127	SASH3
10.4	0.8105	3.726	0.0003639	0.004187	-0.1151	CD4
4.761	0.8099	3.174	0.002141	0.0148	-1.737	C1orf228
3.43	0.8095	2.723	0.007968	0.03846	-2.915	TNFRSF8
5.094	0.8094	2.877	0.005163	0.02805	-2.529	IL12RB1
12.19	0.8089	5.689	2.078e-07	2.521e-05	6.893	GRN
12.1	0.8081	4.164	7.918e-05	0.001472	1.299	FSTL1
5.451	0.8075	1.527	0.1309	0.2866	-5.27	HOXA5
8.968	0.807	3.055	0.003064	0.01916	-2.061	CD248
1.837	0.8066	3.204	0.001958	0.01383	-1.656	SH3D20
9.432	0.8066	3.852	0.0002374	0.003161	0.2798	DYNLT3
5.751	0.8063	1.767	0.08105	0.2042	-4.893	CCL4L2
3.365	0.8062	2.715	0.008133	0.03905	-2.933	NFE2
-0.4051	0.806	3.904	0.0001978	0.002783	0.4487	CLCA3P
5.282	0.8051	3.057	0.003055	0.01912	-2.058	RHOH
7.806	0.8049	4.895	5.101e-06	0.0002211	3.869	UNC13D
8.333	0.8044	4.561	1.835e-05	0.0005492	2.666	SH3TC1
0.1019	0.8038	2.865	0.005342	0.02882	-2.559	CEACAM3
10.79	0.8035	5.82	1.204e-07	1.749e-05	7.411	SH3BP2
5.809	0.8032	2.536	0.01318	0.05534	-3.358	PDGFRL
6.133	0.8026	1.75	0.08392	0.2096	-4.921	COL4A6
11.95	0.8026	3.488	0.0007973	0.00737	-0.8363	S100A16
0.3855	0.8022	2.757	0.007244	0.03593	-2.83	FOLR3
8.774	0.8019	2.968	0.003965	0.02311	-2.292	CAV2
2.515	0.8005	2.68	0.008965	0.04177	-3.019	KRT8
9.717	0.8002	2.488	0.01495	0.06068	-3.468	PIPOX
0.4558	0.8001	2.564	0.01223	0.05226	-3.292	EMR3
1.452	0.7994	2.252	0.02713	0.09323	-3.982	PLEKHG6
8.968	0.7991	3.701	0.0003955	0.00448	-0.1919	KIAA1522
3.255	0.7991	2.388	0.01932	0.07298	-3.69	EPHX3
9.124	0.799	3.373	0.001155	0.009547	-1.175	FAM46A
3.375	0.7987	2.284	0.02506	0.08815	-3.915	KIAA1257
7.919	0.798	4.237	6.083e-05	0.001227	1.545	FCHSD1
5.296	0.7978	2.836	0.005806	0.03065	-2.633	WDR66
3.303	0.7978	2.648	0.009765	0.04422	-3.094	CCR7
11.76	0.7977	4.765	8.437e-06	0.0003225	3.396	ITPKB
1.936	0.7976	2.417	0.01794	0.06916	-3.626	FFAR2
11.81	0.7969	4.726	9.827e-06	0.0003547	3.253	SCARA3
7.038	0.7968	4.001	0.0001411	0.002209	0.7622	C9orf116
8.682	0.7967	3.795	0.0002881	0.003592	0.1007	PLCB2
4.39	0.7962	2.78	0.006795	0.03437	-2.774	VEGFC
4.643	0.7962	3.172	0.002156	0.01486	-1.743	C16orf54
-0.2578	0.796	3.744	0.000342	0.004018	-0.05774	TNS4
6.274	0.7959	2.701	0.008456	0.04018	-2.967	ANKRD45
3.212	0.7954	3.652	0.0004664	0.00503	-0.3437	GPBAR1
10.87	0.7949	4.306	4.737e-05	0.001021	1.779	MYL12A
8.619	0.7947	3.281	0.001541	0.01173	-1.438	EVI2B
6.784	0.7943	3.785	0.0002977	0.003655	0.07034	LTB4R
8.759	0.7942	3.662	0.0004509	0.004926	-0.3126	ST8SIA4
10.63	0.7941	4.563	1.824e-05	0.0005474	2.672	SREBF1
7.429	0.7939	3.989	0.0001474	0.002269	0.7213	TLR1
11.97	0.7936	4.851	6.058e-06	0.0002484	3.708	LAMB2
6.706	0.7935	3.992	0.0001459	0.002255	0.7312	IMPA2
9.05	0.7934	4.377	3.645e-05	0.0008511	2.024	MMP19
9.569	0.7931	3.489	0.000797	0.00737	-0.836	INPP5D
8.929	0.7931	2.807	0.006291	0.03248	-2.705	CNN2
8.961	0.7929	5.031	2.991e-06	0.0001541	4.372	HMHA1
11.71	0.7928	3.289	0.001505	0.01153	-1.416	AHNAK
10.62	0.7928	4.949	4.142e-06	0.0001938	4.065	MAN2B1
9.196	0.7925	4.625	1.444e-05	0.00047	2.891	HEBP1
6.823	0.792	2.134	0.03596	0.1144	-4.222	COL7A1
10.94	0.7914	4.679	1.177e-05	0.0004034	3.083	FAM129B
2.387	0.7903	2.443	0.01679	0.06601	-3.569	TIGIT
9.536	0.7902	4.167	7.823e-05	0.001459	1.311	VWA5A
0.5489	0.7902	1.826	0.07157	0.1873	-4.792	TMPRSS7
10.34	0.79	4.208	6.753e-05	0.001319	1.448	NAV2
4.254	0.7895	3.994	0.0001449	0.002247	0.7371	C14orf176
6.55	0.7887	3.766	0.0003183	0.003819	0.008436	ARNTL2
11.1	0.7882	5.809	1.263e-07	1.761e-05	7.365	GAA
10.23	0.7881	3.038	0.00323	0.01982	-2.108	CD53
0.1911	0.7873	3.963	0.0001613	0.002405	0.6378	UTF1
7.752	0.7873	5.341	8.664e-07	6.436e-05	5.542	TRADD
6.796	0.7867	3.992	0.0001458	0.002255	0.7318	RASAL3
3.654	0.7865	1.925	0.05782	0.1607	-4.618	PAPPA2
7.267	0.7862	1.963	0.05314	0.1514	-4.548	DBX2
3.759	0.7861	1.37	0.1746	0.3458	-5.488	CNPY1
2.674	0.7857	2.453	0.01635	0.06483	-3.546	SH2D1A
6.895	0.7843	2.555	0.01254	0.05327	-3.314	LY75
9.929	0.7842	2.862	0.005387	0.02898	-2.567	CPVL
6.714	0.7841	4.415	3.173e-05	0.0007843	2.153	LOC100132707
7.797	0.7839	3.472	0.0008404	0.007644	-0.8845	PSD4
2.792	0.7837	2.661	0.009442	0.04322	-3.065	PATL2
3.598	0.7835	3.064	0.00299	0.01885	-2.038	MEFV
8.161	0.7833	3.557	0.000637	0.006291	-0.6303	ARHGEF37
10.44	0.7833	2.634	0.01016	0.04552	-3.13	BST2
4.826	0.7833	1.887	0.06278	0.1706	-4.685	MORN5
13.02	0.783	4.384	3.55e-05	0.000842	2.048	NRCAM
5.251	0.7828	2.748	0.007422	0.03653	-2.852	TNFRSF11A
10.23	0.7823	3.827	0.0002578	0.003314	0.2034	LAMA5
8.649	0.7816	4.245	5.92e-05	0.001205	1.571	IKBIP
8.992	0.7815	4.272	5.367e-05	0.001118	1.662	MAFK
9.506	0.7808	3.677	0.0004284	0.004767	-0.2656	APOL6
10.93	0.7807	2.82	0.006077	0.03169	-2.674	CSRP2
9.268	0.7805	4.585	1.679e-05	0.0005182	2.749	MYO1E
6.115	0.7804	1.454	0.15	0.3134	-5.374	HLA.DQA2
10.41	0.7797	4.206	6.814e-05	0.001324	1.439	KANK2
10.93	0.7789	5.48	4.931e-07	4.631e-05	6.075	SMOX
9.295	0.7786	3.244	0.00173	0.01271	-1.543	C3AR1
8.79	0.7783	3.745	0.0003414	0.004014	-0.05623	RNF149
10.46	0.7781	3.892	0.0002065	0.00287	0.4088	SIPA1L1
8.917	0.7779	3.495	0.0007801	0.007256	-0.8162	SYK
10.05	0.7775	3.127	0.002472	0.01645	-1.867	EMILIN1
1.182	0.7773	2.407	0.01841	0.0705	-3.649	NLRP14
4.189	0.7769	2.433	0.01721	0.06717	-3.591	LILRA1
7.607	0.7763	4.771	8.271e-06	0.0003187	3.415	GALNT4
11.65	0.7758	4.765	8.447e-06	0.0003225	3.395	PLXNB2
4.226	0.7755	2.491	0.01483	0.06034	-3.461	SLC2A14
1.794	0.7753	1.151	0.2531	0.4445	-5.754	HOXB8
9.596	0.7753	2.961	0.004048	0.02344	-2.311	HAVCR2
4.176	0.7752	1.528	0.1304	0.286	-5.267	NRG1
7.974	0.7751	4.528	2.081e-05	0.0005983	2.548	FAM114A1
9.876	0.7749	3.138	0.002389	0.01604	-1.836	CD97
10.54	0.7745	3.492	0.0007877	0.007314	-0.8252	PRRX1
3.399	0.7738	2.923	0.004519	0.02545	-2.41	C17orf82
8.125	0.7738	3.808	0.0002759	0.003489	0.1407	TRAF1
8.401	0.773	2.724	0.007932	0.03836	-2.911	MT1F
9.102	0.7728	5.485	4.826e-07	4.577e-05	6.096	TRIP10
0.3564	0.7727	3.031	0.0033	0.02013	-2.127	PDZD3
9.843	0.7721	3.13	0.002449	0.01636	-1.858	MYL9
6.22	0.7719	2.901	0.004815	0.02661	-2.466	C1orf113
10.88	0.7717	6.71	2.666e-09	1.072e-06	11.03	PTPN12
9.519	0.7717	2.031	0.04561	0.1354	-4.421	OCIAD2
5.18	0.7714	3.338	0.001289	0.01037	-1.276	FSIP1
-0.3097	0.7712	2.662	0.009411	0.04313	-3.062	C6orf103
9.9	0.7712	2.691	0.008684	0.04078	-2.991	RAB34
8.94	0.7711	3.947	0.0001706	0.002505	0.5859	B3GNT5
8.382	0.7711	3.887	0.0002104	0.002906	0.3917	RAB20
7.754	0.7708	2.943	0.004264	0.02435	-2.357	SLC37A2
4.287	0.7706	1.427	0.1575	0.3243	-5.411	OTOS
9.457	0.7704	2.837	0.005784	0.03057	-2.63	PAMR1
11.7	0.7698	6.14	3.12e-08	6.776e-06	8.692	GALNT2
0.4083	0.769	2.841	0.005719	0.03028	-2.62	KIR2DL4
4.574	0.7689	1.244	0.2171	0.4004	-5.646	RGS22
3.693	0.7688	2.881	0.005109	0.0278	-2.519	CD27
7.526	0.7687	2.739	0.007617	0.03724	-2.875	ITGA4
9.723	0.7684	3.427	0.0009711	0.008461	-1.017	MXRA8
10.74	0.7678	4.986	3.572e-06	0.0001756	4.205	TNKS1BP1
4.278	0.7674	3.109	0.002609	0.01709	-1.915	CLDN7
8.974	0.7672	2.886	0.005033	0.02746	-2.506	EMP2
14.4	0.7667	4.584	1.684e-05	0.0005182	2.747	CTSB
-0.4182	0.7666	3.247	0.001713	0.01261	-1.534	ZCCHC5
12.42	0.7656	3.793	0.0002899	0.003602	0.0949	SAT1
0.6505	0.7655	3.026	0.003344	0.02033	-2.139	C1orf223
3.737	0.7654	2.075	0.04127	0.1264	-4.338	SPRED3
7.511	0.7652	2.768	0.007025	0.03526	-2.803	ITGAL
2.079	0.7651	1.999	0.049	0.1426	-4.481	ANKK1
8.865	0.764	2.798	0.006454	0.03309	-2.728	LDLR
3.887	0.7637	3.89	0.0002082	0.002889	0.4014	FLJ10661
2.748	0.7634	3.241	0.001745	0.01277	-1.551	IL23A
5.97	0.7632	4.197	7.024e-05	0.001352	1.411	FAM70B
7.433	0.7627	2.285	0.02501	0.08799	-3.913	FHL2
-0.3031	0.7626	3.206	0.001942	0.01375	-1.648	SLC28A3
8.506	0.7622	3.066	0.002971	0.01877	-2.033	CD300A
4.21	0.762	2.696	0.008582	0.04055	-2.98	TRPV4
8.61	0.7614	3.974	0.0001551	0.002347	0.6741	DDB2
6.205	0.7614	2.897	0.004868	0.02681	-2.476	BST1
8.606	0.7607	3.657	0.0004584	0.004975	-0.3278	TRIM5
8.598	0.7605	5.653	2.417e-07	2.787e-05	6.75	WIPI1
8.018	0.7604	3.313	0.001394	0.01095	-1.347	XKR8
7.936	0.7601	1.71	0.09114	0.2215	-4.987	AZGP1
6.086	0.7599	2.721	0.008004	0.0386	-2.919	MFI2
5.278	0.7598	1.844	0.06892	0.1825	-4.762	INMT
12.48	0.7595	5.466	5.216e-07	4.736e-05	6.022	SEPN1
4.871	0.7594	3.613	0.0005311	0.005539	-0.4633	PRSS36
3.063	0.759	2.112	0.03781	0.119	-4.264	GZMB
8.063	0.7589	4.67	1.214e-05	0.0004127	3.054	GALM
8.709	0.758	3.128	0.002469	0.01645	-1.865	IER5L
9.449	0.758	4.681	1.166e-05	0.000401	3.092	SLC12A7
10.49	0.7577	4.329	4.348e-05	0.0009572	1.859	TIPARP
11.34	0.7576	4.696	1.102e-05	0.000385	3.145	CTSL1
11.67	0.7569	4.205	6.826e-05	0.001325	1.438	ADAM9
6.124	0.7564	3.038	0.00323	0.01982	-2.108	IL28RA
4.376	0.7562	2.133	0.03603	0.1146	-4.223	PLA2R1
9.388	0.7562	4.081	0.0001064	0.001811	1.025	DENND3
7.69	0.756	3.664	0.0004479	0.004915	-0.3064	FGR
5.344	0.7558	2.898	0.004866	0.02681	-2.476	CBLN3
9.007	0.7558	2.752	0.00735	0.03628	-2.843	PLVAP
10.64	0.7555	4.044	0.0001214	0.001992	0.9015	CXCL16
-0.3709	0.7554	3.303	0.00144	0.01121	-1.376	ZBED2
8.815	0.7552	4.049	0.0001194	0.001973	0.9171	ERO1L
8.595	0.7551	3.324	0.001349	0.01069	-1.317	DOCK8
2.688	0.7551	2.935	0.004363	0.02475	-2.378	ALS2CR12
4.002	0.7547	1.405	0.1638	0.3323	-5.44	CCL3L1
2.735	0.7547	2.057	0.04303	0.1298	-4.373	GPR172B
10.2	0.7546	3.965	0.0001605	0.002398	0.6424	PARP14
1.052	0.7541	2.009	0.04795	0.1405	-4.463	CER1
8.681	0.7541	2.293	0.02451	0.08661	-3.895	UHRF1
10.57	0.754	2.817	0.006114	0.03179	-2.68	HSPG2
9.679	0.7535	3.801	0.0002823	0.003544	0.1195	PARP10
5.991	0.7527	2.871	0.005249	0.02842	-2.543	CMAH
7.665	0.7527	2.416	0.01802	0.06943	-3.63	PIR
10.37	0.7525	4.415	3.169e-05	0.0007843	2.154	TWSG1
4.381	0.752	1.609	0.1115	0.2553	-5.146	CD209
8.332	0.7519	1.836	0.07018	0.1849	-4.776	TMEM132E
0.6258	0.7519	3.024	0.003363	0.02043	-2.144	RNF148
7.951	0.7516	2.951	0.004168	0.02395	-2.337	IL18
5.733	0.7516	3.496	0.0007784	0.007247	-0.8142	PIH1D2
9.637	0.7515	6.86	1.386e-09	7.106e-07	11.65	TTC7A
11.94	0.7512	3.625	0.0005099	0.005377	-0.4258	CD151
12.45	0.7512	4.132	8.89e-05	0.001593	1.192	MYH9
6.512	0.751	1.167	0.2467	0.4365	-5.736	HOXB3
8.027	0.7508	3.125	0.002491	0.01653	-1.873	CMKLR1
4.313	0.7508	1.848	0.06837	0.1815	-4.755	ADAMTS12
6.304	0.7506	3.61	0.0005356	0.005559	-0.4711	GCH1
5.371	0.75	2.58	0.01173	0.05072	-3.256	TNFSF8
1.633	0.7499	2.743	0.007533	0.0369	-2.865	FAM7A2
10.93	0.7498	5.122	2.087e-06	0.0001212	4.712	NFKBIA
11.66	0.7496	3.486	0.0008036	0.007414	-0.8435	TMBIM1
9.393	0.7491	2.91	0.004695	0.02608	-2.444	LAMA2
2.439	0.7487	2.574	0.01193	0.05135	-3.271	LOC647121
10.11	0.7486	4.432	2.974e-05	0.0007509	2.214	GAL3ST4
7.515	0.7486	4.37	3.744e-05	0.000866	1.998	MAP7D3
2.356	0.7475	2.327	0.02251	0.08129	-3.822	GP1BA
3.877	0.7474	1.959	0.05366	0.1525	-4.556	CACNG6
9.489	0.7473	3.458	0.0008789	0.007913	-0.9255	DAB2
1.73	0.7473	1.721	0.08909	0.2185	-4.968	FOXA3
5.299	0.7472	2.326	0.02261	0.08157	-3.826	SNAI1
-0.2654	0.747	3.436	0.0009436	0.008299	-0.9905	CPN2
6.483	0.7467	2.804	0.006346	0.0327	-2.713	PRKCDBP
9.818	0.7466	4.283	5.155e-05	0.001093	1.7	MYD88
7.595	0.7464	2.183	0.03204	0.1054	-4.124	SYT12
-0.2393	0.7464	2.774	0.0069	0.03481	-2.787	FAM74A3
7.009	0.7464	4.186	7.315e-05	0.001396	1.373	MAML3
8.841	0.7463	1.033	0.3048	0.5038	-5.879	POSTN
6.781	0.7455	3.345	0.001263	0.0102	-1.257	ITPRIPL1
5.25	0.7454	2.943	0.00426	0.02434	-2.357	CXorf21
11.6	0.7451	2.547	0.01281	0.05417	-3.333	C4A
9.95	0.7449	3.657	0.0004586	0.004975	-0.3282	RFTN1
1.878	0.7448	2.527	0.01349	0.05627	-3.378	DMBT1
10.91	0.7445	4.091	0.0001028	0.001766	1.057	SH3PXD2B
8.331	0.7443	2.592	0.01138	0.04968	-3.229	PABPC1L
4.856	0.7442	3.966	0.0001598	0.002393	0.6467	C14orf174
7.653	0.7438	4.113	9.504e-05	0.00168	1.129	KIF16B
7.782	0.7432	3.222	0.00185	0.01334	-1.604	DUSP23
10.59	0.7427	3.842	0.0002452	0.003223	0.2498	BHLHE41
7.795	0.7426	2.416	0.01798	0.0693	-3.628	SPON2
10.26	0.7419	3.015	0.003451	0.02085	-2.168	TRIM22
4.256	0.7419	3.032	0.003282	0.02006	-2.122	TAS1R1
5.796	0.7413	3.293	0.001484	0.01143	-1.404	TNFSF4
9.537	0.7412	4.895	5.118e-06	0.0002213	3.866	ITPKC
7.902	0.741	4.076	0.0001086	0.001837	1.005	RNF144B
3.23	0.7409	1.87	0.06514	0.1753	-4.716	RDM1
3.609	0.7404	2.563	0.01228	0.05242	-3.296	FLJ26850
2.704	0.74	2.381	0.01966	0.0739	-3.706	HLA.J
6.775	0.7397	3.002	0.003592	0.02149	-2.203	OBFC2A
7.946	0.7397	3.895	0.0002042	0.002851	0.4194	ACP6
8.34	0.7395	3.474	0.0008353	0.007614	-0.8789	PPIC
0.9806	0.7394	2.447	0.01663	0.06559	-3.561	C12orf70
3.26	0.7393	1.395	0.167	0.3359	-5.454	KRT17
12.6	0.7392	3.053	0.003087	0.01924	-2.067	GPC1
4.515	0.7384	1.968	0.0526	0.1502	-4.54	WNK4
7.411	0.738	2.239	0.02795	0.09524	-4.008	AMIGO2
8.768	0.7377	3.843	0.0002447	0.003222	0.2516	EHBP1L1
4.39	0.7367	2.25	0.02727	0.09352	-3.987	TMEM200B
1.048	0.7367	2.626	0.01039	0.04633	-3.149	C17orf55
5.073	0.7358	3.376	0.001145	0.009518	-1.167	LOC653113
6.446	0.7355	3.015	0.003453	0.02085	-2.168	EBI3
9.063	0.7351	3.056	0.003059	0.01913	-2.059	HLA.F
9.93	0.7351	3.317	0.001376	0.01085	-1.335	PLSCR1
3.382	0.7343	1.532	0.1296	0.2845	-5.262	CYP11A1
4.808	0.7333	2.242	0.02775	0.09474	-4.002	NKG7
10.67	0.7331	4.218	6.528e-05	0.001287	1.479	TPST1
7.021	0.733	3.071	0.002926	0.01857	-2.019	NHS
-0.1654	0.7322	2.794	0.006524	0.03336	-2.737	MYL7
8.486	0.7321	4.369	3.755e-05	0.0008669	1.996	SERPINB8
2.545	0.7319	2.343	0.02163	0.07917	-3.788	CRTAM
7.995	0.7318	2.505	0.01431	0.05872	-3.43	SOD3
10.35	0.7315	2.765	0.007084	0.03548	-2.811	ACTA2
7.867	0.7309	3.315	0.001385	0.0109	-1.341	GIMAP2
5.436	0.7305	3.159	0.002245	0.01535	-1.779	SEPT1
11.04	0.7305	4.143	8.539e-05	0.001555	1.229	CYBRD1
9.253	0.7305	3.518	0.0007245	0.006862	-0.7485	PGCP
6.734	0.7304	1.017	0.3123	0.5114	-5.895	CDKN2A
6.875	0.7303	3.647	0.0004736	0.005079	-0.3579	HLX
6.231	0.7301	3.509	0.0007471	0.007022	-0.7766	TEX9
1.821	0.73	2.293	0.02453	0.08665	-3.896	RORC
1.818	0.7299	1.491	0.1399	0.2992	-5.321	UPK3A
-0.3014	0.7283	3.248	0.001707	0.01259	-1.531	C20orf141
9.35	0.7278	4.631	1.408e-05	0.0004611	2.915	CNPY4
3.829	0.727	2.456	0.01624	0.06446	-3.54	PMFBP1
10.5	0.7261	1.946	0.05522	0.1554	-4.58	MGP
1.414	0.7259	1.848	0.06836	0.1815	-4.755	CHRNB4
5.394	0.7257	2.576	0.01187	0.0512	-3.266	LOC387646
11.3	0.7257	3.103	0.002655	0.01732	-1.931	SERPINH1
6.259	0.7255	2.972	0.003922	0.02292	-2.283	OSGIN1
7.399	0.7254	3.768	0.0003158	0.003804	0.01577	KCNQ1
1.91	0.725	1.723	0.08872	0.2179	-4.965	LIMS3
8.309	0.7247	2.445	0.01673	0.06589	-3.566	CADPS2
6.296	0.7235	2.25	0.02722	0.09345	-3.985	GCK
5.445	0.7234	2.743	0.007531	0.0369	-2.865	LTC4S
3.457	0.7232	3.704	0.0003914	0.004446	-0.1823	C20orf134
13.04	0.723	4.762	8.562e-06	0.000325	3.382	SQSTM1
8.737	0.7227	4.668	1.227e-05	0.0004139	3.044	KREMEN1
7.117	0.7227	3.407	0.001035	0.008876	-1.075	MICA
6.94	0.7223	3.069	0.002946	0.01866	-2.025	TLR3
9.631	0.7219	4.173	7.679e-05	0.001443	1.328	FNDC3B
6.204	0.7216	2.804	0.006352	0.03273	-2.714	ATP2A3
7.176	0.7214	3.279	0.001552	0.01178	-1.444	LOC644538
8.659	0.7213	4.125	9.104e-05	0.001619	1.169	TAPBPL
2.72	0.7209	2.907	0.00474	0.02629	-2.452	RPGRIP1
8.426	0.7208	3.114	0.002572	0.01694	-1.902	SPATA13
7.129	0.7207	3.183	0.002083	0.01449	-1.711	MC1R
5.053	0.7202	1.648	0.1034	0.2423	-5.086	FAM179A
10.56	0.7201	3.302	0.001445	0.01124	-1.379	NRP2
11.09	0.72	4.916	4.713e-06	0.0002087	3.944	SLC4A2
-0.1256	0.719	2.53	0.01341	0.056	-3.373	AMBP
6.648	0.7189	2.758	0.00722	0.03589	-2.827	RTP4
0.9379	0.7187	2.075	0.04127	0.1264	-4.338	UBASH3A
3.84	0.7187	2.603	0.01104	0.04855	-3.203	AMDHD1
3.933	0.7186	2.858	0.005446	0.02917	-2.576	FAM167B
7.866	0.7185	1.953	0.05437	0.1538	-4.567	LOC100130776
3.845	0.7178	4.061	0.0001143	0.001901	0.9581	POTEF
10.41	0.7178	3.123	0.002505	0.01659	-1.879	SDC2
3.44	0.7176	2.25	0.02723	0.09346	-3.985	C17orf57
9.024	0.7174	3.622	0.0005146	0.005421	-0.4342	GIMAP4
8.568	0.7172	3.795	0.0002882	0.003592	0.1005	ADAP2
7.596	0.7163	1.566	0.1213	0.2714	-5.211	MELK
0.8026	0.7163	3.135	0.002413	0.01617	-1.845	CCR3
6.515	0.7163	3.06	0.003019	0.01898	-2.047	HIST1H2BD
7.454	0.7161	2.662	0.009399	0.04311	-3.061	NMNAT3
10.14	0.7158	4.057	0.0001161	0.00193	0.9435	CHST2
6.303	0.7156	3.871	0.0002221	0.00301	0.3413	STAC3
2.944	0.7156	1.391	0.1682	0.337	-5.46	GOLT1A
10.55	0.7152	2.174	0.03273	0.1071	-4.142	TMEM176B
9.023	0.715	3.373	0.001154	0.009545	-1.175	SLC27A3
9.686	0.7149	5.019	3.142e-06	0.000158	4.326	MYO1C
10.1	0.7143	3.796	0.0002874	0.003588	0.103	SPATA20
-0.06651	0.7143	2.914	0.004636	0.02587	-2.433	C12orf50
5.273	0.7143	2.511	0.01407	0.05799	-3.415	LRRC46
1.41	0.7136	1.254	0.2134	0.3964	-5.634	AKAP14
10.85	0.7133	4.199	6.984e-05	0.001347	1.416	BCL6
8.133	0.7133	2.885	0.005042	0.02749	-2.508	SAMSN1
5.981	0.7131	2.051	0.04354	0.131	-4.383	HGF
0.8431	0.7127	2.533	0.01331	0.0557	-3.366	LOC729467
6.566	0.7127	2.501	0.01447	0.05922	-3.439	FCGR1C
7.061	0.7124	3.499	0.0007702	0.00719	-0.8046	IL6R
3.847	0.7122	1.472	0.1451	0.3065	-5.349	PLEKHG4B
-0.001723	0.7116	3.523	0.0007122	0.006788	-0.7328	WBSCR26
4.048	0.7113	3.742	0.0003442	0.004037	-0.06367	MGC23270
4.6	0.7113	3.128	0.002466	0.01644	-1.864	TLR6
1.916	0.7112	2.67	0.009218	0.04254	-3.044	FCRL6
10.65	0.7108	2.693	0.00865	0.04069	-2.987	COL5A2
3.336	0.7107	3.142	0.002363	0.01592	-1.826	EFCAB4B
6.541	0.7103	2.394	0.01903	0.07216	-3.677	PTCHD1
6.846	0.7103	2.084	0.04041	0.1246	-4.32	CEP55
7.214	0.7102	2.542	0.01299	0.05477	-3.345	AOAH
7.213	0.7101	1.456	0.1493	0.3125	-5.371	SHOX2
5.056	0.7097	4.968	3.843e-06	0.0001848	4.136	SLC16A13
0.168	0.7094	1.935	0.05655	0.1582	-4.6	CD1A
1.635	0.7094	1.204	0.2321	0.4188	-5.693	WDR69
10.58	0.7092	3.977	0.0001536	0.002331	0.6831	RNASET2
6.863	0.7079	3.35	0.001241	0.01007	-1.241	GPR3
7.518	0.7075	2.517	0.01387	0.0574	-3.403	MOSC2
8.419	0.7074	3.44	0.0009308	0.008222	-0.9781	DHX58
7.286	0.7074	2.269	0.02598	0.09041	-3.945	PRDM16
9.093	0.7074	3.254	0.001674	0.0124	-1.513	CYB561
7.078	0.707	4.482	2.47e-05	0.0006649	2.388	PDK3
1.912	0.7069	1.48	0.1428	0.3034	-5.336	GUCA1A
8.308	0.7057	3.058	0.003046	0.0191	-2.055	ICOSLG
8.08	0.7056	1.978	0.05142	0.1478	-4.521	POLR2J2
8.549	0.7055	3.427	0.0009734	0.008477	-1.019	ABI3
3.812	0.7041	1.792	0.07703	0.197	-4.852	SLC27A6
6.406	0.7039	2.501	0.01446	0.05918	-3.439	KCTD14
7.504	0.7039	2.014	0.04744	0.1394	-4.454	ABCA5
1.095	0.7037	2.422	0.01771	0.0686	-3.615	TXK
11.51	0.7034	3.366	0.001181	0.009702	-1.195	STOM
9.15	0.7033	4.208	6.75e-05	0.001319	1.448	ARHGAP29
9.965	0.7033	5.249	1.259e-06	8.661e-05	5.189	HDAC7
5.01	0.7029	2.643	0.009919	0.04472	-3.108	TMEM26
7.94	0.702	2.979	0.003837	0.02253	-2.263	ATHL1
0.7581	0.702	2.076	0.04114	0.1261	-4.335	CELA1
7.692	0.7015	3.196	0.002005	0.01408	-1.677	BIN2
8.179	0.7014	5.102	2.265e-06	0.0001269	4.634	RILPL2
10.05	0.7002	3.212	0.001909	0.01361	-1.632	LGALS9
8.303	0.6999	2.376	0.01992	0.07463	-3.717	EMILIN2
4.515	0.6998	3.038	0.003232	0.01983	-2.109	NUDT16P1
7.085	0.6996	2.96	0.00406	0.02347	-2.314	ADSSL1
0.6274	0.6992	2.91	0.0047	0.02609	-2.445	DPCR1
9.044	0.6992	4.578	1.726e-05	0.0005282	2.724	ERI1
7.443	0.6991	1.851	0.06785	0.1804	-4.749	CDH4
1.511	0.6991	2.599	0.01117	0.04897	-3.213	LOC441294
11.42	0.6991	5.426	6.14e-07	5.18e-05	5.868	CTSA
11.49	0.6991	5.431	6.01e-07	5.166e-05	5.888	SLC39A1
10.83	0.699	5.098	2.302e-06	0.0001276	4.619	KLF6
6.19	0.699	2.132	0.03612	0.1147	-4.225	ZIC5
4.42	0.6987	2.751	0.007366	0.03633	-2.845	INHA
9.306	0.6987	4.393	3.435e-05	0.0008266	2.079	TBL1X
3.672	0.6984	1.725	0.08837	0.2174	-4.962	C9orf109
6.768	0.6982	1.388	0.1689	0.3379	-5.463	PCDHGA9
9.21	0.6981	2.948	0.004199	0.0241	-2.344	IFI35
4.738	0.6981	2.52	0.01375	0.05696	-3.395	LOC285830
11.32	0.6981	4.024	0.0001301	0.002084	0.8373	PODXL
5.273	0.6979	2.448	0.0166	0.06549	-3.559	NBPF16
0.3177	0.6977	1.729	0.08767	0.216	-4.956	LOC145845
1.851	0.6975	2.484	0.01511	0.06108	-3.477	GPR157
0.8507	0.6969	1.868	0.06548	0.1759	-4.72	CCL17
0.9019	0.6965	2.535	0.01322	0.05548	-3.361	DCDC1
2.971	0.6962	1.96	0.05355	0.1523	-4.555	GZMH
7.596	0.6956	3.335	0.0013	0.01043	-1.283	MR1
9.04	0.6955	2.733	0.007743	0.03773	-2.889	LILRB4
7.479	0.6955	3.268	0.001606	0.01204	-1.476	FGD2
0.261	0.6954	2.585	0.01157	0.05026	-3.244	TNFSF11
1.446	0.6954	1.731	0.08735	0.2155	-4.953	RHBG
1.426	0.6954	1.719	0.08962	0.2192	-4.973	SVOPL
8.276	0.6948	2.092	0.03965	0.123	-4.304	NR2E1
1.349	0.6947	2.713	0.008176	0.0392	-2.938	MYOG
12.04	0.6943	2.511	0.01409	0.05805	-3.416	SPOCK2
7.749	0.6941	2.421	0.01777	0.06873	-3.618	COPZ2
7.085	0.6938	3.474	0.0008359	0.007616	-0.8795	GBGT1
1.666	0.6938	2.919	0.004578	0.02567	-2.421	PFKFB1
8.385	0.6936	3.032	0.00329	0.0201	-2.124	IRF7
7.251	0.6935	3.527	0.0007038	0.006742	-0.7219	PLEKHF1
2.396	0.6934	1.629	0.1074	0.2486	-5.116	TFAP2C
3.895	0.6933	3.213	0.001904	0.0136	-1.63	SIGLEC16
5.136	0.6931	3.27	0.001596	0.012	-1.47	GGN
4.879	0.6931	2.423	0.01766	0.06847	-3.613	C16orf71
2.866	0.6929	2.099	0.03905	0.1217	-4.291	PRLR
9.674	0.6925	3.321	0.001359	0.01075	-1.323	ERRFI1
8.776	0.6923	2.499	0.01454	0.05942	-3.443	STON1
9.054	0.6922	4.62	1.468e-05	0.0004756	2.875	LOXL3
3.89	0.6921	1.55	0.1252	0.2777	-5.236	BANK1
10.34	0.6918	3.06	0.003026	0.019	-2.049	S1PR3
7.585	0.6916	2.662	0.009402	0.04311	-3.061	SVIL
8.147	0.6916	4.359	3.902e-05	0.0008839	1.96	CASP7
2.76	0.6915	3.236	0.001773	0.01294	-1.566	FUT7
9.685	0.6912	5.005	3.316e-06	0.000165	4.275	SIPA1
5.985	0.691	1.725	0.08844	0.2174	-4.963	TMEM195
4.057	0.6907	2.664	0.009366	0.04299	-3.058	S1PR4
8.009	0.6904	2.384	0.01953	0.07352	-3.7	HCP5
2.683	0.6903	1.943	0.05558	0.1562	-4.585	B3GALT5
7.67	0.6896	2.229	0.02869	0.09699	-4.03	C21orf7
7.491	0.6895	3.406	0.00104	0.008904	-1.079	PLCG2
1.242	0.6894	2.098	0.03909	0.1218	-4.292	SLC9A11
9.128	0.6894	2.747	0.007447	0.03662	-2.855	GSDMD
2.473	0.6893	1.986	0.05055	0.146	-4.507	FAM23A
5.811	0.6893	3.545	0.0006629	0.006481	-0.6669	LOC100129534
8.922	0.6893	3.143	0.002353	0.01587	-1.822	PARP12
6.793	0.689	3.481	0.0008163	0.007491	-0.8579	CARD11
8.512	0.689	2.114	0.03768	0.1187	-4.261	FBXO17
-0.2381	0.6887	3.075	0.002888	0.01838	-2.007	PNLIPRP3
10.07	0.6886	3.07	0.002931	0.01858	-2.02	CYBA
-0.1547	0.6886	3.374	0.001151	0.009531	-1.172	EFCAB3
12.09	0.6884	4.094	0.0001016	0.001758	1.068	CALD1
8.916	0.6879	5.195	1.559e-06	9.991e-05	4.987	ZBTB7B
11.35	0.6877	3.79	0.0002926	0.003623	0.08639	PLS3
9.559	0.6877	3.549	0.0006553	0.006438	-0.6563	FAM111A
5.792	0.6876	2.224	0.02902	0.0979	-4.04	ZMYND12
6.454	0.6871	2.842	0.005701	0.03021	-2.617	ARHGAP15
10.15	0.6869	5.407	6.635e-07	5.464e-05	5.794	PML
-0.02728	0.6868	2.282	0.02516	0.08835	-3.918	C4BPB
2.336	0.6868	1.886	0.06293	0.1709	-4.687	DNAH12
1.129	0.6867	2.981	0.003815	0.02245	-2.258	SLC22A20
5.029	0.6867	1.819	0.07264	0.1893	-4.804	MAMDC2
6.968	0.6865	2.763	0.007127	0.03559	-2.816	TFEC
5.068	0.6864	2.385	0.01947	0.07335	-3.697	DAPP1
0.06667	0.6862	2.262	0.02646	0.09161	-3.961	LGALS7
9.412	0.6861	3.745	0.0003415	0.004014	-0.05625	PDLIM7
6.84	0.6858	3.297	0.001466	0.01133	-1.392	FAM86B1
6.551	0.6857	3.475	0.000834	0.007607	-0.8775	TNFRSF6B
9.629	0.6857	2.621	0.01052	0.04673	-3.16	AIF1
3.034	0.6854	1.412	0.1618	0.3302	-5.431	CYP4F3
0.7329	0.685	2.345	0.02155	0.079	-3.785	CCL27
10.97	0.6848	4.105	9.797e-05	0.001718	1.101	PLIN3
6.123	0.6846	2.764	0.007099	0.03551	-2.812	MICB
1.57	0.6843	1.433	0.1557	0.3217	-5.402	PRTN3
9.595	0.684	3.739	0.0003479	0.004062	-0.07359	TRIM14
8.701	0.6839	3.323	0.001352	0.0107	-1.319	NPL
10.44	0.6838	2.393	0.01908	0.07232	-3.68	HLA.DMB
5.515	0.6835	1.906	0.06027	0.1655	-4.652	C4orf49
4.226	0.6831	2.484	0.01512	0.06111	-3.478	RTDR1
0.6143	0.6831	2.207	0.0302	0.1008	-4.074	TXNDC3
2.65	0.6827	2.007	0.04815	0.141	-4.466	UCN2
2.009	0.6821	2.068	0.04196	0.1278	-4.351	UMODL1
8.603	0.682	3.22	0.001864	0.01342	-1.611	OLFML2A
0.8641	0.682	2.06	0.04268	0.1291	-4.366	TULP2
0.7795	0.6816	1.912	0.05953	0.1642	-4.642	LOC100131551
4.94	0.681	4.206	6.801e-05	0.001324	1.441	C21orf122
-0.285	0.6809	2.903	0.004796	0.02653	-2.463	FGG
9.575	0.6804	6.577	4.761e-09	1.743e-06	10.48	MBD2
5.6	0.6803	2.395	0.01897	0.07197	-3.675	MALL
7.833	0.6799	2.338	0.02192	0.0799	-3.799	MAN1A1
6.205	0.6797	2.497	0.01459	0.05956	-3.447	LOC643008
4.971	0.6795	2.072	0.04157	0.1271	-4.344	GRAMD2
11.05	0.6792	4.064	0.000113	0.001884	0.9687	PLXND1
7.337	0.6792	3.071	0.002928	0.01857	-2.02	CMTM7
10.49	0.6789	3.543	0.0006677	0.006506	-0.6736	PARP9
7.718	0.6787	3.741	0.0003461	0.004052	-0.06875	CASP8
13.55	0.6786	3.664	0.0004481	0.004915	-0.3068	MAP1B
2.194	0.6785	1.155	0.2517	0.443	-5.75	DEFA1B
0.6696	0.6783	1.806	0.07472	0.1928	-4.827	SOST
1.327	0.6783	1.88	0.06384	0.1729	-4.699	ZNF683
4.699	0.6778	3.813	0.0002708	0.003438	0.1578	GPR135
7.126	0.6777	1.958	0.05381	0.1528	-4.559	CH25H
10.19	0.6776	2.328	0.02247	0.08117	-3.821	OAS3
3.714	0.6773	1.271	0.2074	0.3889	-5.613	TRIM29
8.064	0.6772	2.554	0.01259	0.05342	-3.317	FCGR1B
2	0.677	1.471	0.1453	0.3067	-5.35	FLG
8.099	0.6764	5.113	2.169e-06	0.0001235	4.675	CD2AP
0.4428	0.6758	1.303	0.1962	0.3748	-5.573	C4BPA
11.12	0.6755	2.065	0.04219	0.1282	-4.356	SCG2
8.517	0.6752	3.535	0.0006844	0.006609	-0.6963	TRIM21
3.829	0.6749	1.423	0.1586	0.3258	-5.416	RSPH9
4.589	0.6748	1.645	0.1039	0.2429	-5.09	RHCE
3.843	0.6739	1.458	0.1487	0.3116	-5.368	CLEC12A
6.284	0.6737	3.593	0.0005672	0.005797	-0.5237	MLKL
7.232	0.6736	2.817	0.006115	0.03179	-2.68	TIFA
0.9957	0.6734	1.951	0.05464	0.1543	-4.571	P2RY10
8.863	0.6724	3.057	0.003054	0.01912	-2.058	SERPINB1
1.943	0.6724	2.299	0.02413	0.08565	-3.882	PTGER1
10.07	0.6719	3.51	0.0007429	0.006999	-0.7715	TGFBR2
0.4742	0.6715	2.992	0.003692	0.02188	-2.228	NAT8B
5.822	0.6714	2.179	0.03234	0.1061	-4.132	HELLS
8.899	0.6712	3.442	0.0009268	0.008203	-0.9741	PCDH18
5.147	0.671	2.781	0.006779	0.03432	-2.771	C6orf150
9.497	0.6709	2.755	0.007277	0.03605	-2.834	SELPLG
6.775	0.6706	2.315	0.02323	0.08327	-3.85	LILRA2
11.36	0.6706	3.286	0.001516	0.0116	-1.423	BTG2
8.32	0.6704	2.344	0.02162	0.07915	-3.788	GBP4
8.54	0.6703	3.648	0.0004725	0.005075	-0.3556	HVCN1
2.492	0.6703	2.085	0.04034	0.1245	-4.318	MTL 5.00
9.083	0.6701	6.386	1.091e-08	3.194e-06	9.69	SLC24A6
7.457	0.6701	2.386	0.01942	0.07328	-3.695	PACSIN3
8.995	0.67	3.548	0.0006574	0.006444	-0.6594	MID1
10.86	0.67	3.255	0.001671	0.01239	-1.512	IGFBP4
8.898	0.6695	2.66	0.009454	0.04324	-3.066	FGL2
10.9	0.6689	3.766	0.0003179	0.003818	0.009844	GNG5
7.595	0.6688	2.693	0.008642	0.04067	-2.987	BTK
8.126	0.6687	3.449	0.000905	0.00807	-0.9523	SSH3
4.911	0.6684	1.373	0.1735	0.3445	-5.483	GLI1
8.582	0.6681	4.994	3.467e-06	0.0001713	4.233	ABCD1
8.903	0.6676	3.198	0.001994	0.01403	-1.672	RRAS
7.875	0.6676	3.092	0.00275	0.01776	-1.963	RCN3
8.964	0.6673	3.159	0.002247	0.01536	-1.78	THBS3
5.574	0.6669	2.69	0.008723	0.04089	-2.995	C7orf63
4.873	0.6668	3.262	0.001633	0.01217	-1.491	FBXL8
5.963	0.6665	2.28	0.02528	0.08863	-3.922	RGS18
8.266	0.6665	4.158	8.104e-05	0.001497	1.278	RENBP
10.17	0.6664	3.296	0.001471	0.01136	-1.396	PLA2G16
11.52	0.6661	5.492	4.687e-07	4.511e-05	6.123	TAPBP
10.42	0.666	4.67	1.218e-05	0.0004127	3.051	FEM1C
3.207	0.6655	1.856	0.06717	0.1792	-4.741	CD8B
1.005	0.6651	1.633	0.1064	0.2472	-5.109	STAP1
2.516	0.6651	1.907	0.06019	0.1654	-4.651	LBX2
3.24	0.6651	1.936	0.05647	0.158	-4.598	C2orf66
10.74	0.6647	4.492	2.38e-05	0.0006548	2.422	CPD
9.889	0.6647	4.86	5.848e-06	0.0002437	3.741	CHSY1
9.324	0.6646	7.281	2.164e-10	1.977e-07	13.42	NFKB1
6.744	0.6644	3.075	0.002889	0.01839	-2.008	ITGA11
4.258	0.6644	3.53	0.0006978	0.006701	-0.7141	CAPN12
0.3344	0.6643	2.405	0.01852	0.07082	-3.654	EGOT
5.658	0.6643	2.221	0.02921	0.09839	-4.045	PPM1J
7.211	0.6641	2.692	0.008659	0.0407	-2.988	TNFAIP8L2
9.149	0.6638	2.935	0.004364	0.02475	-2.378	TGFB1I1
0.06963	0.6637	3.154	0.002279	0.01551	-1.793	IGFL3
6.132	0.6633	2.081	0.0407	0.1252	-4.326	MRGPRF
1.901	0.6631	1.589	0.1161	0.2628	-5.177	C6orf105
6.238	0.663	2.653	0.009633	0.04378	-3.083	TMEM154
7.924	0.6627	5.604	2.959e-07	3.244e-05	6.558	ABHD15
5.027	0.6624	2.295	0.02439	0.08636	-3.891	C10orf11
8.9	0.6622	3.278	0.001558	0.01181	-1.448	GPSM3
2.982	0.662	2.469	0.01571	0.06275	-3.511	C11orf21
4.564	0.6616	1.275	0.206	0.3874	-5.608	CPXM2
11.27	0.6613	4.659	1.268e-05	0.000424	3.013	RNF19A
5.15	0.6612	1.956	0.05396	0.1531	-4.561	MGC12982
2.151	0.6611	1.406	0.1635	0.3321	-5.439	ALAS2
10.92	0.661	3.277	0.001559	0.01181	-1.449	NEK6
8.653	0.6608	2.656	0.009553	0.04354	-3.075	PLEK
5.25	0.6605	3.397	0.001068	0.009076	-1.104	TTC39B
9.929	0.6603	3.248	0.001707	0.01259	-1.531	ACSL1
9.948	0.6601	4.503	2.287e-05	0.0006396	2.46	IER5
-0.2665	0.6601	2.065	0.04217	0.1282	-4.356	COL29A1
4.865	0.6601	1.312	0.1932	0.3707	-5.562	SCN9A
5.015	0.6599	1.738	0.08617	0.2134	-4.942	ROR2
2.813	0.6598	2.096	0.0393	0.1223	-4.296	LRRC67
3.07	0.6597	2.299	0.02417	0.08574	-3.883	PFN4
6.512	0.6594	3.522	0.000716	0.006818	-0.7377	CARD9
3.59	0.6593	2.288	0.02481	0.08742	-3.906	C9orf169
1.136	0.6591	2.321	0.02284	0.08219	-3.835	LOC440925
0.9687	0.659	2.085	0.04027	0.1244	-4.317	FASLG
4.091	0.659	2.491	0.01484	0.06039	-3.462	CD226
9.001	0.6585	3.59	0.000573	0.005833	-0.5332	TNFRSF14
5.44	0.6584	3.51	0.0007436	0.007002	-0.7723	AP1S3
8.628	0.6583	3.366	0.001182	0.009702	-1.196	MTMR11
8.079	0.6582	2.347	0.02143	0.07863	-3.78	NCRNA00152
7.397	0.6579	2.862	0.005386	0.02898	-2.566	MNS1
5.685	0.6577	3.375	0.001146	0.00952	-1.168	IQCD
0.2251	0.6576	3.389	0.001096	0.009227	-1.128	C17orf46
5.352	0.6568	1.267	0.2091	0.3912	-5.619	C9orf24
8.297	0.6567	4.429	3.013e-05	0.0007579	2.202	ARHGAP27
10.32	0.6566	3.609	0.0005372	0.005564	-0.4737	TGFB1
8.914	0.6565	3.312	0.001399	0.01097	-1.35	FILIP1L
9.881	0.6565	5.344	8.564e-07	6.408e-05	5.553	RAB7L1
2.443	0.6561	1.566	0.1212	0.2713	-5.211	KIAA1751
4.8	0.6558	2.125	0.03671	0.1162	-4.239	BEST4
7.946	0.6558	3.535	0.0006852	0.00661	-0.6973	NBEAL2
6.209	0.6557	1.711	0.091	0.2213	-4.985	TFR2
6.937	0.6555	1.89	0.06244	0.17	-4.681	PPAPDC1A
9.539	0.6554	5.259	1.207e-06	8.329e-05	5.229	CYBASC3
8.917	0.6554	4.333	4.297e-05	0.0009503	1.87	AGA
5.763	0.6551	3.315	0.001387	0.0109	-1.342	FMO4
4.121	0.6551	1.853	0.06757	0.18	-4.745	ERP27
9.518	0.655	3.926	0.0001835	0.002636	0.5184	SYDE1
13.53	0.6549	4.538	2.006e-05	0.0005824	2.583	CTSD
6.723	0.6549	2.749	0.007414	0.03651	-2.851	KLHL6
2.116	0.6549	2.714	0.008166	0.03916	-2.937	LOC257358
-0.06687	0.6548	2.373	0.02009	0.07513	-3.724	PF4V1
10.99	0.6541	2.213	0.02977	0.09984	-4.062	MT1X
5.633	0.6541	1.641	0.1047	0.2444	-5.097	C8orf84
2.953	0.6537	1.329	0.1878	0.3638	-5.541	PTGFR
9.516	0.6535	4.487	2.423e-05	0.0006606	2.406	SOAT1
-0.304	0.6535	2.954	0.004136	0.02382	-2.33	LOC152225
10.22	0.6534	4.738	9.386e-06	0.0003412	3.296	ATP13A3
11.92	0.6526	4.073	0.0001095	0.001846	0.9979	GNS
7.449	0.6526	3.43	0.0009622	0.008427	-1.008	FBF1
2.395	0.6523	1.539	0.1279	0.2818	-5.252	DCST2
4.538	0.6521	2.535	0.0132	0.05544	-3.359	ABCC6
10.07	0.652	4.091	0.0001029	0.001766	1.056	ERAP1
8.99	0.6519	3.527	0.0007044	0.006745	-0.7227	DSE
10.18	0.6518	3.28	0.001548	0.01177	-1.442	ELL2
8.248	0.6518	3.316	0.001383	0.01089	-1.34	NMI
8.314	0.6515	2.132	0.03608	0.1147	-4.225	HIST1H1C
6.635	0.6512	2.417	0.01795	0.0692	-3.627	CYP4F11
0.5215	0.6511	1.556	0.1237	0.2754	-5.226	AGXT
7.684	0.651	2.357	0.02091	0.07729	-3.759	HIST2H2AA3
9.237	0.6509	3.997	0.0001431	0.002232	0.7491	HES1
1.466	0.6507	1.58	0.1181	0.2663	-5.191	MGC29506
[truncated: 18,502 more rows]

## Sheet: TCGA DEGs
baseMean	log2FoldChange	stat	pvalue	padj	B	symbol
4.613	3.873	6.542	5.547e-09	1.961e-06	10.33	PI3
14.54	3.822	7.599	5.254e-11	8.285e-08	14.76	CHI3L1
5.056	3.518	7.354	1.565e-10	1.783e-07	13.72	MYBPH
10.14	3.492	4.554	1.89e-05	0.0005606	2.639	LTF
4.179	3.48	4.643	1.348e-05	0.000445	2.956	SAA2
5.722	3.309	4.276	5.283e-05	0.001106	1.677	SAA1
3.871	3.216	7.093	4.973e-10	3.398e-07	12.63	GALNT5
9.075	3.211	8.179	3.929e-12	2.014e-08	17.23	ABCC3
4.032	3.181	5.319	9.481e-07	6.817e-05	5.457	MARCO
4.641	2.93	4.718	1.012e-05	0.0003611	3.225	MMP7
3.882	2.866	5.369	7.73e-07	5.98e-05	5.65	IL2RA
6.771	2.829	4.744	9.168e-06	0.0003368	3.318	CA9
7.049	2.714	16.04	1.467e-26	3.007e-22	48.15	NUAK2
7.539	2.707	6.734	2.407e-09	1.015e-06	11.13	LIF
3.223	2.672	5.896	8.76e-08	1.403e-05	7.712	WDR63
4.815	2.666	5.819	1.211e-07	1.749e-05	7.405	CXCL3
6.563	2.657	3.842	0.0002452	0.003223	0.2496	PLA2G2A
6.042	2.56	4.489	2.405e-05	0.0006575	2.413	IBSP
3.235	2.529	4.381	3.597e-05	0.0008458	2.036	WDR38
3.773	2.525	4.402	3.325e-05	0.0008104	2.11	TEKT1
2.828	2.513	4.395	3.416e-05	0.0008248	2.084	FAM183A
4.391	2.512	4.267	5.465e-05	0.001135	1.645	C7orf57
4.595	2.501	4.141	8.597e-05	0.001558	1.223	SCNN1B
6.93	2.486	5.595	3.068e-07	3.336e-05	6.524	FCGR2B
9.06	2.47	5.156	1.824e-06	0.0001116	4.839	F13A1
4.613	2.467	4.362	3.852e-05	0.0008764	1.972	C2orf39
2.711	2.465	4.456	2.725e-05	0.0007097	2.296	CSF3
2.209	2.453	7.015	7.016e-10	4.358e-07	12.3	TNFSF14
4.208	2.415	6.14	3.116e-08	6.776e-06	8.693	CCDC135
6.524	2.413	4.481	2.48e-05	0.0006663	2.384	HP
10.55	2.393	6.167	2.778e-08	6.472e-06	8.802	CD163
8.741	2.375	6.839	1.518e-09	7.589e-07	11.56	LOX
4.057	2.363	5.451	5.537e-07	4.859e-05	5.966	C13orf26
8.278	2.361	6.024	5.106e-08	9.604e-06	8.224	PTX3
3.195	2.356	5.495	4.626e-07	4.474e-05	6.136	LRRC15
11.01	2.345	6.762	2.133e-09	9.507e-07	11.24	SERPINE1
6.325	2.332	5.108	2.21e-06	0.0001245	4.658	TREM1
6.818	2.331	8.369	1.669e-12	1.515e-08	18.04	FAM65C
6.688	2.328	5.332	8.996e-07	6.611e-05	5.507	COL8A1
8.875	2.313	6.315	1.479e-08	3.99e-06	9.401	RARRES2
6.739	2.31	4.392	3.448e-05	0.0008283	2.076	SLPI
3.852	2.302	5.454	5.483e-07	4.859e-05	5.975	CCDC19
2.111	2.288	3.887	0.00021	0.002906	0.3932	FAM81B
2.455	2.285	4.186	7.328e-05	0.001396	1.372	CXCL6
6.672	2.284	4.344	4.127e-05	0.0009207	1.908	DMRTA2
9.734	2.262	4.908	4.855e-06	0.0002127	3.916	SPOCD1
4.157	2.234	4.916	4.705e-06	0.0002087	3.945	ABCA13
4.181	2.219	4.854	5.985e-06	0.0002464	3.719	ALDH3A1
4.13	2.216	4.563	1.823e-05	0.0005474	2.672	IL1R2
4.838	2.203	4.475	2.533e-05	0.000676	2.364	CXCL5
10.14	2.188	7.192	3.206e-10	2.355e-07	13.04	SOCS3
6.761	2.176	7.57	5.981e-11	8.758e-08	14.64	CLCF1
8.07	2.159	5.939	7.3e-08	1.21e-05	7.885	CFB
7.135	2.151	5.226	1.376e-06	9.188e-05	5.105	SLC47A2
2.871	2.148	3.786	0.0002969	0.003652	0.07287	APCDD1L
1.188	2.139	4.569	1.786e-05	0.0005401	2.692	FAM92B
7.545	2.124	4.873	5.559e-06	0.0002341	3.788	DDIT4L
3.401	2.103	4.593	1.63e-05	0.0005071	2.777	CCL20
3.637	2.096	4.042	0.0001223	0.001996	0.8952	CHRDL2
9.208	2.092	4.921	4.621e-06	0.0002081	3.962	CP
7.863	2.064	5.031	2.998e-06	0.0001541	4.37	AHNAK2
4.987	2.036	4.33	4.343e-05	0.0009572	1.86	C6orf141
3.855	2.031	4.531	2.06e-05	0.000594	2.558	CCDC42B
2.23	2.031	4.63	1.418e-05	0.0004631	2.908	C19orf59
12.11	2.028	7.289	2.092e-10	1.977e-07	13.45	ANXA1
6.788	2.022	6.468	7.652e-09	2.479e-06	10.03	AIM1
4.479	2.019	4.136	8.758e-05	0.001578	1.206	FER1L4
6.189	2.018	6.329	1.391e-08	3.853e-06	9.459	HK3
9.387	2.008	5.414	6.459e-07	5.427e-05	5.82	C21orf62
4.123	1.999	4.912	4.789e-06	0.0002113	3.929	FPR2
8.555	1.996	4.703	1.073e-05	0.0003772	3.17	FOXJ1
3.85	1.995	4.691	1.121e-05	0.0003882	3.129	PDZK1IP1
5.924	1.983	5.668	2.273e-07	2.679e-05	6.808	EVC2
6.852	1.98	4.675	1.194e-05	0.0004082	3.07	HAMP
6.714	1.977	6.028	5.031e-08	9.549e-06	8.238	BIRC3
3.168	1.975	4.003	0.0001402	0.002201	0.7679	SCNN1G
0.9126	1.974	4.452	2.765e-05	0.0007148	2.282	SAA4
2.763	1.969	3.828	0.0002577	0.003314	0.2036	AREG
7.042	1.965	4.873	5.562e-06	0.0002341	3.788	TNFSF12.TNFSF13
5.979	1.924	4.09	0.0001031	0.001768	1.053	AQP9
10.99	1.922	4.415	3.175e-05	0.0007843	2.153	COL1A1
2.211	1.918	3.704	0.0003919	0.004447	-0.1834	KLHDC7A
13.12	1.918	7.184	3.331e-10	2.355e-07	13.01	CD44
3.851	1.917	6.173	2.717e-08	6.44e-06	8.823	ZNF474
5.536	1.909	5.429	6.073e-07	5.166e-05	5.878	KCNN4
3.737	1.909	5.128	2.042e-06	0.0001206	4.732	KRT7
11.49	1.909	5.857	1.032e-07	1.579e-05	7.557	S100A10
6.25	1.906	4.339	4.199e-05	0.0009348	1.891	TCTEX1D1
7.155	1.906	5.023	3.094e-06	0.0001562	4.34	CELSR1
3.809	1.904	6.222	2.196e-08	5.489e-06	9.025	MAK
8.038	1.902	3.435	0.0009488	0.008341	-0.9955	IL8
4.285	1.902	4.773	8.19e-06	0.0003162	3.424	C15orf48
10.06	1.898	5.325	9.239e-07	6.741e-05	5.481	CA12
6.844	1.897	4.38	3.603e-05	0.0008458	2.034	PPL
2.907	1.894	3.09	0.002767	0.01782	-1.969	CCL18
3.549	1.89	4.633	1.4e-05	0.0004592	2.92	SFN
3.023	1.888	2.896	0.004887	0.02688	-2.48	C1orf158
11.14	1.888	4.264	5.523e-05	0.001143	1.635	CHI3L2
12.2	1.884	5.457	5.416e-07	4.827e-05	5.986	FCGBP
2.649	1.883	5.32	9.424e-07	6.817e-05	5.463	KRT80
10.3	1.876	6.732	2.425e-09	1.015e-06	11.12	STEAP3
2.132	1.875	4.957	4.005e-06	0.0001896	4.097	TREML3
9.037	1.874	5.967	6.512e-08	1.113e-05	7.993	PLAU
7.539	1.874	5.22	1.412e-06	9.401e-05	5.08	CLEC5A
10	1.871	6.609	4.151e-09	1.576e-06	10.61	PLP2
2.976	1.866	3.6	0.0005532	0.005688	-0.5008	KRT75
5.083	1.866	3.742	0.0003452	0.004044	-0.06629	ALOX15B
1.951	1.861	3.543	0.0006668	0.0065	-0.6723	CCDC37
4.682	1.858	6.224	2.179e-08	5.489e-06	9.033	CLDN23
2.141	1.856	4.472	2.562e-05	0.0006798	2.353	C2orf62
11.55	1.851	4.907	4.881e-06	0.0002129	3.911	MAOB
4.7	1.841	4.405	3.285e-05	0.0008046	2.121	CXCL1
4.497	1.835	3.666	0.0004455	0.004901	-0.3014	HPD
9.335	1.834	7.501	8.162e-11	1.116e-07	14.34	DPYD
1.231	1.834	3.764	0.0003198	0.003825	0.004142	CCL7
5.073	1.831	5.937	7.368e-08	1.21e-05	7.876	VDR
12.31	1.828	6.465	7.738e-09	2.479e-06	10.02	TIMP1
4.261	1.826	4.091	0.0001028	0.001766	1.057	C13orf33
6.216	1.818	5.381	7.367e-07	5.818e-05	5.695	RNASE2
3.195	1.817	3.203	0.001963	0.01385	-1.658	YSK4
3.166	1.814	3.794	0.0002888	0.003595	0.09847	COL13A1
9.479	1.808	4.41	3.232e-05	0.0007926	2.136	CCL2
6.313	1.806	6.373	1.149e-08	3.318e-06	9.64	MYO1G
4.348	1.804	3.146	0.002337	0.01581	-1.816	HMGA2
1.197	1.8	3.519	0.0007226	0.006855	-0.7461	CAMP
4.162	1.799	5.359	8.072e-07	6.107e-05	5.609	CPA4
2.685	1.797	4.281	5.192e-05	0.001094	1.693	C12orf63
9.353	1.797	6.162	2.842e-08	6.547e-06	8.78	CRB2
13.1	1.795	6.52	6.107e-09	2.122e-06	10.24	TNC
4.886	1.795	4.108	9.683e-05	0.001702	1.112	C9orf171
6.88	1.795	6.471	7.547e-09	2.479e-06	10.04	FOSL1
5.863	1.793	4.472	2.563e-05	0.0006798	2.353	RARRES1
5.499	1.793	5.137	1.965e-06	0.0001174	4.769	POM121L9P
9.639	1.792	3.65	0.0004693	0.005053	-0.3495	NNMT
7.058	1.792	4.788	7.74e-06	0.0003017	3.477	ZMYND10
7.157	1.786	5.815	1.23e-07	1.759e-05	7.391	CDCP1
5.206	1.783	5.318	9.51e-07	6.817e-05	5.454	CSTA
2.347	1.778	3.653	0.0004645	0.005019	-0.3401	C15orf26
5.475	1.778	5.524	4.12e-07	4.181e-05	6.245	DNAH5
7.691	1.778	4.755	8.774e-06	0.00033	3.359	COL22A1
5.515	1.771	3.144	0.002348	0.01585	-1.82	NKX2.5
9.325	1.771	6.139	3.14e-08	6.776e-06	8.686	CFI
3.657	1.769	4.281	5.179e-05	0.001094	1.695	MMEL1
5.583	1.76	5.823	1.189e-07	1.741e-05	7.423	FCGR2C
6.332	1.756	3.962	0.0001621	0.002411	0.6334	UBD
14.06	1.753	4.307	4.711e-05	0.001017	1.784	SERPINA3
10.47	1.752	4.18	7.479e-05	0.00142	1.353	METTL7B
12.17	1.749	6.884	1.246e-09	6.906e-07	11.75	NAMPT
9.47	1.741	6.233	2.103e-08	5.389e-06	9.066	ICAM1
2.371	1.736	3.61	0.0005353	0.005559	-0.4706	C3orf16
4.513	1.734	6.716	2.602e-09	1.067e-06	11.05	VENTX
0.8859	1.729	4.748	9.031e-06	0.0003342	3.332	EDN2
11.12	1.725	5.027	3.042e-06	0.0001556	4.357	LGALS3
4.347	1.725	4.149	8.36e-05	0.001533	1.249	PAPPA
10.34	1.724	5.614	2.844e-07	3.135e-05	6.596	SDC4
6.001	1.722	4.508	2.246e-05	0.0006299	2.477	EFHC2
7.322	1.72	4.047	0.0001204	0.001979	0.9098	S100A8
2.738	1.719	3.423	0.0009828	0.008549	-1.028	HOXB6
6.365	1.718	6.465	7.736e-09	2.479e-06	10.02	HAS3
10.48	1.714	5.958	6.747e-08	1.143e-05	7.96	EMP3
3.871	1.714	4.968	3.837e-06	0.0001848	4.138	AGBL2
11.31	1.713	7.731	2.924e-11	5.45e-08	15.32	FAM20C
2.001	1.712	3.383	0.001117	0.009351	-1.144	C11orf88
11.58	1.711	5.273	1.141e-06	7.948e-05	5.282	PDPN
9.279	1.711	4.195	7.095e-05	0.001361	1.402	ANGPTL4
9.95	1.711	5.619	2.781e-07	3.094e-05	6.617	SERPINA1
6.474	1.71	5.778	1.435e-07	1.962e-05	7.244	HSPA7
1.986	1.708	4.585	1.679e-05	0.0005182	2.75	TMEM150B
4.849	1.699	4.129	8.973e-05	0.001601	1.183	IL21R
2.463	1.699	4.575	1.745e-05	0.0005324	2.713	KCNE1
8.116	1.698	5.636	2.589e-07	2.933e-05	6.685	SYNC
2.442	1.689	4.147	8.41e-05	0.001539	1.243	PPBP
8.508	1.683	6.109	3.56e-08	7.298e-06	8.567	C5AR1
8.481	1.681	5.845	1.085e-07	1.611e-05	7.51	DIRAS3
8.194	1.681	8.062	6.624e-12	2.263e-08	16.73	BCL3
10.53	1.68	5.878	9.451e-08	1.468e-05	7.64	CYR61
9.245	1.678	5.121	2.099e-06	0.0001212	4.706	ADM
6.069	1.663	4.755	8.776e-06	0.00033	3.359	GPRC5A
5.415	1.658	4.455	2.729e-05	0.0007099	2.295	SPAG4
11.78	1.656	6.015	5.302e-08	9.764e-06	8.189	C1R
0.1852	1.655	4.752	8.878e-06	0.0003303	3.348	ORM1
9.361	1.653	4.185	7.346e-05	0.001398	1.369	THBS1
10.9	1.647	5.814	1.239e-07	1.759e-05	7.384	ANXA2P2
5.929	1.643	4.468	2.608e-05	0.0006873	2.337	OSM
6.27	1.641	7.915	1.28e-11	3.4e-08	16.1	SGMS2
6.8	1.641	4.821	6.812e-06	0.0002733	3.597	ADAM8
1.435	1.635	3.997	0.0001435	0.002237	0.7464	LOC400891
10.39	1.632	5.466	5.22e-07	4.736e-05	6.021	CAV1
3.371	1.632	3.841	0.0002462	0.003228	0.2459	C3orf66
13.6	1.632	5.738	1.699e-07	2.218e-05	7.084	SOD2
1.877	1.629	5.16	1.798e-06	0.0001107	4.852	TREML2
9.216	1.629	5.968	6.475e-08	1.113e-05	7.999	OSMR
1.697	1.628	5.41	6.554e-07	5.464e-05	5.806	LGALS12
8.303	1.627	3.589	0.0005736	0.005836	-0.5341	COL6A3
6.621	1.627	4.287	5.071e-05	0.001079	1.715	SERPINA5
11.28	1.622	5.585	3.197e-07	3.431e-05	6.485	C1S
3.056	1.622	3.191	0.002033	0.01425	-1.69	C9orf44
2.277	1.621	5.484	4.845e-07	4.577e-05	6.092	C20orf195
8.112	1.616	3.556	0.0006398	0.006315	-0.6344	PLA2G5
4.679	1.612	4.075	0.0001088	0.001838	1.003	EMR1
1.788	1.612	3.725	0.0003657	0.004197	-0.1195	EREG
6.004	1.607	4.875	5.523e-06	0.0002341	3.794	GBP5
10.84	1.607	5.852	1.054e-07	1.59e-05	7.537	ITGB4
7.787	1.607	7.357	1.548e-10	1.783e-07	13.73	RBM47
9.458	1.606	5.772	1.476e-07	1.978e-05	7.217	SLC11A1
5.12	1.602	5.201	1.522e-06	9.876e-05	5.01	LOXL4
9.462	1.602	7.186	3.302e-10	2.355e-07	13.01	GLIS3
6.653	1.602	4.169	7.786e-05	0.001456	1.315	TFCP2L1
3.744	1.6	3.356	0.001219	0.009935	-1.224	CR1
5.396	1.598	4.909	4.834e-06	0.0002122	3.92	IL1RN
11.92	1.596	5.98	6.16e-08	1.07e-05	8.046	ANXA2
5.226	1.596	4.508	2.244e-05	0.0006299	2.478	LILRA6
2.37	1.593	3.32	0.001363	0.01077	-1.326	LRRIQ1
3.912	1.591	4.572	1.761e-05	0.0005357	2.705	MYCBPAP
9.122	1.591	7.627	4.636e-11	7.921e-08	14.88	C1RL
6.042	1.59	5.095	2.325e-06	0.0001285	4.61	BNC2
5.78	1.589	4.206	6.813e-05	0.001324	1.44	TRPM8
3.678	1.586	5.382	7.357e-07	5.818e-05	5.697	SH2D2A
11.17	1.586	3.699	0.0003987	0.004506	-0.1993	COL3A1
3.525	1.584	3.389	0.001097	0.009227	-1.128	C10orf81
5.151	1.584	5.289	1.068e-06	7.578e-05	5.344	LILRB3
3.147	1.584	4.403	3.317e-05	0.0008096	2.112	TACSTD2
3.107	1.582	3.542	0.0006691	0.006517	-0.6755	GZMK
6.039	1.582	5.448	5.604e-07	4.889e-05	5.954	LILRB2
5.741	1.581	5.364	7.891e-07	6.036e-05	5.63	LOC154761
7.498	1.579	4.462	2.665e-05	0.0006996	2.317	SDK1
4.411	1.575	5.759	1.555e-07	2.057e-05	7.168	PTPN22
4.866	1.573	3.319	0.001368	0.0108	-1.33	IL6
5.361	1.572	3.515	0.0007324	0.006919	-0.7584	FOLR1
6.173	1.572	3.946	0.0001711	0.002508	0.5834	CXCL2
0.4275	1.572	4.093	0.0001022	0.001762	1.062	WBSCR28
5.627	1.571	3.169	0.002176	0.01498	-1.751	CHRNA9
6.37	1.57	3.732	0.0003561	0.004127	-0.09498	C1orf192
2.513	1.569	3.225	0.001836	0.01326	-1.597	DTHD1
1.851	1.569	4.035	0.0001254	0.002028	0.8713	IFLTD1
2.756	1.568	3.454	0.000891	0.00798	-0.938	MLPH
0.6903	1.568	4.161	8.013e-05	0.001485	1.288	RETN
8.522	1.567	3.583	0.0005865	0.005927	-0.5546	S100A9
3.118	1.565	2.78	0.0068	0.03439	-2.774	CD70
2.503	1.564	3.191	0.002036	0.01425	-1.691	MMP1
8.183	1.562	5.078	2.49e-06	0.0001354	4.545	CD109
5.519	1.56	5.322	9.358e-07	6.803e-05	5.469	GPR84
7.005	1.56	4.558	1.856e-05	0.0005547	2.656	TCEA3
4.046	1.558	5.339	8.736e-07	6.465e-05	5.534	LRGUK
7.589	1.557	3.138	0.002391	0.01605	-1.837	MET
10.36	1.556	5.11	2.194e-06	0.0001241	4.664	ITGA3
10.3	1.555	6.871	1.321e-09	6.945e-07	11.7	MAN1C1
3.515	1.549	4.455	2.737e-05	0.0007111	2.292	RNASE3
5.655	1.544	3.944	0.0001726	0.002517	0.575	FAM46B
12.48	1.544	4.882	5.368e-06	0.0002297	3.821	AEBP1
9.506	1.542	6.088	3.899e-08	7.836e-06	8.48	FZD7
0.9966	1.54	2.955	0.004117	0.02374	-2.326	CCDC33
3.994	1.539	3.85	0.0002383	0.003165	0.2761	HTR1D
9.239	1.539	6.08	4.024e-08	7.932e-06	8.45	TNFAIP2
5.209	1.537	4.739	9.331e-06	0.0003398	3.301	C6orf97
6.129	1.537	4.167	7.842e-05	0.00146	1.308	BDKRB2
8.245	1.53	3.99	0.0001467	0.002263	0.726	SRPX2
0.3966	1.529	3.475	0.0008337	0.007607	-0.8771	C5orf46
3.767	1.528	4.599	1.595e-05	0.0005008	2.798	FAM86B2
11.5	1.527	7.881	1.493e-11	3.4e-08	15.96	PTRF
1.928	1.527	4.069	0.0001112	0.001862	0.9835	HES2
0.8408	1.526	2.898	0.004866	0.02681	-2.476	STOML3
5.198	1.52	4.868	5.668e-06	0.0002371	3.77	C4orf47
1.223	1.519	4.21	6.704e-05	0.001312	1.455	POU2F3
2.731	1.517	3.858	0.0002322	0.003107	0.3003	FCAR
3.832	1.516	3.094	0.002733	0.01768	-1.957	MME
8.209	1.515	3.909	0.0001944	0.002747	0.4648	MXRA5
6.854	1.514	3.807	0.0002761	0.00349	0.14	MTTP
0.6945	1.513	3.175	0.00214	0.01479	-1.736	CCL13
3.811	1.513	3.85	0.0002383	0.003165	0.2761	IL10
4.175	1.511	4.962	3.934e-06	0.0001871	4.114	ELF3
1.097	1.51	2.793	0.00655	0.03344	-2.741	KRT16
1.297	1.505	2.925	0.004498	0.02537	-2.405	LOC647309
4.499	1.502	4.457	2.711e-05	0.000708	2.301	FHAD1
4.631	1.496	4.948	4.159e-06	0.0001938	4.062	ACAP1
3.608	1.496	4.947	4.17e-06	0.0001939	4.059	IL18R1
1.058	1.496	4.696	1.1e-05	0.0003849	3.146	CHST4
7.412	1.495	5.274	1.138e-06	7.948e-05	5.284	SECTM1
1.368	1.49	3.644	0.0004787	0.005122	-0.3676	LRRC18
12.04	1.488	4.37	3.74e-05	0.000866	2	EFEMP1
8.408	1.486	5.503	4.478e-07	4.416e-05	6.166	VASN
6.493	1.483	3.696	0.0004028	0.004544	-0.2087	G0S2
10.27	1.482	7.765	2.509e-11	5.143e-08	15.46	CEBPD
6.381	1.481	4.402	3.332e-05	0.000811	2.108	TTC12
8.444	1.475	3.731	0.0003577	0.004136	-0.09912	ERAP2
11.08	1.475	3.864	0.0002276	0.003059	0.3186	COL6A2
11.7	1.474	5.937	7.38e-08	1.21e-05	7.875	SERPING1
9.23	1.473	6.319	1.449e-08	3.962e-06	9.42	FBXO32
5.299	1.472	4.212	6.667e-05	0.001309	1.46	PODNL1
8.701	1.469	4.758	8.675e-06	0.0003288	3.37	CAPS
8.609	1.467	3.596	0.0005616	0.005756	-0.5147	GBP3
1.872	1.465	3.824	0.0002608	0.00334	0.1927	CATSPER1
2.707	1.465	3.131	0.002445	0.01635	-1.857	AK7
4.241	1.465	3.087	0.00279	0.01791	-1.976	DNAH11
8.684	1.461	4.921	4.61e-06	0.0002081	3.965	C1orf88
0.4108	1.461	4.782	7.931e-06	0.0003085	3.454	CD300E
2.041	1.459	3.46	0.0008745	0.007887	-0.9209	NUP62CL
5.53	1.455	5.518	4.22e-07	4.261e-05	6.223	NOD2
3.664	1.455	4.031	0.0001273	0.002052	0.8576	SLAMF6
9.954	1.454	5.574	3.341e-07	3.523e-05	6.444	GBP2
7.405	1.452	4.788	7.723e-06	0.0003017	3.479	SLAMF8
3.007	1.452	3.641	0.000483	0.005157	-0.3759	SALL4
6.484	1.451	3.533	0.0006906	0.006644	-0.7045	TC2N
1.378	1.451	2.853	0.005532	0.02957	-2.59	LBP
5.931	1.447	4.281	5.194e-05	0.001094	1.693	C11orf63
2.623	1.445	3.881	0.0002145	0.00294	0.3734	TMEM61
6.19	1.441	4.16	8.029e-05	0.001487	1.287	BCL2A1
8.24	1.439	5.101	2.273e-06	0.000127	4.631	FAM115C
5.329	1.439	4.027	0.0001288	0.00207	0.8466	C7orf29
9.838	1.437	2.897	0.004873	0.02682	-2.477	CXCL14
7.656	1.433	5.118	2.122e-06	0.0001222	4.696	NFKBIZ
10.01	1.431	4.793	7.584e-06	0.0002979	3.496	TNFRSF12A
7.17	1.43	5.516	4.253e-07	4.274e-05	6.215	SLC22A18
7.659	1.426	6.171	2.733e-08	6.44e-06	8.818	PLEKHA7
9.43	1.424	7.192	3.213e-10	2.355e-07	13.04	MYOF
7.221	1.424	3.425	0.0009769	0.008504	-1.022	GDF15
3.085	1.422	4.329	4.356e-05	0.0009572	1.857	CLECL1
4.78	1.422	3.975	0.0001547	0.002342	0.6769	MAP1LC3C
8.368	1.422	4.33	4.342e-05	0.0009572	1.86	MS4A4A
5.579	1.418	5.811	1.253e-07	1.759e-05	7.373	ANXA2P1
8.708	1.418	6.233	2.096e-08	5.389e-06	9.069	PLAUR
0.07641	1.418	3.937	0.0001769	0.00256	0.5523	CDHR4
4.572	1.418	4.767	8.393e-06	0.0003225	3.401	IL15
4.927	1.416	2.712	0.008201	0.03929	-2.94	VWA3A
11.22	1.415	4.238	6.068e-05	0.001227	1.548	TGFBI
7.427	1.414	4.028	0.0001286	0.002067	0.8485	ARSJ
10.63	1.411	4.038	0.0001241	0.002014	0.8812	FLNC
5.146	1.407	4.452	2.768e-05	0.0007148	2.281	SPATA17
2.222	1.406	2.794	0.006534	0.0334	-2.739	SCGB1D2
3.681	1.405	4.607	1.545e-05	0.000491	2.828	RSPH10B2
6.489	1.404	3.022	0.003382	0.02053	-2.149	MRC1
4.463	1.403	3.915	0.000191	0.002715	0.4814	C6orf118
3.701	1.402	3.43	0.0009634	0.008433	-1.01	CCR2
2.309	1.401	3.104	0.002653	0.01732	-1.931	DMBX1
6.645	1.4	3.614	0.0005294	0.005524	-0.4604	GJB2
4.976	1.399	4.4	3.347e-05	0.0008129	2.103	ETV7
6.528	1.398	3.216	0.001882	0.0135	-1.62	ESM1
9.111	1.396	3.643	0.0004798	0.005131	-0.3699	COL5A1
2.85	1.395	3.444	0.0009207	0.00816	-0.968	FAM110C
7.61	1.395	5.881	9.353e-08	1.464e-05	7.65	MUC1
2.369	1.395	3.237	0.001764	0.01288	-1.561	S100A12
3.926	1.395	4.073	0.0001097	0.001846	0.9956	ACPP
7.308	1.394	5.473	5.067e-07	4.679e-05	6.049	ADAMTSL4
3.507	1.394	3.33	0.00132	0.01054	-1.297	LILRA5
1.386	1.386	4.014	0.000135	0.002143	0.8034	TRPC7
3.83	1.386	4.448	2.807e-05	0.0007202	2.268	ESR2
5.145	1.385	4.305	4.746e-05	0.001022	1.777	KIRREL2
2.504	1.384	2.79	0.006604	0.03367	-2.748	SPAG17
7.385	1.383	5.491	4.715e-07	4.517e-05	6.118	CIITA
2.648	1.382	4.493	2.368e-05	0.0006534	2.427	C11orf35
6.384	1.38	4.205	6.843e-05	0.001326	1.435	PDCD1LG2
11.7	1.38	3.852	0.0002371	0.003161	0.2808	COL1A2
10.91	1.375	5.19	1.594e-06	0.0001015	4.966	FKBP5
3.675	1.375	3.176	0.002129	0.01475	-1.731	ROPN1L
0.7887	1.375	3.23	0.001807	0.01314	-1.583	LCN2
2.317	1.375	2.737	0.007652	0.03739	-2.879	RASSF9
7.011	1.374	4.077	0.000108	0.001833	1.01	TNFRSF11B
9.937	1.374	5.462	5.308e-07	4.773e-05	6.006	RDH10
2.71	1.372	3.958	0.0001643	0.002436	0.6206	GCKR
11.53	1.372	5.122	2.088e-06	0.0001212	4.711	MMP14
6.514	1.372	4.563	1.826e-05	0.0005474	2.671	GCNT1
4.731	1.37	4.628	1.427e-05	0.0004651	2.902	MIR155HG
4.69	1.368	3.1	0.002684	0.01745	-1.941	CPZ
3.79	1.356	4.484	2.45e-05	0.0006644	2.395	WDR93
4.981	1.356	3.825	0.00026	0.003331	0.1956	C19orf51
7.168	1.355	3.578	0.0005962	0.005992	-0.5695	STC1
4.997	1.355	4.365	3.811e-05	0.0008709	1.982	VWA3B
8.224	1.352	4.423	3.074e-05	0.0007675	2.183	HSPA6
7.905	1.349	6.155	2.928e-08	6.596e-06	8.752	LEPREL1
7.154	1.348	4.04	0.0001232	0.002006	0.8883	FAM20A
1.196	1.348	2.765	0.00709	0.0355	-2.811	AKR1B10
6.272	1.346	3.215	0.001892	0.01354	-1.624	SIGLEC14
3.537	1.345	4.284	5.137e-05	0.001091	1.703	GPR97
7.97	1.344	3.808	0.0002756	0.003488	0.1417	GPX8
10.74	1.341	6.785	1.929e-09	8.987e-07	11.34	BHLHE40
5.041	1.334	3.648	0.0004728	0.005075	-0.3563	ST6GALNAC2
6.507	1.332	5.707	1.931e-07	2.414e-05	6.963	PTPN7
4.094	1.329	2.744	0.007514	0.03684	-2.863	TFPI2
5.693	1.329	4.857	5.917e-06	0.0002451	3.73	GOLGA2B
11.12	1.327	5.085	2.422e-06	0.0001331	4.572	S100A11
3.214	1.327	3.271	0.001588	0.01196	-1.465	GATA3
5.893	1.324	4.856	5.955e-06	0.0002456	3.724	GPR39
3.879	1.324	3.212	0.001907	0.01361	-1.632	LRRC50
2.28	1.322	4.689	1.13e-05	0.0003899	3.121	NLRP12
5.122	1.321	3.292	0.001488	0.01145	-1.406	TDO2
5.787	1.32	4.414	3.185e-05	0.0007856	2.15	EGF
11.52	1.319	4.344	4.126e-05	0.0009207	1.908	TUBA1C
12.61	1.318	6.594	4.431e-09	1.652e-06	10.55	PLTP
2.525	1.316	3.466	0.0008581	0.00777	-0.9036	CCDC147
9.316	1.314	5.595	3.076e-07	3.336e-05	6.522	UPP1
9.424	1.313	4.536	2.022e-05	0.0005848	2.575	C8orf4
4.847	1.312	4.157	8.134e-05	0.001501	1.274	ODF3B
6.141	1.309	3.416	0.001005	0.008693	-1.049	HRASLS5
6.038	1.309	4.075	0.0001088	0.001838	1.004	SIGLEC7
2.605	1.309	3.239	0.001754	0.01282	-1.555	DNAI1
6.545	1.305	8.117	5.176e-12	2.122e-08	16.96	ZC3H12A
10.18	1.304	4.765	8.449e-06	0.0003225	3.395	GBP1
10.93	1.303	4.48	2.492e-05	0.0006688	2.379	IFI30
1.282	1.3	2.985	0.003775	0.02227	-2.248	VWA5B1
6.363	1.296	5.937	7.379e-08	1.21e-05	7.875	CASZ1
6.969	1.296	4.434	2.951e-05	0.0007459	2.221	CLEC2B
7.338	1.292	5.723	1.807e-07	2.299e-05	7.026	EMR2
11.18	1.291	4.945	4.194e-06	0.0001945	4.054	CD14
3.315	1.291	3.57	0.0006103	0.0061	-0.591	LRRC8E
0.2815	1.29	3.755	0.00033	0.003926	-0.02472	IL1F8
9.625	1.289	5.343	8.615e-07	6.422e-05	5.547	SLC16A3
5.575	1.289	4.65	1.313e-05	0.0004362	2.98	CD72
11.12	1.288	5.164	1.768e-06	0.0001092	4.868	ZFP36
5.113	1.287	4.429	3.013e-05	0.0007579	2.202	P2RY8
0.668	1.285	4.335	4.251e-05	0.0009431	1.88	NXF3
6.491	1.283	3.153	0.002282	0.01552	-1.794	LRRC61
5.83	1.281	4.724	9.898e-06	0.0003554	3.246	KYNU
6.747	1.28	5.666	2.294e-07	2.687e-05	6.8	ANG
7.22	1.28	5.636	2.587e-07	2.933e-05	6.686	APOB48R
10.01	1.28	5.362	7.978e-07	6.06e-05	5.62	PROS1
7.914	1.279	6.959	8.994e-10	5.268e-07	12.06	ALDH3B1
6.422	1.277	4.917	4.692e-06	0.0002087	3.948	CYTIP
4.018	1.276	4.538	2.001e-05	0.0005818	2.585	WBSCR27
6.794	1.274	4.933	4.397e-06	0.0002016	4.009	SIGLEC9
3.798	1.273	4.248	5.851e-05	0.001195	1.582	EFCAB10
1.201	1.273	2.728	0.007856	0.03813	-2.902	CCDC129
7.529	1.273	4.02	0.0001322	0.002111	0.8224	FBLN7
11.49	1.272	5.211	1.462e-06	9.634e-05	5.048	MRC2
7.362	1.271	3.939	0.0001756	0.002549	0.5592	LOXL1
15.12	1.271	3.268	0.001603	0.01203	-1.474	SPP1
7.003	1.27	4.577	1.731e-05	0.0005288	2.721	ANPEP
3.134	1.269	2.661	0.009427	0.04319	-3.063	IL1RL1
7.691	1.269	3.963	0.0001614	0.002405	0.6373	ST14
3.106	1.269	2.711	0.008234	0.03939	-2.944	CD3D
7.138	1.268	3.513	0.0007354	0.006941	-0.7622	ITPR3
10.09	1.264	4.847	6.145e-06	0.0002509	3.694	PLEKHA4
1.997	1.264	2.875	0.005196	0.0282	-2.534	ATP6V0D2
8.595	1.264	3.827	0.0002585	0.003318	0.201	ADAM12
7.479	1.263	2.674	0.009113	0.04223	-3.034	COL14A1
11.49	1.262	4.513	2.203e-05	0.0006238	2.495	FCGR3A
4.39	1.262	2.942	0.004279	0.0244	-2.361	HOXA1
9.653	1.261	5.531	3.993e-07	4.072e-05	6.275	HRH1
4.024	1.258	4.441	2.884e-05	0.0007334	2.243	LOC283314
7.101	1.258	4.501	2.3e-05	0.0006415	2.455	FBP1
5.605	1.257	3.655	0.0004615	0.004997	-0.3339	MT1L
8.54	1.255	3.58	0.000591	0.005954	-0.5615	ACSS3
3.934	1.255	3.143	0.002357	0.01589	-1.824	C2orf50
0.2874	1.25	3.271	0.001592	0.01199	-1.468	C1orf189
1.973	1.249	4.479	2.503e-05	0.0006698	2.375	SCNN1A
2.634	1.248	3.853	0.0002359	0.003147	0.2857	CTLA4
12.04	1.248	5.231	1.351e-06	9.057e-05	5.122	RCAN1
4.645	1.247	3.463	0.0008662	0.007827	-0.9122	SLC34A2
2.982	1.245	4.547	1.938e-05	0.0005692	2.615	C10orf55
9.272	1.244	5.013	3.214e-06	0.0001609	4.305	LAIR1
8.282	1.242	4.073	0.0001097	0.001846	0.9963	RAB36
6.846	1.241	3.396	0.001074	0.009104	-1.109	PTGS2
4.691	1.239	3.747	0.0003395	0.003998	-0.05093	BICC1
5.441	1.238	3.194	0.00202	0.01417	-1.684	AOX1
7.894	1.238	6.033	4.909e-08	9.406e-06	8.262	SLC25A43
8.539	1.238	3.894	0.0002053	0.00286	0.414	S100A4
13.76	1.237	4.416	3.161e-05	0.0007837	2.157	C3
4.234	1.236	3.842	0.0002454	0.003223	0.2491	BATF
1.784	1.236	4.009	0.0001376	0.002169	0.7855	TCTEX1D4
5.44	1.235	3.621	0.0005164	0.005427	-0.4375	CCDC65
10.25	1.232	6.104	3.645e-08	7.399e-06	8.544	PYGL
4.286	1.232	4.652	1.304e-05	0.0004339	2.987	CD7
10.21	1.23	4.897	5.067e-06	0.0002201	3.876	FCGR2A
11.05	1.23	5.653	2.42e-07	2.787e-05	6.749	CTSZ
7.267	1.229	3.596	0.0005609	0.005755	-0.5135	IL1B
6.486	1.228	3.991	0.0001465	0.002262	0.7272	FAM26F
6.524	1.227	4.394	3.432e-05	0.0008266	2.08	CCR5
9.752	1.227	4.92	4.638e-06	0.0002081	3.959	GFPT2
7.226	1.226	3.557	0.000637	0.006291	-0.6304	FPR3
9.159	1.226	2.812	0.006209	0.03214	-2.693	PDLIM4
4.762	1.226	4.552	1.9e-05	0.000563	2.633	CD274
7.933	1.225	6.189	2.533e-08	6.123e-06	8.89	DOK3
6.281	1.224	3.355	0.001221	0.009947	-1.226	ADAMTS14
5.863	1.224	4.041	0.0001227	0.002002	0.8915	GAPT
6.078	1.223	3.345	0.001263	0.0102	-1.257	ARSI
1.043	1.223	2.598	0.0112	0.04905	-3.215	C6
3.255	1.223	2.67	0.009204	0.0425	-3.042	MT1H
11.07	1.223	5.913	8.165e-08	1.318e-05	7.779	ARL4C
4.902	1.222	2.837	0.005787	0.03057	-2.631	LAMA3
9.256	1.221	5.013	3.218e-06	0.0001609	4.303	RUNX1
11.67	1.22	3.018	0.003421	0.02071	-2.16	IGFBP3
4.51	1.22	4.957	4.005e-06	0.0001896	4.097	CLDN4
8.989	1.218	4.725	9.849e-06	0.0003548	3.25	TYMP
12.74	1.216	4.911	4.793e-06	0.0002113	3.928	TAGLN2
1.393	1.216	3.286	0.00152	0.01161	-1.425	RBM46
8.31	1.215	4.789	7.716e-06	0.0003017	3.48	LTBP2
11.67	1.215	4.483	2.459e-05	0.0006649	2.392	NEAT1
8.077	1.215	4.985	3.598e-06	0.0001765	4.198	IER3
7.953	1.214	4.396	3.404e-05	0.0008238	2.088	LOC100126784
6.882	1.214	3.227	0.001822	0.01321	-1.59	RSPH1
4.806	1.212	3.786	0.0002973	0.003652	0.07154	C10orf79
9.842	1.211	3.336	0.001299	0.01043	-1.283	SNX10
9.217	1.209	6.768	2.078e-09	9.467e-07	11.27	CEBPB
11	1.209	5.988	5.96e-08	1.056e-05	8.078	SLC39A14
5.892	1.209	3.82	0.0002648	0.00338	0.1785	RIBC1
10.67	1.208	5.123	2.082e-06	0.0001212	4.714	EFEMP2
0.1919	1.208	4.264	5.527e-05	0.001143	1.635	CATSPERB
10.57	1.207	3.465	0.000861	0.007793	-0.9067	RGS1
3.567	1.207	3.437	0.0009416	0.008292	-0.9885	TSLP
10.96	1.207	3.537	0.0006815	0.00659	-0.6923	VSIG4
0.5785	1.206	3.776	0.0003074	0.00373	0.04072	CLEC4D
8.463	1.203	4.752	8.871e-06	0.0003303	3.349	ALOX5
8.45	1.202	3.763	0.0003216	0.003838	-0.001074	DNAH9
4.449	1.202	3.444	0.0009196	0.008155	-0.967	ITK
9.99	1.202	3.342	0.001275	0.01027	-1.265	TPPP3
3.143	1.201	2.889	0.00499	0.02732	-2.498	IL7R
2.861	1.2	3.88	0.0002149	0.002941	0.3718	ASGR2
12.18	1.199	3.154	0.002282	0.01552	-1.794	VEGFA
9.389	1.198	4.095	0.0001015	0.001758	1.068	FBLN5
12.04	1.197	4.437	2.924e-05	0.0007427	2.23	EMP1
9.818	1.195	4.084	0.0001055	0.0018	1.033	RARRES3
7.383	1.193	6.793	1.858e-09	8.861e-07	11.37	RAB27A
12.01	1.189	4.22	6.47e-05	0.001282	1.488	FOS
6.045	1.189	6.491	6.919e-09	2.364e-06	10.12	PRICKLE3
6.63	1.188	4.931	4.446e-06	0.0002025	3.999	CISH
7.342	1.187	3.286	0.001519	0.01161	-1.425	SELL
5.606	1.187	4.235	6.126e-05	0.001232	1.539	C20orf26
8.103	1.187	3.716	0.0003768	0.004314	-0.1473	SDC1
2.272	1.185	3.033	0.003274	0.02003	-2.12	DNAJB13
11.91	1.185	4.246	5.887e-05	0.001201	1.576	C1QA
3.22	1.185	3.98	0.0001521	0.002317	0.6922	UBQLNL
6.996	1.184	5.776	1.449e-07	1.963e-05	7.235	PLB1
9.325	1.182	5.496	4.616e-07	4.474e-05	6.138	GEM
7.508	1.181	4.603	1.567e-05	0.000495	2.814	LRRC25
6.541	1.18	4.219	6.508e-05	0.001287	1.482	C5orf39
1.651	1.18	4.51	2.224e-05	0.0006289	2.486	EPHA1
9.835	1.18	6.067	4.257e-08	8.312e-06	8.397	CSF1
8.215	1.179	6.259	1.878e-08	4.937e-06	9.174	HSD3B7
10.01	1.177	3.536	0.0006842	0.006609	-0.696	FBLN1
5.655	1.176	3.884	0.0002125	0.002927	0.3824	LCTL
9.852	1.173	5.158	1.81e-06	0.0001111	4.846	PRSS23
2.231	1.173	3.611	0.0005338	0.005551	-0.468	GPR109A
11.53	1.172	4.873	5.558e-06	0.0002341	3.789	F3
1.522	1.172	4.161	8.001e-05	0.001484	1.29	DMP1
8.101	1.171	4.144	8.513e-05	0.001553	1.232	RIN1
1.386	1.17	3.538	0.0006779	0.006571	-0.6875	HTRA4
10.84	1.17	4.99	3.515e-06	0.0001732	4.22	STAB1
4.283	1.169	4.094	0.0001017	0.001758	1.066	IQUB
8.558	1.169	5.679	2.166e-07	2.595e-05	6.854	BACE2
3.717	1.168	3.241	0.001744	0.01277	-1.55	CTSW
7.216	1.167	5.391	7.074e-07	5.687e-05	5.734	TRIM56
2.992	1.167	3.454	0.0008924	0.007987	-0.9394	KCNJ15
7.065	1.167	4.43	2.999e-05	0.0007563	2.206	NCF1
6.356	1.166	4.491	2.393e-05	0.0006558	2.418	MBOAT1
1.398	1.165	3.48	0.0008198	0.00751	-0.8618	BDKRB1
3.923	1.163	3.346	0.001256	0.01018	-1.252	C14orf50
7.663	1.161	3.292	0.001487	0.01145	-1.406	TOM1L1
10.58	1.16	4.548	1.933e-05	0.0005692	2.618	C10orf10
3.978	1.159	3.839	0.0002477	0.003232	0.2406	EMR4P
5.078	1.157	3.766	0.0003177	0.003818	0.01023	ANKRD53
9.201	1.154	4.126	9.077e-05	0.001615	1.172	SIGLEC10
10.36	1.153	4.008	0.0001376	0.002169	0.7852	MGST1
5.02	1.153	3.31	0.001407	0.01102	-1.355	ADAMTS2
8.978	1.152	4.708	1.051e-05	0.0003714	3.19	SLC2A10
9.132	1.152	7.341	1.66e-10	1.791e-07	13.67	PIM1
6.043	1.151	3.099	0.002694	0.0175	-1.944	LRAT
0.981	1.15	4.185	7.356e-05	0.001399	1.368	POM121L8P
5.583	1.149	3.44	0.0009321	0.008226	-0.9793	HKDC1
1.961	1.149	3.552	0.0006487	0.006381	-0.6471	GPR171
11.24	1.149	4.336	4.247e-05	0.0009431	1.881	CDKN1A
7.997	1.147	3.839	0.0002476	0.003232	0.2407	PAPLN
8.813	1.145	3.345	0.001263	0.0102	-1.257	SCIN
7.239	1.145	4.724	9.896e-06	0.0003554	3.246	GNA15
9.769	1.145	4.509	2.238e-05	0.0006299	2.48	SLC2A5
10.89	1.144	4.644	1.34e-05	0.0004439	2.961	CAPG
13.14	1.143	6.686	2.966e-09	1.169e-06	10.93	MSN
6.708	1.142	4.211	6.676e-05	0.00131	1.458	C3orf15
6.953	1.141	4.681	1.168e-05	0.000401	3.09	PCSK5
5.396	1.139	3.105	0.002646	0.01729	-1.928	ADRA1D
5.097	1.139	4.36	3.889e-05	0.0008819	1.963	FANK1
10	1.139	4.812	7.056e-06	0.0002803	3.564	MAFB
12.05	1.138	3.725	0.0003647	0.004193	-0.117	NDRG1
9.882	1.137	4.525	2.108e-05	0.0006019	2.536	LTBP1
2.305	1.137	3.122	0.00251	0.01661	-1.881	IL18RAP
9.878	1.137	4.498	2.332e-05	0.0006468	2.442	TMEM158
6.506	1.137	3.751	0.0003346	0.003967	-0.03746	SH2D4A
3.28	1.136	3.203	0.001964	0.01385	-1.658	PSORS1C1
10.18	1.134	4.711	1.042e-05	0.0003701	3.198	CXCR4
9.946	1.133	3.761	0.0003232	0.003854	-0.005404	ALOX5AP
13.46	1.132	5.502	4.493e-07	4.416e-05	6.163	FLNA
3.527	1.132	2.672	0.009168	0.04239	-3.039	DYNLRB2
1.007	1.131	3.558	0.0006356	0.006282	-0.6283	NLRP6
6.069	1.131	3.588	0.0005768	0.005855	-0.5392	C17orf72
3.281	1.13	4.596	1.611e-05	0.0005035	2.788	SLA2
5.041	1.13	3.694	0.0004049	0.004558	-0.2134	IL2RB
7.575	1.127	5.06	2.668e-06	0.0001425	4.48	CCDC40
8.916	1.127	4.751	8.926e-06	0.0003315	3.343	C1orf38
2.557	1.125	4.416	3.157e-05	0.0007835	2.158	TEC
4.76	1.124	2.604	0.01099	0.04837	-3.199	GSC
6.529	1.123	4.067	0.0001121	0.001873	0.9759	SIRPB2
6.63	1.123	4.565	1.813e-05	0.0005467	2.677	OSCAR
3.249	1.123	2.678	0.009012	0.04191	-3.024	MT1A
3.563	1.121	3.063	0.002994	0.01887	-2.04	CEACAM1
12.57	1.121	3.985	0.0001495	0.00229	0.7082	C1QB
2.179	1.119	3.559	0.000633	0.006263	-0.6246	CASP5
7.719	1.118	3.514	0.0007348	0.006939	-0.7614	IL1R1
7.494	1.118	4.673	1.203e-05	0.0004105	3.062	APOBEC3C
7.867	1.117	5.04	2.893e-06	0.0001505	4.404	TMCO4
9.169	1.117	4.595	1.618e-05	0.0005049	2.784	WWTR1
7.814	1.117	4.519	2.156e-05	0.0006122	2.515	EVC
6.404	1.116	4.348	4.064e-05	0.0009097	1.922	CSF2RB
9.215	1.115	6.876	1.291e-09	6.945e-07	11.72	F11R
6.872	1.115	3.798	0.0002855	0.003573	0.1089	KDELR3
12.42	1.115	4.497	2.34e-05	0.0006477	2.438	COL6A1
2.566	1.114	3.313	0.001394	0.01095	-1.347	CXCR3
9.403	1.114	4.71	1.044e-05	0.0003702	3.196	SLA
8.076	1.113	2.729	0.007834	0.03805	-2.9	NAPSB
1.427	1.112	3.378	0.001137	0.009474	-1.161	GPR109B
4.154	1.112	3.621	0.0005165	0.005427	-0.4376	VGLL3
11.2	1.111	3.959	0.0001638	0.00243	0.6235	DUSP1
4.6	1.11	2.691	0.00869	0.0408	-2.992	CD2
4.46	1.109	4.147	8.422e-05	0.00154	1.242	APOBEC3D
6.122	1.109	2.747	0.007454	0.03664	-2.856	FAP
1.187	1.108	3.081	0.002838	0.01816	-1.991	SPIB
4.352	1.108	3.525	0.0007087	0.006764	-0.7283	PRRG4
8.459	1.108	4.612	1.514e-05	0.0004858	2.846	ITGA2
2.454	1.108	3.396	0.001074	0.009104	-1.109	C2orf73
3.111	1.108	2.859	0.005441	0.02917	-2.576	FCN3
11.08	1.108	4.926	4.533e-06	0.0002053	3.98	JUNB
6.613	1.107	4.842	6.281e-06	0.0002555	3.673	TNFAIP8
9.44	1.106	3.728	0.000361	0.004163	-0.1077	LOXL2
3.839	1.105	2.952	0.004153	0.0239	-2.334	LCK
8.387	1.104	4.545	1.948e-05	0.0005707	2.61	ITGAM
0.7926	1.103	3.549	0.0006557	0.006438	-0.6569	ANO9
2.048	1.103	3.456	0.0008853	0.007946	-0.9321	XKRX
8.729	1.102	5.476	5.009e-07	4.668e-05	6.06	RFX2
8.651	1.102	3.475	0.0008341	0.007607	-0.8776	COLEC12
9.278	1.101	2.962	0.004032	0.0234	-2.307	LYZ
9.629	1.101	5.281	1.104e-06	7.776e-05	5.313	TNFRSF1B
5.749	1.1	3.641	0.000484	0.005166	-0.3779	PRF1
9.977	1.099	3.582	0.0005869	0.005927	-0.5551	VCAM1
4.182	1.098	4.042	0.0001222	0.001996	0.8955	RAB38
3.009	1.098	3.246	0.001719	0.01265	-1.537	FAM177B
8.778	1.098	4.452	2.761e-05	0.0007148	2.283	IL10RA
8.875	1.098	5.803	1.294e-07	1.792e-05	7.342	ZNF217
8.799	1.097	4.326	4.402e-05	0.0009651	1.847	MDFIC
8.532	1.096	5.694	2.04e-07	2.502e-05	6.911	MAP3K6
9.501	1.095	3.946	0.0001713	0.002511	0.5818	C7orf68
8.178	1.094	3.388	0.001101	0.009243	-1.131	COL8A2
3.396	1.094	2.868	0.005297	0.02862	-2.552	CDSN
11.09	1.094	4.524	2.115e-05	0.0006032	2.533	ITGB2
8.311	1.094	3.664	0.0004479	0.004915	-0.3064	GDPD2
9.044	1.093	5.365	7.86e-07	6.036e-05	5.634	TCIRG1
15.82	1.093	5.397	6.905e-07	5.595e-05	5.757	VIM
10.05	1.093	4.604	1.564e-05	0.0004948	2.816	DNALI1
9.686	1.091	3.964	0.0001608	0.0024	0.641	KIAA0040
10.99	1.091	3.819	0.000265	0.00338	0.178	SYNPO
7.583	1.089	4.287	5.068e-05	0.001079	1.716	NFE2L3
4.749	1.088	3.429	0.0009654	0.008435	-1.011	MORN3
2.26	1.088	4.016	0.0001339	0.002134	0.8104	ICAM4
9.991	1.088	3.675	0.0004313	0.004785	-0.2717	C1QTNF1
7.501	1.087	3.495	0.0007806	0.007257	-0.8169	LRIG3
7.752	1.087	4.938	4.319e-06	0.000199	4.026	SPAG1
8.664	1.086	4.508	2.239e-05	0.0006299	2.48	TLR2
4.203	1.084	3.298	0.001462	0.01132	-1.39	VNN 1.00
8.728	1.084	3.911	0.0001936	0.002739	0.4687	APOL1
6.122	1.083	3.031	0.003293	0.02011	-2.125	SPEF1
9.206	1.082	4.801	7.343e-06	0.0002901	3.527	EPHB4
9.226	1.081	2.99	0.003716	0.02198	-2.234	FPR1
6.954	1.08	4.733	9.546e-06	0.0003458	3.28	MAP3K8
3.815	1.08	3.225	0.001835	0.01326	-1.597	IL11
8.077	1.08	4.88	5.416e-06	0.0002311	3.813	WAS
3.255	1.079	3.528	0.000701	0.006722	-0.7183	CCDC153
9.906	1.077	4.084	0.0001054	0.0018	1.033	FCER1G
9.632	1.077	5.812	1.244e-07	1.759e-05	7.38	KDELC2
9.576	1.077	4.578	1.722e-05	0.0005276	2.726	SAMD9L
10.44	1.075	5.634	2.61e-07	2.94e-05	6.677	MVP
12.33	1.075	4.012	0.0001361	0.002156	0.7955	C1QC
4.545	1.074	3.74	0.0003472	0.004058	-0.07154	IL7
1.365	1.073	3.478	0.0008252	0.007545	-0.8677	TRAT1
4.865	1.073	3.223	0.001844	0.01331	-1.601	DCDC2
9.549	1.072	5.127	2.051e-06	0.0001208	4.728	FOSL2
8.944	1.072	3.264	0.001626	0.01213	-1.487	GYG2
9.431	1.071	4.869	5.662e-06	0.0002371	3.771	ARSD
10.47	1.071	6.365	1.192e-08	3.395e-06	9.605	ITGB5
8.354	1.07	4.969	3.829e-06	0.0001848	4.139	ARHGAP30
7.933	1.069	4.716	1.021e-05	0.0003634	3.217	C1orf162
6.857	1.068	3.483	0.0008126	0.007467	-0.8537	ITGB3
3.394	1.068	3.254	0.001678	0.01242	-1.515	CD96
5.871	1.068	3.865	0.0002269	0.003054	0.3215	PSTPIP1
5.531	1.067	2.71	0.008254	0.03947	-2.946	E2F8
5.158	1.067	3.158	0.002254	0.01539	-1.783	NCF1C
6.473	1.066	3.85	0.000239	0.003171	0.2735	DENND2D
8.984	1.066	5.846	1.079e-07	1.611e-05	7.514	B3GNT9
1.945	1.065	4.025	0.0001299	0.002082	0.839	LAX1
8.993	1.065	4.18	7.486e-05	0.00142	1.352	ECM2
7.507	1.065	3.592	0.0005692	0.005803	-0.527	HAS2
7.82	1.063	2.789	0.006628	0.03376	-2.751	PIRT
4.833	1.063	2.729	0.007834	0.03805	-2.9	LOC400759
7.487	1.063	4.418	3.137e-05	0.0007795	2.164	ALPK1
9.17	1.062	5.231	1.352e-06	9.057e-05	5.122	B4GALT1
12.33	1.062	3.374	0.00115	0.009531	-1.171	COL4A1
5.57	1.061	2.972	0.003922	0.02292	-2.283	TLR8
9.726	1.061	5.076	2.506e-06	0.0001359	4.539	SLC43A3
9.904	1.06	3.187	0.002063	0.0144	-1.703	MS4A6A
7.991	1.059	4.391	3.463e-05	0.0008283	2.072	HTATIP2
5.79	1.059	3.996	0.0001438	0.002239	0.7444	SOCS1
6.919	1.058	4.123	9.176e-05	0.001629	1.162	ACCS
7.505	1.058	6.949	9.382e-10	5.343e-07	12.02	DYRK3
10.12	1.058	4.371	3.737e-05	0.000866	2	GADD45B
8.447	1.057	5.054	2.741e-06	0.0001448	4.455	DRAM1
5.814	1.057	3.217	0.00188	0.01349	-1.619	SLC16A10
13.02	1.056	4.171	7.715e-05	0.001447	1.324	CD99
5.745	1.056	4.273	5.333e-05	0.001113	1.668	CACNA2D4
5.396	1.056	4.087	0.0001044	0.001787	1.042	MS4A14
8.5	1.055	5.544	3.787e-07	3.921e-05	6.325	TNFAIP3
11.98	1.055	7.899	1.374e-11	3.4e-08	16.04	ZFP36L2
6.788	1.054	5.334	8.905e-07	6.567e-05	5.516	CCDC102A
8.113	1.054	7.414	1.199e-10	1.537e-07	13.98	LATS2
14.84	1.053	3.995	0.0001445	0.002244	0.7402	CD74
4.724	1.052	2.757	0.007245	0.03593	-2.83	CD3E
4.888	1.051	2.852	0.005536	0.02958	-2.591	GPR82
6.502	1.051	3.546	0.0006617	0.006472	-0.6653	CARD16
7.459	1.051	3.191	0.002035	0.01425	-1.69	EPS8L2
8.096	1.051	2.62	0.01055	0.04682	-3.162	PCSK1
5.816	1.05	5.057	2.703e-06	0.0001439	4.468	GPR132
10.12	1.05	4.795	7.522e-06	0.0002966	3.504	HCLS1
6.303	1.046	4.456	2.721e-05	0.0007097	2.297	DENND1C
2.484	1.045	3.209	0.001923	0.01368	-1.639	ANKRD7
7.289	1.044	3.612	0.0005326	0.005545	-0.4659	FLJ36031
6.26	1.044	5.045	2.833e-06	0.0001482	4.423	CCDC96
11.37	1.044	4.337	4.22e-05	0.0009384	1.887	CD68
8.045	1.043	4.256	5.672e-05	0.001165	1.61	INHBB
7.296	1.042	4.01	0.0001371	0.002166	0.7891	KCNMB1
2.17	1.042	3.186	0.002069	0.01443	-1.706	PVRL4
5.507	1.038	2.592	0.01136	0.04961	-3.227	CYP19A1
1.067	1.038	2.916	0.004619	0.02582	-2.429	PSORS1C2
4.189	1.038	2.709	0.00827	0.03954	-2.948	STEAP4
8.916	1.038	4.381	3.595e-05	0.0008458	2.037	C21orf63
5.92	1.038	3.794	0.000289	0.003595	0.09791	P2RY6
0.9212	1.038	3.327	0.001336	0.01064	-1.308	TNFRSF9
9.726	1.037	3.901	0.0001999	0.002805	0.439	PLIN2
9.039	1.037	4.331	4.324e-05	0.0009551	1.864	CCDC109B
5.787	1.037	3.113	0.002581	0.01695	-1.905	RSPH4A
3.825	1.037	4.551	1.911e-05	0.0005645	2.628	TPRG1
4.844	1.036	3.528	0.0007002	0.006717	-0.7172	NCF1B
1.51	1.035	3.084	0.002815	0.01804	-1.984	IL22RA1
5.316	1.035	4.211	6.69e-05	0.001311	1.457	CCDC11
8.168	1.034	4.494	2.366e-05	0.0006534	2.428	C9orf64
10.3	1.034	5.388	7.169e-07	5.741e-05	5.721	NRP1
9.775	1.033	4.109	9.657e-05	0.001699	1.115	CCDC103
0.755	1.033	2.762	0.007133	0.03559	-2.817	LILRA3
11.4	1.032	7.065	5.623e-10	3.603e-07	12.51	LMNA
7.401	1.032	3.962	0.0001618	0.002408	0.6352	LILRB1
7.993	1.031	4.381	3.599e-05	0.0008458	2.036	NFAM1
7.276	1.031	3.628	0.0005055	0.005333	-0.4178	TXLNB
6.12	1.031	4.935	4.373e-06	0.000201	4.014	APOBEC3F
11.39	1.031	6.421	9.355e-09	2.82e-06	9.836	DPY19L1
2.303	1.03	2.698	0.008527	0.04041	-2.975	CEACAM4
6.997	1.03	3.37	0.001165	0.009614	-1.183	GPR65
1.284	1.029	3.634	0.0004951	0.005246	-0.3988	HAL
10.31	1.029	4.449	2.797e-05	0.0007187	2.271	CTSC
7.124	1.029	4.92	4.639e-06	0.0002081	3.959	WDR78
9.244	1.028	5.431	6.024e-07	5.166e-05	5.886	MICALL2
5.413	1.028	5.063	2.645e-06	0.000142	4.488	GALNT12
2.061	1.027	3.252	0.001685	0.01246	-1.519	GPR141
10.96	1.025	3.672	0.0004361	0.00481	-0.2819	HMOX1
5.299	1.024	3.45	0.0009019	0.008053	-0.9491	LOC100233209
7.183	1.024	2.983	0.003791	0.02236	-2.252	IGFBP6
10.4	1.023	3.9	0.0002008	0.002813	0.435	LAMB1
7.615	1.022	3.875	0.0002187	0.002979	0.3557	THBD
7.461	1.022	5.066	2.609e-06	0.0001404	4.501	ARHGAP9
7.21	1.019	3.928	0.0001822	0.002619	0.5249	SUSD2
5.179	1.018	3.206	0.001945	0.01377	-1.65	DOK2
8.864	1.017	4.18	7.476e-05	0.00142	1.353	PDLIM1
7.503	1.016	4.9	5.011e-06	0.0002181	3.886	ELF4
4.065	1.016	3.188	0.002056	0.01436	-1.7	PCOTH
9.996	1.016	3.336	0.001299	0.01043	-1.282	MSR1
8.292	1.016	3.303	0.001439	0.01121	-1.376	FAM181A
1.884	1.016	3.082	0.002835	0.01815	-1.99	SLAMF1
7.644	1.016	2.694	0.008618	0.04061	-2.984	PTPRU
9.068	1.016	3.311	0.001405	0.01101	-1.354	C2
12.38	1.015	4.307	4.713e-05	0.001017	1.784	IFITM3
6.47	1.015	3.643	0.0004805	0.005136	-0.3711	CCL5
3.356	1.015	3.16	0.002236	0.01529	-1.776	P4HA3
3.043	1.015	2.962	0.004035	0.0234	-2.308	KLF17
0.004848	1.014	3.423	0.0009842	0.008549	-1.029	SAGE1
4.098	1.013	3.415	0.001009	0.00872	-1.052	HCG26
3.247	1.013	4.423	3.082e-05	0.0007687	2.181	CD300LB
10.63	1.013	5.891	8.95e-08	1.414e-05	7.692	IL13RA1
8.236	1.012	4.69	1.126e-05	0.0003892	3.125	RNASE4
12.9	1.011	3.829	0.0002568	0.003309	0.2069	MT2A
0.1914	1.011	3.423	0.0009852	0.008549	-1.03	LEP
5.581	1.011	3.826	0.0002594	0.003328	0.1977	CD300C
3.492	1.011	3.399	0.001064	0.009063	-1.1	LRG1
12.32	1.01	5.727	1.78e-07	2.294e-05	7.04	HSPB1
3.98	1.009	2.757	0.007238	0.03593	-2.83	FRRS1
11.37	1.009	3.211	0.001912	0.01362	-1.634	HLA.DRB1
6.558	1.009	4.098	0.0001003	0.00175	1.08	HFE
9.522	1.008	5.57	3.41e-07	3.566e-05	6.424	GPC4
6.685	1.008	2.961	0.004053	0.02345	-2.312	CFD
9.171	1.007	3.582	0.0005869	0.005927	-0.5551	HLA.DOA
5.284	1.007	4.312	4.629e-05	0.001003	1.8	SNX20
5.804	1.007	3.796	0.0002869	0.003585	0.1045	DNAJC22
7.358	1.007	4.572	1.763e-05	0.0005357	2.704	ZBTB42
8.624	1.007	5.401	6.807e-07	5.538e-05	5.77	PPP1R3B
5.779	1.006	4.132	8.875e-05	0.001592	1.193	LOC151534
4.648	1.006	2.922	0.004533	0.02549	-2.412	NFATC2
6.527	1.005	3.311	0.001402	0.01099	-1.352	MMP11
10.87	1.005	3.917	0.0001892	0.002697	0.4898	MAPK4
0.05298	1.005	2.673	0.009129	0.04228	-3.035	CXorf41
0.07722	1.004	3.219	0.001866	0.01343	-1.612	PLEKHN1
7.977	1.004	3.19	0.002041	0.01428	-1.693	VAV3
5.5	1.003	3.088	0.002785	0.01789	-1.974	S100A2
11.46	1.002	6.11	3.541e-08	7.298e-06	8.572	TNFRSF1A
9.643	1.002	3.33	0.001324	0.01056	-1.3	MT1E
4.617	1.002	3.763	0.0003209	0.003831	0.001185	LAMP3
12.51	1.001	8.306	2.217e-12	1.515e-08	17.77	TPP1
0.6699	-1.001	-2.947	0.004212	0.02414	-2.347	GLP1R
2.797	-1.002	-2.962	0.004032	0.0234	-2.307	NAT2
10.4	-1.002	-4.917	4.696e-06	0.0002087	3.947	NCALD
5.676	-1.004	-2.839	0.005751	0.03042	-2.625	MACROD2
4.063	-1.005	-2.616	0.01065	0.04721	-3.171	CPAMD8
2.841	-1.005	-2.659	0.009482	0.04332	-3.069	GPR61
6.798	-1.006	-4.044	0.0001216	0.001992	0.9003	NKD1
2.505	-1.006	-3.8	0.0002829	0.003545	0.1174	TNFRSF13C
2.541	-1.008	-3.335	0.001302	0.01043	-1.285	ATOH7
0.1882	-1.01	-2.912	0.004666	0.02596	-2.438	LOC389033
7.753	-1.01	-3.648	0.0004721	0.005075	-0.3549	FAM123A
3.386	-1.01	-3.093	0.002742	0.01773	-1.96	C2orf82
6.039	-1.01	-3.206	0.001946	0.01377	-1.65	KIF26A
2.613	-1.011	-4.449	2.798e-05	0.0007187	2.271	BAAT
2.387	-1.013	-2.946	0.004235	0.02423	-2.351	C13orf16
0.306	-1.013	-2.802	0.006381	0.03282	-2.718	TCL6
5.448	-1.013	-3.706	0.0003887	0.004427	-0.1758	KCNA2
4.558	-1.021	-3.122	0.002513	0.01662	-1.882	PART1
7.811	-1.021	-3.131	0.002445	0.01635	-1.857	CGREF1
6.486	-1.023	-2.971	0.003929	0.02295	-2.284	KCNN1
8.362	-1.025	-4.952	4.092e-06	0.0001928	4.077	PRKCE
0.1862	-1.025	-3.264	0.001627	0.01214	-1.487	SLC6A10P
7.744	-1.027	-2.696	0.008576	0.04055	-2.98	ANKS1B
0.3314	-1.028	-2.653	0.009632	0.04378	-3.082	TP53TG3B
0.00696	-1.029	-2.597	0.01121	0.04909	-3.216	KIF12
1.655	-1.031	-2.589	0.01147	0.04993	-3.236	TRPC5
2.96	-1.033	-2.899	0.004843	0.02673	-2.472	C20orf201
0.1142	-1.036	-2.93	0.004429	0.02505	-2.392	RESP18
5.113	-1.036	-2.597	0.01122	0.0491	-3.216	PDIA2
2.529	-1.036	-2.713	0.008182	0.03922	-2.938	LOC100130148
0.9314	-1.037	-2.913	0.004647	0.02589	-2.435	EVPL
5.367	-1.038	-3.672	0.0004359	0.004809	-0.2814	ASXL3
8.852	-1.039	-4.886	5.293e-06	0.0002275	3.835	BCL7A
2.85	-1.041	-3.334	0.001305	0.01045	-1.286	GPR45
0.3118	-1.041	-3.636	0.0004916	0.005225	-0.3923	FAM75C1
9.066	-1.045	-3.306	0.001426	0.01113	-1.367	BEX2
4.523	-1.05	-3.031	0.003294	0.02011	-2.126	WDR86
0.0829	-1.051	-4.355	3.952e-05	0.0008914	1.948	FGF8
8.547	-1.054	-3.423	0.0009834	0.008549	-1.028	LRRTM2
5.668	-1.055	-3.875	0.0002193	0.002986	0.3529	DGKI
2.701	-1.056	-4.252	5.765e-05	0.001181	1.595	SLC5A12
5.995	-1.057	-2.639	0.01001	0.04505	-3.116	CYP26B1
8.874	-1.057	-3.095	0.002723	0.01762	-1.954	SPTBN2
11.06	-1.058	-4.011	0.0001363	0.002158	0.7943	GABBR1
11.37	-1.059	-6.411	9.76e-09	2.9e-06	9.795	CLASP2
8.71	-1.06	-4.31	4.664e-05	0.001009	1.793	BAI3
11.5	-1.061	-2.934	0.004382	0.02484	-2.382	CSPG5
3.766	-1.061	-2.912	0.004669	0.02597	-2.439	SCUBE3
8.033	-1.062	-4.1	9.958e-05	0.001742	1.086	PPFIA3
7.208	-1.062	-2.703	0.00841	0.04006	-2.963	LOC150622
5.606	-1.064	-2.629	0.01029	0.04596	-3.14	CACNA2D2
6.716	-1.066	-2.907	0.004731	0.02625	-2.451	B3GALT2
7.737	-1.068	-7.25	2.482e-10	2.121e-07	13.29	SHF
9.134	-1.068	-5.313	9.705e-07	6.932e-05	5.435	NUDT11
1.067	-1.068	-3.32	0.001366	0.01079	-1.328	LOC91149
7.175	-1.069	-2.994	0.003673	0.0218	-2.224	NRIP3
7.475	-1.069	-3.606	0.0005422	0.005599	-0.4822	FNDC5
4.163	-1.069	-3.394	0.001081	0.00914	-1.115	ST6GALNAC1
7.45	-1.069	-3.006	0.003551	0.0213	-2.193	HAPLN1
9.297	-1.071	-3.519	0.0007229	0.006855	-0.7465	CDK5R1
9.285	-1.072	-2.927	0.004475	0.02526	-2.401	ATP2B2
9.568	-1.073	-2.692	0.008662	0.0407	-2.989	FBXL16
0.8537	-1.073	-3.779	0.0003043	0.003709	0.0502	CASP12
0.2364	-1.073	-2.665	0.009326	0.04289	-3.054	HTR1A
1.194	-1.075	-3.012	0.003488	0.02102	-2.177	DCAF4L2
0.4942	-1.075	-2.638	0.01003	0.04513	-3.118	SLITRK6
4.621	-1.077	-2.601	0.01109	0.0487	-3.206	KY
7.016	-1.078	-2.902	0.0048	0.02654	-2.464	H2AFY2
4.441	-1.08	-2.588	0.01149	0.04997	-3.237	SYT2
8.396	-1.082	-3.14	0.002376	0.016	-1.831	AATK
6.645	-1.083	-3.544	0.0006666	0.0065	-0.672	THSD7A
3.273	-1.086	-3.777	0.0003057	0.003717	0.04583	SPATA22
1.768	-1.093	-2.611	0.01081	0.04774	-3.184	LYPD6B
4.514	-1.094	-2.894	0.00492	0.027	-2.486	KLRK1
7.697	-1.097	-5.231	1.349e-06	9.057e-05	5.124	SLC16A14
0.3576	-1.097	-3.056	0.003056	0.01912	-2.058	TLX1NB
0.5884	-1.1	-3.233	0.001787	0.01302	-1.573	ALOX12B
5.034	-1.101	-3.747	0.0003387	0.003995	-0.04867	FAM101A
8.106	-1.102	-3.324	0.001347	0.01069	-1.315	CDH20
8.115	-1.103	-3.763	0.0003208	0.003831	0.001231	BOK
5.437	-1.104	-3.042	0.003189	0.01969	-2.096	VIPR1
8.451	-1.104	-3.77	0.0003135	0.003788	0.02255	DLG2
0.9785	-1.104	-3.297	0.001467	0.01133	-1.393	LOC642597
7.804	-1.108	-2.732	0.007767	0.0378	-2.892	ATRNL1
5.276	-1.108	-5.406	6.658e-07	5.464e-05	5.791	NANOS3
10.46	-1.108	-4.916	4.713e-06	0.0002087	3.944	ITM2A
0.2034	-1.109	-2.781	0.006783	0.03432	-2.772	NDST4
-0.1211	-1.11	-3.453	0.0008943	0.007996	-0.9414	OR14I1
3.09	-1.111	-2.679	0.008992	0.04185	-3.022	PAQR9
7.264	-1.111	-4.002	0.0001409	0.002208	0.7634	LNX1
7.621	-1.114	-4.52	2.144e-05	0.0006096	2.52	RPS6KL1
3.63	-1.115	-2.815	0.006163	0.03198	-2.687	CCDC144B
9.808	-1.116	-4.242	5.976e-05	0.001214	1.562	GNG4
2.543	-1.117	-3.072	0.002919	0.01854	-2.017	C20orf203
8.089	-1.117	-3.729	0.0003602	0.004155	-0.1055	HR
9.71	-1.118	-2.656	0.009576	0.04361	-3.077	KIF5A
0.4385	-1.118	-2.916	0.004615	0.02582	-2.428	LHX5
10.27	-1.119	-5.318	9.501e-07	6.817e-05	5.455	PODXL2
4.273	-1.12	-3.269	0.001601	0.01203	-1.473	LOC283761
6.107	-1.124	-2.661	0.009435	0.0432	-3.064	PRSS35
2.168	-1.124	-4.142	8.584e-05	0.001557	1.224	EFCAB5
6.605	-1.125	-3.565	0.0006214	0.006181	-0.6077	SMPD3
0.5052	-1.125	-2.742	0.007551	0.03694	-2.867	EIF4E1B
9.592	-1.126	-5.377	7.497e-07	5.866e-05	5.679	WASF1
3.112	-1.126	-3.06	0.003021	0.01898	-2.048	GPR64
1.235	-1.128	-2.816	0.006138	0.0319	-2.683	CALHM1
8.683	-1.128	-3.96	0.0001628	0.002419	0.6293	C9orf140
7.081	-1.128	-3.038	0.00323	0.01982	-2.108	NTN4
5.568	-1.131	-2.651	0.009685	0.04395	-3.087	PCDH20
0.6747	-1.133	-3.035	0.003255	0.01994	-2.115	HTR6
12.47	-1.133	-2.835	0.005819	0.0307	-2.636	NCAN
13.18	-1.133	-4.529	2.073e-05	0.000597	2.552	FXYD6
5.848	-1.133	-2.86	0.005419	0.0291	-2.572	ZNF578
8.551	-1.134	-5.273	1.144e-06	7.948e-05	5.28	SLC2A13
3.077	-1.135	-3.909	0.0001945	0.002747	0.4641	GPR81
4.328	-1.139	-4.048	0.0001199	0.001974	0.9133	CSRNP3
9.17	-1.139	-3.537	0.0006806	0.006587	-0.6911	LOC643763
2.726	-1.14	-2.803	0.006377	0.03282	-2.717	HAR1A
0.2304	-1.143	-3.327	0.001335	0.01063	-1.307	CRHR2
7.1	-1.146	-2.814	0.00617	0.032	-2.688	SYNGR3
6.47	-1.148	-2.981	0.003814	0.02245	-2.257	RNF165
1.166	-1.149	-2.83	0.005908	0.03105	-2.649	GALNTL6
1.133	-1.15	-2.885	0.00505	0.02752	-2.509	ANKRD34C
1.414	-1.151	-2.983	0.003799	0.02239	-2.254	NMUR2
1.945	-1.152	-4.312	4.637e-05	0.001004	1.799	TCF15
0.9225	-1.155	-2.803	0.006377	0.03282	-2.717	PRLHR
5.275	-1.155	-3.545	0.0006637	0.006485	-0.668	KCTD8
1.49	-1.156	-2.831	0.005884	0.03096	-2.645	LOC100130238
3.334	-1.157	-2.874	0.005209	0.02826	-2.537	CTNNA3
3.071	-1.158	-2.831	0.00588	0.03095	-2.645	CHAD
2.139	-1.159	-3.022	0.003384	0.02053	-2.15	CD300LG
0.02032	-1.16	-3.657	0.0004586	0.004975	-0.3282	LOC646627
8.243	-1.16	-3.127	0.002472	0.01645	-1.867	C20orf103
4.348	-1.16	-4.492	2.383e-05	0.0006548	2.421	ZIC3
8.133	-1.161	-3.439	0.0009359	0.008253	-0.983	SERPINI1
5.412	-1.161	-3.261	0.00164	0.01221	-1.494	C1QTNF4
12.62	-1.162	-3.708	0.0003863	0.00441	-0.1702	ALDOC
6.63	-1.162	-5.08	2.467e-06	0.0001345	4.554	RUNDC3B
6.337	-1.165	-3.977	0.0001538	0.002333	0.6818	TUBA8
3.325	-1.166	-3.748	0.0003382	0.003994	-0.04744	NKAIN3
2.099	-1.166	-2.704	0.00839	0.03998	-2.96	SCARNA10
7.721	-1.167	-3.752	0.0003336	0.003962	-0.03471	NALCN
7.602	-1.167	-3.484	0.0008085	0.007439	-0.8491	GRM3
4.292	-1.169	-3.38	0.00113	0.009453	-1.155	ISM1
7.963	-1.171	-3.892	0.0002062	0.002868	0.41	SLC1A1
0.575	-1.176	-3.804	0.0002796	0.00352	0.1283	LOC116437
0.7905	-1.177	-2.609	0.01086	0.04791	-3.188	FADS6
4.497	-1.18	-3.245	0.001723	0.01267	-1.54	FAM133A
8.715	-1.181	-3.405	0.001042	0.008919	-1.081	SCN3A
1.257	-1.183	-2.796	0.006496	0.03325	-2.734	KCNG4
1.052	-1.184	-2.611	0.01081	0.04775	-3.184	CTXN3
6.306	-1.186	-3.26	0.001646	0.01224	-1.498	RLBP1
8.08	-1.186	-4.212	6.655e-05	0.001309	1.461	MMP16
2.114	-1.189	-3.219	0.00187	0.01344	-1.614	FLJ32063
7.902	-1.191	-3.268	0.001607	0.01204	-1.476	ODZ1
8.501	-1.192	-2.736	0.007685	0.03752	-2.883	PSD
7.658	-1.192	-2.601	0.01108	0.0487	-3.206	UGT8
7.435	-1.192	-3.561	0.0006294	0.006236	-0.6194	PTCHD2
4.354	-1.194	-2.845	0.005652	0.02998	-2.61	HFM1
-0.06873	-1.195	-3.451	0.0008985	0.008026	-0.9457	LCN15
1.462	-1.197	-2.702	0.008425	0.04007	-2.964	LOC148145
1.381	-1.198	-3.69	0.0004111	0.004618	-0.2275	GPR21
6.571	-1.199	-3.816	0.0002686	0.003418	0.1656	RTN4R
2.238	-1.2	-2.681	0.008929	0.04165	-3.016	GDF6
6.546	-1.201	-4.235	6.14e-05	0.001234	1.537	COL11A2
9.374	-1.202	-3.833	0.0002525	0.003273	0.2225	CACNG7
6.453	-1.202	-3.024	0.003369	0.02046	-2.146	BEX5
6.443	-1.203	-3.522	0.0007155	0.006816	-0.7371	RASL10A
3.719	-1.204	-3.539	0.0006755	0.006554	-0.6842	SLC6A13
8.822	-1.205	-3.657	0.0004589	0.004975	-0.3289	STX1B
6.505	-1.205	-4.496	2.341e-05	0.0006477	2.438	RAB26
5.635	-1.205	-2.735	0.007691	0.03754	-2.883	RFPL1S
12.84	-1.206	-3.379	0.001133	0.009465	-1.158	ATP1A2
5.323	-1.207	-3.28	0.001547	0.01176	-1.441	LOC400940
9.636	-1.209	-3.539	0.0006759	0.006555	-0.6848	PEG3
0.6947	-1.211	-3.223	0.001844	0.01331	-1.601	CRYBA2
7.871	-1.211	-3.596	0.0005614	0.005756	-0.5142	LRRTM3
10.56	-1.212	-3.3	0.001453	0.01126	-1.384	DAAM2
6.167	-1.214	-3.95	0.000169	0.002492	0.5947	PLCB4
8.263	-1.215	-3.978	0.0001531	0.002325	0.6864	MAST1
8.307	-1.219	-3.416	0.001007	0.008701	-1.05	AMPH
-0.3306	-1.221	-2.694	0.008612	0.04061	-2.984	DAZ3
1.724	-1.222	-4.617	1.486e-05	0.0004789	2.864	ST8SIA6
4.202	-1.224	-3.322	0.001356	0.01073	-1.321	VWA2
1.032	-1.228	-3.02	0.003402	0.02062	-2.155	HBQ1
1.434	-1.228	-2.697	0.008561	0.04052	-2.978	PABPC1L2A
1.459	-1.229	-3.692	0.0004079	0.004587	-0.2202	LCN10
7.416	-1.229	-2.752	0.007348	0.03627	-2.843	SLCO1A2
7.464	-1.23	-3.705	0.0003899	0.004431	-0.1788	KIT
0.1459	-1.231	-3.356	0.001217	0.009922	-1.223	CFC1B
1.225	-1.231	-2.614	0.01073	0.04744	-3.177	PRRG3
4.652	-1.232	-3.619	0.0005204	0.005463	-0.4446	KCTD16
3.649	-1.232	-3.065	0.002982	0.01882	-2.036	PCDHA12
6.497	-1.234	-3.027	0.003339	0.02032	-2.138	KCNJ9
1.8	-1.235	-3.281	0.001543	0.01175	-1.439	SLC26A8
3.695	-1.235	-2.719	0.008043	0.03871	-2.923	KCNK9
4.045	-1.237	-3.948	0.0001703	0.002504	0.5876	CXXC4
1.779	-1.239	-3.795	0.0002882	0.003592	0.1002	LOC374491
2.99	-1.242	-3.078	0.002865	0.01827	-2	SCN5A
0.02035	-1.244	-4.153	8.239e-05	0.001516	1.262	ADAM29
6.753	-1.244	-3.754	0.0003308	0.003934	-0.02704	FLRT1
1.28	-1.245	-2.886	0.005023	0.02743	-2.504	TYRP1
1.027	-1.247	-3.018	0.003424	0.02071	-2.161	KIAA1486
4.31	-1.248	-2.647	0.009807	0.04434	-3.098	EPHA10
1.212	-1.249	-3.319	0.00137	0.01081	-1.331	LHX3
3.884	-1.25	-3.592	0.0005685	0.005802	-0.5259	KCNK4
7.657	-1.251	-3.719	0.0003719	0.00426	-0.1352	FGF14
3.999	-1.251	-3.394	0.001081	0.00914	-1.115	SHISA3
4.556	-1.253	-2.795	0.006513	0.03332	-2.736	RGR
9.06	-1.257	-3.807	0.0002765	0.00349	0.1387	OMG
10.02	-1.26	-3.378	0.001135	0.009471	-1.159	SLIT1
5.596	-1.261	-2.77	0.006995	0.03514	-2.799	ZNF536
1.153	-1.262	-3.263	0.001631	0.01216	-1.49	MC4R
8.817	-1.264	-2.946	0.004232	0.02422	-2.351	SYN1
3.698	-1.264	-2.676	0.009062	0.04208	-3.029	DAB1
5.421	-1.27	-4.606	1.55e-05	0.0004918	2.825	RERGL
8.945	-1.273	-4.403	3.317e-05	0.0008096	2.112	ATP8A1
10.45	-1.273	-3.905	0.0001974	0.002779	0.4508	BEX1
7.011	-1.274	-2.911	0.004683	0.02602	-2.441	C2orf80
12.53	-1.276	-5.37	7.701e-07	5.98e-05	5.653	MAP2
7.398	-1.278	-4.1	9.953e-05	0.001742	1.087	B4GALT6
1.253	-1.279	-3.618	0.0005226	0.005477	-0.4484	NAP1L6
2.898	-1.279	-3.738	0.0003498	0.004079	-0.07842	KCNH4
1.553	-1.28	-2.704	0.008385	0.03997	-2.96	PGA3
8.603	-1.28	-3.133	0.002427	0.01625	-1.85	UNC13A
8.652	-1.282	-2.905	0.004756	0.02634	-2.455	EPHB1
8.879	-1.284	-3.476	0.0008306	0.007585	-0.8738	RIMS4
4.629	-1.285	-3.144	0.002346	0.01585	-1.819	AJAP1
0.5459	-1.286	-3.057	0.003051	0.01912	-2.057	SLC25A21
0.5168	-1.288	-2.783	0.006735	0.03416	-2.766	FAM153B
6.683	-1.288	-2.93	0.004429	0.02505	-2.392	CDK5R2
5.465	-1.288	-3.29	0.001497	0.0115	-1.412	FAM155B
3.796	-1.29	-3.101	0.002675	0.01742	-1.938	DLK2
8.667	-1.291	-5.463	5.289e-07	4.773e-05	6.009	AFAP1L2
0.8433	-1.291	-3.614	0.0005291	0.005524	-0.4598	LOC284233
4.983	-1.292	-2.906	0.00475	0.02631	-2.454	ONECUT2
8.522	-1.294	-3.608	0.0005397	0.005582	-0.478	BSN
6.254	-1.294	-2.757	0.007246	0.03593	-2.831	GABRD
6.573	-1.296	-3.059	0.003028	0.01901	-2.05	NECAB2
5.81	-1.296	-3.075	0.002891	0.01839	-2.008	KCNH8
2.005	-1.297	-2.69	0.008722	0.04089	-2.995	CHRNA2
4.575	-1.297	-2.906	0.004749	0.02631	-2.454	PTPRR
2.486	-1.299	-2.765	0.007093	0.0355	-2.812	CA7
1.481	-1.301	-3.653	0.0004643	0.005019	-0.3395	F7
3.282	-1.304	-3.355	0.001221	0.009947	-1.226	REM1
5.634	-1.304	-3.418	0.000999	0.008645	-1.043	MCF2L2
5.825	-1.307	-3.567	0.0006179	0.006158	-0.6024	PDZRN4
5.999	-1.308	-2.672	0.009148	0.04234	-3.037	ELAVL4
0.7368	-1.308	-3.588	0.0005765	0.005855	-0.5386	C1orf168
1.015	-1.31	-3.686	0.0004167	0.004668	-0.24	C8orf85
8.131	-1.311	-3.433	0.0009521	0.008359	-0.9987	PPP1R16B
5.954	-1.313	-3.943	0.0001729	0.002519	0.5736	PDE1A
9.175	-1.314	-4.028	0.0001285	0.002067	0.8489	KIF21B
4.593	-1.315	-2.811	0.006219	0.03219	-2.695	C5orf40
0.6206	-1.319	-3.011	0.003494	0.02103	-2.179	GALNTL5
7.254	-1.322	-3.633	0.0004962	0.005255	-0.4008	CHRNB2
5.086	-1.322	-3.752	0.0003334	0.003962	-0.03424	VWA5B2
9.381	-1.322	-4.582	1.695e-05	0.0005211	2.74	ATP6V1G2
5.699	-1.324	-3.153	0.002288	0.01555	-1.797	HIST3H2A
4.962	-1.324	-3.79	0.0002932	0.003624	0.08445	GALNT14
8.006	-1.325	-3.176	0.002134	0.01477	-1.733	ERBB3
2.629	-1.326	-2.706	0.00835	0.03985	-2.956	KCNA4
7.713	-1.329	-2.97	0.003945	0.02301	-2.288	GNG3
1.431	-1.329	-2.955	0.004121	0.02376	-2.327	FEV
4.217	-1.331	-2.954	0.004138	0.02382	-2.331	MYOT
2.399	-1.332	-3.152	0.00229	0.01555	-1.797	RANBP17
2.788	-1.333	-2.821	0.006061	0.03165	-2.672	GLIS1
3.796	-1.334	-3.298	0.001463	0.01132	-1.391	RPRML
4.204	-1.334	-2.942	0.004278	0.0244	-2.36	GREM2
3.659	-1.334	-2.744	0.0075	0.03681	-2.861	FEZF2
7.872	-1.335	-2.96	0.004058	0.02347	-2.313	NEU4
0.9119	-1.335	-3.027	0.00334	0.02032	-2.138	HTR1E
2.537	-1.336	-3.636	0.0004922	0.005227	-0.3934	SYCP2L
11.68	-1.339	-3.612	0.000532	0.005542	-0.4648	OLIG1
10.93	-1.34	-4.3	4.835e-05	0.001035	1.76	RTN1
8.798	-1.342	-2.937	0.004346	0.02467	-2.375	GABBR2
6.752	-1.343	-2.637	0.01006	0.0452	-3.12	KIAA1045
7.637	-1.343	-3.873	0.0002206	0.002994	0.3475	CSDC2
14.21	-1.343	-3.125	0.002491	0.01653	-1.874	BCAN
1.163	-1.344	-4.393	3.435e-05	0.0008266	2.079	DLX3
8.727	-1.344	-4.499	2.323e-05	0.0006453	2.445	RAPGEF4
8.035	-1.346	-3.398	0.001067	0.00907	-1.103	GPR123
1.771	-1.349	-3.148	0.002319	0.0157	-1.809	LOC285954
4.261	-1.352	-2.821	0.006052	0.03161	-2.671	CACNA1I
7.758	-1.353	-3.929	0.0001816	0.002615	0.5278	FGF12
3.367	-1.355	-2.823	0.006017	0.03147	-2.665	GDF10
2.25	-1.355	-4.366	3.799e-05	0.0008704	1.985	MYCNOS
5.146	-1.356	-3.444	0.0009197	0.008155	-0.967	GNAL
3.554	-1.357	-3.516	0.00073	0.006903	-0.7555	KCNJ12
6.06	-1.359	-2.868	0.005292	0.02859	-2.551	GFRA1
4.581	-1.36	-3.145	0.002344	0.01584	-1.819	MYO7B
6.93	-1.362	-4.102	9.879e-05	0.001731	1.093	KCNK2
6.474	-1.362	-3.321	0.001361	0.01076	-1.325	SNCG
11	-1.365	-4.136	8.76e-05	0.001578	1.205	SCG3
4.874	-1.366	-3.203	0.00196	0.01384	-1.657	ZC3H12B
4.228	-1.366	-3.44	0.000932	0.008226	-0.9792	SAMD11
3.045	-1.369	-3.109	0.00261	0.01709	-1.916	TMEM233
1.096	-1.371	-3.874	0.0002197	0.002987	0.3512	ESRP1
4.191	-1.374	-2.823	0.006022	0.03149	-2.666	LRRC7
1.502	-1.376	-3.195	0.002009	0.01411	-1.679	FLJ40330
7.351	-1.378	-3.274	0.001576	0.0119	-1.459	UBE2QL1
6.725	-1.381	-4.035	0.0001253	0.002027	0.8725	ADAM11
0.9228	-1.382	-3.398	0.001067	0.00907	-1.103	XKR7
7.996	-1.384	-2.798	0.006463	0.03312	-2.729	SHD
6.766	-1.385	-3.765	0.0003192	0.003822	0.006019	FAM155A
1.763	-1.386	-2.658	0.009516	0.04342	-3.072	PAX7
1.531	-1.386	-2.828	0.005933	0.03115	-2.653	SDR16C5
8.333	-1.387	-4.356	3.948e-05	0.0008914	1.949	RAB3A
6.438	-1.388	-3.862	0.0002292	0.003077	0.3123	GRIN2C
7.276	-1.388	-4.133	8.855e-05	0.001591	1.195	RAB33A
10.07	-1.392	-4.205	6.84e-05	0.001326	1.436	SYP
7.538	-1.392	-3.637	0.00049	0.005216	-0.3892	TMEM151B
7.497	-1.394	-3.9	0.0002011	0.002815	0.4336	CASKIN1
4.787	-1.394	-2.856	0.005482	0.02934	-2.582	LOC153328
4.096	-1.395	-2.721	0.007994	0.03857	-2.918	FSTL4
8.299	-1.396	-3.088	0.002779	0.01787	-1.973	SEZ6L
6.903	-1.397	-3.077	0.002877	0.01833	-2.004	DSCAML1
1.001	-1.401	-3.225	0.001831	0.01325	-1.595	LMX1B
8.426	-1.403	-3.096	0.002715	0.01758	-1.951	FLJ16779
8.056	-1.404	-5.115	2.148e-06	0.0001233	4.685	RCOR2
7.381	-1.406	-4.27	5.392e-05	0.001122	1.658	FAM57B
1.749	-1.408	-2.668	0.00926	0.04266	-3.048	CACNG2
2.736	-1.408	-3.573	0.000605	0.006059	-0.583	SFTPC
0.5671	-1.409	-3.946	0.000171	0.002508	0.5838	PGA5
2.213	-1.41	-3.621	0.0005165	0.005427	-0.4376	IL1RAPL1
9.442	-1.41	-3.258	0.001656	0.01229	-1.503	NRGN
1.266	-1.414	-3.178	0.002121	0.0147	-1.728	KCNH5
5.599	-1.416	-2.786	0.006672	0.03389	-2.757	SH3GL3
13.22	-1.416	-3.437	0.0009427	0.008298	-0.9896	PLP1
3.861	-1.42	-2.611	0.01081	0.04774	-3.184	C1QL2
3.456	-1.422	-3.637	0.0004903	0.005216	-0.3897	DUSP9
2.797	-1.422	-3.316	0.00138	0.01087	-1.337	LOC338651
7.856	-1.423	-3.92	0.0001876	0.002681	0.4976	MGAT5B
8.204	-1.426	-3.891	0.0002073	0.002879	0.4052	PDE2A
1.626	-1.429	-3.556	0.0006406	0.006319	-0.6356	ZNF492
1.039	-1.429	-2.8	0.006427	0.033	-2.724	TNNT2
5.847	-1.43	-4.301	4.82e-05	0.001034	1.763	PLCXD2
6.684	-1.431	-3.15	0.002308	0.01565	-1.804	KCNQ5
1.082	-1.431	-3.216	0.001883	0.0135	-1.62	EPHA6
10.83	-1.435	-3.774	0.0003091	0.003745	0.03581	OLIG2
8.049	-1.436	-3.248	0.001707	0.01259	-1.531	PHACTR3
3.864	-1.437	-3.845	0.0002429	0.003204	0.2585	CYP4X1
7.492	-1.437	-3.524	0.000711	0.00678	-0.7313	NRSN1
8.118	-1.442	-4.105	9.771e-05	0.001717	1.104	BRSK2
2.8	-1.444	-2.886	0.005032	0.02746	-2.506	EMX1
10.13	-1.446	-2.86	0.005424	0.02911	-2.573	SNAP25
5.738	-1.448	-3.111	0.002595	0.01703	-1.911	CABP1
4.904	-1.45	-3.768	0.0003153	0.003802	0.0173	CXorf1
2.486	-1.451	-3.854	0.0002353	0.003144	0.2881	MIMT1
4.537	-1.451	-2.994	0.003679	0.02183	-2.225	TMEM155
5.547	-1.455	-4.092	0.0001023	0.001762	1.061	RGS7BP
11.07	-1.458	-3.332	0.001314	0.0105	-1.293	TUBB4
3.118	-1.46	-3.376	0.001144	0.009517	-1.167	ZNF257
0.4191	-1.46	-4.139	8.655e-05	0.001567	1.217	IL1RAPL2
8.223	-1.464	-3.067	0.002957	0.01871	-2.029	HPCAL4
4.615	-1.467	-3.657	0.0004587	0.004975	-0.3284	LPAR4
9.77	-1.469	-3.563	0.0006261	0.006213	-0.6145	AGAP2
1.178	-1.47	-4.952	4.09e-06	0.0001928	4.077	ZNF556
7.504	-1.471	-3.83	0.0002555	0.003299	0.2117	FERMT1
3.815	-1.471	-3.002	0.003594	0.02149	-2.204	GABRQ
8.6	-1.472	-5.532	3.978e-07	4.072e-05	6.278	PLCB1
3.776	-1.473	-3.42	0.0009925	0.008592	-1.037	CRHR1
4.888	-1.475	-4.585	1.681e-05	0.0005182	2.748	SYN3
3.683	-1.475	-3.057	0.003047	0.0191	-2.055	MCF 2.00
6.687	-1.476	-3.834	0.0002523	0.003272	0.2232	CSMD1
7.895	-1.478	-4.863	5.777e-06	0.0002412	3.752	HLF
9.114	-1.48	-4.805	7.25e-06	0.0002875	3.539	CPNE5
1.744	-1.481	-3.289	0.001502	0.01152	-1.415	RXFP1
2.149	-1.482	-3.285	0.001524	0.01164	-1.428	FABP6
0.3434	-1.484	-3.873	0.0002207	0.002994	0.3474	SMPX
9.942	-1.494	-4.933	4.406e-06	0.0002016	4.007	LINGO1
7.154	-1.495	-4.081	0.0001067	0.001815	1.022	ENPP6
2.172	-1.495	-4.525	2.108e-05	0.0006019	2.536	MGC16025
3.162	-1.496	-3.276	0.001566	0.01183	-1.453	ADAD2
5.615	-1.497	-3.047	0.003145	0.0195	-2.084	RALYL
0.3416	-1.497	-4.043	0.000122	0.001994	0.8973	FRMPD2L1
6.317	-1.501	-3.573	0.0006063	0.006066	-0.585	NEURL
5.992	-1.501	-3.87	0.0002227	0.003015	0.339	RICH2
3.698	-1.502	-2.762	0.007137	0.03559	-2.817	FAM123C
4.712	-1.502	-3.681	0.0004237	0.004728	-0.2552	CNTN4
4.978	-1.503	-2.904	0.00477	0.02641	-2.458	KCNA1
2.745	-1.508	-3.39	0.001093	0.009215	-1.125	AQP7P1
3.831	-1.51	-3.152	0.002289	0.01555	-1.797	FSTL5
3.242	-1.513	-2.938	0.004325	0.02459	-2.37	HILS1
2.928	-1.513	-3.31	0.001408	0.01102	-1.356	RP1.177G6.2
2.532	-1.515	-4.24	6.025e-05	0.001222	1.554	ACRV1
5.657	-1.516	-3.39	0.001094	0.00922	-1.126	RIMS1
6.439	-1.518	-3.534	0.0006867	0.006616	-0.6994	RPRM
4.866	-1.521	-3.067	0.002959	0.01871	-2.029	UNC5D
4.503	-1.525	-3.114	0.002573	0.01694	-1.903	PABPC5
4.046	-1.527	-3.549	0.0006545	0.006436	-0.6553	CYP27C1
7.703	-1.53	-4.122	9.198e-05	0.001631	1.16	GDAP1L1
9.465	-1.53	-4.249	5.829e-05	0.001191	1.585	NRXN1
1.88	-1.53	-3.243	0.001733	0.01272	-1.545	VAX1
8.28	-1.532	-4.238	6.06e-05	0.001226	1.549	PRKCZ
7.165	-1.533	-4.094	0.0001019	0.001758	1.065	ARPP21
0.546	-1.534	-4.218	6.529e-05	0.001287	1.479	ADAMTS20
9.184	-1.537	-4.204	6.869e-05	0.00133	1.432	STMN4
8.963	-1.539	-3.13	0.002453	0.01637	-1.86	KCNQ2
5.831	-1.542	-4.557	1.865e-05	0.0005565	2.651	RTN4RL2
2.347	-1.547	-2.941	0.004285	0.02442	-2.362	LOC151009
1.972	-1.548	-2.692	0.008674	0.04074	-2.99	TMEM189.UBE2V1
6.029	-1.549	-2.628	0.01032	0.04611	-3.143	CHD5
2.414	-1.553	-3.297	0.001466	0.01133	-1.393	PTGER3
3.688	-1.555	-2.958	0.004084	0.02358	-2.319	HRH3
4.414	-1.557	-3.813	0.0002706	0.003437	0.1587	FGF9
5.915	-1.558	-3.061	0.003015	0.01897	-2.046	ICAM5
7.892	-1.559	-3.384	0.001114	0.009341	-1.142	NXPH1
4.613	-1.56	-2.832	0.005864	0.03089	-2.642	C2orf85
6.118	-1.562	-3.039	0.003216	0.01977	-2.104	FGF13
4.37	-1.566	-4.47	2.589e-05	0.0006846	2.344	TPTE2P1
5.376	-1.572	-3.247	0.001713	0.01261	-1.534	GPR12
1.527	-1.575	-2.999	0.003621	0.02159	-2.211	SOHLH1
7.117	-1.576	-3.392	0.001086	0.009171	-1.119	MSTN
7.631	-1.577	-4.278	5.245e-05	0.001102	1.684	ST6GAL2
9.054	-1.577	-2.726	0.007904	0.03827	-2.908	SMOC1
5.318	-1.578	-4.279	5.224e-05	0.001098	1.687	FAM19A2
3.358	-1.582	-2.675	0.009094	0.04215	-3.032	C1QL3
4.489	-1.583	-2.611	0.01081	0.04774	-3.184	NEUROD2
4.507	-1.583	-3.384	0.001115	0.009345	-1.143	CDH8
5.708	-1.583	-2.81	0.006241	0.03226	-2.698	GABRB2
3.428	-1.584	-2.865	0.005349	0.02883	-2.56	SLC17A8
6.84	-1.586	-2.912	0.004671	0.02597	-2.439	SLC6A17
8.265	-1.587	-3.429	0.0009654	0.008435	-1.011	ACCN4
1.273	-1.587	-4.111	9.567e-05	0.001688	1.123	SCUBE1
7.786	-1.587	-3.144	0.00235	0.01585	-1.821	AGXT2L1
2.439	-1.589	-3.078	0.002866	0.01827	-2	KCNS2
6.334	-1.591	-5.232	1.347e-06	9.057e-05	5.125	SSTR2
8.333	-1.592	-3.099	0.002694	0.0175	-1.944	DCX
6.183	-1.592	-4.763	8.508e-06	0.0003236	3.388	LRRTM1
9.105	-1.592	-3.832	0.0002536	0.003282	0.2187	TAGLN3
8.025	-1.6	-3.378	0.001136	0.009474	-1.16	LPPR1
3.025	-1.606	-2.913	0.004647	0.02589	-2.435	PABPC1L2B
2.799	-1.607	-3.126	0.002481	0.01648	-1.87	VIP
5.065	-1.611	-3.851	0.0002379	0.003165	0.2778	KCNB1
1.047	-1.614	-4.105	9.798e-05	0.001718	1.101	NT5C1A
1.931	-1.616	-3.917	0.0001892	0.002697	0.4897	INSM2
4.364	-1.617	-3.158	0.002253	0.01538	-1.783	ZSCAN1
6.926	-1.624	-3.506	0.0007531	0.007064	-0.784	SHISA7
5.924	-1.627	-2.859	0.005439	0.02917	-2.575	SLC8A2
3.891	-1.63	-3.018	0.003424	0.02071	-2.161	OLFM3
4.126	-1.632	-3.748	0.0003378	0.003994	-0.04641	MUM1L1
0.5858	-1.633	-3.953	0.0001668	0.002469	0.6066	DCAF12L2
6.109	-1.634	-3.589	0.000575	0.005847	-0.5363	LRRTM4
6.126	-1.635	-3.488	0.0007983	0.007375	-0.8374	SHANK2
4.398	-1.637	-2.982	0.003804	0.02241	-2.255	CSMD3
6.995	-1.641	-4.293	4.97e-05	0.00106	1.734	MMP17
1.952	-1.642	-3.453	0.0008929	0.007987	-0.9399	DOC2B
8.806	-1.642	-3.231	0.0018	0.01309	-1.579	DLL3
6.76	-1.642	-4.39	3.484e-05	0.0008323	2.066	GULP1
6.374	-1.642	-4.869	5.648e-06	0.0002371	3.773	BCL11A
3.654	-1.642	-3.737	0.0003503	0.004081	-0.07994	DCT
5.336	-1.643	-3.52	0.0007197	0.006839	-0.7424	HES5
1.354	-1.643	-3.414	0.001012	0.008732	-1.055	NLRP11
6.872	-1.647	-2.719	0.008055	0.03875	-2.924	PACSIN1
8.373	-1.654	-4.159	8.059e-05	0.001491	1.283	GAD1
1.167	-1.655	-4.262	5.553e-05	0.001145	1.63	LOC285696
0.72	-1.659	-4.361	3.864e-05	0.0008782	1.969	LOC283392
6.252	-1.659	-2.968	0.003972	0.02314	-2.294	CELF4
5.943	-1.659	-2.62	0.01055	0.04682	-3.162	LOC154822
6.153	-1.662	-2.681	0.008937	0.04168	-3.016	SULT4A1
2.295	-1.666	-2.899	0.004838	0.02671	-2.471	PVALB
5.385	-1.668	-3.273	0.001579	0.01192	-1.46	IQSEC3
3.053	-1.668	-2.679	0.008973	0.0418	-3.02	SLC6A7
0.8499	-1.67	-4.572	1.764e-05	0.0005357	2.704	GJD2
11.18	-1.673	-5.023	3.092e-06	0.0001562	4.341	SOX8
4.993	-1.677	-2.917	0.004596	0.02573	-2.425	CAMK1G
4.062	-1.677	-3.243	0.001732	0.01272	-1.544	CDR1
4.271	-1.678	-3.711	0.0003829	0.004376	-0.162	MDGA2
3.718	-1.678	-3.207	0.001938	0.01374	-1.646	SCRT2
6.06	-1.68	-3.392	0.001087	0.009171	-1.119	ELAVL2
2.235	-1.684	-2.691	0.008696	0.0408	-2.992	IRX2
5.338	-1.687	-2.879	0.005131	0.02791	-2.523	LOC84856
8.794	-1.687	-3.021	0.003395	0.02059	-2.153	SYT1
1.343	-1.692	-3.455	0.0008886	0.007965	-0.9356	KCNB2
2.5	-1.693	-3.511	0.0007411	0.006985	-0.7692	GRM4
5.036	-1.694	-3.099	0.002687	0.01746	-1.942	LOC157627
6.749	-1.695	-2.974	0.003893	0.02279	-2.276	WNK2
3.389	-1.697	-3.165	0.002202	0.01512	-1.762	GRM7
2.937	-1.707	-2.684	0.008852	0.04136	-3.008	SLC17A6
1.216	-1.71	-4.266	5.48e-05	0.001137	1.643	GNG13
6.926	-1.71	-3.329	0.001325	0.01057	-1.301	TMEFF2
3.542	-1.712	-4.918	4.669e-06	0.0002087	3.953	MGC2889
8.909	-1.713	-4.369	3.76e-05	0.0008671	1.995	JPH4
5.218	-1.717	-3.377	0.001139	0.009479	-1.162	SCRT1
4.551	-1.719	-3.751	0.000334	0.003962	-0.03579	TRIM67
2.549	-1.721	-3.7	0.0003975	0.004495	-0.1965	C9orf4
6.206	-1.721	-3.97	0.0001576	0.002373	0.6592	FBLL1
7.459	-1.725	-5.722	1.816e-07	2.299e-05	7.021	DLGAP1
4.009	-1.726	-3.117	0.002548	0.01681	-1.894	GLRA2
8.503	-1.726	-4.453	2.755e-05	0.0007148	2.286	KCND2
7.073	-1.728	-3.38	0.001128	0.009435	-1.153	CELF5
0.7239	-1.73	-3.54	0.0006739	0.006545	-0.6821	MCHR2
6.174	-1.732	-3.876	0.0002183	0.002976	0.3572	CALN1
6.581	-1.734	-3.8	0.0002829	0.003545	0.1175	C9orf125
5.504	-1.739	-5.365	7.87e-07	6.036e-05	5.633	ZNF804A
2.962	-1.746	-3.315	0.001387	0.0109	-1.342	GPR22
2.18	-1.746	-3.662	0.000451	0.004926	-0.3129	CDH12
7.226	-1.747	-3.883	0.0002132	0.002932	0.379	CNTNAP2
3.712	-1.75	-2.968	0.003969	0.02312	-2.293	CLEC2L
6.722	-1.751	-4.692	1.117e-05	0.000388	3.132	NKAIN1
7.086	-1.752	-3.793	0.0002903	0.003604	0.09379	BTBD17
7.438	-1.752	-5.198	1.545e-06	9.94e-05	4.995	MPPED2
6.128	-1.755	-6.158	2.893e-08	6.589e-06	8.764	PDE10A
4.156	-1.756	-2.758	0.007223	0.0359	-2.828	PNOC
4.391	-1.757	-3.248	0.001709	0.0126	-1.532	CUX2
9.654	-1.761	-4.979	3.673e-06	0.0001789	4.179	GRIA2
1.097	-1.762	-3.993	0.0001453	0.00225	0.7347	ABCC12
5.688	-1.762	-3.532	0.0006917	0.006651	-0.706	GABRA3
1.03	-1.764	-4.843	6.257e-06	0.000255	3.677	RBP3
8.183	-1.766	-3.22	0.001859	0.01339	-1.609	NPTX1
5.199	-1.772	-2.596	0.01125	0.0492	-3.219	SYNPR
4.87	-1.773	-5.775	1.456e-07	1.963e-05	7.231	KCNMB2
4.231	-1.774	-4.177	7.57e-05	0.001426	1.341	ASB5
3.941	-1.781	-2.784	0.006721	0.0341	-2.764	GAD2
2.379	-1.783	-4.162	7.968e-05	0.00148	1.294	ZNF208
7.9	-1.787	-3.169	0.002175	0.01498	-1.751	LUZP2
9.719	-1.788	-5.439	5.816e-07	5.031e-05	5.919	CNTN1
4.504	-1.789	-3.476	0.000829	0.007574	-0.872	SPHKAP
7.347	-1.79	-3.562	0.0006279	0.006224	-0.6171	CELF3
5.19	-1.8	-4.15	8.323e-05	0.001528	1.253	CLVS1
8.766	-1.8	-5.719	1.838e-07	2.312e-05	7.01	CADM2
1.947	-1.803	-3.365	0.001182	0.009702	-1.196	CDH9
3.738	-1.803	-3.56	0.0006317	0.006253	-0.6227	TMEM196
4.023	-1.805	-2.94	0.004309	0.02452	-2.367	KCNT1
3.251	-1.806	-3.043	0.00318	0.01965	-2.094	TMEM132D
5.4	-1.809	-3.48	0.0008206	0.007511	-0.8627	GABRA2
7.069	-1.809	-3.373	0.001154	0.009545	-1.174	ELFN2
8.174	-1.81	-2.837	0.00579	0.03058	-2.631	CPLX2
5.136	-1.814	-3.681	0.0004228	0.004723	-0.2534	PCP4L1
6.156	-1.816	-4.186	7.319e-05	0.001396	1.373	STXBP5L
6.12	-1.817	-3.195	0.002013	0.01413	-1.68	FXYD7
7.134	-1.82	-5.381	7.378e-07	5.818e-05	5.694	KCNIP2
0.5554	-1.827	-5.479	4.947e-07	4.631e-05	6.072	OPRD1
7.036	-1.832	-3.276	0.001563	0.01183	-1.451	GABRB3
2.32	-1.834	-3.253	0.001684	0.01245	-1.518	HTR5A
3.651	-1.835	-3.031	0.003299	0.02013	-2.127	POU4F1
4.376	-1.837	-4.034	0.0001257	0.002031	0.8692	DCC
6.164	-1.838	-3.786	0.0002971	0.003652	0.0724	ABCC8
9.09	-1.838	-5.354	8.233e-07	6.205e-05	5.59	RUNDC3A
7.63	-1.841	-5.891	8.963e-08	1.414e-05	7.69	DUSP26
6.395	-1.845	-3.121	0.002518	0.01664	-1.883	SYT13
5.335	-1.846	-4.142	8.557e-05	0.001555	1.227	EDN3
7.472	-1.847	-4.597	1.605e-05	0.000503	2.792	CPLX1
4.198	-1.854	-4.227	6.319e-05	0.001263	1.51	ATP13A5
3.945	-1.854	-3.905	0.0001972	0.002778	0.4517	LRFN2
4.56	-1.855	-4.618	1.479e-05	0.0004775	2.869	PRSS3
2.773	-1.857	-3.055	0.003071	0.01919	-2.063	NR0B1
7.766	-1.858	-2.749	0.007417	0.03652	-2.851	COL20A1
4.623	-1.863	-2.752	0.007337	0.03623	-2.842	SVOP
3.576	-1.872	-4.536	2.022e-05	0.0005848	2.575	FGF17
5.661	-1.872	-3.474	0.0008365	0.007619	-0.8803	KIAA1644
1.259	-1.874	-3.944	0.0001724	0.002516	0.5763	PRKG2
5.987	-1.875	-3.158	0.002253	0.01538	-1.783	CRYM
4.67	-1.877	-3.776	0.0003075	0.00373	0.0404	AFF2
3.591	-1.884	-3.779	0.0003046	0.003709	0.04928	DACH2
6.152	-1.89	-4.98	3.659e-06	0.0001786	4.182	RASL11B
4.647	-1.895	-3.18	0.002103	0.0146	-1.72	PRKCG
3.967	-1.899	-3.632	0.0004981	0.005269	-0.4042	KCNJ3
7.627	-1.903	-5.406	6.664e-07	5.464e-05	5.79	DGKB
5.09	-1.906	-3.851	0.0002382	0.003165	0.2766	CHRNA4
1.863	-1.906	-3.789	0.0002938	0.003629	0.08243	HTR2C
10.08	-1.906	-4.754	8.833e-06	0.0003303	3.353	NKAIN4
2.348	-1.907	-3.402	0.001054	0.008992	-1.092	TRHDE
0.8042	-1.909	-4.88	5.423e-06	0.0002311	3.812	2024-03-11
3.175	-1.909	-3.842	0.0002449	0.003223	0.2508	RAB3C
4.784	-1.918	-3.587	0.0005778	0.005861	-0.5408	SLC30A3
4.244	-1.921	-3.361	0.001199	0.00982	-1.21	LPPR3
7.067	-1.923	-6.452	8.178e-09	2.579e-06	9.963	KCNIP4
10.08	-1.927	-3.969	0.000158	0.002376	0.6568	ATP1A3
5.51	-1.932	-3.839	0.0002482	0.003237	0.2385	KIAA1543
5.484	-1.935	-4.301	4.82e-05	0.001034	1.763	NPPA
3.656	-1.938	-4.459	2.697e-05	0.0007052	2.306	GPR83
1.134	-1.939	-4.698	1.093e-05	0.0003831	3.153	ZNF98
8.688	-1.94	-4.594	1.625e-05	0.0005064	2.78	TMEM132B
2.763	-1.942	-4.206	6.804e-05	0.001324	1.441	HSPB3
1.087	-1.949	-4.095	0.0001014	0.001758	1.069	KLHL1
9.201	-1.949	-3.687	0.0004144	0.004645	-0.2349	ATCAY
6.696	-1.95	-3.765	0.0003192	0.003822	0.006084	MYT1
2.587	-1.956	-4.859	5.879e-06	0.0002445	3.736	PTH2R
1.972	-1.974	-2.921	0.004548	0.02556	-2.415	C5orf38
6.286	-1.979	-3.43	0.0009611	0.008424	-1.007	TNR
4.108	-1.987	-4.233	6.17e-05	0.001239	1.532	HTR2A
4.308	-1.988	-2.966	0.003992	0.02323	-2.298	MAL2
3.016	-1.988	-3.489	0.0007951	0.007361	-0.8337	ATP8A2
8.426	-1.989	-4.893	5.141e-06	0.0002219	3.862	ZDHHC22
0.6713	-1.993	-3.749	0.0003369	0.00399	-0.04392	LOC146481
6.771	-1.996	-4.007	0.0001385	0.002178	0.779	ZNF488
4.365	-2.003	-3.607	0.0005405	0.005588	-0.4794	LRFN5
3.482	-2.004	-4.316	4.563e-05	0.0009931	1.814	LOC441666
3.709	-2.007	-2.848	0.005609	0.02984	-2.603	CACNG3
4.617	-2.017	-3.5	0.0007687	0.007179	-0.8027	SEMA3D
4.613	-2.024	-2.773	0.006931	0.0349	-2.791	OPALIN
5.734	-2.026	-2.924	0.004507	0.02539	-2.407	NEFM
3.829	-2.026	-3.469	0.0008486	0.007704	-0.8934	WSCD2
1.393	-2.028	-4.224	6.387e-05	0.001271	1.5	ATP6V0A4
4.506	-2.029	-2.849	0.005596	0.02981	-2.601	CALY
1.214	-2.029	-4.348	4.061e-05	0.0009097	1.923	LOC440040
3.39	-2.031	-3.346	0.001257	0.01018	-1.252	UNC13C
5.536	-2.033	-3.853	0.0002359	0.003147	0.2854	GALNT9
8.292	-2.035	-3.61	0.0005359	0.005559	-0.4715	HMP19
4.234	-2.047	-3.635	0.0004928	0.005229	-0.3945	RYR2
7.125	-2.048	-3.156	0.002263	0.01542	-1.787	SYN2
6.114	-2.058	-3.506	0.0007527	0.007064	-0.7835	PTPN5
6.168	-2.06	-2.998	0.003634	0.02164	-2.214	PCSK2
8.011	-2.061	-5.407	6.62e-07	5.464e-05	5.796	PCDH7
4.262	-2.063	-3.52	0.0007189	0.006839	-0.7414	RIMS2
5.734	-2.066	-4.907	4.878e-06	0.0002129	3.911	DOK6
4.641	-2.068	-3.653	0.0004651	0.005019	-0.3411	PAK7
6.477	-2.078	-5.147	1.888e-06	0.0001139	4.806	MMD2
6.129	-2.096	-4.178	7.519e-05	0.001421	1.348	ARHGDIG
6.46	-2.111	-4.327	4.379e-05	0.0009612	1.852	SLITRK1
0.9472	-2.112	-4.615	1.5e-05	0.0004828	2.855	ZNF676
2.646	-2.122	-3.207	0.001935	0.01373	-1.645	GPR26
0.7203	-2.124	-5.989	5.918e-08	1.056e-05	8.084	CHRM2
2.885	-2.126	-3.913	0.0001918	0.002723	0.4774	CBLN1
6.395	-2.134	-3.819	0.0002654	0.003384	0.1765	JPH3
7.156	-2.136	-4.098	0.0001004	0.00175	1.078	CAMKV
3.122	-2.137	-4.61	1.528e-05	0.0004883	2.838	CNTNAP5
4.351	-2.147	-4.368	3.77e-05	0.0008674	1.992	EMID2
3.172	-2.155	-3.375	0.001148	0.009531	-1.17	HMX1
3.113	-2.156	-3.532	0.0006928	0.006659	-0.7075	FAM163B
9.361	-2.18	-5.678	2.177e-07	2.595e-05	6.849	GRIA4
5.184	-2.181	-3.744	0.0003424	0.00402	-0.05869	CHRM1
4.279	-2.186	-5.167	1.747e-06	0.0001085	4.88	NPM2
5.906	-2.187	-2.854	0.005506	0.02944	-2.586	GRIN1
6.347	-2.193	-5.467	5.196e-07	4.736e-05	6.026	SUSD5
9.237	-2.197	-4.602	1.575e-05	0.0004959	2.81	BAI1
6.133	-2.217	-3.282	0.001535	0.0117	-1.435	CHGA
4.636	-2.232	-4.446	2.823e-05	0.0007216	2.263	HECW1
5.147	-2.234	-4.485	2.447e-05	0.0006644	2.397	NEUROD1
2.355	-2.238	-4.376	3.667e-05	0.0008544	2.018	BEND4
5.092	-2.239	-3.917	0.0001897	0.0027	0.4877	USH1C
2.385	-2.251	-4.076	0.0001083	0.001836	1.008	TLX1
8.195	-2.26	-4.052	0.000118	0.001956	0.928	RPH3A
7.929	-2.264	-3.227	0.001822	0.01321	-1.59	SLC17A7
4.285	-2.265	-3.676	0.00043	0.004775	-0.2688	CACNA1B
3.766	-2.27	-4.324	4.437e-05	0.0009708	1.84	SLITRK4
4.427	-2.281	-4.967	3.849e-06	0.0001848	4.135	KLRC3
3.249	-2.294	-6.145	3.056e-08	6.776e-06	8.711	RIPPLY2
1.895	-2.308	-4.096	0.0001011	0.001756	1.072	ZNF560
8.021	-2.312	-5.687	2.098e-07	2.53e-05	6.885	OPCML
1.466	-2.329	-4.67	1.216e-05	0.0004127	3.052	KLRC4
4.906	-2.33	-4.177	7.564e-05	0.001426	1.342	NETO1
5.507	-2.33	-4.637	1.378e-05	0.0004533	2.935	TTC9B
5.282	-2.34	-3.554	0.0006442	0.006347	-0.6408	ACTL6B
2.236	-2.35	-4.649	1.317e-05	0.0004369	2.978	KIAA1239
6.952	-2.351	-3.781	0.0003023	0.003696	0.05608	GPR17
6.883	-2.353	-4.028	0.0001283	0.002067	0.85	INA
4.689	-2.362	-5.019	3.144e-06	0.000158	4.325	KCTD4
3.875	-2.373	-4.664	1.242e-05	0.0004168	3.032	FAM19A1
1.083	-2.374	-4.669	1.222e-05	0.0004134	3.048	PAX1
3.663	-2.375	-6.261	1.866e-08	4.937e-06	9.18	SYT16
3.713	-2.381	-3.866	0.0002256	0.003045	0.3269	CDH18
3.465	-2.387	-3.937	0.000177	0.00256	0.5519	HCN1
4.521	-2.388	-4.235	6.12e-05	0.001232	1.54	CKMT1A
3.939	-2.427	-4.539	2e-05	0.0005818	2.586	CBLN2
4.369	-2.435	-5.705	1.95e-07	2.418e-05	6.954	ANO3
6.217	-2.438	-3.616	0.0005251	0.005495	-0.4528	VIPR2
5.44	-2.442	-3.704	0.0003919	0.004447	-0.1835	PDYN
4.387	-2.448	-3.243	0.001737	0.01274	-1.547	TAC1
5.864	-2.449	-4.442	2.871e-05	0.0007315	2.247	CKMT1B
1.804	-2.481	-5.003	3.35e-06	0.0001663	4.266	PCDH11Y
4.268	-2.488	-3.879	0.0002158	0.002948	0.3679	KCNC2
1.307	-2.496	-4.483	2.465e-05	0.0006649	2.39	GLRA3
4.881	-2.518	-4.49	2.396e-05	0.0006559	2.416	GRID2
2.173	-2.522	-5.394	7e-07	5.65e-05	5.744	KHDRBS2
4.867	-2.527	-4.356	3.945e-05	0.0008914	1.95	VSTM2B
5.963	-2.536	-3.94	0.0001746	0.002536	0.5646	CCK
3.552	-2.566	-3.94	0.0001746	0.002536	0.5645	KLRC2
5.049	-2.591	-4.222	6.433e-05	0.001275	1.493	VSTM2A
5.266	-2.619	-3.653	0.0004652	0.005019	-0.3413	GABRG2
5.052	-2.627	-5.361	7.981e-07	6.06e-05	5.62	FLJ43390
7.267	-2.634	-3.749	0.0003371	0.00399	-0.04448	NEFL
5.854	-2.651	-5.131	2.016e-06	0.0001198	4.745	PCDH15
5.136	-2.664	-3.611	0.000534	0.005551	-0.4683	GABRA1
1.889	-2.705	-7.007	7.259e-10	4.377e-07	12.27	ADAMTS19
6.284	-2.705	-5.429	6.056e-07	5.166e-05	5.881	DPP10
3.732	-2.785	-4.995	3.459e-06	0.0001713	4.235	LRTM2
7.333	-2.845	-5.427	6.127e-07	5.18e-05	5.87	SNAP91
1.555	-2.875	-7.31	1.9e-10	1.947e-07	13.54	CDH7
3.986	-2.911	-5.122	2.093e-06	0.0001212	4.709	CNTN3
4.358	-2.942	-5.244	1.284e-06	8.776e-05	5.17	PCDH11X
6.3	-2.951	-5.027	3.044e-06	0.0001556	4.356	CA10
3.415	-2.988	-5.122	2.087e-06	0.0001212	4.712	IGFN1
3.561	-3.051	-5.746	1.645e-07	2.162e-05	7.115	SSTR1
3.118	-3.193	-5.792	1.357e-07	1.867e-05	7.297	SLC1A6
