# Supplementary material for: A fetal oncogene NUAK2 is an emerging therapeutic target in glioblastoma
Source: EMBO Mol Med. 2025 Aug 6;17(9):2409–37. doi: 10.1038/s44321-025-00287-3 (PMC12423323; doi:10.1038/s44321-025-00287-3)
Supplement: Supplementary file 4 — Dataset EV2 [file 44321_2025_287_MOESM4_ESM.xlsx]

## Sheet: Legend
Dataset EV2 - Gene Ontology analysis of U251 and TCGA datasets
Tab1 Figure Legend
Tab2 Gene Ontology (GO) analysis of Biological Processes (BP) of NUAK2 WT vs NUAK2CR DEGs.
Tab3 List of GO terms from Tab 2 that were used to generate the figure in the main text.
Tab4 GO analysis of Cellular Components (CC) of NUAK2 WT vs NUAK2CR DEGs.
Tab5 List of GO terms from Tab 4 that were used to generate the figure in the main text.
Tab6 GO analysis of BP derived from comparing TCGA GBM-NUAK2high versus GBM-NUAK2low patient datasets.
Tab7 List of GO terms from Tab 6 that were used to generate the figure in the main text.
Tab8 GO analysis of CC derived from comparing TCGA GBM-NUAK2high versus GBM-NUAK2low patient datasets.
Tab9 List of GO terms from Tab 8 that were used to generate the figure in the main text.

## Sheet: U251 GOBP
ID	Description	GeneRatio	BgRatio	RichFactor	FoldEnrichment	zScore	pvalue	p.adjust	qvalue	geneID	Count
GO:0030198	extracellular matrix organization	43/557	283/13892	0.151943	3.78958	9.68986	3.5468e-14	2.87927e-11	2.3304e-11	VWA1/TIE1/AGT/COL13A1/ADAMTS14/TLL2/COL17A1/WT1/MMP7/MMP10/MPZL3/ADAMTS15/ADAMTS20/COL2A1/LRP1/LUM/POSTN/MMP14/PAPLN/FBLN5/SPINT1/ADAMTS18/MFAP4/GFAP/COL5A3/HPN/FAP/MMP9/COL9A3/LARGE1/FBLN1/PTX3/PDGFRA/NPNT/SPINK5/COL12A1/ELN/TNFRSF11B/COL14A1/HAS2/CTSV/COL15A1/GPM6B	43
GO:0043062	extracellular structure organization	43/557	284/13892	0.151408	3.77624	9.66089	4.02634e-14	2.87927e-11	2.3304e-11	VWA1/TIE1/AGT/COL13A1/ADAMTS14/TLL2/COL17A1/WT1/MMP7/MMP10/MPZL3/ADAMTS15/ADAMTS20/COL2A1/LRP1/LUM/POSTN/MMP14/PAPLN/FBLN5/SPINT1/ADAMTS18/MFAP4/GFAP/COL5A3/HPN/FAP/MMP9/COL9A3/LARGE1/FBLN1/PTX3/PDGFRA/NPNT/SPINK5/COL12A1/ELN/TNFRSF11B/COL14A1/HAS2/CTSV/COL15A1/GPM6B	43
GO:0045229	external encapsulating structure organization	43/557	285/13892	0.150877	3.76299	9.63205	4.56785e-14	2.87927e-11	2.3304e-11	VWA1/TIE1/AGT/COL13A1/ADAMTS14/TLL2/COL17A1/WT1/MMP7/MMP10/MPZL3/ADAMTS15/ADAMTS20/COL2A1/LRP1/LUM/POSTN/MMP14/PAPLN/FBLN5/SPINT1/ADAMTS18/MFAP4/GFAP/COL5A3/HPN/FAP/MMP9/COL9A3/LARGE1/FBLN1/PTX3/PDGFRA/NPNT/SPINK5/COL12A1/ELN/TNFRSF11B/COL14A1/HAS2/CTSV/COL15A1/GPM6B	43
GO:0050804	modulation of chemical synaptic transmission	45/557	404/13892	0.111386	2.77805	7.41242	4.84401e-10	1.83201e-07	1.48278e-07	PRKCZ/PLPPR4/KCNJ10/KCNK2/EGR2/SNCG/BEST1/NRXN2/SYT12/GRIA4/DRD2/LRRK2/CUX2/PCDH17/MCTP2/SHISA9/HAP1/GFAP/NGFR/NOG/TSPOAP1/DLGAP1/GRIN3B/PRKCG/SERPINE2/LAMP5/SNAP25/PDE9A/S100B/LARGE1/EPHB1/NSG1/SORCS2/SNCAIP/LRRTM2/DRD1/CNR1/GRIK2/ADCY1/NEFL/CALB1/NTRK2/ROR2/CHRDL1/GRIA3	45
GO:0099177	regulation of trans-synaptic signaling	45/557	404/13892	0.111386	2.77805	7.41242	4.84401e-10	1.83201e-07	1.48278e-07	PRKCZ/PLPPR4/KCNJ10/KCNK2/EGR2/SNCG/BEST1/NRXN2/SYT12/GRIA4/DRD2/LRRK2/CUX2/PCDH17/MCTP2/SHISA9/HAP1/GFAP/NGFR/NOG/TSPOAP1/DLGAP1/GRIN3B/PRKCG/SERPINE2/LAMP5/SNAP25/PDE9A/S100B/LARGE1/EPHB1/NSG1/SORCS2/SNCAIP/LRRTM2/DRD1/CNR1/GRIK2/ADCY1/NEFL/CALB1/NTRK2/ROR2/CHRDL1/GRIA3	45
GO:0060291	long-term synaptic potentiation	17/557	76/13892	0.223684	5.57885	8.18032	5.94468e-09	1.87357e-06	1.51642e-06	PRKCZ/SYT12/DRD2/GFAP/NOG/PRKCG/SERPINE2/SNAP25/PDE9A/LARGE1/NSG1/LRRTM2/DRD1/ADCY1/CALB1/NTRK2/GRIA3	17
GO:0007423	sensory organ development	48/557	491/13892	0.0977597	2.4382	6.63116	9.69029e-09	2.61776e-06	2.11875e-06	MYCL/MFSD2A/ROR1/PLPPR4/KCNK2/PCDH15/RBP4/WT1/DRD2/WNT5B/CACNA1C/MFAP5/COL2A1/LGR5/ATP8A2/SLITRK6/BMP4/LCTL/ADAMTS18/MYO15A/NOG/ATP8B1/BCL2/HPN/OSR1/KCNK3/CRYBA2/BMP7/CECR2/LARGE1/WNT7B/EPHB1/FOXL2/CHRNA9/PDGFRA/SPRY1/FBN2/HEY2/AQP1/CALB1/CTHRC1/NTRK2/TMOD1/LAMC3/SHROOM2/NHS/CHRDL1/SOX3	48
GO:0032835	glomerulus development	15/557	61/13892	0.245902	6.13297	8.21117	1.17981e-08	2.78878e-06	2.25717e-06	CD34/ACTA2/WT1/KIRREL3/PTPRO/BMP4/NOG/BCL2/NOTCH3/OSR1/BMP7/PDGFRA/BASP1/AQP1/MTSS1	15
GO:0001656	metanephros development	16/557	71/13892	0.225352	5.62045	7.97704	1.48924e-08	3.12907e-06	2.53259e-06	ID3/CD34/WT1/BMP4/FMN1/BCL2/OSR1/BMP7/WNT7B/PDGFRA/SPRY1/BASP1/AQP1/CALB1/GDF6/GPC3	16
GO:0072006	nephron development	22/557	135/13892	0.162963	4.06442	7.31225	1.90444e-08	3.34863e-06	2.7103e-06	CD34/AGT/ACTA2/WT1/KIRREL3/PTPRO/BMP4/FMN1/NOG/BCL2/NOTCH3/OSR1/BMP7/WNT7B/PDGFRA/NPNT/DCHS2/BASP1/AQP1/CALB1/MTSS1/GPC3	22
GO:0007409	axonogenesis	42/557	408/13892	0.102941	2.56743	6.5676	1.94791e-08	3.34863e-06	2.7103e-06	PLPPR4/IGSF9/LGR6/NFASC/PRKCQ/EGR2/DRD2/PTPRO/CNTN1/NELL2/ATP8A2/SLITRK6/SEMA6D/NGFR/NOG/ARK2C/BCL2/NOTCH3/FN1/SNAP25/BMP7/S100B/WNT7B/BOC/GAP43/SEMA5B/EPHB1/SEMA5A/CSF1R/SLIT3/POU3F2/ETV1/ADCY1/COBL/SEMA3E/PTPRZ1/FEZF1/PLXNA4/NEFL/NTRK2/SLITRK4/SLITRK2	42
GO:0061564	axon development	45/557	456/13892	0.0986842	2.46126	6.48444	2.16359e-08	3.40945e-06	2.75952e-06	PLPPR4/IGSF9/LGR6/NFASC/PRKCQ/EGR2/DRD2/PTPRO/CNTN1/NELL2/ATP8A2/SLITRK6/SEMA6D/NGFR/NOG/ARK2C/BCL2/NOTCH3/FN1/SNAP25/BMP7/NCAM2/S100B/WNT7B/BOC/GAP43/SEMA5B/EPHB1/SEMA5A/CSF1R/SLIT3/CNR1/POU3F2/ETV1/ADCY1/COBL/SEMA3E/PTPRZ1/FEZF1/PLXNA4/NEFL/NTRK2/GPM6B/SLITRK4/SLITRK2	45
GO:0048167	regulation of synaptic plasticity	25/557	173/13892	0.144509	3.60416	7.04412	2.52243e-08	3.66917e-06	2.96973e-06	PRKCZ/KCNJ10/EGR2/BEST1/SYT12/DRD2/SHISA9/GFAP/NOG/PRKCG/SERPINE2/SNAP25/PDE9A/S100B/LARGE1/NSG1/SORCS2/LRRTM2/DRD1/GRIK2/ADCY1/CALB1/NTRK2/CHRDL1/GRIA3	25
GO:0010001	glial cell differentiation	29/557	228/13892	0.127193	3.17229	6.75918	3.6136e-08	4.88095e-06	3.95051e-06	ROR1/KCNJ10/ZNF488/EGR2/SOX6/ANO1/CNTN1/LRP1/SPINT1/RNF112/TMEM98/GFAP/NOG/C5AR1/ID2/MAL/SERPINE2/DNER/LARGE1/GAP43/DRD1/TTBK1/POU3F2/PTPRZ1/NTRK2/ROR2/LPAR1/LAMC3/GPM6B	29
GO:0007600	sensory perception	39/557	380/13892	0.102632	2.55971	6.30048	6.89745e-08	8.69539e-06	7.03782e-06	ROR1/KCNJ10/KCNK2/PCDH15/RBP4/BEST1/ANO1/DRD2/COL2A1/PTPRQ/LUM/ATP8A2/SLITRK6/LCTL/CEMIP/MYO15A/PDE6G/PIEZO2/ATP8B1/HPN/EML2/C5AR1/MYH14/CRYBA2/SERPINE2/SLC52A3/TIMP3/LARGE1/CACNA1D/SEMA5B/EPHB1/CHRNA9/NPY1R/RIPOR2/CLIC5/GRIK2/AQP1/LAMC3/GPR143	39
GO:0050806	positive regulation of synaptic transmission	20/557	129/13892	0.155039	3.86678	6.68546	1.96654e-07	2.30938e-05	1.86915e-05	PRKCZ/SYT12/DRD2/HAP1/GFAP/NOG/PRKCG/SERPINE2/SNAP25/PDE9A/LARGE1/NSG1/LRRTM2/DRD1/GRIK2/ADCY1/CALB1/NTRK2/ROR2/GRIA3	20
GO:0007411	axon guidance	26/557	206/13892	0.126214	3.14786	6.34745	2.15659e-07	2.30938e-05	1.86915e-05	IGSF9/LGR6/NFASC/PRKCQ/EGR2/PTPRO/CNTN1/NELL2/SEMA6D/NGFR/NOG/ARK2C/NOTCH3/BMP7/WNT7B/BOC/GAP43/SEMA5B/EPHB1/SEMA5A/CSF1R/SLIT3/ETV1/SEMA3E/FEZF1/PLXNA4	26
GO:0097485	neuron projection guidance	26/557	207/13892	0.125604	3.13266	6.31802	2.37542e-07	2.30938e-05	1.86915e-05	IGSF9/LGR6/NFASC/PRKCQ/EGR2/PTPRO/CNTN1/NELL2/SEMA6D/NGFR/NOG/ARK2C/NOTCH3/BMP7/WNT7B/BOC/GAP43/SEMA5B/EPHB1/SEMA5A/CSF1R/SLIT3/ETV1/SEMA3E/FEZF1/PLXNA4	26
GO:0050808	synapse organization	44/557	480/13892	0.0916667	2.28624	5.86128	2.61525e-07	2.30938e-05	1.86915e-05	PLPPR4/IGSF9/SNCG/NRXN2/DRD2/KIRREL3/PTPRO/LRRK2/CUX2/PCDH17/SLITRK6/ST8SIA2/SEZ6L2/C5AR1/DNER/SNAP25/SYNDIG1/LARGE1/WNT7B/ERC2/GAP43/EPHB1/CTNND2/CDH6/LRRTM2/PCDHB6/PCDHB11/PCDHGC5/DRD1/ADGRF1/SEMA3E/CTTNBP2/PLXNA4/NEFL/NTRK2/ROR2/ZC4H2/ZDHHC15/DRP2/IL1RAPL2/CHRDL1/SLITRK4/SLITRK2/GABRA3	44
GO:0042063	gliogenesis	32/557	293/13892	0.109215	2.7239	6.09525	2.63128e-07	2.30938e-05	1.86915e-05	ROR1/KCNJ10/ZNF488/EGR2/SOX6/ANO1/CNTN1/LRP1/MMP14/SPINT1/RNF112/TMEM98/GFAP/NOG/APCDD1/C5AR1/ID2/MAL/SERPINE2/DNER/LARGE1/GAP43/CSF1R/DRD1/TTBK1/POU3F2/PTPRZ1/NTRK2/ROR2/LPAR1/LAMC3/GPM6B	32
GO:0042303	molting cycle	17/557	97/13892	0.175258	4.37106	6.80909	2.68674e-07	2.30938e-05	1.86915e-05	PKP3/ALX4/MPZL3/LGR5/SOX21/TRPV3/KRT16/KRT17/NGFR/APCDD1/BCL2/SNAI1/SOX18/TP63/LDB2/FST/SPINK5	17
GO:0042633	hair cycle	17/557	97/13892	0.175258	4.37106	6.80909	2.68674e-07	2.30938e-05	1.86915e-05	PKP3/ALX4/MPZL3/LGR5/SOX21/TRPV3/KRT16/KRT17/NGFR/APCDD1/BCL2/SNAI1/SOX18/TP63/LDB2/FST/SPINK5	17
GO:0008544	epidermis development	30/557	278/13892	0.107914	2.69145	5.82219	8.05868e-07	6.49507e-05	5.25694e-05	SFN/MYCL/LAMC2/COL17A1/PKP3/ALX4/PTHLH/KRT6B/LGR5/SLITRK6/SOX21/BMP4/SPINT1/KRT32/KRT15/KRT16/KRT17/NGFR/APCDD1/LAMA3/BCL2/SNAI1/SOX18/TP63/LDB2/EREG/FST/SPINK5/POU3F2/HEY2	30
GO:0048708	astrocyte differentiation	14/557	72/13892	0.194444	4.84959	6.69306	8.24334e-07	6.49507e-05	5.25694e-05	ROR1/LRP1/GFAP/NOG/C5AR1/ID2/SERPINE2/LARGE1/GAP43/DRD1/TTBK1/POU3F2/ROR2/LAMC3	14
GO:0034329	cell junction assembly	40/557	440/13892	0.0909091	2.26734	5.52108	1.14993e-06	8.69807e-05	7.03999e-05	AGT/COL17A1/PKP3/NRXN2/DRD2/KIRREL3/PTPRO/CUX2/PCDH17/SLITRK6/MMP14/FMN1/ST8SIA2/CLDN9/LAMA3/CDH20/BCL2/CDH7/FN1/DNER/SNAP25/SYNDIG1/SNAI1/LARGE1/GAP43/EPHB1/CDH6/LRRTM2/PCDHB6/PCDHB11/DRD1/ADGRF1/PTPRK/PLXNA4/NTRK2/GPM6B/IL1RAPL2/SLITRK4/SLITRK2/GABRA3	40
GO:0072001	renal system development	30/557	287/13892	0.10453	2.60705	5.62235	1.57504e-06	0.000114554	9.2717e-05	ID3/CD34/AGT/ACTA2/RBP4/WT1/KIRREL3/PTPRO/LRRK2/LGR5/BMP4/FMN1/NOG/BCL2/NOTCH3/OSR1/MMP9/BMP7/WNT7B/PDGFRA/NPNT/SPRY1/DCHS2/BASP1/AQP1/CALB1/GDF6/HAS2/MTSS1/GPC3	30
GO:0043583	ear development	23/557	187/13892	0.122995	3.06758	5.81757	1.70146e-06	0.000119165	9.6449e-05	MYCL/ROR1/PLPPR4/KCNK2/PCDH15/COL2A1/LGR5/ATP8A2/SLITRK6/BMP4/MYO15A/NOG/ATP8B1/BCL2/HPN/OSR1/KCNK3/CECR2/CHRNA9/HEY2/CALB1/CTHRC1/SHROOM2	23
GO:0072009	nephron epithelium development	16/557	100/13892	0.16	3.99052	6.13382	2.13101e-06	0.000142589	0.000115408	CD34/AGT/WT1/PTPRO/BMP4/FMN1/NOG/BCL2/OSR1/WNT7B/NPNT/BASP1/AQP1/CALB1/MTSS1/GPC3	16
GO:0021782	glial cell development	17/557	112/13892	0.151786	3.78565	6.04935	2.18671e-06	0.000142589	0.000115408	ROR1/KCNJ10/ZNF488/ANO1/CNTN1/LRP1/GFAP/C5AR1/MAL/DRD1/TTBK1/POU3F2/NTRK2/ROR2/LPAR1/LAMC3/GPM6B	17
GO:0007156	homophilic cell adhesion via plasma membrane adhesion molecules	18/557	127/13892	0.141732	3.53491	5.86508	3.04136e-06	0.000185523	0.000150157	CADM3/IGSF9/PCDH15/KIRREL3/PCDH17/CDH20/CDH7/PCDH10/DCHS2/CDH6/PCDHB6/PCDHB8/PCDHB11/PCDHGB1/PCDHGC5/PCDH1/FAT2/PCDH19	18
GO:0072073	kidney epithelium development	18/557	127/13892	0.141732	3.53491	5.86508	3.04136e-06	0.000185523	0.000150157	CD34/AGT/WT1/PTPRO/BMP4/FMN1/NOG/BCL2/OSR1/BMP7/WNT7B/NPNT/SPRY1/BASP1/AQP1/CALB1/MTSS1/GPC3	18
GO:0050954	sensory perception of mechanical stimulus	20/557	154/13892	0.12987	3.23906	5.71034	3.47606e-06	0.000200688	0.000162431	ROR1/KCNK2/PCDH15/COL2A1/PTPRQ/SLITRK6/CEMIP/MYO15A/PIEZO2/ATP8B1/HPN/EML2/MYH14/SERPINE2/SLC52A3/LARGE1/CACNA1D/CHRNA9/RIPOR2/CLIC5	20
GO:0001942	hair follicle development	14/557	81/13892	0.17284	4.31075	6.10736	3.60834e-06	0.000200688	0.000162431	PKP3/ALX4/LGR5/SOX21/KRT17/NGFR/APCDD1/BCL2/SNAI1/SOX18/TP63/LDB2/FST/SPINK5	14
GO:0021675	nerve development	14/557	81/13892	0.17284	4.31075	6.10736	3.60834e-06	0.000200688	0.000162431	EGR2/KCNC1/SLITRK6/NGFR/ARK2C/ATP8B1/NRTN/PRKCG/SERPINE2/ACKR3/LARGE1/EPHB1/PLXNA4/LPAR1	14
GO:0022404	molting cycle process	14/557	83/13892	0.168675	4.20687	5.98877	4.86204e-06	0.000255392	0.000206708	PKP3/ALX4/LGR5/SOX21/KRT17/NGFR/APCDD1/BCL2/SNAI1/SOX18/TP63/LDB2/FST/SPINK5	14
GO:0022405	hair cycle process	14/557	83/13892	0.168675	4.20687	5.98877	4.86204e-06	0.000255392	0.000206708	PKP3/ALX4/LGR5/SOX21/KRT17/NGFR/APCDD1/BCL2/SNAI1/SOX18/TP63/LDB2/FST/SPINK5	14
GO:0030335	positive regulation of cell migration	40/557	467/13892	0.0856531	2.13625	5.10475	5.02628e-06	0.000256884	0.000207915	LAMC2/LGR6/AGT/ACTA2/MMP7/WNT5B/POSTN/MMP14/BMP4/PGF/SEMA6D/CEMIP/BCL2/C5AR1/FN1/ACKR3/MMP9/SNAI1/BMP7/JAM2/RAC2/FBLN1/SEMA5B/PDGFRA/SEMA5A/THBS4/CSF2/CSF1R/FGF18/DRD1/RIPOR2/GPNMB/AQP1/SEMA3E/PIK3CG/RARRES2/ADGRA2/HAS2/ROR2/LPAR1	40
GO:0060993	kidney morphogenesis	14/557	84/13892	0.166667	4.15679	5.93087	5.62331e-06	0.000279834	0.00022649	AGT/WT1/LRRK2/BMP4/FMN1/NOG/BCL2/OSR1/BMP7/WNT7B/NPNT/BASP1/CALB1/GPC3	14
GO:0061326	renal tubule development	14/557	86/13892	0.162791	4.06012	5.81771	7.46984e-06	0.000353906	0.000286442	AGT/WT1/LGR5/BMP4/FMN1/NOG/BCL2/OSR1/WNT7B/NPNT/AQP1/CALB1/MTSS1/GPC3	14
GO:0098773	skin epidermis development	16/557	110/13892	0.145455	3.62775	5.65485	7.62947e-06	0.000353906	0.000286442	SFN/PKP3/ALX4/LGR5/SOX21/KRT16/KRT17/NGFR/APCDD1/BCL2/SNAI1/SOX18/TP63/LDB2/FST/SPINK5	16
GO:0001822	kidney development	28/557	279/13892	0.100358	2.50301	5.18306	7.67326e-06	0.000353906	0.000286442	ID3/CD34/AGT/ACTA2/WT1/KIRREL3/PTPRO/LRRK2/BMP4/FMN1/NOG/BCL2/NOTCH3/OSR1/MMP9/BMP7/WNT7B/PDGFRA/NPNT/SPRY1/DCHS2/BASP1/AQP1/CALB1/GDF6/HAS2/MTSS1/GPC3	28
GO:2000147	positive regulation of cell motility	40/557	484/13892	0.0826446	2.06122	4.85673	1.17886e-05	0.000530767	0.000429589	LAMC2/LGR6/AGT/ACTA2/MMP7/WNT5B/POSTN/MMP14/BMP4/PGF/SEMA6D/CEMIP/BCL2/C5AR1/FN1/ACKR3/MMP9/SNAI1/BMP7/JAM2/RAC2/FBLN1/SEMA5B/PDGFRA/SEMA5A/THBS4/CSF2/CSF1R/FGF18/DRD1/RIPOR2/GPNMB/AQP1/SEMA3E/PIK3CG/RARRES2/ADGRA2/HAS2/ROR2/LPAR1	40
GO:0007416	synapse assembly	24/557	229/13892	0.104803	2.61388	5.03284	1.66415e-05	0.000731841	0.000592333	NRXN2/DRD2/KIRREL3/CUX2/PCDH17/SLITRK6/ST8SIA2/DNER/SNAP25/SYNDIG1/LARGE1/GAP43/EPHB1/LRRTM2/PCDHB6/PCDHB11/DRD1/ADGRF1/PLXNA4/NTRK2/IL1RAPL2/SLITRK4/SLITRK2/GABRA3	24
GO:0040017	positive regulation of locomotion	40/557	493/13892	0.0811359	2.02359	4.72946	1.81088e-05	0.000778268	0.00062991	LAMC2/LGR6/AGT/ACTA2/MMP7/WNT5B/POSTN/MMP14/BMP4/PGF/SEMA6D/CEMIP/BCL2/C5AR1/FN1/ACKR3/MMP9/SNAI1/BMP7/JAM2/RAC2/FBLN1/SEMA5B/PDGFRA/SEMA5A/THBS4/CSF2/CSF1R/FGF18/DRD1/RIPOR2/GPNMB/AQP1/SEMA3E/PIK3CG/RARRES2/ADGRA2/HAS2/ROR2/LPAR1	40
GO:0009612	response to mechanical stimulus	21/557	187/13892	0.112299	2.80083	5.06702	1.97863e-05	0.000831465	0.000672966	CHI3L1/KCNK2/KCNC1/NRXN2/PDE2A/DRD2/PTPRQ/ATP8A2/POSTN/SLITRK6/MMP14/PIEZO2/HPN/SERPINE2/GDF5/LARGE1/GAP43/CHRNA9/ETV1/AQP1/CALB1	21
GO:0048568	embryonic organ development	34/557	393/13892	0.086514	2.15772	4.75826	2.10843e-05	0.000851336	0.00068905	ID3/RBP4/ALX4/MFAP5/COL2A1/ATP8A2/SLITRK6/MMP14/BMP4/SPINT1/MYO15A/RNF112/GGNBP2/KRT19/NOG/HPN/ID2/OSR1/ADA/SNAI1/BMP7/SOX18/WNT7B/FOXL2/CHRNA9/PDGFRA/FBN2/CSF2/HEY2/COBL/PLXNA4/RARRES2/TTPA/CTHRC1	34
GO:0072080	nephron tubule development	13/557	82/13892	0.158537	3.95402	5.48304	2.11596e-05	0.000851336	0.00068905	AGT/WT1/BMP4/FMN1/NOG/BCL2/OSR1/WNT7B/NPNT/AQP1/CALB1/MTSS1/GPC3	13
GO:0050906	detection of stimulus involved in sensory perception	12/557	71/13892	0.169014	4.21534	5.55116	2.25789e-05	0.000887283	0.000718144	KCNK2/BEST1/ANO1/PTPRQ/ATP8A2/PIEZO2/HPN/SERPINE2/SEMA5B/EPHB1/CHRNA9/GRIK2	12
GO:0007605	sensory perception of sound	17/557	133/13892	0.12782	3.18792	5.18156	2.29915e-05	0.000887283	0.000718144	ROR1/PCDH15/COL2A1/PTPRQ/SLITRK6/CEMIP/MYO15A/ATP8B1/HPN/EML2/MYH14/SLC52A3/LARGE1/CACNA1D/CHRNA9/RIPOR2/CLIC5	17
GO:0001657	ureteric bud development	13/557	83/13892	0.156627	3.90638	5.42761	2.41863e-05	0.000914726	0.000740355	AGT/WT1/BMP4/FMN1/NOG/BCL2/OSR1/BMP7/NPNT/SPRY1/BASP1/CALB1/GPC3	13
GO:0010466	negative regulation of peptidase activity	16/557	121/13892	0.132231	3.29795	5.18858	2.60183e-05	0.000964718	0.000780818	ANXA8/LRP1/PAPLN/SERPINA5/SPINT1/SERPINE2/SLPI/MMP9/TIMP3/SERPINI1/SPOCK3/SPINK5/AQP1/PI15/PCSK1N/GPC3	16
GO:0048839	inner ear development	19/557	162/13892	0.117284	2.92515	5.03715	2.6586e-05	0.000965991	0.000781848	MYCL/ROR1/PLPPR4/KCNK2/PCDH15/COL2A1/LGR5/ATP8A2/SLITRK6/BMP4/MYO15A/ATP8B1/HPN/KCNK3/CECR2/CHRNA9/HEY2/CALB1/CTHRC1	19
GO:0072163	mesonephric epithelium development	13/557	84/13892	0.154762	3.85988	5.37304	2.75852e-05	0.000965991	0.000781848	AGT/WT1/BMP4/FMN1/NOG/BCL2/OSR1/BMP7/NPNT/SPRY1/BASP1/CALB1/GPC3	13
GO:0072164	mesonephric tubule development	13/557	84/13892	0.154762	3.85988	5.37304	2.75852e-05	0.000965991	0.000781848	AGT/WT1/BMP4/FMN1/NOG/BCL2/OSR1/BMP7/NPNT/SPRY1/BASP1/CALB1/GPC3	13
GO:0001503	ossification	32/557	366/13892	0.0874317	2.18061	4.67801	2.99235e-05	0.00102882	0.000832703	ID3/RUNX3/BMP8B/DNAI3/NR1I3/EGR2/COL13A1/IFITM1/MGP/PTHLH/COL2A1/MMP14/BMP4/NOG/BCL2/CLEC11A/OSR1/GDF5/SNAI1/BMP7/LOC102724560/WNT7B/TP63/NPNT/RANBP3L/FBN2/FGF18/CTHRC1/ROR2/GPM6B/CHRDL1/GPC3	32
GO:0001654	eye development	30/557	334/13892	0.0898204	2.24019	4.68879	3.19784e-05	0.00107964	0.000873831	MFSD2A/RBP4/WT1/DRD2/WNT5B/CACNA1C/MFAP5/ATP8A2/SLITRK6/BMP4/LCTL/ADAMTS18/BCL2/CRYBA2/BMP7/LARGE1/WNT7B/EPHB1/FOXL2/PDGFRA/SPRY1/FBN2/AQP1/CALB1/NTRK2/TMOD1/LAMC3/SHROOM2/NHS/CHRDL1	30
GO:0051962	positive regulation of nervous system development	25/557	254/13892	0.0984252	2.4548	4.78236	3.25433e-05	0.00107964	0.000873831	ZNF488/EGR2/RASSF10/DRD2/CUX2/SLITRK6/SPINT1/ST8SIA2/RNF112/HAP1/GFAP/ID2/FN1/SERPINE2/SYNDIG1/EPHB1/SEMA5A/LRRTM2/TTBK1/PTPRZ1/PLXNA4/NEFL/NTRK2/SLITRK4/SLITRK2	25
GO:0150063	visual system development	30/557	335/13892	0.0895522	2.2335	4.67065	3.38285e-05	0.00110079	0.000890955	MFSD2A/RBP4/WT1/DRD2/WNT5B/CACNA1C/MFAP5/ATP8A2/SLITRK6/BMP4/LCTL/ADAMTS18/BCL2/CRYBA2/BMP7/LARGE1/WNT7B/EPHB1/FOXL2/PDGFRA/SPRY1/FBN2/AQP1/CALB1/NTRK2/TMOD1/LAMC3/SHROOM2/NHS/CHRDL1	30
GO:0006935	chemotaxis	29/557	319/13892	0.0909091	2.26734	4.68003	3.46583e-05	0.00110079	0.000890955	PADI2/LGR6/PRKCQ/PTPRO/BMP4/PGF/SEMA6D/C5AR1/ACKR3/RAC2/WNT7B/SEMA5B/EPHB1/PDGFRA/SEMA5A/THBS4/CSF1R/SLIT3/FGF18/RIPOR2/GPNMB/SEMA3E/PIK3CG/PLXNA4/ARHGEF5/RARRES2/EGR3/ADGRA2/LPAR1	29
GO:0001823	mesonephros development	13/557	86/13892	0.151163	3.77011	5.26636	3.56548e-05	0.00110079	0.000890955	AGT/WT1/BMP4/FMN1/NOG/BCL2/OSR1/BMP7/NPNT/SPRY1/BASP1/CALB1/GPC3	13
GO:0090596	sensory organ morphogenesis	24/557	240/13892	0.1	2.49408	4.77175	3.60621e-05	0.00110079	0.000890955	MFSD2A/RBP4/MFAP5/COL2A1/ATP8A2/SLITRK6/BMP4/LCTL/MYO15A/NOG/BCL2/HPN/OSR1/BMP7/LARGE1/EPHB1/FOXL2/CHRNA9/FBN2/AQP1/CALB1/CTHRC1/NTRK2/SHROOM2	24
GO:2000027	regulation of animal organ morphogenesis	11/557	63/13892	0.174603	4.35473	5.4542	3.60916e-05	0.00110079	0.000890955	AJAP1/CD34/AGT/WT1/BMP4/NGFR/NOG/APCDD1/BMP7/SPRY1/TNFRSF11B	11
GO:0042330	taxis	29/557	320/13892	0.090625	2.26026	4.66133	3.67074e-05	0.00110181	0.000891773	PADI2/LGR6/PRKCQ/PTPRO/BMP4/PGF/SEMA6D/C5AR1/ACKR3/RAC2/WNT7B/SEMA5B/EPHB1/PDGFRA/SEMA5A/THBS4/CSF1R/SLIT3/FGF18/RIPOR2/GPNMB/SEMA3E/PIK3CG/PLXNA4/ARHGEF5/RARRES2/EGR3/ADGRA2/LPAR1	29
GO:0048880	sensory system development	30/557	338/13892	0.0887574	2.21368	4.61663	3.99765e-05	0.00118118	0.000956017	MFSD2A/RBP4/WT1/DRD2/WNT5B/CACNA1C/MFAP5/ATP8A2/SLITRK6/BMP4/LCTL/ADAMTS18/BCL2/CRYBA2/BMP7/LARGE1/WNT7B/EPHB1/FOXL2/PDGFRA/SPRY1/FBN2/AQP1/CALB1/NTRK2/TMOD1/LAMC3/SHROOM2/NHS/CHRDL1	30
GO:0006836	neurotransmitter transport	18/557	156/13892	0.115385	2.87778	4.82031	5.35544e-05	0.00155802	0.00126102	KCNJ10/SNCG/SLC1A2/BEST1/NRXN2/SYT12/DRD2/LRRK2/MCTP2/GFAP/TSPOAP1/PRKCG/SNAP25/ERC2/CADPS/SNCAIP/DRD1/GPM6B	18
GO:0045104	intermediate filament cytoskeleton organization	10/557	55/13892	0.181818	4.53468	5.36795	5.68231e-05	0.00162514	0.00131535	KRT6B/ATP8A2/KRT32/KRT13/KRT15/KRT19/KRT16/KRT17/GFAP/NEFL	10
GO:0045664	regulation of neuron differentiation	18/557	157/13892	0.11465	2.85945	4.7887	5.82855e-05	0.00162514	0.00131535	MYCL/LRRK2/BMP4/SH3GL3/RNF112/BCL2/NOTCH3/ZNF536/ID2/GDF5/BMP7/S100B/HEY2/FEZF1/GDF6/ZC4H2/NAP1L2/SOX3	18
GO:0042391	regulation of membrane potential	30/557	345/13892	0.0869565	2.16876	4.49274	5.84397e-05	0.00162514	0.00131535	PRKCZ/KCND3/KCNJ10/KCNK2/AGT/KCNC1/GRIA4/DRD2/SCN4B/CACNA1C/LRRK2/KCNH3/DCN/CUX2/PIEZO2/BCL2/GRIN3B/MYH14/KCNK3/KCNJ3/KCNH7/CACNA1D/CHRNA9/DRD1/KCNK5/CNR1/GRIK2/NTRK2/GRIA3/GABRA3	30
GO:0061333	renal tubule morphogenesis	11/557	67/13892	0.164179	4.09475	5.18953	6.5151e-05	0.00178552	0.00144515	AGT/WT1/LGR5/BMP4/FMN1/NOG/BCL2/OSR1/NPNT/MTSS1/GPC3	11
GO:0045103	intermediate filament-based process	10/557	56/13892	0.178571	4.45371	5.29264	6.67297e-05	0.00180266	0.00145902	KRT6B/ATP8A2/KRT32/KRT13/KRT15/KRT19/KRT16/KRT17/GFAP/NEFL	10
GO:0010720	positive regulation of cell development	31/557	370/13892	0.0837838	2.08963	4.34168	8.84346e-05	0.00233023	0.00188603	PRKCZ/RUNX3/TNFSF4/ZNF488/EGR2/RASSF10/DRD2/PDE3A/CUX2/MMP14/BMP4/SPINT1/SOCS1/RNF112/HAP1/GFAP/BCL2/ID2/FN1/SERPINE2/ADA/PCK1/PDE5A/SEMA5A/TTBK1/PTPRZ1/PLXNA4/EGR3/NEFL/NTRK2/ROR2	31
GO:0043269	regulation of monoatomic ion transport	30/557	353/13892	0.0849858	2.11961	4.35471	8.87237e-05	0.00233023	0.00188603	KCNJ10/CASQ1/AGT/KCNC1/BEST1/DRD2/SCN4B/CACNA1C/CNTN1/BEST3/CEMIP/TRPV3/STAC2/HAP1/ATP8B1/BCL2/GRIN3B/OSR1/KCNJ3/SERPINE2/MMP9/CACNA1D/DRD1/CNR1/PIK3CG/NKAIN3/WNK2/WNK3/HEPH/CLIC2	30
GO:0051346	negative regulation of hydrolase activity	18/557	163/13892	0.110429	2.75419	4.60415	9.52539e-05	0.00246747	0.0019971	ANXA8/LRRK2/LRP1/PAPLN/SERPINA5/SPINT1/SERPINE2/SLPI/MMP9/TIMP3/PTX3/SERPINI1/SPOCK3/SPINK5/AQP1/PI15/PCSK1N/GPC3	18
GO:0043010	camera-type eye development	26/557	290/13892	0.0896552	2.23607	4.34748	0.000109738	0.00280426	0.0022697	MFSD2A/RBP4/WT1/DRD2/WNT5B/CACNA1C/ATP8A2/SLITRK6/BMP4/LCTL/CRYBA2/BMP7/LARGE1/WNT7B/EPHB1/FOXL2/PDGFRA/SPRY1/FBN2/AQP1/CALB1/NTRK2/TMOD1/LAMC3/SHROOM2/NHS	26
GO:0051960	regulation of nervous system development	32/557	393/13892	0.0814249	2.0308	4.2366	0.000116735	0.00294328	0.00238222	ZNF488/EGR2/RASSF10/DRD2/CUX2/SLITRK6/SPINT1/SEMA6D/ST8SIA2/RNF112/TMEM98/HAP1/GFAP/NOG/ID2/FN1/SERPINE2/SYNDIG1/BMP7/JAM2/EPHB1/SEMA5A/LRRTM2/TTBK1/HEY2/PTPRZ1/FEZF1/PLXNA4/NEFL/NTRK2/SLITRK4/SLITRK2	32
GO:0070372	regulation of ERK1 and ERK2 cascade	21/557	212/13892	0.0990566	2.47055	4.40962	0.000125195	0.00311505	0.00252124	PRKCZ/CHI3L1/ACTA2/NOX4/DRD2/DUSP6/BMP4/TNFAIP8L3/C5AR1/FN1/ACKR3/FBLN1/EPHB1/PDGFRA/NPNT/SPRY1/CSF1R/FGF18/ROS1/GPNMB/WNK2	21
GO:0050953	sensory perception of light stimulus	17/557	153/13892	0.111111	2.77119	4.50228	0.000137123	0.00333671	0.00270064	KCNJ10/PCDH15/RBP4/BEST1/COL2A1/LUM/ATP8A2/SLITRK6/LCTL/PDE6G/EML2/CRYBA2/TIMP3/SEMA5B/CLIC5/LAMC3/GPR143	17
GO:0035249	synaptic transmission, glutamatergic	12/557	85/13892	0.141176	3.52105	4.76473	0.00013933	0.00333671	0.00270064	PLPPR4/GRIA4/DRD2/LRRK2/ABTB3/GRIN3B/SERPINE2/DRD1/CNR1/GRIK2/ROR2/GRIA3	12
GO:0031589	cell-substrate adhesion	27/557	311/13892	0.0868167	2.16527	4.24757	0.000139397	0.00333671	0.00270064	PRKCZ/AJAP1/CD34/COL13A1/COL17A1/VWA2/PTPRO/POSTN/MMP14/FBLN5/FMN1/BCL2/COL5A3/BCAM/LIMS2/FN1/SNED1/RAC2/PARVB/FBLN1/EPHB1/NPNT/FAT2/PTPRK/SEMA3E/HAS2/GPM6B	27
GO:0042552	myelination	16/557	141/13892	0.113475	2.83016	4.46404	0.000167413	0.00395723	0.00320288	KCNJ10/NFASC/ZNF488/EGR2/CNTN1/GALC/TMEM98/KLK6/MAL/JAM2/LARGE1/POU3F2/PTPRZ1/NTRK2/LPAR1/GPM6B	16
GO:0009581	detection of external stimulus	13/557	100/13892	0.13	3.2423	4.59915	0.000174571	0.00407547	0.00329858	KCNK2/BEST1/ANO1/PTPRQ/ATP8A2/NGFR/PIEZO2/HPN/SERPINE2/SEMA5B/EPHB1/CHRNA9/GRIK2	13
GO:0003013	circulatory system process	35/557	456/13892	0.0767544	1.91431	4.05733	0.000181114	0.00414087	0.00335151	MFSD2A/CYP2J2/KCND3/AGT/ACTA2/HTR7/SLC1A2/PDE2A/NOX4/DRD2/SCN4B/CACNA1C/PTPRO/PDE3A/LRP1/POSTN/BDKRB2/NOS2/EMILIN2/ID2/KCNJ3/ADA/LOC102724560/CACNA1D/PDE5A/NPY1R/ERAP2/SGCD/DRD1/CNR1/HEY2/ELN/PIK3CG/TBXAS1/CLIC2	35
GO:0050680	negative regulation of epithelial cell proliferation	14/557	114/13892	0.122807	3.0629	4.51997	0.000183897	0.00414087	0.00335151	RUNX3/SFN/DRD2/BMP4/NUPR1/NGFR/HPN/XDH/LIMS2/GDF5/EREG/PTPRK/MTSS1/GPC3	14
GO:0006813	potassium ion transport	18/557	172/13892	0.104651	2.61008	4.34242	0.00018927	0.00414087	0.00335151	KCND3/KCNN3/KCNJ10/KCNK2/KCNC1/DRD2/KCNH3/KCNK13/HPN/KCNK3/KCNJ3/KCNH7/SNAP25/LARGE1/CACNA1D/DRD1/KCNK5/AQP1	18
GO:0009582	detection of abiotic stimulus	13/557	101/13892	0.128713	3.2102	4.55608	0.000193177	0.00414087	0.00335151	KCNK2/BEST1/ANO1/PTPRQ/ATP8A2/NGFR/PIEZO2/HPN/SERPINE2/SEMA5B/EPHB1/CHRNA9/GRIK2	13
GO:0046660	female sex differentiation	13/557	101/13892	0.128713	3.2102	4.55608	0.000193177	0.00414087	0.00335151	RBP4/WT1/MMP14/NUPR1/BCL2/FOXL2/PTX3/TP63/PDGFRA/AFP/EREG/FST/SLIT3	13
GO:0007272	ensheathment of neurons	16/557	143/13892	0.111888	2.79057	4.39868	0.000197338	0.00414087	0.00335151	KCNJ10/NFASC/ZNF488/EGR2/CNTN1/GALC/TMEM98/KLK6/MAL/JAM2/LARGE1/POU3F2/PTPRZ1/NTRK2/LPAR1/GPM6B	16
GO:0008366	axon ensheathment	16/557	143/13892	0.111888	2.79057	4.39868	0.000197338	0.00414087	0.00335151	KCNJ10/NFASC/ZNF488/EGR2/CNTN1/GALC/TMEM98/KLK6/MAL/JAM2/LARGE1/POU3F2/PTPRZ1/NTRK2/LPAR1/GPM6B	16
GO:0048592	eye morphogenesis	16/557	143/13892	0.111888	2.79057	4.39868	0.000197338	0.00414087	0.00335151	MFSD2A/RBP4/MFAP5/ATP8A2/BMP4/LCTL/BCL2/BMP7/LARGE1/EPHB1/FOXL2/FBN2/AQP1/CALB1/NTRK2/SHROOM2	16
GO:0022617	extracellular matrix disassembly	9/557	52/13892	0.173077	4.31667	4.89704	0.00019763	0.00414087	0.00335151	MMP7/MMP10/ADAMTS15/LRP1/MMP14/HPN/FAP/MMP9/CTSV	9
GO:0008015	blood circulation	31/557	387/13892	0.0801034	1.99784	4.0688	0.00019927	0.00414087	0.00335151	CYP2J2/KCND3/AGT/ACTA2/HTR7/PDE2A/DRD2/SCN4B/CACNA1C/PTPRO/PDE3A/POSTN/BDKRB2/NOS2/EMILIN2/ID2/KCNJ3/ADA/LOC102724560/CACNA1D/PDE5A/NPY1R/ERAP2/SGCD/DRD1/CNR1/HEY2/ELN/PIK3CG/TBXAS1/CLIC2	31
GO:0001501	skeletal system development	35/557	462/13892	0.0757576	1.88945	3.97377	0.000232491	0.0047787	0.00386776	RUNX3/BMP8B/CHI3L1/COL13A1/RBP4/SOX6/ALX4/WNT5B/MGP/PTHLH/COL2A1/MMP14/BMP4/FMN1/DLX4/NOG/SIGLEC15/ACP5/OSR1/GDF5/MMP9/SNAI1/BMP7/LOC102724560/LARGE1/WNT7B/TP63/PDGFRA/RANBP3L/FST/FBN2/FGF18/GDF6/TNFRSF11B/HAS2	35
GO:0051965	positive regulation of synapse assembly	9/557	54/13892	0.166667	4.15679	4.75011	0.000266033	0.00536866	0.00434525	CUX2/SLITRK6/ST8SIA2/SYNDIG1/EPHB1/LRRTM2/NTRK2/SLITRK4/SLITRK2	9
GO:0051146	striated muscle cell differentiation	22/557	240/13892	0.0916667	2.28624	4.10796	0.000266871	0.00536866	0.00434525	MYOM3/CASQ1/SOX6/WT1/NOX4/ADAMTS15/MMP14/BMP4/KRT19/BCL2/GDF15/DNER/JAM2/LARGE1/PDGFRA/SGCD/RIPOR2/HEY2/FLNC/COL14A1/TMOD1/PLPP7	22
GO:0051216	cartilage development	18/557	177/13892	0.101695	2.53635	4.20413	0.000270631	0.0053813	0.00435549	RUNX3/BMP8B/CHI3L1/SOX6/WNT5B/MGP/PTHLH/COL2A1/BMP4/NOG/OSR1/GDF5/SNAI1/BMP7/LOC102724560/WNT7B/FGF18/GDF6	18
GO:0050673	epithelial cell proliferation	29/557	359/13892	0.0807799	2.01471	3.98099	0.000276012	0.0053813	0.00435549	RUNX3/SFN/TIE1/CD34/DRD2/LGR5/MMP14/BMP4/NUPR1/NGFR/NOG/HPN/C5AR1/ID2/OSR1/XDH/LIMS2/FAP/GDF5/TP63/EREG/SEMA5A/FST/THBS4/PTPRK/EGR3/HAS2/MTSS1/GPC3	29
GO:0045685	regulation of glial cell differentiation	10/557	66/13892	0.151515	3.7789	4.62482	0.000276037	0.0053813	0.00435549	ZNF488/EGR2/SPINT1/RNF112/TMEM98/NOG/ID2/SERPINE2/TTBK1/PTPRZ1	10
GO:0002009	morphogenesis of an epithelium	33/557	431/13892	0.0765661	1.90962	3.92063	0.000288038	0.00555796	0.00449847	AJAP1/TIE1/AGT/WT1/WNT5B/LGR5/MMP14/BMP4/FMN1/SPINT1/KRT16/KRT17/NGFR/NOG/BCL2/OSR1/SNAI1/BMP7/SOX18/CECR2/WNT7B/TP63/ARHGAP24/NPNT/SPRY1/FST/CSF1R/COBL/SEMA3E/CTHRC1/MTSS1/ASTN2/GPC3	33
GO:0072028	nephron morphogenesis	10/557	67/13892	0.149254	3.7225	4.56531	0.000313035	0.00597928	0.00483947	AGT/WT1/BMP4/FMN1/NOG/BCL2/OSR1/BMP7/NPNT/GPC3	10
GO:0071805	potassium ion transmembrane transport	16/557	150/13892	0.106667	2.66035	4.17847	0.000341655	0.00645256	0.00522253	KCND3/KCNN3/KCNJ10/KCNK2/KCNC1/KCNH3/KCNK13/HPN/KCNK3/KCNJ3/KCNH7/SNAP25/LARGE1/CACNA1D/KCNK5/AQP1	16
GO:0098742	cell-cell adhesion via plasma-membrane adhesion molecules	20/557	212/13892	0.0943396	2.3529	4.05685	0.000344637	0.00645256	0.00522253	CADM3/IGSF9/PCDH15/KIRREL3/PCDH17/CLDN9/CDH20/CDH7/PCDH10/DCHS2/CDH6/PCDHB6/PCDHB8/PCDHB11/PCDHGB1/PCDHGC5/PCDH1/FAT2/PCDH19/SLITRK2	20
GO:0072171	mesonephric tubule morphogenesis	9/557	56/13892	0.160714	4.00834	4.61013	0.000352968	0.00646629	0.00523365	AGT/WT1/BMP4/FMN1/NOG/BCL2/OSR1/NPNT/GPC3	9
GO:0002088	lens development in camera-type eye	10/557	68/13892	0.147059	3.66776	4.50694	0.000354082	0.00646629	0.00523365	WNT5B/SLITRK6/BMP4/LCTL/CRYBA2/WNT7B/SPRY1/TMOD1/SHROOM2/NHS	10
GO:0044057	regulation of system process	32/557	418/13892	0.076555	1.90934	3.85802	0.000355629	0.00646629	0.00523365	PRKCZ/CYP2J2/KCND3/CASQ1/AGT/ZNF488/EGR2/DRD2/SCN4B/CACNA1C/PTPRO/LRRK2/CUX2/BDKRB2/SHISA9/TMEM98/ECRG4/KCNJ3/ADA/JAM2/PDE9A/CACNA1D/FOXL2/NPNT/PDE5A/GRIK2/HEY2/AQP1/PIK3CG/TBXAS1/WNK3/CLIC2	32
GO:0007601	visual perception	16/557	151/13892	0.10596	2.64273	4.14804	0.000368332	0.00663349	0.00536897	KCNJ10/RBP4/BEST1/COL2A1/LUM/ATP8A2/SLITRK6/LCTL/PDE6G/EML2/CRYBA2/TIMP3/SEMA5B/CLIC5/LAMC3/GPR143	16
GO:0042476	odontogenesis	13/557	108/13892	0.12037	3.00213	4.26888	0.000377622	0.00673663	0.00545245	ID3/CD34/BMP4/NGFR/FAM20A/APCDD1/OSR1/BMP7/TP63/PDGFRA/FST/AQP1/TNFRSF11B	13
GO:0052547	regulation of peptidase activity	22/557	247/13892	0.0890688	2.22144	3.95852	0.00039841	0.00697587	0.00564609	ANXA8/LRP1/PAPLN/SERPINA5/SPINT1/NLRP1/NGFR/XDH/SERPINE2/SLPI/MMP9/TIMP3/FOXL2/SERPINI1/SPOCK3/SPINK5/TTBK1/AQP1/PI15/TNFSF15/PCSK1N/GPC3	22
GO:0061448	connective tissue development	22/557	247/13892	0.0890688	2.22144	3.95852	0.00039841	0.00697587	0.00564609	RUNX3/BMP8B/CHI3L1/CD34/ACTA2/SOX6/WT1/WNT5B/MGP/PTHLH/COL2A1/BMP4/NOG/OSR1/GDF5/SNAI1/BMP7/LOC102724560/LARGE1/WNT7B/FGF18/GDF6	22
GO:0043410	positive regulation of MAPK cascade	28/557	353/13892	0.0793201	1.9783	3.80509	0.000469007	0.00813662	0.00658557	PRKCZ/CHI3L1/ACTA2/NOX4/DRD2/LRRK2/BMP4/TNFAIP8L3/PDE6G/GDF15/C5AR1/IL11/XDH/ACKR3/WNT7B/PDGFRA/NPNT/PDE5A/CSF1R/FGF18/DRD1/GPNMB/PIK3CG/ARHGEF5/GDF6/NTRK2/LPAR1/TENM1	28
GO:0070371	ERK1 and ERK2 cascade	21/557	234/13892	0.0897436	2.23827	3.90417	0.000484838	0.0083348	0.00674597	PRKCZ/CHI3L1/ACTA2/NOX4/DRD2/DUSP6/BMP4/TNFAIP8L3/C5AR1/FN1/ACKR3/FBLN1/EPHB1/PDGFRA/NPNT/SPRY1/CSF1R/FGF18/ROS1/GPNMB/WNK2	21
GO:0007613	memory	13/557	111/13892	0.117117	2.92099	4.15283	0.000493708	0.00841082	0.0068075	PRKCZ/KCNK2/DRD2/CUX2/PAK6/SNAP25/S100B/LARGE1/DRD1/ADGRF1/CNR1/ADCY1/CALB1	13
GO:0014015	positive regulation of gliogenesis	9/557	59/13892	0.152542	3.80452	4.41189	0.000526248	0.00879677	0.00711988	ZNF488/EGR2/SPINT1/RNF112/GFAP/ID2/SERPINE2/TTBK1/PTPRZ1	9
GO:0006936	muscle contraction	23/557	269/13892	0.0855019	2.13248	3.83326	0.000529334	0.00879677	0.00711988	KCND3/CASQ1/ACTA2/HTR7/DRD2/SCN4B/CACNA1C/ATP8A2/BDKRB2/STAC2/MYH14/KCNJ3/ADA/LARGE1/CACNA1D/NPNT/PDE5A/SGCD/DRD1/PIK3CG/SNTB1/TMOD1/CLIC2	23
GO:0060326	cell chemotaxis	19/557	203/13892	0.0935961	2.33436	3.9141	0.000530318	0.00879677	0.00711988	PADI2/PRKCQ/PTPRO/PGF/C5AR1/ACKR3/RAC2/EPHB1/PDGFRA/SEMA5A/THBS4/CSF1R/FGF18/RIPOR2/PIK3CG/ARHGEF5/RARRES2/EGR3/LPAR1	19
GO:0001763	morphogenesis of a branching structure	17/557	173/13892	0.0982659	2.45083	3.92441	0.000590569	0.00971101	0.00785984	TIE1/AGT/COL13A1/WT1/DRD2/LRRK2/MMP14/BMP4/SPINT1/NOG/BCL2/BMP7/TP63/NPNT/SPRY1/SEMA3E/GPC3	17
GO:0007160	cell-matrix adhesion	19/557	205/13892	0.0926829	2.31158	3.86648	0.000598503	0.00975664	0.00789677	PRKCZ/AJAP1/CD34/COL13A1/COL17A1/VWA2/POSTN/MMP14/FBLN5/FMN1/BCL2/COL5A3/BCAM/FN1/SNED1/NPNT/PTPRK/SEMA3E/GPM6B	19
GO:0008585	female gonad development	11/557	86/13892	0.127907	3.1901	4.16367	0.000624356	0.0100056	0.00809825	WT1/MMP14/NUPR1/BCL2/FOXL2/PTX3/PDGFRA/AFP/EREG/FST/SLIT3	11
GO:0014013	regulation of gliogenesis	11/557	86/13892	0.127907	3.1901	4.16367	0.000624356	0.0100056	0.00809825	ZNF488/EGR2/SPINT1/RNF112/TMEM98/GFAP/NOG/ID2/SERPINE2/TTBK1/PTPRZ1	11
GO:0007626	locomotory behavior	17/557	174/13892	0.0977011	2.43674	3.89767	0.000630825	0.0100243	0.00811339	KCNJ10/SNCG/DRD2/LRRK2/CNTN1/SLITRK6/PAK6/MYO15A/ID2/SNAP25/LARGE1/RASD2/NPY1R/DRD1/IDO1/CALB1/TMOD1	17
GO:0003012	muscle system process	27/557	343/13892	0.0787172	1.96327	3.6918	0.000661717	0.0104276	0.0084398	KCND3/CASQ1/AGT/ACTA2/HTR7/DRD2/SCN4B/CACNA1C/ATP8A2/BDKRB2/STAC2/MYH14/KCNJ3/ADA/PDE9A/LARGE1/CACNA1D/NPNT/PDE5A/SGCD/DRD1/HEY2/PIK3CG/COL14A1/SNTB1/TMOD1/CLIC2	27
GO:0021536	diencephalon development	9/557	61/13892	0.147541	3.67978	4.28682	0.000676504	0.0105725	0.00855709	KCNC1/DRD2/BMP4/HAP1/NOG/SEMA5A/POU3F2/SEMA3E/SOX3	9
GO:0006821	chloride transport	11/557	87/13892	0.126437	3.15343	4.11784	0.000689444	0.0106864	0.00864928	CLCA2/SLC26A9/KCNK2/ANO5/BEST1/ANO1/BEST3/ATP8B1/CLIC5/GABRA3/CLIC2	11
GO:0001570	vasculogenesis	10/557	74/13892	0.135135	3.37037	4.17838	0.000705764	0.0107629	0.00871121	TIE1/CD34/WT1/XDH/ACKR3/SOX18/WNT7B/HEY2/HAS2/NTRK2	10
GO:0045666	positive regulation of neuron differentiation	10/557	74/13892	0.135135	3.37037	4.17838	0.000705764	0.0107629	0.00871121	BMP4/SH3GL3/RNF112/GDF5/BMP7/S100B/FEZF1/GDF6/ZC4H2/NAP1L2	10
GO:0051606	detection of stimulus	16/557	161/13892	0.0993789	2.47858	3.85661	0.000749961	0.0113454	0.00918268	CD1D/KCNK2/BEST1/ANO1/PTPRQ/ATP8A2/NGFR/PIEZO2/HPN/FAP/SERPINE2/SEMA5B/EPHB1/CHRNA9/C4B/GRIK2	16
GO:0046545	development of primary female sexual characteristics	11/557	88/13892	0.125	3.11759	4.07267	0.000760076	0.0114072	0.00923267	WT1/MMP14/NUPR1/BCL2/FOXL2/PTX3/PDGFRA/AFP/EREG/FST/SLIT3	11
GO:0021545	cranial nerve development	8/557	50/13892	0.16	3.99052	4.32943	0.000770458	0.0114719	0.00928508	EGR2/KCNC1/SLITRK6/ATP8B1/ACKR3/EPHB1/PLXNA4/LPAR1	8
GO:0072078	nephron tubule morphogenesis	9/557	63/13892	0.142857	3.56296	4.16692	0.00086007	0.012615	0.0102103	AGT/WT1/BMP4/FMN1/NOG/BCL2/OSR1/NPNT/GPC3	9
GO:0010959	regulation of metal ion transport	24/557	296/13892	0.0810811	2.02222	3.63315	0.000860569	0.012615	0.0102103	CASQ1/AGT/KCNC1/BEST1/DRD2/SCN4B/CACNA1C/CNTN1/CEMIP/TRPV3/STAC2/HAP1/BCL2/GRIN3B/OSR1/SERPINE2/CACNA1D/DRD1/PIK3CG/NKAIN3/WNK2/WNK3/HEPH/CLIC2	24
GO:0010951	negative regulation of endopeptidase activity	10/557	76/13892	0.131579	3.28168	4.07632	0.000873026	0.0126315	0.0102236	ANXA8/SERPINA5/SERPINE2/MMP9/TIMP3/SERPINI1/SPOCK3/SPINK5/AQP1/PCSK1N	10
GO:0060485	mesenchyme development	23/557	279/13892	0.0824373	2.05605	3.64172	0.000875057	0.0126315	0.0102236	AGT/ACTA2/WT1/BMP4/SEMA6D/NOG/BCL2/NRTN/HPN/OSR1/ACTG2/FN1/SNAI1/BMP7/IL17RD/SEMA5B/SPRY1/SEMA5A/BASP1/RANBP3L/HEY2/SEMA3E/HAS2	23
GO:0090497	mesenchymal cell migration	8/557	51/13892	0.156863	3.91228	4.25825	0.000882291	0.0126395	0.0102301	BMP4/SEMA6D/NRTN/FN1/BMP7/SEMA5B/SEMA5A/SEMA3E	8
GO:0070374	positive regulation of ERK1 and ERK2 cascade	14/557	133/13892	0.105263	2.62534	3.84924	0.000898538	0.0127031	0.0102815	PRKCZ/CHI3L1/ACTA2/NOX4/DRD2/BMP4/TNFAIP8L3/C5AR1/ACKR3/PDGFRA/NPNT/CSF1R/FGF18/GPNMB	14
GO:0045861	negative regulation of proteolysis	19/557	212/13892	0.0896226	2.23526	3.70408	0.000900163	0.0127031	0.0102815	ANXA8/LRRK2/LRP1/PAPLN/SERPINA5/SPINT1/TMEM98/PRKCG/SERPINE2/SLPI/MMP9/TIMP3/SERPINI1/SPOCK3/SPINK5/AQP1/PI15/PCSK1N/GPC3	19
GO:0045669	positive regulation of osteoblast differentiation	9/557	64/13892	0.140625	3.50729	4.10878	0.000965967	0.0133628	0.0108155	DNAI3/IFITM1/BMP4/BMP7/WNT7B/TP63/NPNT/FBN2/CTHRC1	9
GO:0051588	regulation of neurotransmitter transport	10/557	77/13892	0.12987	3.23906	4.02655	0.000968116	0.0133628	0.0108155	SNCG/DRD2/LRRK2/MCTP2/GFAP/TSPOAP1/PRKCG/SNCAIP/DRD1/GPM6B	10
GO:1902476	chloride transmembrane transport	10/557	77/13892	0.12987	3.23906	4.02655	0.000968116	0.0133628	0.0108155	CLCA2/SLC26A9/KCNK2/ANO5/BEST1/ANO1/BEST3/CLIC5/GABRA3/CLIC2	10
GO:0048608	reproductive structure development	21/557	248/13892	0.0846774	2.11192	3.61099	0.00103048	0.0141206	0.0114288	RBP4/WT1/MMP14/BMP4/NUPR1/NOG/BCL2/LHB/OSR1/SERPINE2/BMP7/FOXL2/PTX3/TP63/PDGFRA/AFP/EREG/BASP1/FST/SLIT3/ROR2	21
GO:0043588	skin development	20/557	232/13892	0.0862069	2.15007	3.61026	0.0010811	0.0146174	0.0118309	SFN/PKP3/ALX4/KRT6B/LGR5/ATP8A2/SOX21/KRT16/KRT17/NGFR/APCDD1/BCL2/COL5A3/SNAI1/SOX18/TP63/LDB2/EREG/FST/SPINK5	20
GO:0072088	nephron epithelium morphogenesis	9/557	65/13892	0.138462	3.45334	4.05179	0.00108219	0.0146174	0.0118309	AGT/WT1/BMP4/FMN1/NOG/BCL2/OSR1/NPNT/GPC3	9
GO:1901890	positive regulation of cell junction assembly	11/557	92/13892	0.119565	2.98205	3.89822	0.00110545	0.0148256	0.0119995	AGT/CUX2/SLITRK6/FMN1/ST8SIA2/SYNDIG1/EPHB1/LRRTM2/NTRK2/SLITRK4/SLITRK2	11
GO:0050890	cognition	22/557	267/13892	0.082397	2.05504	3.55759	0.0011307	0.0150574	0.0121871	PRKCZ/MFSD2A/KCNK2/EGR2/NRXN2/DRD2/CUX2/PAK6/NOG/C5AR1/PRKCG/SNAP25/S100B/LARGE1/DRD1/TTBK1/ADGRF1/CNR1/ADCY1/PTPRZ1/CALB1/NTRK2	22
GO:0040014	regulation of multicellular organism growth	8/557	53/13892	0.150943	3.76464	4.12119	0.00114492	0.0151401	0.012254	MFSD2A/DRD2/ATP8A2/BCL2/GDF15/GDF5/NPY1R/POU3F2	8
GO:0007422	peripheral nervous system development	10/557	79/13892	0.126582	3.15706	3.92943	0.0011838	0.0154786	0.012528	RUNX3/GSTM3/NFASC/EGR2/SERPINI1/POU3F2/ETV1/PLXNA4/EGR3/NTRK2	10
GO:0048638	regulation of developmental growth	22/557	268/13892	0.0820896	2.04738	3.53847	0.00118688	0.0154786	0.012528	MFSD2A/KCNK2/RBP4/TLL2/WT1/DRD2/DUSP6/ATP8A2/SEMA6D/NOG/BCL2/GDF15/FN1/GDF5/NPY1R/SEMA5A/BASP1/CPNE5/POU3F2/HEY2/PLXNA4/COL14A1	22
GO:0061458	reproductive system development	21/557	251/13892	0.0836653	2.08668	3.55068	0.00119952	0.0155363	0.0125746	RBP4/WT1/MMP14/BMP4/NUPR1/NOG/BCL2/LHB/OSR1/SERPINE2/BMP7/FOXL2/PTX3/TP63/PDGFRA/AFP/EREG/BASP1/FST/SLIT3/ROR2	21
GO:0098661	inorganic anion transmembrane transport	11/557	93/13892	0.11828	2.94998	3.85608	0.00120949	0.0155588	0.0125929	CLCA2/SLC26A9/KCNK2/ANO5/BEST1/ANO1/BEST3/SLC37A1/CLIC5/GABRA3/CLIC2	11
GO:0050920	regulation of chemotaxis	15/557	153/13892	0.0980392	2.44517	3.67355	0.00124582	0.0159179	0.0128835	PADI2/PTPRO/PGF/C5AR1/RAC2/PDGFRA/SEMA5A/THBS4/CSF1R/FGF18/RIPOR2/PLXNA4/RARRES2/ADGRA2/LPAR1	15
GO:0042692	muscle cell differentiation	26/557	340/13892	0.0764706	1.90723	3.46143	0.00125915	0.0159802	0.012934	MYOM3/CASQ1/SOX6/WT1/NOX4/ADAMTS15/WNT5B/MMP14/BMP4/KRT19/BCL2/GDF15/ID2/DNER/JAM2/LARGE1/PDGFRA/EREG/NPNT/SGCD/RIPOR2/HEY2/FLNC/COL14A1/TMOD1/PLPP7	26
GO:0007611	learning or memory	20/557	236/13892	0.0847458	2.11362	3.52639	0.00133165	0.0167877	0.0135875	PRKCZ/KCNK2/EGR2/NRXN2/DRD2/CUX2/PAK6/NOG/PRKCG/SNAP25/S100B/LARGE1/DRD1/TTBK1/ADGRF1/CNR1/ADCY1/PTPRZ1/CALB1/NTRK2	20
GO:0040013	negative regulation of locomotion	22/557	271/13892	0.0811808	2.02471	3.4816	0.00137006	0.0171575	0.0138869	PADI2/TIE1/DNAI3/IFITM1/DRD2/PTPRO/LRP1/DCN/BMP4/SEMA6D/KRT16/NGFR/NOG/EMILIN2/BCL2/GDF15/ADA/FBLN1/SPOCK3/SEMA5A/RIPOR2/PTPRK	22
GO:0051897	positive regulation of phosphatidylinositol 3-kinase/protein kinase B signal transduction	15/557	155/13892	0.0967742	2.41362	3.61702	0.00142035	0.0176703	0.0143019	ROR1/CHI3L1/AGT/NOX4/DCN/GDF15/FN1/RASD2/PDGFRA/SEMA5A/CSF1R/SEMA3E/PIK3CG/NTRK2/ROR2	15
GO:0060675	ureteric bud morphogenesis	8/557	55/13892	0.145455	3.62775	3.99063	0.00146641	0.0181241	0.0146692	AGT/WT1/BMP4/FMN1/NOG/BCL2/NPNT/GPC3	8
GO:0002028	regulation of sodium ion transport	9/557	68/13892	0.132353	3.30098	3.88731	0.00150029	0.0184224	0.0149106	AGT/DRD2/SCN4B/CNTN1/OSR1/SERPINE2/NKAIN3/WNK2/WNK3	9
GO:0001525	angiogenesis	32/557	458/13892	0.069869	1.74259	3.30274	0.0016464	0.0197716	0.0160026	TIE1/CHI3L1/CD34/DCN/MMP14/BMP4/PGF/ANPEP/NGFR/EMILIN2/NOTCH3/C5AR1/FAP/FN1/ACKR3/SOX18/EPHB1/PDGFRA/EREG/ARHGAP24/SEMA5A/ESM1/THBS4/SPINK5/FGF18/GPNMB/AQP1/SEMA3E/PIK3CG/EGR3/ADGRA2/COL15A1	32
GO:0030225	macrophage differentiation	8/557	56/13892	0.142857	3.56296	3.92762	0.00165199	0.0197716	0.0160026	BMP4/SOCS1/ID2/MMP9/LARGE1/CSF2/CSF1R/ROR2	8
GO:0042490	mechanoreceptor differentiation	8/557	56/13892	0.142857	3.56296	3.92762	0.00165199	0.0197716	0.0160026	MYCL/SLITRK6/BMP4/ATP8B1/CECR2/HEY2/CTHRC1/NTRK2	8
GO:0060420	regulation of heart growth	8/557	56/13892	0.142857	3.56296	3.92762	0.00165199	0.0197716	0.0160026	KCNK2/RBP4/WT1/DUSP6/NOG/BASP1/HEY2/COL14A1	8
GO:0034765	regulation of monoatomic ion transmembrane transport	21/557	259/13892	0.0810811	2.02222	3.39389	0.00177085	0.0210608	0.0170461	KCNJ10/CASQ1/AGT/KCNC1/DRD2/SCN4B/CACNA1C/CEMIP/STAC2/HAP1/BCL2/OSR1/KCNJ3/MMP9/CACNA1D/DRD1/PIK3CG/WNK2/WNK3/HEPH/CLIC2	21
GO:0035107	appendage morphogenesis	14/557	143/13892	0.0979021	2.44175	3.54177	0.00181245	0.0212879	0.0172299	ALX4/CACNA1C/COL2A1/BMP4/FMN1/NOG/ARK2C/OSR1/GDF5/BMP7/LARGE1/TP63/FBN2/GPC3	14
GO:0035108	limb morphogenesis	14/557	143/13892	0.0979021	2.44175	3.54177	0.00181245	0.0212879	0.0172299	ALX4/CACNA1C/COL2A1/BMP4/FMN1/NOG/ARK2C/OSR1/GDF5/BMP7/LARGE1/TP63/FBN2/GPC3	14
GO:0042475	odontogenesis of dentin-containing tooth	9/557	70/13892	0.128571	3.20667	3.78267	0.00184477	0.0215279	0.0174241	BMP4/NGFR/FAM20A/APCDD1/BMP7/TP63/PDGFRA/FST/TNFRSF11B	9
GO:0150076	neuroinflammatory response	8/557	57/13892	0.140351	3.50046	3.86603	0.00185566	0.0215279	0.0174241	LRRK2/LRP1/NUPR1/C5AR1/MMP9/LARGE1/TTBK1/ADCY1	8
GO:0007517	muscle organ development	23/557	296/13892	0.0777027	1.93796	3.33368	0.00191454	0.0220756	0.0178674	ID3/CASQ1/EGR2/TLL2/SOX6/WT1/ALX4/BMP4/NUPR1/NOG/BCL2/MYH14/DNER/LARGE1/EPHB1/FOXL2/BASP1/SGCD/RIPOR2/HEY2/ETV1/ELN/EGR3	23
GO:0048762	mesenchymal cell differentiation	19/557	227/13892	0.0837004	2.08755	3.37642	0.00200554	0.0229688	0.0185904	AGT/BMP4/SEMA6D/NOG/BCL2/NRTN/HPN/OSR1/FN1/SNAI1/BMP7/IL17RD/SEMA5B/SPRY1/SEMA5A/RANBP3L/HEY2/SEMA3E/HAS2	19
GO:0008037	cell recognition	11/557	99/13892	0.111111	2.77119	3.61453	0.0020163	0.0229688	0.0185904	IGSF9/COLEC12/NCAM2/GAP43/EPHB1/PTX3/SPON2/SEMA5A/PCDHB6/C4B/CNR1	11
GO:0048771	tissue remodeling	14/557	145/13892	0.0965517	2.40807	3.4834	0.00206619	0.0233603	0.0189072	TIE1/AGT/NOX4/MMP14/SIGLEC15/ACP5/GDF5/LOC102724560/RAC2/THBS4/CSF1R/GPNMB/CTHRC1/TNFRSF11B	14
GO:0051966	regulation of synaptic transmission, glutamatergic	8/557	58/13892	0.137931	3.4401	3.8058	0.00207863	0.0233603	0.0189072	PLPPR4/DRD2/LRRK2/SERPINE2/DRD1/CNR1/GRIK2/ROR2	8
GO:0050678	regulation of epithelial cell proliferation	23/557	298/13892	0.0771812	1.92496	3.29879	0.00208773	0.0233603	0.0189072	RUNX3/SFN/TIE1/DRD2/BMP4/NUPR1/NGFR/NOG/HPN/C5AR1/OSR1/XDH/LIMS2/GDF5/TP63/EREG/SEMA5A/THBS4/PTPRK/EGR3/HAS2/MTSS1/GPC3	23
GO:0006941	striated muscle contraction	14/557	146/13892	0.0958904	2.39158	3.45457	0.00220369	0.0240879	0.0194961	KCND3/CASQ1/SCN4B/CACNA1C/ATP8A2/STAC2/MYH14/KCNJ3/LARGE1/CACNA1D/PDE5A/SGCD/PIK3CG/CLIC2	14
GO:0007189	adenylate cyclase-activating G protein-coupled receptor signaling pathway	12/557	115/13892	0.104348	2.60251	3.52672	0.0022037	0.0240879	0.0194961	HTR7/PDE2A/DRD2/PDE3A/PTHLH/LGR5/PTGER2/DRD1/ADGRF1/CNR1/ADCY1/LPAR1	12
GO:0007269	neurotransmitter secretion	12/557	115/13892	0.104348	2.60251	3.52672	0.0022037	0.0240879	0.0194961	SNCG/BEST1/NRXN2/SYT12/LRRK2/MCTP2/TSPOAP1/PRKCG/SNAP25/ERC2/CADPS/SNCAIP	12
GO:0099643	signal release from synapse	12/557	115/13892	0.104348	2.60251	3.52672	0.0022037	0.0240879	0.0194961	SNCG/BEST1/NRXN2/SYT12/LRRK2/MCTP2/TSPOAP1/PRKCG/SNAP25/ERC2/CADPS/SNCAIP	12
GO:0001667	ameboidal-type cell migration	18/557	212/13892	0.0849057	2.11761	3.3513	0.00222673	0.0241997	0.0195866	ACTA2/BMP4/SEMA6D/KRT16/NRTN/FN1/MMP9/SNAI1/BMP7/SEMA5B/SEMA5A/FBN2/FAT2/AQP1/SEMA3E/GDF6/HAS2/GPC3	18
GO:0006518	peptide metabolic process	8/557	59/13892	0.135593	3.3818	3.74689	0.00232214	0.0249498	0.0201937	SLC1A2/MMP7/CPM/TRHDE/ANPEP/GGT5/CPZ/ERAP2	8
GO:0006801	superoxide metabolic process	8/557	59/13892	0.135593	3.3818	3.74689	0.00232214	0.0249498	0.0201937	NCF2/AGT/NOX4/FBLN5/NOS2/ACP5/BMP7/LOC102724560	8
GO:0048593	camera-type eye morphogenesis	12/557	116/13892	0.103448	2.58008	3.49256	0.00237097	0.0253305	0.0205018	MFSD2A/RBP4/ATP8A2/BMP4/LCTL/BMP7/LARGE1/EPHB1/AQP1/CALB1/NTRK2/SHROOM2	12
GO:0060562	epithelial tube morphogenesis	22/557	284/13892	0.0774648	1.93203	3.24332	0.00247022	0.0261692	0.0211807	TIE1/AGT/WT1/LGR5/MMP14/BMP4/FMN1/SPINT1/NOG/BCL2/OSR1/BMP7/SOX18/CECR2/NPNT/SPRY1/CSF1R/COBL/SEMA3E/CTHRC1/MTSS1/GPC3	22
GO:0033555	multicellular organismal response to stress	9/557	73/13892	0.123288	3.07489	3.63258	0.00247715	0.0261692	0.0211807	VWA1/BCL2/PRKCG/NPAS2/LARGE1/THBS4/DRD1/GRIK2/IDO1	9
GO:0045667	regulation of osteoblast differentiation	12/557	117/13892	0.102564	2.55803	3.45875	0.00254844	0.0267728	0.0216692	ID3/DNAI3/IFITM1/BMP4/NOG/BMP7/WNT7B/TP63/NPNT/RANBP3L/FBN2/CTHRC1	12
GO:0050769	positive regulation of neurogenesis	18/557	215/13892	0.0837209	2.08806	3.28606	0.00259528	0.0271143	0.0219456	ZNF488/EGR2/RASSF10/DRD2/CUX2/SPINT1/RNF112/HAP1/GFAP/ID2/FN1/SERPINE2/SEMA5A/TTBK1/PTPRZ1/PLXNA4/NEFL/NTRK2	18
GO:1904062	regulation of monoatomic cation transmembrane transport	19/557	233/13892	0.0815451	2.0338	3.25238	0.0026932	0.0279827	0.0226485	CASQ1/AGT/KCNC1/DRD2/SCN4B/CACNA1C/CEMIP/STAC2/HAP1/BCL2/OSR1/MMP9/CACNA1D/DRD1/PIK3CG/WNK2/WNK3/HEPH/CLIC2	19
GO:0048864	stem cell development	9/557	74/13892	0.121622	3.03333	3.58426	0.00272242	0.0281244	0.0227632	BMP4/SEMA6D/BCL2/NRTN/FN1/BMP7/SEMA5B/SEMA5A/SEMA3E	9
GO:0015698	inorganic anion transport	12/557	118/13892	0.101695	2.53635	3.4253	0.00273659	0.0281244	0.0227632	CLCA2/SLC26A9/KCNK2/ANO5/BEST1/ANO1/BEST3/ATP8B1/SLC37A1/CLIC5/GABRA3/CLIC2	12
GO:0050866	negative regulation of cell activation	14/557	150/13892	0.0933333	2.3278	3.34158	0.00283152	0.0289427	0.0234255	RUNX3/TNFSF4/BMP4/SOCS1/ADAMTS18/ID2/FN1/SERPINE2/PDGFRA/PDE5A/RIPOR2/CNR1/GPNMB/IDO1	14
GO:0050807	regulation of synapse organization	21/557	270/13892	0.0777778	1.93984	3.18722	0.00292231	0.0297101	0.0240466	PLPPR4/IGSF9/NRXN2/DRD2/PTPRO/LRRK2/CUX2/SLITRK6/ST8SIA2/SNAP25/SYNDIG1/EPHB1/LRRTM2/CTTNBP2/NEFL/NTRK2/ROR2/ZDHHC15/IL1RAPL2/SLITRK4/SLITRK2	21
GO:0001892	embryonic placenta development	9/557	75/13892	0.12	2.99289	3.53676	0.00298651	0.0302005	0.0244435	SPINT1/GGNBP2/KRT19/SNAI1/BMP7/WNT7B/CSF2/HEY2/TTPA	9
GO:0007188	adenylate cyclase-modulating G protein-coupled receptor signaling pathway	15/557	168/13892	0.0892857	2.22685	3.26968	0.00312712	0.0312956	0.0253299	HTR7/PDE2A/DRD2/PDE3A/PTHLH/LGR5/PTGER2/GLP2R/CACNA1D/NPY1R/DRD1/ADGRF1/CNR1/ADCY1/LPAR1	15
GO:0050767	regulation of neurogenesis	24/557	326/13892	0.0736196	1.83613	3.12215	0.00312791	0.0312956	0.0253299	ZNF488/EGR2/RASSF10/DRD2/CUX2/SPINT1/SEMA6D/RNF112/TMEM98/HAP1/GFAP/NOG/ID2/FN1/SERPINE2/BMP7/SEMA5A/TTBK1/HEY2/PTPRZ1/FEZF1/PLXNA4/NEFL/NTRK2	24
GO:0048562	embryonic organ morphogenesis	20/557	254/13892	0.0787402	1.96384	3.16843	0.00316166	0.0314668	0.0254684	RBP4/ALX4/MFAP5/COL2A1/ATP8A2/SLITRK6/MMP14/BMP4/MYO15A/NOG/HPN/ID2/OSR1/BMP7/SOX18/FOXL2/CHRNA9/PDGFRA/FBN2/CTHRC1	20
GO:0050921	positive regulation of chemotaxis	11/557	105/13892	0.104762	2.61284	3.39039	0.00321472	0.0318274	0.0257603	PGF/C5AR1/RAC2/PDGFRA/SEMA5A/THBS4/CSF1R/FGF18/RIPOR2/RARRES2/LPAR1	11
GO:0048705	skeletal system morphogenesis	17/557	203/13892	0.0837438	2.08863	3.19332	0.00336071	0.0330995	0.0267898	COL13A1/SOX6/ALX4/MGP/COL2A1/MMP14/BMP4/FMN1/NOG/ACP5/OSR1/BMP7/LOC102724560/PDGFRA/FBN2/FGF18/HAS2	17
GO:0055002	striated muscle cell development	13/557	137/13892	0.0948905	2.36664	3.28535	0.00342051	0.0335139	0.0271253	MYOM3/CASQ1/BMP4/KRT19/BCL2/DNER/LARGE1/PDGFRA/SGCD/HEY2/FLNC/COL14A1/TMOD1	13
GO:0050803	regulation of synapse structure or activity	21/557	274/13892	0.0766423	1.91152	3.11445	0.00347352	0.0338579	0.0274037	PLPPR4/IGSF9/NRXN2/DRD2/PTPRO/LRRK2/CUX2/SLITRK6/ST8SIA2/SNAP25/SYNDIG1/EPHB1/LRRTM2/CTTNBP2/NEFL/NTRK2/ROR2/ZDHHC15/IL1RAPL2/SLITRK4/SLITRK2	21
GO:0009994	oocyte differentiation	7/557	50/13892	0.14	3.49171	3.60728	0.00358501	0.0347522	0.0281275	PDE3A/LGR5/BCL2/FOXL2/EREG/PDE5A/NPM2	7
GO:0051336	regulation of hydrolase activity	32/557	482/13892	0.06639	1.65582	2.99495	0.00363406	0.0347522	0.0281275	RGS8/ANXA8/PDE3A/LRRK2/LRP1/RGS6/PAPLN/SERPINA5/SPINT1/NLRP1/NGFR/XDH/SERPINE2/SLPI/MMP9/STMN3/TIMP3/FOXL2/PTX3/SERPINI1/NPNT/SPOCK3/SPINK5/RIPOR2/TTBK1/AQP1/ARHGEF5/PI15/NTRK2/TNFSF15/PCSK1N/GPC3	32
GO:0001894	tissue homeostasis	18/557	222/13892	0.0810811	2.02222	3.13788	0.00365716	0.0347522	0.0281275	MFSD2A/CD34/PCDH15/RBP4/PKP3/NOX4/COL2A1/ACACA/SIGLEC15/BCL2/ACP5/JAM2/RAC2/LDB2/CSF1R/TNFRSF11B/COL14A1/WNK3	18
GO:0051896	regulation of phosphatidylinositol 3-kinase/protein kinase B signal transduction	18/557	222/13892	0.0810811	2.02222	3.13788	0.00365716	0.0347522	0.0281275	ROR1/CHI3L1/AGT/NOX4/DRD2/DCN/GDF15/XDH/FN1/SERPINE2/RASD2/PDGFRA/SEMA5A/CSF1R/SEMA3E/PIK3CG/NTRK2/ROR2	18
GO:0060249	anatomical structure homeostasis	18/557	222/13892	0.0810811	2.02222	3.13788	0.00365716	0.0347522	0.0281275	MFSD2A/CD34/PCDH15/RBP4/PKP3/NOX4/COL2A1/ACACA/SIGLEC15/BCL2/ACP5/JAM2/RAC2/LDB2/CSF1R/TNFRSF11B/COL14A1/WNK3	18
GO:0007200	phospholipase C-activating G protein-coupled receptor signaling pathway	10/557	92/13892	0.108696	2.71095	3.36504	0.00373016	0.0350932	0.0284035	AGT/ANO1/DRD2/C5AR1/GAP43/DGKG/DRD1/PIK3CG/LPAR1/GPR143	10
GO:0048709	oligodendrocyte differentiation	10/557	92/13892	0.108696	2.71095	3.36504	0.00373016	0.0350932	0.0284035	KCNJ10/ZNF488/SOX6/CNTN1/TMEM98/MAL/PTPRZ1/NTRK2/LPAR1/GPM6B	10
GO:0048511	rhythmic process	20/557	258/13892	0.0775194	1.93339	3.09286	0.00377403	0.0351561	0.0284545	HTR7/DRD2/CA12/NOS2/NGFR/PRKCG/ID2/NPAS2/KCNH7/PTX3/PDGFRA/AFP/EREG/CSF2/SLIT3/ADCY1/EGR3/HAS2/NTRK2/PASD1	20
GO:2000146	negative regulation of cell motility	20/557	258/13892	0.0775194	1.93339	3.09286	0.00377403	0.0351561	0.0284545	PADI2/TIE1/DNAI3/IFITM1/DRD2/LRP1/DCN/BMP4/SEMA6D/KRT16/NGFR/NOG/EMILIN2/BCL2/GDF15/ADA/FBLN1/SPOCK3/RIPOR2/PTPRK	20
GO:0030900	forebrain development	25/557	350/13892	0.0714286	1.78148	3.02628	0.00384837	0.0356729	0.0288727	MFSD2A/KCNC1/SLC1A2/DRD2/KIRREL3/LRRK2/BMP4/HAP1/NOG/NOTCH3/ID2/LARGE1/WNT7B/SEMA5A/CSF1R/DRD1/POU3F2/AQP1/SEMA3E/FEZF1/PLXNA4/NEFL/NTRK2/LPAR1/SOX3	25
GO:0070663	regulation of leukocyte proliferation	15/557	172/13892	0.0872093	2.17507	3.16918	0.00390685	0.0360383	0.0291685	CD1D/TNFSF4/PRKCQ/BMP4/BCL2/EBI3/ADA/ICOSLG/RAC2/PDE5A/CSF2/CSF1R/RIPOR2/GPNMB/IDO1	15
GO:0098656	monoatomic anion transmembrane transport	11/557	108/13892	0.101852	2.54026	3.2841	0.00399861	0.036678	0.0296862	CLCA2/SLC26A9/KCNK2/ANO5/SLC1A2/BEST1/ANO1/BEST3/CLIC5/GABRA3/CLIC2	11
GO:0046635	positive regulation of alpha-beta T cell activation	7/557	51/13892	0.137255	3.42324	3.5432	0.00401498	0.036678	0.0296862	PRKCZ/RUNX3/TNFSF4/PRKCQ/SOCS1/EBI3/ADA	7
GO:0006820	monoatomic anion transport	12/557	124/13892	0.0967742	2.41362	3.23152	0.00411625	0.0374222	0.0302886	CLCA2/SLC26A9/KCNK2/ANO5/SLC1A2/BEST1/ANO1/BEST3/ATP8B1/CLIC5/GABRA3/CLIC2	12
GO:0061138	morphogenesis of a branching epithelium	14/557	157/13892	0.089172	2.22402	3.15225	0.00428013	0.038662	0.031292	TIE1/AGT/WT1/MMP14/BMP4/SPINT1/NOG/BCL2/BMP7/TP63/NPNT/SPRY1/SEMA3E/GPC3	14
GO:0034762	regulation of transmembrane transport	25/557	353/13892	0.0708215	1.76634	2.98068	0.0042935	0.038662	0.031292	KCNJ10/CASQ1/AGT/KCNC1/SLC1A2/SLC43A1/DRD2/SCN4B/CACNA1C/CEMIP/SLC43A2/STAC2/HAP1/BCL2/OSR1/KCNJ3/MMP9/CACNA1D/DRD1/PIK3CG/WNK2/WNK3/HEPH/GPC3/CLIC2	25
GO:0007162	negative regulation of cell adhesion	18/557	226/13892	0.079646	1.98643	3.05561	0.00441074	0.0395295	0.0319941	AJAP1/RUNX3/TNFSF4/PTPRO/POSTN/MMP14/BMP4/SOCS1/ADAMTS18/SERPINE2/FBLN1/PDE5A/SEMA5A/RIPOR2/GPNMB/SEMA3E/PLXNA4/IDO1	18
GO:0010975	regulation of neuron projection development	28/557	412/13892	0.0679612	1.695	2.92677	0.00460044	0.0410351	0.0332127	MFSD2A/ROR1/PLPPR5/PTPRO/LRRK2/CNTN1/CUX2/ATP8A2/SEMA6D/GFAP/KLK6/FN1/SNAP25/BMP7/SERPINI1/DGKG/SEMA5A/CNR1/POU3F2/HECW1/COBL/PLXNA4/NEFL/STMN2/NTRK2/ROR2/LPAR1/ZDHHC15	28
GO:0006959	humoral immune response	12/557	126/13892	0.0952381	2.37531	3.16942	0.00468376	0.0415821	0.0336555	CFH/MMP7/C1S/C1R/BCL2/EBI3/SLPI/SPON2/SPINK5/H2BC11/C4B/RARRES2	12
GO:0052548	regulation of endopeptidase activity	16/557	193/13892	0.0829016	2.06763	3.05247	0.00481597	0.0425561	0.0344438	ANXA8/SERPINA5/NLRP1/NGFR/XDH/SERPINE2/MMP9/TIMP3/FOXL2/SERPINI1/SPOCK3/SPINK5/TTBK1/AQP1/TNFSF15/PCSK1N	16
GO:0060560	developmental growth involved in morphogenesis	17/557	211/13892	0.0805687	2.00944	3.01969	0.00496768	0.0432925	0.0350398	PRKCZ/POSTN/BMP4/FMN1/PAK6/SEMA6D/ST8SIA2/FN1/S100B/WNT7B/SEMA5B/SPRY1/SEMA5A/SLIT3/CPNE5/COBL/PLXNA4	17
GO:0030856	regulation of epithelial cell differentiation	12/557	127/13892	0.0944882	2.35661	3.13881	0.00499007	0.0432925	0.0350398	AJAP1/SFN/MYCL/BMP4/OSR1/XDH/MMP9/BMP7/TP63/SPRY1/FST/HEY2	12
GO:0045744	negative regulation of G protein-coupled receptor signaling pathway	7/557	53/13892	0.132075	3.29406	3.4197	0.00499089	0.0432925	0.0350398	PADI2/PDE2A/DRD2/PDE3A/ADA/GTF2H2/SLIT3	7
GO:0060113	inner ear receptor cell differentiation	7/557	53/13892	0.132075	3.29406	3.4197	0.00499089	0.0432925	0.0350398	MYCL/SLITRK6/BMP4/ATP8B1/CECR2/HEY2/CTHRC1	7
GO:0042129	regulation of T cell proliferation	11/557	112/13892	0.0982143	2.44954	3.14783	0.00527307	0.0455314	0.0368519	CD1D/TNFSF4/PRKCQ/BMP4/EBI3/ICOSLG/RAC2/PDE5A/RIPOR2/GPNMB/IDO1	11
GO:0007218	neuropeptide signaling pathway	7/557	54/13892	0.12963	3.23306	3.36015	0.00554093	0.0474113	0.0383734	SORCS1/ECRG4/SORCS2/NPY1R/GPR143/PCSK1N/TENM1	7
GO:0060390	regulation of SMAD protein signal transduction	7/557	54/13892	0.12963	3.23306	3.36015	0.00554093	0.0474113	0.0383734	LRP1/BMP4/NOG/GDF15/GDF5/BMP7/GDF6	7
GO:0050865	regulation of cell activation	30/557	457/13892	0.0656455	1.63725	2.83104	0.00560179	0.0477018	0.0386086	PRKCZ/RUNX3/CD1D/TNFSF4/PRKCQ/ACTA2/LRRK2/MMP14/BMP4/SOCS1/ADAMTS18/EMILIN2/BCL2/EBI3/ID2/FN1/SERPINE2/ADA/PCK1/ICOSLG/RAC2/PDGFRA/PDE5A/SPINK5/RIPOR2/TTBK1/CNR1/GPNMB/EGR3/IDO1	30
GO:0001508	action potential	12/557	129/13892	0.0930233	2.32007	3.07846	0.00565055	0.0477018	0.0386086	KCND3/KCNK2/KCNC1/SCN4B/CACNA1C/MYH14/KCNJ3/CACNA1D/DRD1/CNR1/GRIK2/NTRK2	12
GO:0048754	branching morphogenesis of an epithelial tube	12/557	129/13892	0.0930233	2.32007	3.07846	0.00565055	0.0477018	0.0386086	TIE1/AGT/WT1/MMP14/BMP4/NOG/BCL2/BMP7/NPNT/SPRY1/SEMA3E/GPC3	12
GO:0014706	striated muscle tissue development	24/557	342/13892	0.0701754	1.75023	2.87101	0.00568429	0.0477733	0.0386664	CASQ1/KCNK2/EGR2/RBP4/TLL2/SOX6/WT1/NOX4/BMP4/NUPR1/NOG/BCL2/MYH14/ID2/DNER/BMP7/LARGE1/EPHB1/FOXL2/PDGFRA/SGCD/HEY2/ELN/COL14A1	24
GO:0010976	positive regulation of neuron projection development	13/557	146/13892	0.0890411	2.22075	3.03049	0.00586688	0.0490897	0.0397319	ROR1/PLPPR5/CNTN1/CUX2/ATP8A2/BMP7/SERPINI1/CNR1/COBL/STMN2/NTRK2/ROR2/ZDHHC15	13
GO:0060537	muscle tissue development	25/557	362/13892	0.0690608	1.72243	2.84641	0.0058955	0.0491118	0.0397498	CASQ1/KCNK2/EGR2/RBP4/TLL2/SOX6/WT1/NOX4/BMP4/NUPR1/NOG/BCL2/MYH14/ID2/OSR1/DNER/BMP7/LARGE1/EPHB1/FOXL2/PDGFRA/SGCD/HEY2/ELN/COL14A1	25
GO:0001890	placenta development	12/557	130/13892	0.0923077	2.30222	3.0487	0.00600586	0.0498117	0.0403163	SPINT1/TPPP3/GGNBP2/KRT19/ADA/SNAI1/BMP7/WNT7B/FBN2/CSF2/HEY2/TTPA	12
GO:0048168	regulation of neuronal synaptic plasticity	7/557	55/13892	0.127273	3.17428	3.30197	0.00613513	0.0506617	0.0410042	KCNJ10/EGR2/DRD2/SHISA9/NOG/S100B/GRIK2	7
GO:0030902	hindbrain development	12/557	131/13892	0.0916031	2.28465	3.01921	0.00637863	0.0522223	0.0422674	EGR2/KCNC1/CNTN1/FAIM2/HAP1/NOG/BCL2/SERPINE2/BMP7/LOC102724560/EPHB1/LPAR1	12
GO:0031644	regulation of nervous system process	9/557	84/13892	0.107143	2.67222	3.14171	0.00637935	0.0522223	0.0422674	PRKCZ/ZNF488/EGR2/LRRK2/CUX2/SHISA9/TMEM98/JAM2/GRIK2	9
GO:0014032	neural crest cell development	8/557	70/13892	0.114286	2.85037	3.17191	0.00674116	0.0549401	0.0444671	BMP4/SEMA6D/NRTN/FN1/BMP7/SEMA5B/SEMA5A/SEMA3E	8
GO:0035051	cardiocyte differentiation	12/557	132/13892	0.0909091	2.26734	2.98999	0.00676946	0.0549401	0.0444671	SOX6/WT1/NOX4/BMP4/BMP7/SOX18/LARGE1/PDGFRA/SPRY1/SGCD/HEY2/COL14A1	12
GO:0050670	regulation of lymphocyte proliferation	13/557	151/13892	0.0860927	2.14722	2.89683	0.00773471	0.0625057	0.0505905	CD1D/TNFSF4/PRKCQ/BMP4/BCL2/EBI3/ADA/ICOSLG/RAC2/PDE5A/RIPOR2/GPNMB/IDO1	13
GO:0051899	membrane depolarization	8/557	72/13892	0.111111	2.77119	3.07947	0.00797429	0.0641676	0.0519356	PRKCZ/SCN4B/CACNA1C/LRRK2/DCN/BCL2/CACNA1D/CHRNA9	8
GO:0010810	regulation of cell-substrate adhesion	15/557	187/13892	0.0802139	2.0006	2.81538	0.00835997	0.0667034	0.053988	PRKCZ/AJAP1/PTPRO/POSTN/MMP14/FMN1/BCL2/LIMS2/FN1/RAC2/FBLN1/NPNT/SEMA3E/HAS2/GPM6B	15
GO:0051924	regulation of calcium ion transport	15/557	187/13892	0.0802139	2.0006	2.81538	0.00835997	0.0667034	0.053988	CASQ1/BEST1/DRD2/CACNA1C/CEMIP/TRPV3/STAC2/HAP1/BCL2/GRIN3B/CACNA1D/DRD1/PIK3CG/WNK3/CLIC2	15
GO:0043270	positive regulation of monoatomic ion transport	13/557	153/13892	0.0849673	2.11915	2.84481	0.00860171	0.0683438	0.0553157	CASQ1/KCNC1/SCN4B/CNTN1/CEMIP/TRPV3/STAC2/HAP1/CACNA1D/DRD1/WNK2/WNK3/HEPH	13
GO:0046849	bone remodeling	8/557	73/13892	0.109589	2.73323	3.03444	0.00865086	0.0684468	0.055399	NOX4/SIGLEC15/ACP5/GDF5/RAC2/CSF1R/CTHRC1/TNFRSF11B	8
GO:0002062	chondrocyte differentiation	10/557	104/13892	0.0961538	2.39815	2.92494	0.0088293	0.0695675	0.0563061	RUNX3/SOX6/WNT5B/PTHLH/COL2A1/BMP4/OSR1/GDF5/FGF18/GDF6	10
GO:0044089	positive regulation of cellular component biogenesis	29/557	453/13892	0.0640177	1.59665	2.63865	0.0089233	0.0700165	0.0566695	PLPPR5/ELAPOR1/AGT/CALY/CUX2/SLAIN1/SLITRK6/FMN1/ST8SIA2/TPPP3/HAP1/TRABD2A/SYNDIG1/BMP7/RAC2/EPHB1/LDB2/CSF2/LRRTM2/RIPOR2/TTBK1/COBL/ARHGEF5/MTSS1/NTRK2/LPAR1/TENM1/SLITRK4/SLITRK2	29
GO:0008217	regulation of blood pressure	11/557	121/13892	0.0909091	2.26734	2.86155	0.00931118	0.072758	0.0588885	AGT/ACTA2/DRD2/PTPRO/POSTN/NOS2/EMILIN2/ID2/NPY1R/ERAP2/CNR1	11
GO:0021761	limbic system development	10/557	105/13892	0.0952381	2.37531	2.89107	0.0094203	0.0727677	0.0588963	MFSD2A/DRD2/KIRREL3/HAP1/LARGE1/DRD1/POU3F2/SEMA3E/NEFL/SOX3	10
GO:0060078	regulation of postsynaptic membrane potential	10/557	105/13892	0.0952381	2.37531	2.89107	0.0094203	0.0727677	0.0588963	PRKCZ/GRIA4/DRD2/LRRK2/CUX2/GRIN3B/CHRNA9/GRIK2/GRIA3/GABRA3	10
GO:0043086	negative regulation of catalytic activity	24/557	357/13892	0.0672269	1.67669	2.64723	0.00946367	0.0727677	0.0588963	SFN/AGT/ANXA8/DRD2/PTPRO/LRRK2/LRP1/PAPLN/SERPINA5/SPINT1/SERPINE2/SLPI/MMP9/TIMP3/PTX3/SERPINI1/SPOCK3/SPINK5/PKIB/AQP1/PI15/DEPTOR/PCSK1N/GPC3	24
GO:0007219	Notch signaling pathway	13/557	155/13892	0.083871	2.09181	2.79359	0.00954331	0.0727677	0.0588963	LRRK2/CNTN1/POSTN/MMP14/KRT19/NOTCH3/DNER/SNAI1/BMP7/TP63/CDH6/HEY2/MAGEA1	13
GO:0032944	regulation of mononuclear cell proliferation	13/557	155/13892	0.083871	2.09181	2.79359	0.00954331	0.0727677	0.0588963	CD1D/TNFSF4/PRKCQ/BMP4/BCL2/EBI3/ADA/ICOSLG/RAC2/PDE5A/RIPOR2/GPNMB/IDO1	13
GO:0060538	skeletal muscle organ development	13/557	155/13892	0.083871	2.09181	2.79359	0.00954331	0.0727677	0.0588963	CASQ1/EGR2/TLL2/WT1/NUPR1/BCL2/MYH14/DNER/LARGE1/EPHB1/FOXL2/BASP1/ELN	13
GO:0007548	sex differentiation	17/557	226/13892	0.0752212	1.87607	2.71377	0.00965308	0.0733092	0.0593345	RBP4/WT1/MMP14/NUPR1/BCL2/LHB/OSR1/FOXL2/PTX3/TP63/PDGFRA/AFP/EREG/BASP1/FST/SLIT3/ROR2	17
GO:0042698	ovulation cycle	7/557	60/13892	0.116667	2.90975	3.02976	0.00984163	0.0738513	0.0597733	CA12/PTX3/PDGFRA/AFP/EREG/SLIT3/HAS2	7
GO:0043406	positive regulation of MAP kinase activity	7/557	60/13892	0.116667	2.90975	3.02976	0.00984163	0.0738513	0.0597733	NOX4/LRRK2/PDE5A/FGF18/PIK3CG/ARHGEF5/TENM1	7
GO:0048857	neural nucleus development	7/557	60/13892	0.116667	2.90975	3.02976	0.00984163	0.0738513	0.0597733	PADI2/KCNC1/KIRREL3/BCL2/LARGE1/BASP1/TTBK1	7
GO:0043271	negative regulation of monoatomic ion transport	9/557	90/13892	0.1	2.49408	2.90617	0.00991919	0.0741391	0.0600063	AGT/DRD2/BEST3/BCL2/OSR1/SERPINE2/MMP9/CNR1/CLIC2	9
GO:0021537	telencephalon development	18/557	246/13892	0.0731707	1.82493	2.66797	0.0103323	0.0769228	0.0622593	MFSD2A/KCNC1/SLC1A2/DRD2/KIRREL3/LRRK2/BMP4/ID2/LARGE1/CSF1R/DRD1/POU3F2/AQP1/FEZF1/PLXNA4/NEFL/NTRK2/LPAR1	18
GO:0032963	collagen metabolic process	9/557	91/13892	0.0989011	2.46667	2.86877	0.0106298	0.0788272	0.0638007	ADAMTS14/MMP7/MMP10/MMP14/BMP4/MFAP4/KLK6/FAP/MMP9	9
GO:0048863	stem cell differentiation	16/557	211/13892	0.0758294	1.89124	2.6661	0.0110104	0.081331	0.0658272	SOX6/SOX21/BMP4/SEMA6D/NOG/BCL2/NRTN/OSR1/FN1/BMP7/SOX18/SEMA5B/TP63/PDGFRA/SEMA5A/SEMA3E	16
GO:0008277	regulation of G protein-coupled receptor signaling pathway	11/557	124/13892	0.0887097	2.21249	2.77172	0.0110865	0.081574	0.0660238	PADI2/RGS8/PDE2A/DRD2/PDE3A/LRRK2/PDE6G/KLK6/ADA/GTF2H2/SLIT3	11
GO:0030336	negative regulation of cell migration	18/557	248/13892	0.0725806	1.81022	2.6312	0.0111692	0.0818639	0.0662585	PADI2/TIE1/DNAI3/IFITM1/DRD2/LRP1/DCN/BMP4/SEMA6D/KRT16/NGFR/NOG/EMILIN2/BCL2/GDF15/ADA/RIPOR2/PTPRK	18
GO:0070661	leukocyte proliferation	17/557	230/13892	0.073913	1.84345	2.6361	0.0113662	0.0821716	0.0665075	CD1D/TNFSF4/PRKCQ/BMP4/BCL2/EBI3/ADA/ICOSLG/RAC2/PDE5A/CD180/CSF2/CSF1R/RIPOR2/GPNMB/PIK3CG/IDO1	17
GO:0070665	positive regulation of leukocyte proliferation	10/557	108/13892	0.0925926	2.30933	2.79171	0.0113756	0.0821716	0.0665075	CD1D/TNFSF4/PRKCQ/BCL2/EBI3/ADA/ICOSLG/RAC2/CSF2/CSF1R	10
GO:0048736	appendage development	14/557	176/13892	0.0795455	1.98392	2.68474	0.011385	0.0821716	0.0665075	ALX4/CACNA1C/COL2A1/BMP4/FMN1/NOG/ARK2C/OSR1/GDF5/BMP7/LARGE1/TP63/FBN2/GPC3	14
GO:0060173	limb development	14/557	176/13892	0.0795455	1.98392	2.68474	0.011385	0.0821716	0.0665075	ALX4/CACNA1C/COL2A1/BMP4/FMN1/NOG/ARK2C/OSR1/GDF5/BMP7/LARGE1/TP63/FBN2/GPC3	14
GO:0008016	regulation of heart contraction	13/557	159/13892	0.081761	2.03918	2.69343	0.011667	0.0838873	0.0678962	CYP2J2/KCND3/AGT/DRD2/SCN4B/CACNA1C/KCNJ3/ADA/CACNA1D/PDE5A/HEY2/PIK3CG/CLIC2	13
GO:0060419	heart growth	8/557	77/13892	0.103896	2.59125	2.86158	0.0117926	0.0844172	0.0683251	KCNK2/RBP4/WT1/DUSP6/NOG/BASP1/HEY2/COL14A1	8
GO:1901888	regulation of cell junction assembly	17/557	231/13892	0.0735931	1.83547	2.61693	0.01183	0.0844172	0.0683251	AGT/NRXN2/CUX2/SLITRK6/MMP14/FMN1/ST8SIA2/SNAP25/SYNDIG1/SNAI1/EPHB1/LRRTM2/NTRK2/GPM6B/IL1RAPL2/SLITRK4/SLITRK2	17
GO:1903522	regulation of blood circulation	15/557	195/13892	0.0769231	1.91852	2.63992	0.0120153	0.0854171	0.0691344	CYP2J2/KCND3/AGT/DRD2/SCN4B/CACNA1C/BDKRB2/KCNJ3/ADA/CACNA1D/PDE5A/HEY2/PIK3CG/TBXAS1/CLIC2	15
GO:0050729	positive regulation of inflammatory response	10/557	109/13892	0.0917431	2.28814	2.75933	0.0120912	0.0856343	0.0693102	TNFSF4/AGT/PDE2A/LRRK2/NUPR1/NLRP1/TTBK1/CNR1/PIK3CG/IDO1	10
GO:0042098	T cell proliferation	12/557	143/13892	0.0839161	2.09293	2.68487	0.0124324	0.0877224	0.0710003	CD1D/TNFSF4/PRKCQ/BMP4/EBI3/ICOSLG/RAC2/PDE5A/RIPOR2/GPNMB/PIK3CG/IDO1	12
GO:0030199	collagen fibril organization	7/557	63/13892	0.111111	2.77119	2.87965	0.0127286	0.0891472	0.0721534	ADAMTS14/TLL2/COL2A1/LUM/COL5A3/COL12A1/COL14A1	7
GO:0061035	regulation of cartilage development	7/557	63/13892	0.111111	2.77119	2.87965	0.0127286	0.0891472	0.0721534	SOX6/PTHLH/BMP4/NOG/GDF5/FGF18/GDF6	7
GO:0046651	lymphocyte proliferation	15/557	197/13892	0.0761421	1.89904	2.59735	0.0131001	0.0912024	0.0738169	CD1D/TNFSF4/PRKCQ/BMP4/BCL2/EBI3/ADA/ICOSLG/RAC2/PDE5A/CD180/RIPOR2/GPNMB/PIK3CG/IDO1	15
GO:0050878	regulation of body fluid levels	20/557	290/13892	0.0689655	1.72005	2.53256	0.0131185	0.0912024	0.0738169	PRKCQ/ANXA8/ANO1/DRD2/PTPRO/ADAMTS18/EMILIN2/XDH/FAP/SERPINE2/ADA/FBLN1/DGKG/PDGFRA/CDO1/F13A1/AQP1/PIK3CG/HAS2/WNK3	20
GO:0002027	regulation of heart rate	8/557	79/13892	0.101266	2.52565	2.77921	0.0136457	0.0941754	0.0762232	KCND3/DRD2/SCN4B/CACNA1C/KCNJ3/ADA/CACNA1D/HEY2	8
GO:0048145	regulation of fibroblast proliferation	8/557	79/13892	0.101266	2.52565	2.77921	0.0136457	0.0941754	0.0762232	AGT/NUPR1/NGFR/FN1/FBLN1/PDGFRA/EREG/AQP1	8
GO:0014902	myotube differentiation	9/557	95/13892	0.0947368	2.36281	2.72397	0.0138593	0.0953016	0.0771346	ADAMTS15/MMP14/BCL2/GDF15/DNER/JAM2/LARGE1/RIPOR2/PLPP7	9
GO:0003015	heart process	15/557	199/13892	0.0753769	1.87996	2.55527	0.0142597	0.0976998	0.0790757	CYP2J2/KCND3/AGT/NOX4/DRD2/SCN4B/CACNA1C/KCNJ3/ADA/CACNA1D/PDE5A/SGCD/HEY2/PIK3CG/CLIC2	15
GO:0019226	transmission of nerve impulse	6/557	50/13892	0.12	2.99289	2.88514	0.0143867	0.0981128	0.07941	KCNK2/SCN4B/MYH14/DRD1/GRIK2/NTRK2	6
GO:0022898	regulation of transmembrane transporter activity	12/557	146/13892	0.0821918	2.04992	2.60642	0.0144757	0.0981128	0.07941	CASQ1/DRD2/SCN4B/STAC2/HAP1/BCL2/OSR1/MMP9/CACNA1D/WNK2/WNK3/CLIC2	12
GO:0051963	regulation of synapse assembly	12/557	146/13892	0.0821918	2.04992	2.60642	0.0144757	0.0981128	0.07941	NRXN2/CUX2/SLITRK6/ST8SIA2/SNAP25/SYNDIG1/EPHB1/LRRTM2/NTRK2/IL1RAPL2/SLITRK4/SLITRK2	12
GO:0046620	regulation of organ growth	8/557	80/13892	0.1	2.49408	2.73897	0.0146481	0.0989269	0.0800689	KCNK2/RBP4/WT1/DUSP6/NOG/BASP1/HEY2/COL14A1	8
GO:0055001	muscle cell development	13/557	164/13892	0.0792683	1.97701	2.57226	0.0148165	0.0997081	0.0807011	MYOM3/CASQ1/BMP4/KRT19/BCL2/DNER/LARGE1/PDGFRA/SGCD/HEY2/FLNC/COL14A1/TMOD1	13
GO:0014910	regulation of smooth muscle cell migration	7/557	65/13892	0.107692	2.68593	2.78439	0.0149632	0.100339	0.0812114	LRP1/POSTN/BMP4/SEMA6D/BCL2/HAS2/LPAR1	7
GO:0043491	phosphatidylinositol 3-kinase/protein kinase B signal transduction	18/557	256/13892	0.0703125	1.75365	2.48738	0.015069	0.100524	0.0813617	ROR1/CHI3L1/AGT/NOX4/DRD2/DCN/GDF15/XDH/FN1/SERPINE2/RASD2/PDGFRA/SEMA5A/CSF1R/SEMA3E/PIK3CG/NTRK2/ROR2	18
GO:0090287	regulation of cellular response to growth factor stimulus	19/557	275/13892	0.0690909	1.72318	2.47554	0.0150972	0.100524	0.0813617	AGT/DCN/BMP4/NGFR/NOG/ARK2C/GDF15/XDH/LTBP1/GDF5/IL17RD/NPNT/SPRY1/FST/FBN2/FGF18/ADGRA2/CHRDL1/GPC3	19
GO:0002695	negative regulation of leukocyte activation	11/557	130/13892	0.0846154	2.11037	2.59954	0.0154017	0.102192	0.0827113	RUNX3/TNFSF4/BMP4/SOCS1/ID2/FN1/PDE5A/RIPOR2/CNR1/GPNMB/IDO1	11
GO:0019722	calcium-mediated signaling	13/557	165/13892	0.0787879	1.96503	2.54855	0.0155177	0.102462	0.0829297	CASQ1/CACNA1C/LRRK2/MCTP2/ACKR3/ADA/PDGFRA/SGCD/RCAN2/GRIK2/CA8/GRIA3/CLIC2	13
GO:0007159	leukocyte cell-cell adhesion	20/557	295/13892	0.0677966	1.6909	2.45133	0.0155508	0.102462	0.0829297	PRKCZ/RUNX3/CD1D/TNFSF4/PRKCQ/BMP4/SOCS1/EBI3/ADA/BMP7/PCK1/JAM2/ICOSLG/RAC2/PDE5A/RIPOR2/GPNMB/EGR3/IDO1/HAS2	20
GO:0048144	fibroblast proliferation	9/557	97/13892	0.0927835	2.31409	2.65429	0.0157224	0.103185	0.083515	AGT/NUPR1/NGFR/FN1/FBLN1/WNT7B/PDGFRA/EREG/AQP1	9
GO:0010812	negative regulation of cell-substrate adhesion	6/557	51/13892	0.117647	2.93421	2.82815	0.0157696	0.103185	0.083515	AJAP1/PTPRO/POSTN/MMP14/FBLN1/SEMA3E	6
GO:0048588	developmental cell growth	15/557	202/13892	0.0742574	1.85204	2.49304	0.0161464	0.105286	0.0852157	PRKCZ/POSTN/PAK6/SEMA6D/ST8SIA2/FN1/S100B/SEMA5B/FOXL2/SEMA5A/SLIT3/CPNE5/COBL/PLXNA4/COL14A1	15
GO:0022407	regulation of cell-cell adhesion	23/557	355/13892	0.0647887	1.61588	2.40241	0.0163497	0.106245	0.0859919	PRKCZ/RUNX3/SFN/CD1D/TNFSF4/PRKCQ/PKP3/BMP4/SOCS1/ADAMTS18/EMILIN2/EBI3/SERPINE2/ADA/BMP7/PCK1/ICOSLG/PDE5A/RIPOR2/GPNMB/EGR3/IDO1/HAS2	23
GO:0014033	neural crest cell differentiation	8/557	82/13892	0.097561	2.43324	2.66028	0.0168116	0.108132	0.087519	BMP4/SEMA6D/NRTN/FN1/BMP7/SEMA5B/SEMA5A/SEMA3E	8
GO:0048477	oogenesis	8/557	82/13892	0.097561	2.43324	2.66028	0.0168116	0.108132	0.087519	PDE3A/LGR5/BCL2/FOXL2/PTX3/EREG/PDE5A/NPM2	8
GO:0051928	positive regulation of calcium ion transport	8/557	82/13892	0.097561	2.43324	2.66028	0.0168116	0.108132	0.087519	CASQ1/CEMIP/TRPV3/STAC2/HAP1/CACNA1D/DRD1/WNK3	8
GO:0030326	embryonic limb morphogenesis	10/557	115/13892	0.0869565	2.16876	2.57214	0.0171191	0.109366	0.0885176	ALX4/CACNA1C/BMP4/NOG/OSR1/GDF5/BMP7/TP63/FBN2/GPC3	10
GO:0035113	embryonic appendage morphogenesis	10/557	115/13892	0.0869565	2.16876	2.57214	0.0171191	0.109366	0.0885176	ALX4/CACNA1C/BMP4/NOG/OSR1/GDF5/BMP7/TP63/FBN2/GPC3	10
GO:0001706	endoderm formation	6/557	52/13892	0.115385	2.87778	2.77253	0.0172418	0.10941	0.0885538	MMP14/NOG/LAMA3/FN1/MMP9/COL12A1	6
GO:0099172	presynapse organization	6/557	52/13892	0.115385	2.87778	2.77253	0.0172418	0.10941	0.0885538	PCDH17/SLITRK6/C5AR1/IL1RAPL2/SLITRK4/SLITRK2	6
GO:0002690	positive regulation of leukocyte chemotaxis	7/557	67/13892	0.104478	2.60575	2.69266	0.017464	0.109987	0.0890207	PGF/C5AR1/RAC2/THBS4/CSF1R/RIPOR2/RARRES2	7
GO:0003170	heart valve development	7/557	67/13892	0.104478	2.60575	2.69266	0.017464	0.109987	0.0890207	TIE1/PDE2A/BMP4/SNAI1/SLIT3/HEY2/ELN	7
GO:0032943	mononuclear cell proliferation	15/557	204/13892	0.0735294	1.83388	2.45214	0.0175072	0.109987	0.0890207	CD1D/TNFSF4/PRKCQ/BMP4/BCL2/EBI3/ADA/ICOSLG/RAC2/PDE5A/CD180/RIPOR2/GPNMB/PIK3CG/IDO1	15
GO:1990138	neuron projection extension	12/557	150/13892	0.08	1.99526	2.5047	0.0175854	0.110112	0.0891221	PRKCZ/POSTN/PAK6/SEMA6D/ST8SIA2/FN1/S100B/SEMA5B/SEMA5A/SLIT3/CPNE5/PLXNA4	12
GO:0045453	bone resorption	6/557	53/13892	0.113208	2.82348	2.71822	0.0188058	0.116295	0.0941261	NOX4/SIGLEC15/ACP5/RAC2/CSF1R/TNFRSF11B	6
GO:0051952	regulation of amine transport	6/557	53/13892	0.113208	2.82348	2.71822	0.0188058	0.116295	0.0941261	SNCG/SLC43A1/DRD2/SLC43A2/DRD1/CNR1	6
GO:0060042	retina morphogenesis in camera-type eye	6/557	53/13892	0.113208	2.82348	2.71822	0.0188058	0.116295	0.0941261	MFSD2A/RBP4/ATP8A2/LARGE1/CALB1/NTRK2	6
GO:0007631	feeding behavior	7/557	68/13892	0.102941	2.56743	2.64804	0.0188187	0.116295	0.0941261	DRD2/ATP8A2/GDF15/NPY1R/DRD1/CNR1/NTRK2	7
GO:2000177	regulation of neural precursor cell proliferation	8/557	84/13892	0.0952381	2.37531	2.58388	0.0191962	0.118241	0.0957014	RASSF10/DRD2/LRRK2/SPINT1/ID2/LIMS2/PDE9A/PTPRZ1	8
GO:0097529	myeloid leukocyte migration	12/557	152/13892	0.0789474	1.96901	2.45501	0.0193166	0.118597	0.0959891	PTPRO/MMP14/PGF/C5AR1/RAC2/THBS4/CSF1R/RIPOR2/PIK3CG/ARHGEF5/RARRES2/ROR2	12
GO:0001649	osteoblast differentiation	15/557	207/13892	0.0724638	1.8073	2.39164	0.0197109	0.120625	0.0976311	ID3/DNAI3/NR1I3/IFITM1/PTHLH/BMP4/NOG/SNAI1/BMP7/WNT7B/TP63/NPNT/RANBP3L/FBN2/CTHRC1	15
GO:0048704	embryonic skeletal system morphogenesis	8/557	85/13892	0.0941176	2.34737	2.5465	0.0204749	0.124897	0.101088	ALX4/COL2A1/MMP14/BMP4/NOG/OSR1/BMP7/PDGFRA	8
GO:0008406	gonad development	14/557	190/13892	0.0736842	1.83774	2.37625	0.0209087	0.126726	0.102569	WT1/MMP14/NUPR1/BCL2/LHB/OSR1/FOXL2/PTX3/PDGFRA/AFP/EREG/BASP1/FST/SLIT3	14
GO:0060047	heart contraction	14/557	190/13892	0.0736842	1.83774	2.37625	0.0209087	0.126726	0.102569	CYP2J2/KCND3/AGT/DRD2/SCN4B/CACNA1C/KCNJ3/ADA/CACNA1D/PDE5A/SGCD/HEY2/PIK3CG/CLIC2	14
GO:0016049	cell growth	26/557	424/13892	0.0613208	1.52939	2.26257	0.021038	0.127102	0.102873	PRKCZ/SFN/MFSD2A/AGT/PRKCQ/WT1/POSTN/MMP14/PAK6/SEMA6D/ST8SIA2/KRT17/BCL2/HPN/FN1/SERPINE2/S100B/SEMA5B/FOXL2/SEMA5A/SLIT3/CPNE5/ROS1/COBL/PLXNA4/COL14A1	26
GO:1904064	positive regulation of cation transmembrane transport	9/557	102/13892	0.0882353	2.20065	2.48733	0.0211766	0.127531	0.103221	CASQ1/KCNC1/CEMIP/STAC2/HAP1/DRD1/WNK2/WNK3/HEPH	9
GO:0001934	positive regulation of protein phosphorylation	23/557	364/13892	0.0631868	1.57593	2.27562	0.02126	0.127627	0.103298	CHI3L1/NOX4/LRRK2/BMP4/CEMIP/FAM20A/IL11/MMP9/EREG/PDE5A/THBS4/CSF1R/FAXDC2/FGF18/TTBK1/GPNMB/PIK3CG/ARHGEF5/RARRES2/NTRK2/TNFSF15/WNK3/TENM1	23
GO:0014812	muscle cell migration	8/557	86/13892	0.0930233	2.32007	2.50963	0.0218129	0.130532	0.10565	LRP1/POSTN/BMP4/SEMA6D/BCL2/THBS4/HAS2/LPAR1	8
GO:0031214	biomineral tissue development	11/557	137/13892	0.080292	2.00254	2.41007	0.0219066	0.13068	0.105769	MGP/PTHLH/BMP4/FAM20A/OSR1/BMP7/FBN2/HEY2/ROR2/GPM6B/GPC3	11
GO:0031346	positive regulation of cell projection organization	21/557	326/13892	0.0644172	1.60661	2.26513	0.0223564	0.132859	0.107533	ROR1/PLPPR5/CNTN1/CUX2/ATP8A2/HAP1/FN1/BMP7/RAC2/SERPINI1/SEMA5A/RIPOR2/CNR1/COBL/PLXNA4/NEFL/STMN2/NTRK2/ROR2/ZDHHC15/TENM1	21
GO:0055007	cardiac muscle cell differentiation	9/557	103/13892	0.0873786	2.17929	2.45511	0.0224126	0.132859	0.107533	SOX6/WT1/NOX4/BMP4/LARGE1/PDGFRA/SGCD/HEY2/COL14A1	9
GO:0045927	positive regulation of growth	15/557	211/13892	0.07109	1.77304	2.3125	0.0229695	0.135368	0.109563	SFN/MFSD2A/WT1/DRD2/ATP8A2/MMP14/KRT17/BCL2/HPN/FN1/SEMA5A/BASP1/CPNE5/POU3F2/HEY2	15
GO:0046631	alpha-beta T cell activation	11/557	138/13892	0.0797101	1.98803	2.38393	0.0229789	0.135368	0.109563	PRKCZ/RUNX3/TNFSF4/PRKCQ/WDFY4/SOCS1/TMEM98/BCL2/EBI3/RSAD2/ADA	11
GO:0002688	regulation of leukocyte chemotaxis	8/557	87/13892	0.091954	2.2934	2.47328	0.0232116	0.135697	0.10983	PADI2/PGF/C5AR1/RAC2/THBS4/CSF1R/RIPOR2/RARRES2	8
GO:0090288	negative regulation of cellular response to growth factor stimulus	8/557	87/13892	0.091954	2.2934	2.47328	0.0232116	0.135697	0.10983	AGT/DCN/NGFR/NOG/XDH/SPRY1/ADGRA2/CHRDL1	8
GO:0003151	outflow tract morphogenesis	7/557	71/13892	0.0985915	2.45895	2.51882	0.0233219	0.135697	0.10983	BMP4/NOG/BMP7/SOX18/NPY1R/HEY2/ELN	7
GO:0060395	SMAD protein signal transduction	7/557	71/13892	0.0985915	2.45895	2.51882	0.0233219	0.135697	0.10983	LRP1/BMP4/NOG/GDF15/GDF5/BMP7/GDF6	7
GO:0045137	development of primary sexual characteristics	14/557	193/13892	0.0725389	1.80917	2.31352	0.0235627	0.136633	0.110587	WT1/MMP14/NUPR1/BCL2/LHB/OSR1/FOXL2/PTX3/PDGFRA/AFP/EREG/BASP1/FST/SLIT3	14
GO:0007204	positive regulation of cytosolic calcium ion concentration	9/557	104/13892	0.0865385	2.15833	2.42325	0.0236994	0.136633	0.110587	CACNA1C/PTGER2/BDKRB2/BCL2/C5AR1/ACKR3/CHRNA9/PIK3CG/LPAR1	9
GO:0030282	bone mineralization	9/557	104/13892	0.0865385	2.15833	2.42325	0.0236994	0.136633	0.110587	MGP/PTHLH/BMP4/OSR1/BMP7/FBN2/ROR2/GPM6B/GPC3	9
GO:0003179	heart valve morphogenesis	6/557	56/13892	0.107143	2.67222	2.5626	0.0240715	0.138356	0.111982	TIE1/BMP4/SNAI1/SLIT3/HEY2/ELN	6
GO:0032409	regulation of transporter activity	12/557	157/13892	0.0764331	1.9063	2.33402	0.0241989	0.138667	0.112233	CASQ1/DRD2/SCN4B/STAC2/HAP1/BCL2/OSR1/MMP9/CACNA1D/WNK2/WNK3/CLIC2	12
GO:0050863	regulation of T cell activation	18/557	270/13892	0.0666667	1.66272	2.24744	0.0243715	0.139234	0.112692	PRKCZ/RUNX3/CD1D/TNFSF4/PRKCQ/BMP4/SOCS1/EBI3/ADA/PCK1/ICOSLG/RAC2/PDE5A/SPINK5/RIPOR2/GPNMB/EGR3/IDO1	18
GO:0016331	morphogenesis of embryonic epithelium	10/557	122/13892	0.0819672	2.04432	2.36781	0.0247671	0.140645	0.113834	BMP4/SPINT1/NOG/OSR1/BMP7/CECR2/WNT7B/TP63/COBL/CTHRC1	10
GO:0048706	embryonic skeletal system development	10/557	122/13892	0.0819672	2.04432	2.36781	0.0247671	0.140645	0.113834	RBP4/ALX4/COL2A1/MMP14/BMP4/DLX4/NOG/OSR1/BMP7/PDGFRA	10
GO:0014909	smooth muscle cell migration	7/557	72/13892	0.0972222	2.4248	2.47721	0.0249747	0.141119	0.114218	LRP1/POSTN/BMP4/SEMA6D/BCL2/HAS2/LPAR1	7
GO:0042742	defense response to bacterium	13/557	176/13892	0.0738636	1.84221	2.29807	0.0249999	0.141119	0.114218	MMP7/NLRP1/NOS2/COLEC12/EMILIN2/ACP5/C5AR1/SLPI/SPON2/SPINK5/H2BC11/AQP1/RARRES2	13
GO:0051051	negative regulation of transport	21/557	330/13892	0.0636364	1.58714	2.20614	0.0251478	0.141531	0.114552	AGT/SLC43A1/DRD2/LRRK2/BEST3/STXBP6/SH3GL3/SLC43A2/BCL2/IL11/RSAD2/OSR1/SERPINE2/ADA/MMP9/LRRTM2/CNR1/RAB11FIP1/GPM6B/WNK3/CLIC2	21
GO:0032412	regulation of monoatomic ion transmembrane transporter activity	11/557	140/13892	0.0785714	1.95963	2.33229	0.0252377	0.141616	0.11462	CASQ1/DRD2/SCN4B/STAC2/HAP1/OSR1/MMP9/CACNA1D/WNK2/WNK3/CLIC2	11
GO:0002694	regulation of leukocyte activation	25/557	411/13892	0.0608273	1.51708	2.17477	0.0254516	0.142393	0.115249	PRKCZ/RUNX3/CD1D/TNFSF4/PRKCQ/LRRK2/MMP14/BMP4/SOCS1/BCL2/EBI3/ID2/FN1/ADA/PCK1/ICOSLG/RAC2/PDE5A/SPINK5/RIPOR2/TTBK1/CNR1/GPNMB/EGR3/IDO1	25
GO:0023061	signal release	23/557	371/13892	0.0619946	1.54619	2.17934	0.0258174	0.143961	0.116518	AGT/SNCG/RBP4/BEST1/NRXN2/SYT12/ANO1/DRD2/LRRK2/MCTP2/NOS2/TSPOAP1/PRKCG/IL11/ECRG4/SNAP25/ERC2/CADPS/FOXL2/SNCAIP/CNR1/AQP1/RAB11FIP1	23
GO:0035924	cellular response to vascular endothelial growth factor stimulus	6/557	57/13892	0.105263	2.62534	2.51299	0.0260253	0.143961	0.116518	DCN/PGF/XDH/PDGFRA/EGR3/ADGRA2	6
GO:0060350	endochondral bone morphogenesis	6/557	57/13892	0.105263	2.62534	2.51299	0.0260253	0.143961	0.116518	COL13A1/COL2A1/MMP14/BMP4/LOC102724560/FGF18	6
GO:0007623	circadian rhythm	13/557	177/13892	0.0734463	1.83181	2.27619	0.0260363	0.143961	0.116518	HTR7/DRD2/NOS2/NGFR/PRKCG/ID2/NPAS2/KCNH7/CSF2/ADCY1/EGR3/NTRK2/PASD1	13
GO:0050868	negative regulation of T cell activation	8/557	89/13892	0.0898876	2.24187	2.40204	0.0261958	0.144421	0.11689	RUNX3/TNFSF4/BMP4/SOCS1/PDE5A/RIPOR2/GPNMB/IDO1	8
GO:0071772	response to BMP	11/557	141/13892	0.0780142	1.94573	2.30679	0.0264257	0.144446	0.116911	COL2A1/BMP4/SPINT1/NOG/ARK2C/GDF5/BMP7/FST/GDF6/CHRDL1/GPC3	11
GO:0071773	cellular response to BMP stimulus	11/557	141/13892	0.0780142	1.94573	2.30679	0.0264257	0.144446	0.116911	COL2A1/BMP4/SPINT1/NOG/ARK2C/GDF5/BMP7/FST/GDF6/CHRDL1/GPC3	11
GO:0042471	ear morphogenesis	9/557	106/13892	0.0849057	2.11761	2.3606	0.0264295	0.144446	0.116911	COL2A1/ATP8A2/SLITRK6/MYO15A/NOG/HPN/OSR1/CHRNA9/CTHRC1	9
GO:0035264	multicellular organism growth	11/557	142/13892	0.0774648	1.93203	2.2815	0.0276535	0.1507	0.121972	MFSD2A/SLC1A2/DRD2/ATP8A2/SLITRK6/BCL2/GDF15/GDF5/LARGE1/NPY1R/POU3F2	11
GO:0007044	cell-substrate junction assembly	8/557	90/13892	0.0888889	2.21696	2.36713	0.0277838	0.150975	0.122195	COL17A1/MMP14/FMN1/LAMA3/BCL2/FN1/PTPRK/GPM6B	8
GO:0071621	granulocyte chemotaxis	7/557	74/13892	0.0945946	2.35926	2.39604	0.0285173	0.154516	0.125061	C5AR1/RAC2/THBS4/CSF1R/RIPOR2/PIK3CG/RARRES2	7
GO:0007519	skeletal muscle tissue development	11/557	143/13892	0.0769231	1.91852	2.25641	0.0289219	0.156261	0.126474	CASQ1/EGR2/TLL2/NUPR1/BCL2/MYH14/DNER/LARGE1/EPHB1/FOXL2/ELN	11
GO:0001704	formation of primary germ layer	9/557	108/13892	0.0833333	2.0784	2.29933	0.0293747	0.158141	0.127995	MMP14/BMP4/NOG/LAMA3/FN1/MMP9/SNAI1/BMP7/COL12A1	9
GO:0060349	bone morphogenesis	8/557	91/13892	0.0879121	2.19259	2.33268	0.0294372	0.158141	0.127995	COL13A1/COL2A1/MMP14/BMP4/ACP5/LOC102724560/FGF18/HAS2	8
GO:0009636	response to toxic substance	14/557	199/13892	0.0703518	1.75463	2.19132	0.0296135	0.158273	0.128102	GSTM3/KCNC1/DRD2/DHRS2/FBLN5/NUPR1/BCL2/PRKCG/BMP7/GPX3/IPCEF1/NEFL/TTPA/CLIC2	14
GO:0016055	Wnt signaling pathway	25/557	417/13892	0.059952	1.49525	2.09858	0.029629	0.158273	0.128102	ROR1/LGR6/DRD2/WNT5B/PTPRO/LRRK2/LRP1/LGR5/NOG/RNF43/APCDD1/TLE2/TRABD2A/SNAI1/WNT7B/CPZ/DKK2/SEMA5A/CTNND2/HECW1/ADGRA2/CTHRC1/ROR2/WNK2/GPC3	25
GO:0046942	carboxylic acid transport	17/557	257/13892	0.0661479	1.64978	2.14883	0.0300179	0.158857	0.128574	MFSD2A/KCNJ10/SLC26A9/KCNK2/SLC1A2/SLC43A1/BEST1/DRD2/BDKRB2/SLC43A2/NOS2/GFAP/ATP8B1/SLC38A11/SLC16A14/ABCB4/NTRK2	17
GO:0008360	regulation of cell shape	10/557	126/13892	0.0793651	1.97942	2.2571	0.0301058	0.158857	0.128574	RHOU/SYNE3/HPN/MYH14/FN1/PARVB/CSF1R/SEMA3E/PLXNA4/LPAR1	10
GO:0030595	leukocyte chemotaxis	11/557	144/13892	0.0763889	1.9052	2.23153	0.0302316	0.158857	0.128574	PADI2/PTPRO/PGF/C5AR1/RAC2/THBS4/CSF1R/RIPOR2/PIK3CG/ARHGEF5/RARRES2	11
GO:0030239	myofibril assembly	6/557	59/13892	0.101695	2.53635	2.41688	0.0302424	0.158857	0.128574	MYOM3/CASQ1/KRT19/PDGFRA/FLNC/TMOD1	6
GO:0071300	cellular response to retinoic acid	6/557	59/13892	0.101695	2.53635	2.41688	0.0302424	0.158857	0.128574	DRD2/WNT5B/OSR1/PCK1/WNT7B/AQP1	6
GO:0170040	proteinogenic amino acid catabolic process	6/557	59/13892	0.101695	2.53635	2.41688	0.0302424	0.158857	0.128574	HPD/NOS2/THNSL2/LOC102724560/CDO1/ADHFE1	6
GO:0007492	endoderm development	7/557	75/13892	0.0933333	2.3278	2.35644	0.0304099	0.159294	0.128928	MMP14/BMP4/NOG/LAMA3/FN1/MMP9/COL12A1	7
GO:0002687	positive regulation of leukocyte migration	9/557	109/13892	0.0825688	2.05933	2.26918	0.0309302	0.161419	0.130649	MMP14/PGF/C5AR1/JAM2/RAC2/THBS4/CSF1R/RIPOR2/RARRES2	9
GO:0015849	organic acid transport	17/557	258/13892	0.0658915	1.64338	2.13189	0.0309931	0.161419	0.130649	MFSD2A/KCNJ10/SLC26A9/KCNK2/SLC1A2/SLC43A1/BEST1/DRD2/BDKRB2/SLC43A2/NOS2/GFAP/ATP8B1/SLC38A11/SLC16A14/ABCB4/NTRK2	17
GO:0042110	T cell activation	25/557	419/13892	0.0596659	1.48811	2.07344	0.0311319	0.161419	0.130649	PRKCZ/RUNX3/CD1D/TNFSF4/PRKCQ/WDFY4/TRDC/BMP4/SEMA6D/SOCS1/TMEM98/BCL2/EBI3/RSAD2/ADA/PCK1/ICOSLG/RAC2/PDE5A/SPINK5/RIPOR2/GPNMB/PIK3CG/EGR3/IDO1	25
GO:0090130	tissue migration	8/557	92/13892	0.0869565	2.16876	2.29868	0.0311571	0.161419	0.130649	ACTA2/KRT16/ACTG2/MMP9/SNAI1/FAT2/GDF6/HAS2	8
GO:0007292	female gamete generation	10/557	127/13892	0.0787402	1.96384	2.23006	0.0315584	0.162292	0.131355	PDE3A/LGR5/BCL2/CGB3/FOXL2/PTX3/AFP/EREG/PDE5A/NPM2	10
GO:0097553	calcium ion transmembrane import into cytosol	10/557	127/13892	0.0787402	1.96384	2.23006	0.0315584	0.162292	0.131355	CASQ1/DRD2/CACNA1C/CEMIP/TRPV3/HAP1/BCL2/CACNA1D/DRD1/CLIC2	10
GO:2000241	regulation of reproductive process	11/557	145/13892	0.0758621	1.89206	2.20684	0.0315831	0.162292	0.131355	WT1/PDE3A/BMP4/NUPR1/ADA/SNAI1/BMP7/PDE5A/CFAP206/CNR1/NPM2	11
GO:0048738	cardiac muscle tissue development	14/557	201/13892	0.0696517	1.73717	2.15151	0.0318633	0.162368	0.131416	KCNK2/RBP4/SOX6/WT1/NOX4/BMP4/NOG/ID2/BMP7/LARGE1/PDGFRA/SGCD/HEY2/COL14A1	14
GO:0009798	axis specification	7/557	76/13892	0.0921053	2.29717	2.31746	0.0323852	0.162368	0.131416	WT1/BMP4/BASP1/HEY2/COBL/CHRDL1/GPC3	7
GO:0055006	cardiac cell development	7/557	76/13892	0.0921053	2.29717	2.31746	0.0323852	0.162368	0.131416	BMP4/LARGE1/PDGFRA/SPRY1/SGCD/HEY2/COL14A1	7
GO:0002685	regulation of leukocyte migration	12/557	164/13892	0.0731707	1.82493	2.17188	0.0324794	0.162368	0.131416	PADI2/MMP14/PGF/GDF15/C5AR1/ADA/JAM2/RAC2/THBS4/CSF1R/RIPOR2/RARRES2	12
GO:0030111	regulation of Wnt signaling pathway	19/557	299/13892	0.0635452	1.58486	2.08944	0.0324827	0.162368	0.131416	LGR6/WNT5B/PTPRO/LRRK2/LRP1/LGR5/NOG/RNF43/APCDD1/TLE2/TRABD2A/DKK2/SEMA5A/CTNND2/HECW1/ADGRA2/CTHRC1/WNK2/GPC3	19
GO:0015837	amine transport	6/557	60/13892	0.1	2.49408	2.3703	0.0325091	0.162368	0.131416	SNCG/SLC43A1/DRD2/SLC43A2/DRD1/CNR1	6
GO:0048645	animal organ formation	6/557	60/13892	0.1	2.49408	2.3703	0.0325091	0.162368	0.131416	WT1/BMP4/NOG/BMP7/TP63/SPRY1	6
GO:0051279	regulation of release of sequestered calcium ion into cytosol	6/557	60/13892	0.1	2.49408	2.3703	0.0325091	0.162368	0.131416	CASQ1/CACNA1C/CEMIP/HAP1/DRD1/CLIC2	6
GO:0090092	regulation of transmembrane receptor protein serine/threonine kinase signaling pathway	16/557	240/13892	0.0666667	1.66272	2.11657	0.0325104	0.162368	0.131416	LRP1/BMP4/NOG/ARK2C/GDF15/LTBP1/GDF5/BMP7/IL17RD/NPNT/SPRY1/FST/FBN2/GDF6/CHRDL1/GPC3	16
GO:0030048	actin filament-based movement	9/557	110/13892	0.0818182	2.04061	2.23936	0.0325422	0.162368	0.131416	KCND3/ACTA2/SCN4B/CACNA1C/MYO1D/MYH14/KCNJ3/CACNA1D/SGCD	9
GO:0060048	cardiac muscle contraction	9/557	110/13892	0.0818182	2.04061	2.23936	0.0325422	0.162368	0.131416	KCND3/SCN4B/CACNA1C/KCNJ3/CACNA1D/PDE5A/SGCD/PIK3CG/CLIC2	9
GO:0032526	response to retinoic acid	8/557	93/13892	0.0860215	2.14544	2.2651	0.0329446	0.163513	0.132343	TIE1/RBP4/DRD2/WNT5B/OSR1/PCK1/WNT7B/AQP1	8
GO:0060840	artery development	8/557	93/13892	0.0860215	2.14544	2.2651	0.0329446	0.163513	0.132343	EGR2/PDE2A/LRP1/BMP4/NGFR/NOG/NOTCH3/HEY2	8
GO:0009611	response to wounding	27/557	463/13892	0.0583153	1.45443	2.03251	0.0331161	0.163933	0.132683	AJAP1/CD34/KCNK2/PRKCQ/ANXA8/ANO5/SLC1A2/DRD2/ADAMTS18/NOG/EMILIN2/BCL2/KLK6/ECRG4/FAP/FN1/SERPINE2/FBLN1/GAP43/DGKG/PDGFRA/EREG/ARHGAP24/F13A1/AQP1/PIK3CG/NEFL	27
GO:0009416	response to light stimulus	18/557	280/13892	0.0642857	1.60333	2.08437	0.0333124	0.164474	0.133121	KCNC1/SLC1A2/BEST1/DRD2/ATP8A2/NLRP1/MYO15A/MFAP4/NOG/BCL2/ID2/MMP9/LARGE1/SEMA5B/GTF2H2/DRD1/PTPRK/AQP1	18
GO:0051250	negative regulation of lymphocyte activation	9/557	111/13892	0.0810811	2.02222	2.20986	0.0342115	0.168474	0.136358	RUNX3/TNFSF4/BMP4/SOCS1/ID2/PDE5A/RIPOR2/GPNMB/IDO1	9
GO:0070167	regulation of biomineral tissue development	7/557	77/13892	0.0909091	2.26734	2.27909	0.0344445	0.169181	0.13693	MGP/BMP4/OSR1/BMP7/FBN2/HEY2/GPM6B	7
GO:0003014	renal system process	8/557	94/13892	0.0851064	2.12262	2.23196	0.0348007	0.170451	0.137959	CD34/AGT/DRD2/PTPRO/BMP4/BCL2/AQP1/HAS2	8
GO:0070527	platelet aggregation	6/557	61/13892	0.0983607	2.45319	2.32465	0.0348835	0.170451	0.137959	PRKCQ/ADAMTS18/EMILIN2/SERPINE2/PDGFRA/PIK3CG	6
GO:0044703	multi-organism reproductive process	12/557	166/13892	0.0722892	1.80295	2.12699	0.0351785	0.17145	0.138767	PTHLH/TPPP3/BCL2/SERPINE2/MMP9/LOC102724560/FBLN1/FBN2/CLIC5/CNR1/IDO1/PAPPA	12
GO:0034767	positive regulation of monoatomic ion transmembrane transport	9/557	112/13892	0.0803571	2.00417	2.18066	0.0359389	0.174706	0.141402	CASQ1/KCNC1/CEMIP/STAC2/HAP1/DRD1/WNK2/WNK3/HEPH	9
GO:0042327	positive regulation of phosphorylation	23/557	384/13892	0.0598958	1.49385	2.00568	0.0362254	0.175647	0.142164	CHI3L1/NOX4/LRRK2/BMP4/CEMIP/FAM20A/IL11/MMP9/EREG/PDE5A/THBS4/CSF1R/FAXDC2/FGF18/TTBK1/GPNMB/PIK3CG/ARHGEF5/RARRES2/NTRK2/TNFSF15/WNK3/TENM1	23
GO:0007369	gastrulation	12/557	167/13892	0.0718563	1.79215	2.10478	0.0365862	0.176943	0.143213	WNT5B/MMP14/BMP4/NOG/LAMA3/OSR1/FN1/MMP9/SNAI1/BMP7/COL12A1/GPC3	12
GO:0034763	negative regulation of transmembrane transport	8/557	95/13892	0.0842105	2.10027	2.19922	0.0367264	0.177167	0.143395	AGT/SLC43A1/DRD2/SLC43A2/BCL2/OSR1/MMP9/CLIC2	8
GO:0009617	response to bacterium	26/557	447/13892	0.0581655	1.45069	1.97948	0.0370196	0.178127	0.144172	CD1D/TNFSF4/MMP7/PTGER2/NLRP1/NOS2/FAM20A/COLEC12/EMILIN2/ACP5/C5AR1/SLPI/MMP9/PCK1/SPON2/CD180/CSF2/SPINK5/H2BC11/C4B/CNR1/AQP1/RARRES2/IDO1/TMEM255A/GPC3	26
GO:0050900	leukocyte migration	17/557	264/13892	0.0643939	1.60603	2.0318	0.0373435	0.178776	0.144697	PADI2/CD34/PTPRO/MMP14/PGF/GDF15/C5AR1/ADA/JAM2/RAC2/THBS4/CSF1R/RIPOR2/PIK3CG/ARHGEF5/RARRES2/ROR2	17
GO:1903037	regulation of leukocyte cell-cell adhesion	17/557	264/13892	0.0643939	1.60603	2.0318	0.0373435	0.178776	0.144697	PRKCZ/RUNX3/CD1D/TNFSF4/PRKCQ/BMP4/SOCS1/EBI3/ADA/PCK1/ICOSLG/PDE5A/RIPOR2/GPNMB/EGR3/IDO1/HAS2	17
GO:0051347	positive regulation of transferase activity	16/557	245/13892	0.0653061	1.62878	2.02938	0.0381695	0.181953	0.147268	CHI3L1/AGT/NOX4/LRRK2/CEMIP/EREG/PDE5A/CSF1R/FGF18/TTBK1/PIK3CG/ARHGEF5/TNFSF15/TENM1/MAGEA2B/MAGEA2	16
GO:0002573	myeloid leukocyte differentiation	13/557	187/13892	0.0695187	1.73385	2.06484	0.0381996	0.181953	0.147268	PDE2A/DHRS2/BMP4/SOCS1/SIGLEC15/ID2/MMP9/LARGE1/CSF2/CSF1R/TNFRSF11B/ROR2/GPC3	13
GO:0022037	metencephalon development	8/557	96/13892	0.0833333	2.0784	2.16688	0.0387225	0.18398	0.148909	KCNC1/CNTN1/FAIM2/HAP1/BCL2/SERPINE2/LOC102724560/LPAR1	8
GO:0098739	import across plasma membrane	11/557	150/13892	0.0733333	1.82899	2.08625	0.0389891	0.184462	0.149299	KCNJ10/SLC1A2/SLC43A1/CACNA1C/SLC15A1/SLC43A2/TRPV3/GFAP/KCNJ3/CACNA1D/KCNK5	11
GO:1903131	mononuclear cell differentiation	23/557	387/13892	0.0594315	1.48227	1.9665	0.039019	0.184462	0.149299	PRKCZ/RUNX3/CD1D/TNFSF4/PDE2A/MMP14/DHRS2/BMP4/SOCS1/TMEM98/BCL2/IL11/RSAD2/ID2/ADA/MMP9/PCK1/LARGE1/CSF2/SPINK5/CSF1R/EGR3/ROR2	23
GO:1903169	regulation of calcium ion transmembrane transport	10/557	132/13892	0.0757576	1.88945	2.09845	0.0395654	0.186579	0.151012	CASQ1/DRD2/CACNA1C/CEMIP/STAC2/HAP1/BCL2/DRD1/PIK3CG/CLIC2	10
GO:0046928	regulation of neurotransmitter secretion	6/557	63/13892	0.0952381	2.37531	2.23601	0.0399602	0.187506	0.151762	SNCG/LRRK2/MCTP2/TSPOAP1/PRKCG/SNCAIP	6
GO:0170035	L-amino acid catabolic process	6/557	63/13892	0.0952381	2.37531	2.23601	0.0399602	0.187506	0.151762	HPD/NOS2/THNSL2/LOC102724560/CDO1/ADHFE1	6
GO:0071674	mononuclear cell migration	11/557	151/13892	0.0728477	1.81688	2.06269	0.040604	0.190055	0.153825	PADI2/PTPRO/MMP14/C5AR1/JAM2/CSF1R/RIPOR2/PIK3CG/ARHGEF5/RARRES2/ROR2	11
GO:0150115	cell-substrate junction organization	8/557	97/13892	0.0824742	2.05697	2.13494	0.0407899	0.190197	0.153941	COL17A1/MMP14/FMN1/LAMA3/BCL2/FN1/PTPRK/GPM6B	8
GO:0072593	reactive oxygen species metabolic process	13/557	189/13892	0.0687831	1.7155	2.0241	0.0410484	0.190197	0.153941	NCF2/AGT/NOX4/LRRK2/FBLN5/NOS2/BCL2/ACP5/XDH/BMP7/LOC102724560/RAC2/GPX3	13
GO:0006835	dicarboxylic acid transport	7/557	80/13892	0.0875	2.18232	2.16745	0.0411373	0.190197	0.153941	KCNJ10/SLC26A9/KCNK2/SLC1A2/BEST1/GFAP/NTRK2	7
GO:0006939	smooth muscle contraction	7/557	80/13892	0.0875	2.18232	2.16745	0.0411373	0.190197	0.153941	ACTA2/HTR7/DRD2/BDKRB2/ADA/NPNT/DRD1	7
GO:0046634	regulation of alpha-beta T cell activation	7/557	80/13892	0.0875	2.18232	2.16745	0.0411373	0.190197	0.153941	PRKCZ/RUNX3/TNFSF4/PRKCQ/SOCS1/EBI3/ADA	7
GO:0007565	female pregnancy	11/557	152/13892	0.0723684	1.80492	2.0393	0.0422647	0.194409	0.157349	PTHLH/TPPP3/BCL2/MMP9/LOC102724560/FBLN1/FBN2/CLIC5/CNR1/IDO1/PAPPA	11
GO:0043068	positive regulation of programmed cell death	27/557	474/13892	0.056962	1.42068	1.90454	0.0423605	0.194409	0.157349	ID3/STPG1/AGT/WT1/LRRK2/DUSP6/BMP4/ST8SIA2/NUPR1/NOS2/NGFR/EMILIN2/BCL2/MAL/FAP/MMP9/BMP7/FOXL2/TP63/RASSF6/CNR1/GRIK2/IDO1/CTSV/LPAR1/TNFSF15/PNMA5	27
GO:0045860	positive regulation of protein kinase activity	13/557	190/13892	0.0684211	1.70647	2.00391	0.0425276	0.194409	0.157349	CHI3L1/NOX4/LRRK2/CEMIP/EREG/PDE5A/CSF1R/FGF18/TTBK1/PIK3CG/ARHGEF5/TNFSF15/TENM1	13
GO:0044706	multi-multicellular organism process	12/557	171/13892	0.0701754	1.75023	2.01742	0.0426159	0.194409	0.157349	PTHLH/TPPP3/BCL2/SERPINE2/MMP9/LOC102724560/FBLN1/FBN2/CLIC5/CNR1/IDO1/PAPPA	12
GO:0030500	regulation of bone mineralization	6/557	64/13892	0.09375	2.3382	2.19295	0.042665	0.194409	0.157349	MGP/BMP4/OSR1/BMP7/FBN2/GPM6B	6
GO:1904063	negative regulation of cation transmembrane transport	6/557	64/13892	0.09375	2.3382	2.19295	0.042665	0.194409	0.157349	AGT/DRD2/BCL2/OSR1/MMP9/CLIC2	6
GO:0046632	alpha-beta T cell differentiation	8/557	98/13892	0.0816327	2.03598	2.10338	0.0429295	0.194675	0.157565	PRKCZ/RUNX3/TNFSF4/SOCS1/TMEM98/BCL2/RSAD2/ADA	8
GO:1903038	negative regulation of leukocyte cell-cell adhesion	8/557	98/13892	0.0816327	2.03598	2.10338	0.0429295	0.194675	0.157565	RUNX3/TNFSF4/BMP4/SOCS1/PDE5A/RIPOR2/GPNMB/IDO1	8
GO:0048639	positive regulation of developmental growth	10/557	134/13892	0.0746269	1.86125	2.0474	0.0431274	0.195105	0.157913	WT1/DRD2/ATP8A2/BCL2/FN1/SEMA5A/BASP1/CPNE5/POU3F2/HEY2	10
GO:0014020	primary neural tube formation	7/557	81/13892	0.0864198	2.15537	2.13133	0.0435432	0.196516	0.159055	BMP4/SPINT1/NOG/BMP7/CECR2/COBL/CTHRC1	7
GO:0030178	negative regulation of Wnt signaling pathway	11/557	153/13892	0.0718954	1.79313	2.01608	0.0439717	0.197977	0.160238	PTPRO/LRP1/NOG/RNF43/APCDD1/TLE2/TRABD2A/DKK2/HECW1/CTHRC1/GPC3	11
GO:0043405	regulation of MAP kinase activity	8/557	99/13892	0.0808081	2.01541	2.07219	0.0451419	0.202283	0.163722	AGT/NOX4/LRRK2/PDE5A/FGF18/PIK3CG/ARHGEF5/TENM1	8
GO:0090263	positive regulation of canonical Wnt signaling pathway	8/557	99/13892	0.0808081	2.01541	2.07219	0.0451419	0.202283	0.163722	LGR6/LRRK2/LGR5/DKK2/SEMA5A/ADGRA2/WNK2/GPC3	8
GO:0009410	response to xenobiotic stimulus	20/557	332/13892	0.060241	1.50246	1.8938	0.0461042	0.206107	0.166817	CYP2J2/GSTM3/KCNC1/SLC1A2/PDE2A/MMP7/DRD2/PDE3A/DUSP6/ALDH2/NOS2/BCL2/KCNK3/NPAS2/ADA/DRD1/ADCY1/TNFRSF11B/CSAG2/CSAG3	20
GO:0010717	regulation of epithelial to mesenchymal transition	8/557	100/13892	0.08	1.99526	2.04137	0.0474279	0.211026	0.170799	AGT/BMP4/NOG/HPN/SNAI1/BMP7/IL17RD/SPRY1	8
GO:0030278	regulation of ossification	8/557	100/13892	0.08	1.99526	2.04137	0.0474279	0.211026	0.170799	EGR2/MGP/BMP4/BCL2/OSR1/BMP7/FBN2/GPM6B	8
GO:0006024	glycosaminoglycan biosynthetic process	6/557	66/13892	0.0909091	2.26734	2.10919	0.0484125	0.213781	0.173029	CHST1/CEMIP/HS3ST2/NDST4/NDST3/HAS2	6
GO:0022409	positive regulation of cell-cell adhesion	15/557	233/13892	0.0643777	1.60563	1.90534	0.0484935	0.213781	0.173029	PRKCZ/RUNX3/CD1D/TNFSF4/PRKCQ/PKP3/SOCS1/EMILIN2/EBI3/ADA/BMP7/PCK1/ICOSLG/EGR3/HAS2	15
GO:1901606	alpha-amino acid catabolic process	7/557	83/13892	0.0843373	2.10344	2.06065	0.0486229	0.213781	0.173029	HPD/NOS2/THNSL2/LOC102724560/CDO1/IDO1/ADHFE1	7
GO:0001541	ovarian follicle development	5/557	50/13892	0.1	2.49408	2.163	0.0490644	0.213781	0.173029	MMP14/BCL2/FOXL2/PTX3/EREG	5
GO:0045682	regulation of epidermis development	5/557	50/13892	0.1	2.49408	2.163	0.0490644	0.213781	0.173029	SFN/MYCL/BMP4/TP63/HEY2	5
GO:0070050	neuron cellular homeostasis	5/557	50/13892	0.1	2.49408	2.163	0.0490644	0.213781	0.173029	NELL2/TSPOAP1/ERC2/CNR1/CALB1	5
GO:0070231	T cell apoptotic process	5/557	50/13892	0.1	2.49408	2.163	0.0490644	0.213781	0.173029	PRKCQ/BMP4/BCL2/ADA/IDO1	5
GO:1990868	response to chemokine	5/557	50/13892	0.1	2.49408	2.163	0.0490644	0.213781	0.173029	PADI2/ACKR1/ACKR3/SLIT3/RIPOR2	5
GO:1990869	cellular response to chemokine	5/557	50/13892	0.1	2.49408	2.163	0.0490644	0.213781	0.173029	PADI2/ACKR1/ACKR3/SLIT3/RIPOR2	5
GO:2001233	regulation of apoptotic signaling pathway	20/557	335/13892	0.0597015	1.489	1.8516	0.0497542	0.215939	0.174775	AGT/LRRK2/COL2A1/FAIM2/BMP4/BDKRB2/NUPR1/NGFR/NOG/BCL2/MAL/ACKR3/MMP9/SNAI1/TP63/CSF2/NME5/DEPTOR/CTSV/TNFSF15	20
GO:0001838	embryonic epithelial tube formation	8/557	101/13892	0.0792079	1.97551	2.0109	0.0497881	0.215939	0.174775	BMP4/SPINT1/NOG/OSR1/BMP7/CECR2/COBL/CTHRC1	8
GO:0055074	calcium ion homeostasis	15/557	234/13892	0.0641026	1.59877	1.88786	0.0499955	0.216342	0.175102	CASQ1/DRD2/CACNA1C/CEMIP/HAP1/TSPOAP1/FAM20A/BCL2/ERC2/SGCD/DRD1/CNR1/GRIK2/CALB1/CLIC2	15
GO:0001819	positive regulation of cytokine production	21/557	356/13892	0.0589888	1.47122	1.84079	0.0501975	0.21672	0.175408	PRKCZ/TNFSF4/CHI3L1/CD34/AGT/PRKCQ/DRD2/LRRK2/LUM/POSTN/NLRP1/NOS2/EBI3/C5AR1/RSAD2/SPON2/EREG/CSF2/CSF1R/PIK3CG/IDO1	21
GO:0050905	neuromuscular process	10/557	138/13892	0.0724638	1.8073	1.94786	0.0508925	0.21922	0.177431	CASQ1/PCDH15/DRD2/ATP8A2/SLITRK6/STAC2/MYH14/LARGE1/DRD1/NEFL	10
GO:0086003	cardiac muscle cell contraction	6/557	67/13892	0.0895522	2.2335	2.06844	0.0514566	0.221146	0.17899	KCND3/SCN4B/CACNA1C/KCNJ3/CACNA1D/SGCD	6
GO:0030593	neutrophil chemotaxis	5/557	51/13892	0.0980392	2.44517	2.11309	0.0526834	0.225394	0.182428	C5AR1/RAC2/THBS4/RIPOR2/PIK3CG	5
GO:0055021	regulation of cardiac muscle tissue growth	5/557	51/13892	0.0980392	2.44517	2.11309	0.0526834	0.225394	0.182428	KCNK2/RBP4/NOG/HEY2/COL14A1	5
GO:0045765	regulation of angiogenesis	15/557	236/13892	0.0635593	1.58522	1.85314	0.0530964	0.226648	0.183443	TIE1/CHI3L1/CD34/DCN/EMILIN2/C5AR1/SEMA5A/THBS4/SPINK5/FGF18/GPNMB/AQP1/SEMA3E/PIK3CG/ADGRA2	15
GO:0019730	antimicrobial humoral response	6/557	68/13892	0.0882353	2.20065	2.0284	0.0546151	0.232587	0.18825	MMP7/SLPI/SPON2/SPINK5/H2BC11/RARRES2	6
GO:0045621	positive regulation of lymphocyte differentiation	8/557	103/13892	0.0776699	1.93715	1.951	0.0547335	0.232587	0.18825	PRKCZ/RUNX3/TNFSF4/MMP14/SOCS1/ADA/PCK1/EGR3	8
GO:0034764	positive regulation of transmembrane transport	11/557	159/13892	0.0691824	1.72546	1.8803	0.0552118	0.234093	0.189469	CASQ1/KCNC1/SLC1A2/CEMIP/STAC2/HAP1/DRD1/WNK2/WNK3/HEPH/GPC3	11
GO:0002521	leukocyte differentiation	26/557	466/13892	0.055794	1.39154	1.75711	0.0559945	0.236881	0.191725	PRKCZ/RUNX3/CD1D/TNFSF4/PDE2A/MMP14/DHRS2/BMP4/SOCS1/TMEM98/SIGLEC15/BCL2/IL11/RSAD2/ID2/ADA/MMP9/PCK1/LARGE1/CSF2/SPINK5/CSF1R/EGR3/TNFRSF11B/ROR2/GPC3	26
GO:0002711	positive regulation of T cell mediated immunity	5/557	52/13892	0.0961538	2.39815	2.06436	0.0564538	0.237701	0.192389	PRKCZ/CD1D/TNFSF4/RSAD2/RAET1L	5
GO:0001841	neural tube formation	7/557	86/13892	0.0813953	2.03006	1.95829	0.0569219	0.237701	0.192389	BMP4/SPINT1/NOG/BMP7/CECR2/COBL/CTHRC1	7
GO:0008593	regulation of Notch signaling pathway	7/557	86/13892	0.0813953	2.03006	1.95829	0.0569219	0.237701	0.192389	LRRK2/POSTN/MMP14/BMP7/TP63/HEY2/MAGEA1	7
GO:0042472	inner ear morphogenesis	7/557	86/13892	0.0813953	2.03006	1.95829	0.0569219	0.237701	0.192389	COL2A1/ATP8A2/SLITRK6/MYO15A/HPN/CHRNA9/CTHRC1	7
GO:0009913	epidermal cell differentiation	11/557	160/13892	0.06875	1.71468	1.85824	0.0572553	0.237701	0.192389	SFN/MYCL/KRT6B/SLITRK6/BMP4/KRT16/KRT17/TP63/EREG/SPINK5/HEY2	11
GO:0045619	regulation of lymphocyte differentiation	11/557	160/13892	0.06875	1.71468	1.85824	0.0572553	0.237701	0.192389	PRKCZ/RUNX3/TNFSF4/MMP14/BMP4/SOCS1/ID2/ADA/PCK1/SPINK5/EGR3	11
GO:0022408	negative regulation of cell-cell adhesion	10/557	141/13892	0.070922	1.76885	1.87534	0.0572928	0.237701	0.192389	RUNX3/TNFSF4/BMP4/SOCS1/ADAMTS18/SERPINE2/PDE5A/RIPOR2/GPNMB/IDO1	10
GO:0001952	regulation of cell-matrix adhesion	8/557	104/13892	0.0769231	1.91852	1.92155	0.0573197	0.237701	0.192389	PRKCZ/AJAP1/POSTN/MMP14/FMN1/BCL2/SEMA3E/GPM6B	8
GO:0051384	response to glucocorticoid	8/557	104/13892	0.0769231	1.91852	1.92155	0.0573197	0.237701	0.192389	BCL2/PCK1/WNT7B/CDO1/SLIT3/AQP1/NEFL/PAPPA	8
GO:0010562	positive regulation of phosphorus metabolic process	24/557	425/13892	0.0564706	1.40842	1.74768	0.0577665	0.237972	0.192608	CHI3L1/NOX4/LRRK2/BMP4/CEMIP/FAM20A/IL11/MMP9/EREG/NPNT/PDE5A/THBS4/CSF1R/FAXDC2/FGF18/TTBK1/GPNMB/PIK3CG/ARHGEF5/RARRES2/NTRK2/TNFSF15/WNK3/TENM1	24
GO:0045937	positive regulation of phosphate metabolic process	24/557	425/13892	0.0564706	1.40842	1.74768	0.0577665	0.237972	0.192608	CHI3L1/NOX4/LRRK2/BMP4/CEMIP/FAM20A/IL11/MMP9/EREG/NPNT/PDE5A/THBS4/CSF1R/FAXDC2/FGF18/TTBK1/GPNMB/PIK3CG/ARHGEF5/RARRES2/NTRK2/TNFSF15/WNK3/TENM1	24
GO:0006023	aminoglycan biosynthetic process	6/557	69/13892	0.0869565	2.16876	1.98906	0.0578884	0.237972	0.192608	CHST1/CEMIP/HS3ST2/NDST4/NDST3/HAS2	6
GO:0055013	cardiac muscle cell development	6/557	69/13892	0.0869565	2.16876	1.98906	0.0578884	0.237972	0.192608	BMP4/LARGE1/PDGFRA/SGCD/HEY2/COL14A1	6
GO:1902107	positive regulation of leukocyte differentiation	10/557	142/13892	0.0704225	1.75639	1.85156	0.0595382	0.243539	0.197114	PRKCZ/RUNX3/TNFSF4/MMP14/SOCS1/ID2/ADA/PCK1/EGR3/ROR2	10
GO:1903708	positive regulation of hemopoiesis	10/557	142/13892	0.0704225	1.75639	1.85156	0.0595382	0.243539	0.197114	PRKCZ/RUNX3/TNFSF4/MMP14/SOCS1/ID2/ADA/PCK1/EGR3/ROR2	10
GO:0070252	actin-mediated cell contraction	7/557	87/13892	0.0804598	2.00673	1.92509	0.0598716	0.243539	0.197114	KCND3/ACTA2/SCN4B/CACNA1C/KCNJ3/CACNA1D/SGCD	7
GO:0099565	chemical synaptic transmission, postsynaptic	7/557	87/13892	0.0804598	2.00673	1.92509	0.0598716	0.243539	0.197114	PRKCZ/KCNK2/DRD2/LRRK2/CUX2/CHRNA9/GRIK2	7
GO:0015800	acidic amino acid transport	5/557	53/13892	0.0943396	2.3529	2.01674	0.0603755	0.243539	0.197114	KCNJ10/KCNK2/SLC1A2/BEST1/NTRK2	5
GO:0050672	negative regulation of lymphocyte proliferation	5/557	53/13892	0.0943396	2.3529	2.01674	0.0603755	0.243539	0.197114	BMP4/PDE5A/RIPOR2/GPNMB/IDO1	5
GO:0061045	negative regulation of wound healing	5/557	53/13892	0.0943396	2.3529	2.01674	0.0603755	0.243539	0.197114	AJAP1/ADAMTS18/FAP/SERPINE2/PDGFRA	5
GO:1905330	regulation of morphogenesis of an epithelium	5/557	53/13892	0.0943396	2.3529	2.01674	0.0603755	0.243539	0.197114	AGT/WNT5B/BMP4/NOG/BMP7	5
GO:0060070	canonical Wnt signaling pathway	17/557	281/13892	0.0604982	1.50887	1.76122	0.0604018	0.243539	0.197114	LGR6/WNT5B/PTPRO/LRRK2/LGR5/NOG/TLE2/SNAI1/WNT7B/DKK2/SEMA5A/CTNND2/HECW1/ADGRA2/CTHRC1/WNK2/GPC3	17
GO:0022412	cellular process involved in reproduction in multicellular organism	18/557	302/13892	0.0596026	1.48654	1.74705	0.0611453	0.24515	0.198418	SPAG17/WT1/PDE3A/LGR5/BMP4/SERPINA5/TBC1D21/BCL2/IQCN/JAM2/ROPN1/FOXL2/PTX3/EREG/PDE5A/NME5/CFAP206/NPM2	18
GO:0034766	negative regulation of monoatomic ion transmembrane transport	6/557	70/13892	0.0857143	2.13778	1.95038	0.0612767	0.24515	0.198418	AGT/DRD2/BCL2/OSR1/MMP9/CLIC2	6
GO:1901342	regulation of vasculature development	15/557	241/13892	0.0622407	1.55233	1.76775	0.0614248	0.24515	0.198418	TIE1/CHI3L1/CD34/DCN/EMILIN2/C5AR1/SEMA5A/THBS4/SPINK5/FGF18/GPNMB/AQP1/SEMA3E/PIK3CG/ADGRA2	15
GO:0006865	amino acid transport	9/557	124/13892	0.0725806	1.81022	1.85214	0.0614495	0.24515	0.198418	KCNJ10/KCNK2/SLC1A2/SLC43A1/BEST1/SLC43A2/GFAP/SLC38A11/NTRK2	9
GO:0030534	adult behavior	9/557	124/13892	0.0725806	1.81022	1.85214	0.0614495	0.24515	0.198418	KCNJ10/SNCG/SLC1A2/NRXN2/DRD2/PCDH17/SLITRK6/DRD1/TMOD1	9
GO:0051046	regulation of secretion	26/557	471/13892	0.0552017	1.37677	1.70018	0.0619785	0.246502	0.199512	AGT/SNCG/RBP4/SYT12/ANO1/DRD2/LRRK2/STXBP6/MCTP2/NOS2/HAP1/TSPOAP1/PRKCG/IL11/RSAD2/ECRG4/SNAP25/ADA/RAC2/CADPS/FOXL2/SNCAIP/CNR1/AQP1/RAB11FIP1/WNK3	26
GO:0051249	regulation of lymphocyte activation	21/557	365/13892	0.0575342	1.43495	1.721	0.0620491	0.246502	0.199512	PRKCZ/RUNX3/CD1D/TNFSF4/PRKCQ/MMP14/BMP4/SOCS1/BCL2/EBI3/ID2/ADA/PCK1/ICOSLG/RAC2/PDE5A/SPINK5/RIPOR2/GPNMB/EGR3/IDO1	21
GO:0032103	positive regulation of response to external stimulus	27/557	493/13892	0.0547667	1.36592	1.69074	0.0626349	0.248307	0.200974	CD1D/TNFSF4/AGT/PDE2A/LRRK2/PGF/NUPR1/NLRP1/COLEC12/EMILIN2/C5AR1/RSAD2/RAC2/PDGFRA/EREG/SEMA5A/CD180/THBS4/CSF1R/FGF18/RIPOR2/TTBK1/CNR1/PIK3CG/RARRES2/IDO1/LPAR1	27
GO:0032945	negative regulation of mononuclear cell proliferation	5/557	54/13892	0.0925926	2.30933	1.97018	0.0644481	0.252845	0.204646	BMP4/PDE5A/RIPOR2/GPNMB/IDO1	5
GO:0051148	negative regulation of muscle cell differentiation	5/557	54/13892	0.0925926	2.30933	1.97018	0.0644481	0.252845	0.204646	SOX6/ID2/EREG/HEY2/PLPP7	5
GO:0070613	regulation of protein processing	5/557	54/13892	0.0925926	2.30933	1.97018	0.0644481	0.252845	0.204646	LRRK2/MMP14/TMEM98/HPN/SERPINE2	5
GO:2000242	negative regulation of reproductive process	5/557	54/13892	0.0925926	2.30933	1.97018	0.0644481	0.252845	0.204646	WT1/BMP4/ADA/SNAI1/BMP7	5
GO:2000514	regulation of CD4-positive, alpha-beta T cell activation	5/557	54/13892	0.0925926	2.30933	1.97018	0.0644481	0.252845	0.204646	PRKCZ/RUNX3/TNFSF4/PRKCQ/SOCS1	5
GO:0007589	body fluid secretion	6/557	71/13892	0.084507	2.10767	1.91235	0.0647802	0.253622	0.205275	ANO1/XDH/ADA/CDO1/AQP1/WNK3	6
GO:0033674	positive regulation of kinase activity	13/557	203/13892	0.0640394	1.59719	1.75175	0.0652509	0.254937	0.206339	CHI3L1/NOX4/LRRK2/CEMIP/EREG/PDE5A/CSF1R/FGF18/TTBK1/PIK3CG/ARHGEF5/TNFSF15/TENM1	13
GO:0046683	response to organophosphorus	8/557	107/13892	0.0747664	1.86473	1.83513	0.0655369	0.255526	0.206816	WT1/PDE2A/PDE3A/PCK1/CDO1/AQP1/PIK3CG/LPAR1	8
GO:0021549	cerebellum development	7/557	89/13892	0.0786517	1.96163	1.86001	0.066048	0.256989	0.208	KCNC1/CNTN1/FAIM2/HAP1/SERPINE2/LOC102724560/LPAR1	7
GO:0043524	negative regulation of neuron apoptotic process	10/557	145/13892	0.0689655	1.72005	1.78132	0.066615	0.258133	0.208926	FAIM2/BCL2/PRKCG/GDF5/PCDHGC5/GRIK2/SEMA3E/PTPRZ1/NEFL/NTRK2	10
GO:0061351	neural precursor cell proliferation	10/557	145/13892	0.0689655	1.72005	1.78132	0.066615	0.258133	0.208926	RASSF10/DRD2/LRRK2/SPINT1/ID2/LIMS2/PDE9A/EPHB1/POU3F2/PTPRZ1	10
GO:0060541	respiratory system development	13/557	204/13892	0.0637255	1.58936	1.73311	0.067278	0.260169	0.210574	CHI3L1/RBP4/WT1/MMP14/BMP4/NOG/ADA/WNT7B/PDGFRA/SPRY1/BASP1/FGF18/GPC3	13
GO:0051591	response to cAMP	6/557	72/13892	0.0833333	2.0784	1.87494	0.0683989	0.262549	0.212501	WT1/PDE2A/PCK1/CDO1/AQP1/PIK3CG	6
GO:0031330	negative regulation of cellular catabolic process	8/557	108/13892	0.0740741	1.84746	1.80694	0.0684299	0.262549	0.212501	MFSD2A/LRRK2/NUPR1/BCL2/TIMP3/CNR1/PIK3CG/MAGEA6	8
GO:0071902	positive regulation of protein serine/threonine kinase activity	8/557	108/13892	0.0740741	1.84746	1.80694	0.0684299	0.262549	0.212501	NOX4/LRRK2/CEMIP/PDE5A/FGF18/PIK3CG/ARHGEF5/TENM1	8
GO:0009880	embryonic pattern specification	5/557	55/13892	0.0909091	2.26734	1.92465	0.0686711	0.262549	0.212501	WT1/BMP7/BASP1/COBL/CHRDL1	5
GO:0046637	regulation of alpha-beta T cell differentiation	5/557	55/13892	0.0909091	2.26734	1.92465	0.0686711	0.262549	0.212501	PRKCZ/RUNX3/TNFSF4/SOCS1/ADA	5
GO:0007281	germ cell development	17/557	286/13892	0.0594406	1.48249	1.68502	0.0687266	0.262549	0.212501	SPAG17/WT1/PDE3A/LGR5/BMP4/TBC1D21/BCL2/IQCN/JAM2/ROPN1/FOXL2/PTX3/EREG/PDE5A/NME5/CFAP206/NPM2	17
GO:0048640	negative regulation of developmental growth	7/557	90/13892	0.0777778	1.93984	1.8281	0.0692751	0.264111	0.213765	KCNK2/RBP4/TLL2/SEMA6D/NOG/GDF15/SEMA5A	7
GO:0045785	positive regulation of cell adhesion	21/557	372/13892	0.0564516	1.40795	1.62998	0.0725238	0.273516	0.221376	PRKCZ/RUNX3/SFN/CD1D/TNFSF4/PRKCQ/PKP3/FMN1/SOCS1/EMILIN2/EBI3/LIMS2/FN1/ADA/BMP7/PCK1/ICOSLG/FBLN1/NPNT/EGR3/HAS2	21
GO:0045582	positive regulation of T cell differentiation	7/557	91/13892	0.0769231	1.91852	1.7966	0.0725949	0.273516	0.221376	PRKCZ/RUNX3/TNFSF4/SOCS1/ADA/PCK1/EGR3	7
GO:0051209	release of sequestered calcium ion into cytosol	7/557	91/13892	0.0769231	1.91852	1.7966	0.0725949	0.273516	0.221376	CASQ1/DRD2/CACNA1C/CEMIP/HAP1/DRD1/CLIC2	7
GO:0097306	cellular response to alcohol	7/557	91/13892	0.0769231	1.91852	1.7966	0.0725949	0.273516	0.221376	TNFSF4/DRD2/PTGER2/ACACA/PCK1/MLC1/ADCY1	7
GO:0006687	glycosphingolipid metabolic process	5/557	56/13892	0.0892857	2.22685	1.88009	0.0730436	0.273516	0.221376	ST6GALNAC5/GALC/ST8SIA2/LARGE1/ST8SIA4	5
GO:0030193	regulation of blood coagulation	5/557	56/13892	0.0892857	2.22685	1.88009	0.0730436	0.273516	0.221376	ADAMTS18/EMILIN2/FAP/SERPINE2/PDGFRA	5
GO:0034103	regulation of tissue remodeling	5/557	56/13892	0.0892857	2.22685	1.88009	0.0730436	0.273516	0.221376	SIGLEC15/THBS4/CSF1R/GPNMB/TNFRSF11B	5
GO:0043627	response to estrogen	5/557	56/13892	0.0892857	2.22685	1.88009	0.0730436	0.273516	0.221376	CITED4/GSTM3/MMP14/KRT19/TNFRSF11B	5
GO:1901019	regulation of calcium ion transmembrane transporter activity	5/557	56/13892	0.0892857	2.22685	1.88009	0.0730436	0.273516	0.221376	CASQ1/DRD2/STAC2/HAP1/CLIC2	5
GO:0048565	digestive tract development	8/557	110/13892	0.0727273	1.81387	1.75144	0.0744478	0.278223	0.225186	ALX4/BCL2/ID2/ADA/TP63/PDGFRA/COBL/RARRES2	8
GO:0008344	adult locomotory behavior	6/557	74/13892	0.0810811	2.02222	1.80193	0.075981	0.281824	0.228101	KCNJ10/SNCG/DRD2/SLITRK6/DRD1/TMOD1	6
GO:0035710	CD4-positive, alpha-beta T cell activation	7/557	92/13892	0.076087	1.89767	1.7655	0.0760074	0.281824	0.228101	PRKCZ/RUNX3/TNFSF4/PRKCQ/SOCS1/TMEM98/RSAD2	7
GO:0050671	positive regulation of lymphocyte proliferation	7/557	92/13892	0.076087	1.89767	1.7655	0.0760074	0.281824	0.228101	CD1D/TNFSF4/PRKCQ/BCL2/EBI3/ADA/ICOSLG	7
GO:0051283	negative regulation of sequestering of calcium ion	7/557	92/13892	0.076087	1.89767	1.7655	0.0760074	0.281824	0.228101	CASQ1/DRD2/CACNA1C/CEMIP/HAP1/DRD1/CLIC2	7
GO:0098771	inorganic ion homeostasis	22/557	396/13892	0.0555556	1.3856	1.59103	0.0768503	0.284391	0.230179	FRRS1/KCNJ10/CASQ1/AGT/DRD2/CACNA1C/CA12/CEMIP/HAP1/TSPOAP1/FAM20A/BCL2/PRND/ERC2/SGCD/DRD1/CNR1/GRIK2/TBXAS1/CALB1/HEPH/CLIC2	22
GO:0035904	aorta development	5/557	57/13892	0.0877193	2.18779	1.83647	0.0775646	0.28469	0.230421	EGR2/PDE2A/LRP1/NGFR/HEY2	5
GO:0045600	positive regulation of fat cell differentiation	5/557	57/13892	0.0877193	2.18779	1.83647	0.0775646	0.28469	0.230421	CCDC3/ZBTB7C/ID2/BMP7/RARRES2	5
GO:0060997	dendritic spine morphogenesis	5/557	57/13892	0.0877193	2.18779	1.83647	0.0775646	0.28469	0.230421	LRRK2/CUX2/EPHB1/CTNND2/ZDHHC15	5
GO:0022612	gland morphogenesis	8/557	111/13892	0.0720721	1.79753	1.72412	0.077573	0.28469	0.230421	BMP4/NOG/BCL2/HPN/LIMS2/BMP7/TP63/CSF1R	8
GO:0001935	endothelial cell proliferation	9/557	130/13892	0.0692308	1.72667	1.70124	0.0776838	0.28469	0.230421	TIE1/CD34/MMP14/BMP4/NGFR/XDH/SEMA5A/THBS4/EGR3	9
GO:0043065	positive regulation of apoptotic process	25/557	462/13892	0.0541126	1.34961	1.56193	0.0791493	0.2895	0.234314	ID3/STPG1/AGT/WT1/DUSP6/BMP4/ST8SIA2/NUPR1/NGFR/EMILIN2/BCL2/MAL/FAP/MMP9/BMP7/FOXL2/TP63/RASSF6/CNR1/GRIK2/IDO1/CTSV/LPAR1/TNFSF15/PNMA5	25
GO:0030510	regulation of BMP signaling pathway	7/557	93/13892	0.0752688	1.87726	1.73478	0.0795125	0.290267	0.234934	BMP4/NOG/ARK2C/GDF5/FST/CHRDL1/GPC3	7
GO:0015711	organic anion transport	19/557	334/13892	0.0568862	1.41879	1.58331	0.0797359	0.290521	0.23514	MFSD2A/KCNJ10/SLC26A9/KCNK2/SLC1A2/SLC43A1/BEST1/DRD2/BDKRB2/SLC43A2/NOS2/GFAP/ATP8B1/SLC38A11/SLC16A14/SLC52A3/SLC37A1/ABCB4/NTRK2	19
GO:0043367	CD4-positive, alpha-beta T cell differentiation	6/557	75/13892	0.08	1.99526	1.76627	0.0799437	0.290718	0.2353	PRKCZ/RUNX3/TNFSF4/SOCS1/TMEM98/RSAD2	6
GO:0045444	fat cell differentiation	13/557	210/13892	0.0619048	1.54395	1.62328	0.0803098	0.291489	0.235924	CCDC3/EGR2/WNT5B/PTPRQ/SOCS1/ZBTB7C/IL11/ID2/BMP7/PDGFRA/ADGRF1/RARRES2/GDF6	13
GO:0030177	positive regulation of Wnt signaling pathway	9/557	131/13892	0.0687023	1.71349	1.67685	0.0806215	0.292059	0.236385	LGR6/WNT5B/LRRK2/LGR5/DKK2/SEMA5A/ADGRA2/WNK2/GPC3	9
GO:0035270	endocrine system development	8/557	112/13892	0.0714286	1.78148	1.69708	0.0807756	0.292059	0.236385	WT1/DRD2/BMP4/NOG/PDGFRA/POU3F2/MNX1/SOX3	8
GO:0050867	positive regulation of cell activation	16/557	272/13892	0.0588235	1.4671	1.59003	0.0812978	0.293386	0.237459	PRKCZ/RUNX3/CD1D/TNFSF4/PRKCQ/ACTA2/LRRK2/MMP14/SOCS1/BCL2/EBI3/ADA/PCK1/ICOSLG/TTBK1/EGR3	16
GO:0050801	monoatomic ion homeostasis	25/557	464/13892	0.0538793	1.34379	1.53938	0.0821985	0.295631	0.239276	FRRS1/KCNJ10/CASQ1/AGT/DRD2/CACNA1C/LRRK2/CA12/CEMIP/HAP1/TSPOAP1/FAM20A/BCL2/PRND/ERC2/SGCD/DRD1/CNR1/GRIK2/TBXAS1/CALB1/WNK2/WNK3/HEPH/CLIC2	25
GO:1900046	regulation of hemostasis	5/557	58/13892	0.0862069	2.15007	1.79374	0.0822328	0.295631	0.239276	ADAMTS18/EMILIN2/FAP/SERPINE2/PDGFRA	5
GO:0099173	postsynapse organization	13/557	211/13892	0.0616114	1.53663	1.60531	0.0826279	0.296488	0.23997	PLPPR4/NRXN2/LRRK2/CUX2/SYNDIG1/GAP43/EPHB1/CTNND2/LRRTM2/NEFL/ROR2/ZDHHC15/CHRDL1	13
GO:0050773	regulation of dendrite development	7/557	94/13892	0.0744681	1.85729	1.70444	0.08311	0.29653	0.240004	MFSD2A/CUX2/BMP7/DGKG/HECW1/COBL/ZDHHC15	7
GO:0051282	regulation of sequestering of calcium ion	7/557	94/13892	0.0744681	1.85729	1.70444	0.08311	0.29653	0.240004	CASQ1/DRD2/CACNA1C/CEMIP/HAP1/DRD1/CLIC2	7
GO:0097530	granulocyte migration	7/557	94/13892	0.0744681	1.85729	1.70444	0.08311	0.29653	0.240004	C5AR1/RAC2/THBS4/CSF1R/RIPOR2/PIK3CG/RARRES2	7
GO:0090101	negative regulation of transmembrane receptor protein serine/threonine kinase signaling pathway	9/557	132/13892	0.0681818	1.70051	1.65267	0.0836256	0.297101	0.240466	LRP1/NOG/GDF15/LTBP1/IL17RD/SPRY1/FST/FBN2/CHRDL1	9
GO:2001236	regulation of extrinsic apoptotic signaling pathway	9/557	132/13892	0.0681818	1.70051	1.65267	0.0836256	0.297101	0.240466	AGT/COL2A1/FAIM2/BMP4/BCL2/MAL/CSF2/DEPTOR/TNFSF15	9
GO:0060828	regulation of canonical Wnt signaling pathway	14/557	232/13892	0.0603448	1.50505	1.58543	0.0840063	0.297101	0.240466	LGR6/PTPRO/LRRK2/LGR5/NOG/TLE2/DKK2/SEMA5A/CTNND2/HECW1/ADGRA2/CTHRC1/WNK2/GPC3	14
GO:0061337	cardiac conduction	6/557	76/13892	0.0789474	1.96901	1.73117	0.0840202	0.297101	0.240466	KCND3/AGT/SCN4B/CACNA1C/KCNJ3/CACNA1D	6
GO:0072175	epithelial tube formation	8/557	113/13892	0.0707965	1.76572	1.67031	0.0840556	0.297101	0.240466	BMP4/SPINT1/NOG/OSR1/BMP7/CECR2/COBL/CTHRC1	8
GO:0032946	positive regulation of mononuclear cell proliferation	7/557	95/13892	0.0736842	1.83774	1.67447	0.0867996	0.303277	0.245464	CD1D/TNFSF4/PRKCQ/BCL2/EBI3/ADA/ICOSLG	7
GO:1901655	cellular response to ketone	7/557	95/13892	0.0736842	1.83774	1.67447	0.0867996	0.303277	0.245464	TNFSF4/POSTN/PTGER2/ACACA/PCK1/AQP1/ADCY1	7
GO:0001655	urogenital system development	5/557	59/13892	0.0847458	2.11362	1.75188	0.0870467	0.303277	0.245464	BMP4/NOG/OSR1/BMP7/TP63	5
GO:0045661	regulation of myoblast differentiation	5/557	59/13892	0.0847458	2.11362	1.75188	0.0870467	0.303277	0.245464	ID3/BMP4/BOC/RANBP3L/RIPOR2	5
GO:0046847	filopodium assembly	5/557	59/13892	0.0847458	2.11362	1.75188	0.0870467	0.303277	0.245464	PLPPR5/ARHGEF4/GAP43/RIPOR2/TENM1	5
GO:0070664	negative regulation of leukocyte proliferation	5/557	59/13892	0.0847458	2.11362	1.75188	0.0870467	0.303277	0.245464	BMP4/PDE5A/RIPOR2/GPNMB/IDO1	5
GO:1903317	regulation of protein maturation	5/557	59/13892	0.0847458	2.11362	1.75188	0.0870467	0.303277	0.245464	LRRK2/MMP14/TMEM98/HPN/SERPINE2	5
GO:0070588	calcium ion transmembrane transport	15/557	254/13892	0.0590551	1.47288	1.5545	0.0870858	0.303277	0.245464	CASQ1/DRD2/CACNA1C/CEMIP/TRPV3/STAC2/HAP1/BCL2/GRIN3B/TMEM37/CACNA1D/CHRNA9/DRD1/PIK3CG/CLIC2	15
GO:0048732	gland development	21/557	381/13892	0.0551181	1.37469	1.5156	0.0876764	0.304772	0.246675	WT1/DRD2/BMP4/NOG/BCL2/HPN/ID2/XDH/LIMS2/SERPINE2/ADA/BMP7/PCK1/WNT7B/TP63/PDGFRA/CDO1/CSF1R/POU3F2/COBL/SOX3	21
GO:0060079	excitatory postsynaptic potential	6/557	77/13892	0.0779221	1.94344	1.6966	0.0882097	0.305503	0.247266	PRKCZ/DRD2/LRRK2/CUX2/CHRNA9/GRIK2	6
GO:2001257	regulation of cation channel activity	6/557	77/13892	0.0779221	1.94344	1.6966	0.0882097	0.305503	0.247266	CASQ1/DRD2/STAC2/HAP1/MMP9/CLIC2	6
GO:0002252	immune effector process	24/557	447/13892	0.0536913	1.3391	1.48936	0.0897854	0.309431	0.250446	PRKCZ/CD1D/TNFSF4/CFH/RBP4/PKP3/C1S/C1R/LRP1/SEMA6D/NOS2/TMEM98/ACP5/RSAD2/ADA/PCK1/RAC2/PTX3/SPON2/CD180/SPINK5/C4B/RAET1L/PIK3CG	24
GO:0007009	plasma membrane organization	9/557	134/13892	0.0671642	1.67513	1.60493	0.0898331	0.309431	0.250446	TIE1/ANO5/SERPINA5/COLEC12/ATP8B1/DMKN/CAVIN2/LARGE1/MTSS1	9
GO:0045165	cell fate commitment	13/557	214/13892	0.0607477	1.51509	1.55195	0.0898349	0.309431	0.250446	SOX6/WT1/WNT5B/BMP4/BCL2/NOTCH3/ID2/SOX18/WNT7B/GAP43/POU3F2/HEY2/MNX1	13
GO:0009063	amino acid catabolic process	7/557	96/13892	0.0729167	1.8186	1.64485	0.090581	0.310292	0.251142	HPD/NOS2/THNSL2/LOC102724560/CDO1/IDO1/ADHFE1	7
GO:0090100	positive regulation of transmembrane receptor protein serine/threonine kinase signaling pathway	7/557	96/13892	0.0729167	1.8186	1.64485	0.090581	0.310292	0.251142	BMP4/ARK2C/GDF5/BMP7/NPNT/GDF6/GPC3	7
GO:2001243	negative regulation of intrinsic apoptotic signaling pathway	7/557	96/13892	0.0729167	1.8186	1.64485	0.090581	0.310292	0.251142	LRRK2/BDKRB2/BCL2/ACKR3/MMP9/SNAI1/NME5	7
GO:0045926	negative regulation of growth	12/557	194/13892	0.0618557	1.54273	1.55579	0.0907411	0.310292	0.251142	KCNK2/RBP4/TLL2/WT1/SEMA6D/NOG/BCL2/GDF15/SERPINE2/SEMA5A/SLIT3/GPC3	12
GO:0006814	sodium ion transport	11/557	174/13892	0.0632184	1.57671	1.56454	0.091176	0.311216	0.25189	AGT/DRD2/SCN4B/CNTN1/OSR1/SLC38A11/SERPINE2/NKAIN3/WNK2/SHROOM2/WNK3	11
GO:0042102	positive regulation of T cell proliferation	5/557	60/13892	0.0833333	2.0784	1.71084	0.0920046	0.312353	0.252811	CD1D/TNFSF4/PRKCQ/EBI3/ICOSLG	5
GO:0042310	vasoconstriction	5/557	60/13892	0.0833333	2.0784	1.71084	0.0920046	0.312353	0.252811	AGT/ACTA2/HTR7/BDKRB2/TBXAS1	5
GO:1904427	positive regulation of calcium ion transmembrane transport	5/557	60/13892	0.0833333	2.0784	1.71084	0.0920046	0.312353	0.252811	CASQ1/CEMIP/STAC2/HAP1/DRD1	5
GO:0010721	negative regulation of cell development	13/557	215/13892	0.0604651	1.50805	1.53435	0.0923216	0.312391	0.252841	RUNX3/TNFSF4/PTHLH/BMP4/SEMA6D/SOCS1/TMEM98/NOG/ID2/BMP7/SEMA5A/TTPA/TNFRSF11B	13
GO:0001843	neural tube closure	6/557	78/13892	0.0769231	1.91852	1.66255	0.0925114	0.312391	0.252841	BMP4/SPINT1/NOG/CECR2/COBL/CTHRC1	6
GO:0006970	response to osmotic stress	6/557	78/13892	0.0769231	1.91852	1.66255	0.0925114	0.312391	0.252841	BDKRB2/PCK1/ICOSLG/MLC1/AQP1/WNK3	6
GO:0030509	BMP signaling pathway	9/557	135/13892	0.0666667	1.66272	1.58136	0.0930363	0.313604	0.253823	BMP4/NOG/ARK2C/GDF5/BMP7/FST/GDF6/CHRDL1/GPC3	9
GO:0006874	intracellular calcium ion homeostasis	13/557	216/13892	0.0601852	1.50106	1.51683	0.0948505	0.31915	0.258312	CASQ1/DRD2/CACNA1C/CEMIP/HAP1/TSPOAP1/BCL2/ERC2/DRD1/CNR1/GRIK2/CALB1/CLIC2	13
GO:1903039	positive regulation of leukocyte cell-cell adhesion	12/557	196/13892	0.0612245	1.52698	1.51854	0.0960669	0.322669	0.26116	PRKCZ/RUNX3/CD1D/TNFSF4/PRKCQ/SOCS1/EBI3/ADA/PCK1/ICOSLG/EGR3/HAS2	12
GO:0045580	regulation of T cell differentiation	9/557	136/13892	0.0661765	1.65049	1.55798	0.0963057	0.322897	0.261345	PRKCZ/RUNX3/TNFSF4/BMP4/SOCS1/ADA/PCK1/SPINK5/EGR3	9
GO:0060606	tube closure	6/557	79/13892	0.0759494	1.89423	1.62899	0.0969244	0.323284	0.261657	BMP4/SPINT1/NOG/CECR2/COBL/CTHRC1	6
GO:0032414	positive regulation of ion transmembrane transporter activity	5/557	61/13892	0.0819672	2.04432	1.6706	0.0971048	0.323284	0.261657	CASQ1/STAC2/HAP1/WNK2/WNK3	5
GO:0032922	circadian regulation of gene expression	5/557	61/13892	0.0819672	2.04432	1.6706	0.0971048	0.323284	0.261657	DRD2/NGFR/ID2/NPAS2/PASD1	5
GO:1903053	regulation of extracellular matrix organization	5/557	61/13892	0.0819672	2.04432	1.6706	0.0971048	0.323284	0.261657	TIE1/AGT/LRP1/FAP/HAS2	5
GO:0002824	positive regulation of adaptive immune response based on somatic recombination of immune receptors built from immunoglobulin superfamily domains	7/557	98/13892	0.0714286	1.78148	1.58666	0.098417	0.326346	0.264136	PRKCZ/CD1D/TNFSF4/PRKCQ/RSAD2/ADA/RAET1L	7
GO:0051208	sequestering of calcium ion	7/557	98/13892	0.0714286	1.78148	1.58666	0.098417	0.326346	0.264136	CASQ1/DRD2/CACNA1C/CEMIP/HAP1/DRD1/CLIC2	7
GO:0002696	positive regulation of leukocyte activation	15/557	259/13892	0.0579151	1.44445	1.47561	0.0985424	0.326346	0.264136	PRKCZ/RUNX3/CD1D/TNFSF4/PRKCQ/LRRK2/MMP14/SOCS1/BCL2/EBI3/ADA/PCK1/ICOSLG/TTBK1/EGR3	15
GO:0003333	amino acid transmembrane transport	6/557	80/13892	0.075	1.87056	1.59592	0.101448	0.333586	0.269996	KCNJ10/SLC1A2/SLC43A1/SLC43A2/GFAP/SLC38A11	6
GO:0016079	synaptic vesicle exocytosis	6/557	80/13892	0.075	1.87056	1.59592	0.101448	0.333586	0.269996	SYT12/LRRK2/PRKCG/SNAP25/ERC2/CADPS	6
GO:0016485	protein processing	12/557	198/13892	0.0606061	1.51156	1.48171	0.101579	0.333586	0.269996	TLL2/C1R/LRRK2/CPM/MMP14/TMEM98/HPN/KLK6/SERPINE2/TMPRSS2/CPZ/PCSK1N	12
GO:0002040	sprouting angiogenesis	8/557	118/13892	0.0677966	1.6909	1.54036	0.101611	0.333586	0.269996	BMP4/PGF/NGFR/SEMA5A/ESM1/SEMA3E/EGR3/ADGRA2	8
GO:0055123	digestive system development	8/557	118/13892	0.0677966	1.6909	1.54036	0.101611	0.333586	0.269996	ALX4/BCL2/ID2/ADA/TP63/PDGFRA/COBL/RARRES2	8
GO:0002526	acute inflammatory response	5/557	62/13892	0.0806452	2.01135	1.63111	0.102345	0.334089	0.270403	TNFSF4/NUPR1/FN1/CNR1/PIK3CG	5
GO:0050818	regulation of coagulation	5/557	62/13892	0.0806452	2.01135	1.63111	0.102345	0.334089	0.270403	ADAMTS18/EMILIN2/FAP/SERPINE2/PDGFRA	5
GO:1902475	L-alpha-amino acid transmembrane transport	5/557	62/13892	0.0806452	2.01135	1.63111	0.102345	0.334089	0.270403	KCNJ10/SLC1A2/SLC43A1/SLC43A2/SLC38A11	5
GO:0071774	response to fibroblast growth factor	7/557	99/13892	0.0707071	1.76349	1.55807	0.102471	0.334089	0.270403	KCNC1/POSTN/NGFR/NOG/SPRY1/FGF18/EGR3	7
GO:0001837	epithelial to mesenchymal transition	10/557	158/13892	0.0632911	1.57853	1.4947	0.103289	0.336177	0.272093	AGT/BMP4/NOG/HPN/SNAI1/BMP7/IL17RD/SPRY1/HEY2/HAS2	10
GO:0045859	regulation of protein kinase activity	19/557	347/13892	0.054755	1.36563	1.40967	0.105276	0.341712	0.276573	SFN/CHI3L1/AGT/NOX4/PTPRO/LRRK2/CEMIP/C5AR1/EREG/PDE5A/CSF1R/FGF18/TTBK1/PKIB/PIK3CG/ARHGEF5/DEPTOR/TNFSF15/TENM1	19
GO:0014074	response to purine-containing compound	8/557	119/13892	0.0672269	1.67669	1.51512	0.105351	0.341712	0.276573	WT1/PDE2A/PDE3A/ADA/PCK1/CDO1/AQP1/PIK3CG	8
GO:0030324	lung development	11/557	179/13892	0.0614525	1.53267	1.46595	0.105734	0.342367	0.277103	CHI3L1/RBP4/MMP14/BMP4/NOG/ADA/WNT7B/PDGFRA/SPRY1/FGF18/GPC3	11
GO:0034109	homotypic cell-cell adhesion	6/557	81/13892	0.0740741	1.84746	1.56332	0.10608	0.342902	0.277536	PRKCQ/ADAMTS18/EMILIN2/SERPINE2/PDGFRA/PIK3CG	6
GO:1903530	regulation of secretion by cell	23/557	435/13892	0.0528736	1.31871	1.38025	0.107504	0.346435	0.280396	AGT/SNCG/RBP4/SYT12/ANO1/DRD2/LRRK2/STXBP6/MCTP2/NOS2/HAP1/TSPOAP1/PRKCG/IL11/RSAD2/ECRG4/SNAP25/RAC2/CADPS/FOXL2/SNCAIP/CNR1/RAB11FIP1	23
GO:0042246	tissue regeneration	5/557	63/13892	0.0793651	1.97942	1.59237	0.107723	0.346435	0.280396	LGR6/POSTN/KLK6/LARGE1/GAP43	5
GO:1904888	cranial skeletal system development	5/557	63/13892	0.0793651	1.97942	1.59237	0.107723	0.346435	0.280396	MMP14/BMP4/NOG/TP63/PDGFRA	5
GO:0051259	protein complex oligomerization	13/557	221/13892	0.0588235	1.4671	1.43056	0.108129	0.347149	0.280974	VWA1/KCND3/KCNC1/SLC1A2/BEST1/NLRP1/RNF112/ACACA/ARHGAP27/PRND/TP63/BASP1/GRIA3	13
GO:0071559	response to transforming growth factor beta	14/557	242/13892	0.0578512	1.44285	1.42036	0.108448	0.347533	0.281285	RUNX3/ACTA2/SOX6/PDE2A/PDE3A/POSTN/GDF15/LTBP1/GDF5/IL17RD/NPNT/SPRY1/FBN2/PTPRK	14
GO:0045216	cell-cell junction organization	11/557	180/13892	0.0611111	1.52416	1.44659	0.108799	0.347533	0.281285	AGT/PKP3/PTPRO/CLDN9/CDH20/CDH7/LIMS2/SNAI1/CDH6/CSF1R/MTSS1	11
GO:0050870	positive regulation of T cell activation	11/557	180/13892	0.0611111	1.52416	1.44659	0.108799	0.347533	0.281285	PRKCZ/RUNX3/CD1D/TNFSF4/PRKCQ/SOCS1/EBI3/ADA/PCK1/ICOSLG/EGR3	11
GO:0042060	wound healing	19/557	349/13892	0.0544413	1.35781	1.38357	0.109613	0.349541	0.28291	AJAP1/CD34/PRKCQ/ANXA8/ANO5/ADAMTS18/NOG/EMILIN2/FAP/FN1/SERPINE2/FBLN1/DGKG/PDGFRA/EREG/ARHGAP24/F13A1/AQP1/PIK3CG	19
GO:0044272	sulfur compound biosynthetic process	10/557	160/13892	0.0625	1.5588	1.45293	0.109799	0.349546	0.282914	FMO3/SLC1A2/CHST1/HS3ST2/ACACA/LOC102724560/GGT5/NDST4/NDST3/CDO1	10
GO:0030307	positive regulation of cell growth	9/557	140/13892	0.0642857	1.60333	1.46635	0.11004	0.349725	0.283058	SFN/MFSD2A/MMP14/KRT17/BCL2/HPN/FN1/SEMA5A/CPNE5	9
GO:1902106	negative regulation of leukocyte differentiation	6/557	82/13892	0.0731707	1.82493	1.53118	0.11082	0.351321	0.28435	RUNX3/TNFSF4/BMP4/SOCS1/ID2/TNFRSF11B	6
GO:0007389	pattern specification process	21/557	393/13892	0.0534351	1.33271	1.36745	0.110914	0.351321	0.28435	EGR2/TLL2/WT1/ALX4/BMP4/NOG/OSR1/SNAI1/BMP7/SOX18/WNT7B/TP63/SPRY1/BASP1/FST/HEY2/COBL/FEZF1/LMX1B/CHRDL1/GPC3	21
GO:0007596	blood coagulation	11/557	181/13892	0.0607735	1.51574	1.42735	0.111916	0.353903	0.28644	PRKCQ/ANXA8/ADAMTS18/EMILIN2/FAP/SERPINE2/FBLN1/DGKG/PDGFRA/F13A1/PIK3CG	11
GO:0003158	endothelium development	8/557	121/13892	0.0661157	1.64898	1.46533	0.113056	0.355108	0.287415	TIE1/GSTM3/CD34/PDE2A/BMP4/XDH/SOX18/HEY2	8
GO:0031960	response to corticosteroid	8/557	121/13892	0.0661157	1.64898	1.46533	0.113056	0.355108	0.287415	BCL2/PCK1/WNT7B/CDO1/SLIT3/AQP1/NEFL/PAPPA	8
GO:0021953	central nervous system neuron differentiation	10/557	161/13892	0.0621118	1.54912	1.43226	0.11314	0.355108	0.287415	DRD2/FAIM2/EPHB1/CSF1R/DRD1/SEMA3E/PLXNA4/MNX1/NTRK2/ZC4H2	10
GO:0051260	protein homooligomerization	10/557	161/13892	0.0621118	1.54912	1.43226	0.11314	0.355108	0.287415	VWA1/KCND3/KCNC1/SLC1A2/NLRP1/RNF112/ACACA/PRND/BASP1/GRIA3	10
GO:0050886	endocrine process	5/557	64/13892	0.078125	1.9485	1.55433	0.113236	0.355108	0.287415	AGT/ECRG4/FOXL2/AQP1/RAB11FIP1	5
GO:0009266	response to temperature stimulus	9/557	141/13892	0.0638298	1.59196	1.44389	0.113637	0.355773	0.287953	CASQ1/HSPA6/ANO1/TRPV3/NGFR/SLC52A3/EPHB1/GRIK2/PCSK1N	9
GO:0033002	muscle cell proliferation	11/557	182/13892	0.0604396	1.50741	1.40823	0.115084	0.358775	0.290383	KCNK2/RBP4/BMP4/NOG/NOTCH3/ID2/MMP9/EPHB1/EREG/HEY2/ELN	11
GO:0045446	endothelial cell differentiation	7/557	102/13892	0.0686275	1.71162	1.47423	0.115165	0.358775	0.290383	TIE1/GSTM3/PDE2A/BMP4/XDH/SOX18/HEY2	7
GO:0071675	regulation of mononuclear cell migration	7/557	102/13892	0.0686275	1.71162	1.47423	0.115165	0.358775	0.290383	PADI2/MMP14/C5AR1/JAM2/CSF1R/RIPOR2/RARRES2	7
GO:0015850	organic hydroxy compound transport	12/557	203/13892	0.0591133	1.47433	1.39136	0.116167	0.36071	0.29195	AGT/SNCG/RBP4/DRD2/LRP1/ATP8B1/ECRG4/DRD1/CNR1/AQP1/ABCB4/GPM6B	12
GO:2001234	negative regulation of apoptotic signaling pathway	12/557	203/13892	0.0591133	1.47433	1.39136	0.116167	0.36071	0.29195	LRRK2/COL2A1/FAIM2/BMP4/BDKRB2/NOG/BCL2/ACKR3/MMP9/SNAI1/CSF2/NME5	12
GO:0030323	respiratory tube development	11/557	183/13892	0.0601093	1.49917	1.38922	0.118302	0.365872	0.296128	CHI3L1/RBP4/MMP14/BMP4/NOG/ADA/WNT7B/PDGFRA/SPRY1/FGF18/GPC3	11
GO:0051402	neuron apoptotic process	15/557	267/13892	0.0561798	1.40117	1.35272	0.118727	0.365872	0.296128	FAIM2/ST8SIA2/NUPR1/NLRP1/NGFR/BCL2/PRKCG/GDF5/TP63/PCDHGC5/GRIK2/SEMA3E/PTPRZ1/NEFL/NTRK2	15
GO:0050830	defense response to Gram-positive bacterium	5/557	65/13892	0.0769231	1.91852	1.51698	0.118882	0.365872	0.296128	MMP7/ACP5/C5AR1/H2BC11/RARRES2	5
GO:0086001	cardiac muscle cell action potential	5/557	65/13892	0.0769231	1.91852	1.51698	0.118882	0.365872	0.296128	KCND3/SCN4B/CACNA1C/KCNJ3/CACNA1D	5
GO:0022604	regulation of cell morphogenesis	13/557	225/13892	0.0577778	1.44102	1.36305	0.119507	0.365872	0.296128	MFSD2A/RHOU/CUX2/SYNE3/HPN/MYH14/FN1/PARVB/CSF1R/CPNE5/SEMA3E/PLXNA4/LPAR1	13
GO:0099003	vesicle-mediated transport in synapse	13/557	225/13892	0.0577778	1.44102	1.36305	0.119507	0.365872	0.296128	SNCG/CALY/SYT12/LRRK2/PCDH17/SH3GL3/PRKCG/SNAP25/SYNDIG1/ERC2/CADPS/NSG1/LPAR1	13
GO:0002821	positive regulation of adaptive immune response	7/557	103/13892	0.0679612	1.695	1.44689	0.119571	0.365872	0.296128	PRKCZ/CD1D/TNFSF4/PRKCQ/RSAD2/ADA/RAET1L	7
GO:0007498	mesoderm development	7/557	103/13892	0.0679612	1.695	1.44689	0.119571	0.365872	0.296128	TIE1/BMP4/NOG/OSR1/SNAI1/BMP7/TP63	7
GO:0072089	stem cell proliferation	7/557	103/13892	0.0679612	1.695	1.44689	0.119571	0.365872	0.296128	SFN/CD34/RNF43/SOX18/FBLN1/WNT7B/TP63	7
GO:0021954	central nervous system neuron development	6/557	84/13892	0.0714286	1.78148	1.46822	0.120618	0.367886	0.297757	DRD2/EPHB1/DRD1/SEMA3E/PLXNA4/NTRK2	6
GO:0043279	response to alkaloid	6/557	84/13892	0.0714286	1.78148	1.46822	0.120618	0.367886	0.297757	SLC1A2/DRD2/ST8SIA2/PRKCG/DRD1/CNR1	6
GO:0051147	regulation of muscle cell differentiation	8/557	123/13892	0.0650407	1.62216	1.41646	0.121058	0.368633	0.298362	SOX6/MMP14/BMP4/BCL2/ID2/EREG/HEY2/PLPP7	8
GO:0060348	bone development	11/557	184/13892	0.0597826	1.49102	1.37032	0.121571	0.3696	0.299145	COL13A1/COL2A1/MMP14/BMP4/SIGLEC15/ACP5/LOC102724560/LARGE1/RANBP3L/FGF18/HAS2	11
GO:0043549	regulation of kinase activity	20/557	377/13892	0.0530504	1.32312	1.29993	0.123669	0.375111	0.303605	SFN/CHI3L1/AGT/NOX4/PTPRO/LRRK2/CEMIP/C5AR1/LDB2/EREG/PDE5A/CSF1R/FGF18/TTBK1/PKIB/PIK3CG/ARHGEF5/DEPTOR/TNFSF15/TENM1	20
GO:0090066	regulation of anatomical structure size	22/557	421/13892	0.0522565	1.30332	1.29162	0.123846	0.375111	0.303605	KANK4/AGT/ACTA2/HTR7/LRRK2/BDKRB2/FMN1/SEMA6D/FN1/LOC102724560/WNT7B/SEMA5A/DRD1/AQP1/ELN/PLXNA4/TBXAS1/NEFL/DEPTOR/TMOD1/WNK3/TENM1	22
GO:0048844	artery morphogenesis	5/557	66/13892	0.0757576	1.88945	1.48028	0.124659	0.375111	0.303605	LRP1/BMP4/NOG/NOTCH3/HEY2	5
GO:0060411	cardiac septum morphogenesis	5/557	66/13892	0.0757576	1.88945	1.48028	0.124659	0.375111	0.303605	BMP4/NOG/BMP7/SLIT3/HEY2	5
GO:0002064	epithelial cell development	11/557	185/13892	0.0594595	1.48296	1.35153	0.12489	0.375111	0.303605	SFN/GSTM3/ACTA2/PDE2A/WNT5B/BMP4/SOX18/WNT7B/TP63/ROS1/TMOD1	11
GO:0050817	coagulation	11/557	185/13892	0.0594595	1.48296	1.35153	0.12489	0.375111	0.303605	PRKCQ/ANXA8/ADAMTS18/EMILIN2/FAP/SERPINE2/FBLN1/DGKG/PDGFRA/F13A1/PIK3CG	11
GO:1901654	response to ketone	11/557	185/13892	0.0594595	1.48296	1.35153	0.12489	0.375111	0.303605	TNFSF4/POSTN/PTGER2/ACACA/PCK1/SLIT3/AQP1/ADCY1/ABCB4/NEFL/PAPPA	11
GO:0035148	tube formation	8/557	124/13892	0.0645161	1.60908	1.39235	0.125169	0.375111	0.303605	BMP4/SPINT1/NOG/OSR1/BMP7/CECR2/COBL/CTHRC1	8
GO:0051048	negative regulation of secretion	8/557	124/13892	0.0645161	1.60908	1.39235	0.125169	0.375111	0.303605	DRD2/STXBP6/IL11/RSAD2/ADA/CNR1/RAB11FIP1/WNK3	8
GO:0098659	inorganic cation import across plasma membrane	6/557	85/13892	0.0705882	1.76052	1.43738	0.125673	0.375431	0.303864	KCNJ10/CACNA1C/TRPV3/KCNJ3/CACNA1D/KCNK5	6
GO:0099587	inorganic ion import across plasma membrane	6/557	85/13892	0.0705882	1.76052	1.43738	0.125673	0.375431	0.303864	KCNJ10/CACNA1C/TRPV3/KCNJ3/CACNA1D/KCNK5	6
GO:0050679	positive regulation of epithelial cell proliferation	10/557	165/13892	0.0606061	1.51156	1.35098	0.12707	0.379006	0.306758	BMP4/NOG/HPN/C5AR1/OSR1/TP63/SEMA5A/THBS4/EGR3/HAS2	10
GO:0006022	aminoglycan metabolic process	7/557	105/13892	0.0666667	1.66272	1.39311	0.128641	0.383086	0.31006	CHI3L1/CHST1/CEMIP/HS3ST2/NDST4/NDST3/HAS2	7
GO:2000377	regulation of reactive oxygen species metabolic process	8/557	125/13892	0.064	1.59621	1.36846	0.129352	0.3846	0.311285	AGT/LRRK2/FBLN5/BCL2/ACP5/XDH/BMP7/RAC2	8
GO:0014855	striated muscle cell proliferation	5/557	67/13892	0.0746269	1.86125	1.44422	0.130562	0.38698	0.313211	KCNK2/RBP4/NOG/EPHB1/HEY2	5
GO:0070227	lymphocyte apoptotic process	5/557	67/13892	0.0746269	1.86125	1.44422	0.130562	0.38698	0.313211	PRKCQ/BMP4/BCL2/ADA/IDO1	5
GO:0018958	phenol-containing compound metabolic process	6/557	86/13892	0.0697674	1.74005	1.40694	0.130829	0.387165	0.313361	DRD2/ALDH2/BCL2/HPN/SNCAIP/DRD1	6
GO:0003007	heart morphogenesis	13/557	229/13892	0.0567686	1.41585	1.29682	0.131551	0.388692	0.314597	RBP4/COL2A1/BMP4/NOG/SNAI1/BMP7/SOX18/SPRY1/NPY1R/SLIT3/HEY2/ELN/HAS2	13
GO:0003018	vascular process in circulatory system	12/557	208/13892	0.0576923	1.43889	1.3034	0.131899	0.389112	0.314937	MFSD2A/AGT/ACTA2/HTR7/SLC1A2/PDE2A/PDE3A/LRP1/BDKRB2/LOC102724560/DRD1/TBXAS1	12
GO:0035265	organ growth	9/557	146/13892	0.0616438	1.53744	1.33419	0.132575	0.390498	0.316059	KCNK2/RBP4/WT1/DUSP6/NOG/BCL2/BASP1/HEY2/COL14A1	9
GO:0043393	regulation of protein binding	7/557	106/13892	0.0660377	1.64703	1.36665	0.133302	0.392028	0.317297	LRRK2/LRP1/BMP4/NOG/SLPI/MMP9/TTBK1	7
GO:0007599	hemostasis	11/557	188/13892	0.0585106	1.4593	1.29583	0.135146	0.39676	0.321128	PRKCQ/ANXA8/ADAMTS18/EMILIN2/FAP/SERPINE2/FBLN1/DGKG/PDGFRA/F13A1/PIK3CG	11
GO:0010631	epithelial cell migration	6/557	87/13892	0.0689655	1.72005	1.3769	0.136085	0.39676	0.321128	KRT16/MMP9/SNAI1/FAT2/GDF6/HAS2	6
GO:0090132	epithelium migration	6/557	87/13892	0.0689655	1.72005	1.3769	0.136085	0.39676	0.321128	KRT16/MMP9/SNAI1/FAT2/GDF6/HAS2	6
GO:0003281	ventricular septum development	5/557	68/13892	0.0735294	1.83388	1.40876	0.13659	0.39676	0.321128	PDE2A/BMP4/NOG/SLIT3/HEY2	5
GO:0051153	regulation of striated muscle cell differentiation	5/557	68/13892	0.0735294	1.83388	1.40876	0.13659	0.39676	0.321128	SOX6/MMP14/BMP4/BCL2/PLPP7	5
GO:0071677	positive regulation of mononuclear cell migration	5/557	68/13892	0.0735294	1.83388	1.40876	0.13659	0.39676	0.321128	MMP14/C5AR1/JAM2/CSF1R/RARRES2	5
GO:1902893	regulation of miRNA transcription	5/557	68/13892	0.0735294	1.83388	1.40876	0.13659	0.39676	0.321128	AGT/WT1/BMP4/NGFR/NOTCH3	5
GO:2000106	regulation of leukocyte apoptotic process	5/557	68/13892	0.0735294	1.83388	1.40876	0.13659	0.39676	0.321128	PRKCQ/BMP4/BCL2/ADA/IDO1	5
GO:0007043	cell-cell junction assembly	8/557	127/13892	0.0629921	1.57107	1.3213	0.137932	0.39854	0.322568	AGT/PKP3/PTPRO/CLDN9/CDH20/CDH7/SNAI1/CDH6	8
GO:0010811	positive regulation of cell-substrate adhesion	7/557	107/13892	0.0654206	1.63164	1.34046	0.138045	0.39854	0.322568	PRKCZ/FMN1/LIMS2/FN1/FBLN1/NPNT/HAS2	7
GO:0010927	cellular component assembly involved in morphogenesis	7/557	107/13892	0.0654206	1.63164	1.34046	0.138045	0.39854	0.322568	MYOM3/CASQ1/CNTN1/KRT19/PDGFRA/FLNC/TMOD1	7
GO:0032989	cellular anatomical entity morphogenesis	7/557	107/13892	0.0654206	1.63164	1.34046	0.138045	0.39854	0.322568	MYOM3/CASQ1/CNTN1/KRT19/PDGFRA/FLNC/TMOD1	7
GO:0001836	release of cytochrome c from mitochondria	4/557	50/13892	0.08	1.99526	1.44085	0.139651	0.400464	0.324125	SFN/IFI27L2/BCL2/MMP9	4
GO:0007566	embryo implantation	4/557	50/13892	0.08	1.99526	1.44085	0.139651	0.400464	0.324125	TPPP3/MMP9/FBLN1/FBN2	4
GO:0031102	neuron projection regeneration	4/557	50/13892	0.08	1.99526	1.44085	0.139651	0.400464	0.324125	GFAP/BCL2/GAP43/NEFL	4
GO:1902895	positive regulation of miRNA transcription	4/557	50/13892	0.08	1.99526	1.44085	0.139651	0.400464	0.324125	AGT/WT1/NGFR/NOTCH3	4
GO:0002237	response to molecule of bacterial origin	14/557	253/13892	0.055336	1.38012	1.24706	0.139771	0.400464	0.324125	TNFSF4/PTGER2/NOS2/ACP5/C5AR1/SLPI/MMP9/PCK1/SPON2/CD180/CSF2/C4B/CNR1/IDO1	14
GO:1903707	negative regulation of hemopoiesis	6/557	88/13892	0.0681818	1.70051	1.34725	0.141439	0.402863	0.326066	RUNX3/TNFSF4/BMP4/SOCS1/ID2/TNFRSF11B	6
GO:0051648	vesicle localization	12/557	211/13892	0.056872	1.41843	1.25171	0.141875	0.402863	0.326066	PRKCZ/LRRK2/BICDL1/PCDH17/HAP1/AP1M2/SNAP25/SYNDIG1/CADPS/PIK3CG/GPR143/SHROOM2	12
GO:0097305	response to alcohol	12/557	211/13892	0.056872	1.41843	1.25171	0.141875	0.402863	0.326066	TNFSF4/DRD2/PTGER2/ACACA/PCK1/MLC1/CDO1/SLIT3/CNR1/ADCY1/TBXAS1/NEFL	12
GO:0099504	synaptic vesicle cycle	11/557	190/13892	0.0578947	1.44394	1.25923	0.142227	0.402863	0.326066	SNCG/SYT12/LRRK2/PCDH17/SH3GL3/PRKCG/SNAP25/SYNDIG1/ERC2/CADPS/LPAR1	11
GO:0007266	Rho protein signal transduction	8/557	128/13892	0.0625	1.5588	1.29803	0.142327	0.402863	0.326066	RHOU/ARHGAP20/LRRK2/MCF2L/ARHGAP27/NGFR/RIPOR2/LPAR1	8
GO:0001960	negative regulation of cytokine-mediated signaling pathway	5/557	69/13892	0.0724638	1.8073	1.37391	0.142738	0.402863	0.326066	PADI2/CCDC3/SLIT3/H2BC11/TNFRSF11B	5
GO:0002709	regulation of T cell mediated immunity	5/557	69/13892	0.0724638	1.8073	1.37391	0.142738	0.402863	0.326066	PRKCZ/CD1D/TNFSF4/RSAD2/RAET1L	5
GO:0032411	positive regulation of transporter activity	5/557	69/13892	0.0724638	1.8073	1.37391	0.142738	0.402863	0.326066	CASQ1/STAC2/HAP1/WNK2/WNK3	5
GO:0061614	miRNA transcription	5/557	69/13892	0.0724638	1.8073	1.37391	0.142738	0.402863	0.326066	AGT/WT1/BMP4/NGFR/NOTCH3	5
GO:1990266	neutrophil migration	5/557	69/13892	0.0724638	1.8073	1.37391	0.142738	0.402863	0.326066	C5AR1/RAC2/THBS4/RIPOR2/PIK3CG	5
GO:0006816	calcium ion transport	17/557	320/13892	0.053125	1.32498	1.202	0.145468	0.409956	0.331808	CASQ1/BEST1/DRD2/CACNA1C/CEMIP/TRPV3/STAC2/HAP1/BCL2/GRIN3B/TMEM37/CACNA1D/CHRNA9/DRD1/PIK3CG/WNK3/CLIC2	17
GO:0009308	amine metabolic process	6/557	89/13892	0.0674157	1.6814	1.31798	0.146889	0.412575	0.333928	DRD2/ALDH2/SULT1C2/SNCAIP/DRD1/IDO1	6
GO:0001738	morphogenesis of a polarized epithelium	4/557	51/13892	0.0784314	1.95614	1.39804	0.147052	0.412575	0.333928	AJAP1/TP63/CTHRC1/ASTN2	4
GO:0034204	lipid translocation	4/557	51/13892	0.0784314	1.95614	1.39804	0.147052	0.412575	0.333928	MFSD2A/ATP8A2/ATP8B1/ABCB4	4
GO:0035150	regulation of tube size	7/557	109/13892	0.0642202	1.6017	1.2889	0.147775	0.412766	0.334082	AGT/ACTA2/HTR7/BDKRB2/LOC102724560/DRD1/TBXAS1	7
GO:0035296	regulation of tube diameter	7/557	109/13892	0.0642202	1.6017	1.2889	0.147775	0.412766	0.334082	AGT/ACTA2/HTR7/BDKRB2/LOC102724560/DRD1/TBXAS1	7
GO:0097746	blood vessel diameter maintenance	7/557	109/13892	0.0642202	1.6017	1.2889	0.147775	0.412766	0.334082	AGT/ACTA2/HTR7/BDKRB2/LOC102724560/DRD1/TBXAS1	7
GO:0048678	response to axon injury	5/557	70/13892	0.0714286	1.78148	1.33962	0.149004	0.414974	0.335869	KCNK2/DRD2/BCL2/GAP43/NEFL	5
GO:0055017	cardiac muscle tissue growth	5/557	70/13892	0.0714286	1.78148	1.33962	0.149004	0.414974	0.335869	KCNK2/RBP4/NOG/HEY2/COL14A1	5
GO:0009952	anterior/posterior pattern specification	10/557	171/13892	0.0584795	1.45852	1.233	0.149618	0.41607	0.336756	WT1/ALX4/BMP4/NOG/OSR1/BASP1/HEY2/COBL/FEZF1/GPC3	10
GO:0051258	protein polymerization	14/557	257/13892	0.0544747	1.35864	1.18603	0.152284	0.422861	0.342253	KANK4/CASQ1/SLAIN1/TUBGCP5/FMN1/TPPP3/EML2/TTBK1/COBL/ELN/NEFL/STMN2/TMOD1/TENM1	14
GO:0001936	regulation of endothelial cell proliferation	7/557	110/13892	0.0636364	1.58714	1.26351	0.152758	0.422937	0.342314	TIE1/BMP4/NGFR/XDH/SEMA5A/THBS4/EGR3	7
GO:0030168	platelet activation	7/557	110/13892	0.0636364	1.58714	1.26351	0.152758	0.422937	0.342314	PRKCQ/ADAMTS18/EMILIN2/SERPINE2/DGKG/PDGFRA/PIK3CG	7
GO:0071560	cellular response to transforming growth factor beta stimulus	13/557	236/13892	0.0550847	1.37386	1.18385	0.154188	0.42617	0.344931	ACTA2/SOX6/PDE2A/PDE3A/POSTN/GDF15/LTBP1/GDF5/IL17RD/NPNT/SPRY1/FBN2/PTPRK	13
GO:0007193	adenylate cyclase-inhibiting G protein-coupled receptor signaling pathway	4/557	52/13892	0.0769231	1.91852	1.35619	0.154602	0.42617	0.344931	PDE2A/DRD2/NPY1R/LPAR1	4
GO:0071470	cellular response to osmotic stress	4/557	52/13892	0.0769231	1.91852	1.35619	0.154602	0.42617	0.344931	BDKRB2/PCK1/AQP1/WNK3	4
GO:0006576	biogenic amine metabolic process	5/557	71/13892	0.0704225	1.75639	1.30588	0.155385	0.427083	0.34567	DRD2/ALDH2/SNCAIP/DRD1/IDO1	5
GO:0050772	positive regulation of axonogenesis	5/557	71/13892	0.0704225	1.75639	1.30588	0.155385	0.427083	0.34567	FN1/SEMA5A/PLXNA4/NEFL/NTRK2	5
GO:0016358	dendrite development	12/557	215/13892	0.055814	1.39204	1.18401	0.155786	0.427565	0.34606	MFSD2A/IGSF9/LRRK2/CUX2/BMP7/EPHB1/DGKG/CTNND2/HECW1/COBL/LPAR1/ZDHHC15	12
GO:0046883	regulation of hormone secretion	11/557	194/13892	0.056701	1.41417	1.18726	0.156965	0.430174	0.348172	AGT/RBP4/ANO1/DRD2/NOS2/IL11/ECRG4/SNAP25/FOXL2/CNR1/RAB11FIP1	11
GO:0034446	substrate adhesion-dependent cell spreading	6/557	91/13892	0.0659341	1.64445	1.26052	0.158069	0.432574	0.350114	POSTN/LIMS2/FN1/PARVB/FBLN1/HAS2	6
GO:0007178	cell surface receptor protein serine/threonine kinase signaling pathway	17/557	325/13892	0.0523077	1.30459	1.13558	0.159715	0.436447	0.353249	LRP1/BMP4/NOG/ARK2C/GDF15/LTBP1/GDF5/BMP7/IL17RD/NPNT/SPRY1/FST/FBN2/PTPRK/GDF6/CHRDL1/GPC3	17
GO:0071456	cellular response to hypoxia	8/557	132/13892	0.0606061	1.51156	1.2069	0.160585	0.43756	0.35415	KCNK2/DRD2/BCL2/KCNK3/BMP7/PCK1/LOC102724560/AQP1	8
GO:0099175	regulation of postsynapse organization	8/557	132/13892	0.0606061	1.51156	1.2069	0.160585	0.43756	0.35415	PLPPR4/NRXN2/LRRK2/CUX2/SYNDIG1/LRRTM2/ROR2/ZDHHC15	8
GO:0071396	cellular response to lipid	24/557	482/13892	0.0497925	1.24186	1.10453	0.161359	0.4378	0.354344	PADI2/ID3/TNFSF4/KCNK2/DRD2/WNT5B/PDE3A/PTGER2/NOS2/ACACA/OSR1/MMP9/PCK1/WNT7B/MLC1/TP63/SPON2/NR3C2/CD180/CSF2/AQP1/ADCY1/ABCB4/LPAR1	24
GO:0071453	cellular response to oxygen levels	9/557	153/13892	0.0588235	1.4671	1.18735	0.161663	0.4378	0.354344	KCNK2/DRD2/BCL2/KCNK3/BMP7/PCK1/LOC102724560/AQP1/LPAR1	9
GO:0003300	cardiac muscle hypertrophy	5/557	72/13892	0.0694444	1.732	1.27268	0.161877	0.4378	0.354344	AGT/PDE9A/PDE5A/HEY2/COL14A1	5
GO:0006942	regulation of striated muscle contraction	5/557	72/13892	0.0694444	1.732	1.27268	0.161877	0.4378	0.354344	CASQ1/CACNA1C/PDE5A/PIK3CG/CLIC2	5
GO:1903035	negative regulation of response to wounding	5/557	72/13892	0.0694444	1.732	1.27268	0.161877	0.4378	0.354344	AJAP1/ADAMTS18/FAP/SERPINE2/PDGFRA	5
GO:0003229	ventricular cardiac muscle tissue development	4/557	53/13892	0.0754717	1.88232	1.31526	0.162294	0.4378	0.354344	NOG/ID2/HEY2/COL14A1	4
GO:0031341	regulation of cell killing	4/557	53/13892	0.0754717	1.88232	1.31526	0.162294	0.4378	0.354344	CD1D/CFH/NOS2/RAET1L	4
GO:0043523	regulation of neuron apoptotic process	12/557	217/13892	0.0552995	1.37921	1.15066	0.162997	0.439071	0.355373	FAIM2/ST8SIA2/NUPR1/BCL2/PRKCG/GDF5/PCDHGC5/GRIK2/SEMA3E/PTPRZ1/NEFL/NTRK2	12
GO:0030217	T cell differentiation	13/557	239/13892	0.0543933	1.35661	1.13652	0.164479	0.441803	0.357584	PRKCZ/RUNX3/CD1D/TNFSF4/BMP4/SOCS1/TMEM98/BCL2/RSAD2/ADA/PCK1/SPINK5/EGR3	13
GO:1902105	regulation of leukocyte differentiation	13/557	239/13892	0.0543933	1.35661	1.13652	0.164479	0.441803	0.357584	PRKCZ/RUNX3/TNFSF4/MMP14/BMP4/SOCS1/ID2/ADA/PCK1/SPINK5/EGR3/TNFRSF11B/ROR2	13
GO:0001558	regulation of cell growth	18/557	350/13892	0.0514286	1.28267	1.09463	0.168016	0.450618	0.364719	SFN/MFSD2A/AGT/PRKCQ/WT1/MMP14/SEMA6D/KRT17/BCL2/HPN/FN1/SERPINE2/SEMA5A/SLIT3/CPNE5/ROS1/PLXNA4/COL14A1	18
GO:0014897	striated muscle hypertrophy	5/557	73/13892	0.0684932	1.70827	1.24	0.168475	0.450618	0.364719	AGT/PDE9A/PDE5A/HEY2/COL14A1	5
GO:0060761	negative regulation of response to cytokine stimulus	5/557	73/13892	0.0684932	1.70827	1.24	0.168475	0.450618	0.364719	PADI2/CCDC3/SLIT3/H2BC11/TNFRSF11B	5
GO:0141091	transforming growth factor beta receptor superfamily signaling pathway	16/557	306/13892	0.0522876	1.30409	1.0993	0.168967	0.451192	0.365183	BMP4/NOG/ARK2C/GDF15/LTBP1/GDF5/BMP7/IL17RD/NPNT/SPRY1/FST/FBN2/PTPRK/GDF6/CHRDL1/GPC3	16
GO:0060996	dendritic spine development	6/557	93/13892	0.0645161	1.60908	1.20445	0.169607	0.451192	0.365183	LRRK2/CUX2/EPHB1/CTNND2/LPAR1/ZDHHC15	6
GO:0006919	activation of cysteine-type endopeptidase activity involved in apoptotic process	4/557	54/13892	0.0740741	1.84746	1.2752	0.170122	0.451192	0.365183	NLRP1/NGFR/XDH/TNFSF15	4
GO:0010718	positive regulation of epithelial to mesenchymal transition	4/557	54/13892	0.0740741	1.84746	1.2752	0.170122	0.451192	0.365183	AGT/BMP4/SNAI1/BMP7	4
GO:0019233	sensory perception of pain	4/557	54/13892	0.0740741	1.84746	1.2752	0.170122	0.451192	0.365183	ANO1/EPHB1/NPY1R/AQP1	4
GO:0042733	embryonic digit morphogenesis	4/557	54/13892	0.0740741	1.84746	1.2752	0.170122	0.451192	0.365183	ALX4/BMP4/NOG/OSR1	4
GO:0051251	positive regulation of lymphocyte activation	13/557	241/13892	0.0539419	1.34535	1.10531	0.171529	0.454288	0.367689	PRKCZ/RUNX3/CD1D/TNFSF4/PRKCQ/MMP14/SOCS1/BCL2/EBI3/ADA/PCK1/ICOSLG/EGR3	13
GO:0045766	positive regulation of angiogenesis	8/557	135/13892	0.0592593	1.47797	1.14052	0.174961	0.460303	0.372557	TIE1/CHI3L1/CD34/EMILIN2/C5AR1/SEMA5A/FGF18/AQP1	8
GO:0014896	muscle hypertrophy	5/557	74/13892	0.0675676	1.68519	1.20781	0.175178	0.460303	0.372557	AGT/PDE9A/PDE5A/HEY2/COL14A1	5
GO:0035282	segmentation	5/557	74/13892	0.0675676	1.68519	1.20781	0.175178	0.460303	0.372557	EGR2/WT1/OSR1/BASP1/COBL	5
GO:0002250	adaptive immune response	16/557	308/13892	0.0519481	1.29562	1.07226	0.175269	0.460303	0.372557	PRKCZ/CD1D/TNFSF4/PRKCQ/C1S/C1R/TRDC/TMEM98/EBI3/RSAD2/ADA/ICOSLG/ERAP2/C4B/RAET1L/PIK3CG	16
GO:0002367	cytokine production involved in immune response	6/557	94/13892	0.0638298	1.59196	1.17692	0.175504	0.460303	0.372557	PRKCZ/TNFSF4/PKP3/ACP5/RSAD2/SPON2	6
GO:0002718	regulation of cytokine production involved in immune response	6/557	94/13892	0.0638298	1.59196	1.17692	0.175504	0.460303	0.372557	PRKCZ/TNFSF4/PKP3/ACP5/RSAD2/SPON2	6
GO:0044344	cellular response to fibroblast growth factor stimulus	6/557	94/13892	0.0638298	1.59196	1.17692	0.175504	0.460303	0.372557	POSTN/NGFR/NOG/SPRY1/FGF18/EGR3	6
GO:0051338	regulation of transferase activity	22/557	443/13892	0.0496614	1.23859	1.04307	0.177033	0.4632	0.374902	SFN/CHI3L1/AGT/NOX4/PTPRO/LRRK2/CEMIP/C5AR1/LDB2/EREG/PDE5A/CSF1R/FGF18/TTBK1/PKIB/PIK3CG/ARHGEF5/DEPTOR/TNFSF15/TENM1/MAGEA2B/MAGEA2	22
GO:0022029	telencephalon cell migration	4/557	55/13892	0.0727273	1.81387	1.23599	0.178079	0.4632	0.374902	DRD2/LRRK2/DRD1/POU3F2	4
GO:0032091	negative regulation of protein binding	4/557	55/13892	0.0727273	1.81387	1.23599	0.178079	0.4632	0.374902	LRRK2/NOG/SLPI/TTBK1	4
GO:0034332	adherens junction organization	4/557	55/13892	0.0727273	1.81387	1.23599	0.178079	0.4632	0.374902	CDH20/CDH7/CDH6/MTSS1	4
GO:0097035	regulation of membrane lipid distribution	4/557	55/13892	0.0727273	1.81387	1.23599	0.178079	0.4632	0.374902	MFSD2A/ATP8A2/ATP8B1/ABCB4	4
GO:1900024	regulation of substrate adhesion-dependent cell spreading	4/557	55/13892	0.0727273	1.81387	1.23599	0.178079	0.4632	0.374902	POSTN/LIMS2/FBLN1/HAS2	4
GO:0003002	regionalization	18/557	354/13892	0.0508475	1.26817	1.04457	0.17984	0.46714	0.378091	EGR2/TLL2/WT1/ALX4/BMP4/NOG/OSR1/SNAI1/SOX18/WNT7B/TP63/SPRY1/BASP1/HEY2/COBL/FEZF1/LMX1B/GPC3	18
GO:0051098	regulation of binding	11/557	200/13892	0.055	1.37174	1.08223	0.180447	0.468074	0.378847	LRRK2/LRP1/BMP4/NOG/SLPI/MMP9/RIPOR2/TTBK1/HEY2/ZC4H2/CLIC2	11
GO:0018107	peptidyl-threonine phosphorylation	5/557	75/13892	0.0666667	1.66272	1.17611	0.18198	0.470759	0.38102	CHI3L1/LRRK2/CEMIP/TTBK1/WNK3	5
GO:0021510	spinal cord development	5/557	75/13892	0.0666667	1.66272	1.17611	0.18198	0.470759	0.38102	SOX6/NOG/MNX1/NEFL/ZC4H2	5
GO:0032271	regulation of protein polymerization	10/557	179/13892	0.0558659	1.39334	1.08249	0.182591	0.471692	0.381775	KANK4/SLAIN1/FMN1/TPPP3/EML2/TTBK1/ELN/STMN2/TMOD1/TENM1	10
GO:0031623	receptor internalization	7/557	116/13892	0.0603448	1.50505	1.11634	0.184225	0.474618	0.384144	CALY/DRD2/LRP1/ACKR3/GTF2H2/LRRTM2/LPAR1	7
GO:0045807	positive regulation of endocytosis	7/557	116/13892	0.0603448	1.50505	1.11634	0.184225	0.474618	0.384144	CALY/DRD2/LRRK2/LRP1/PTX3/C4B/GPC3	7
GO:0010817	regulation of hormone levels	20/557	401/13892	0.0498753	1.24393	1.013	0.185867	0.477646	0.386594	AGT/RBP4/ANO1/DRD2/DHRS2/BCO1/NOS2/HPN/LHB/KLK6/IL11/ECRG4/SNAP25/FOXL2/PDGFRA/AFP/CNR1/AQP1/RAB11FIP1/PCSK1N	20
GO:0001523	retinoid metabolic process	4/557	56/13892	0.0714286	1.78148	1.19758	0.186158	0.477646	0.386594	RBP4/LRP1/BCO1/RARRES2	4
GO:0046626	regulation of insulin receptor signaling pathway	4/557	56/13892	0.0714286	1.78148	1.19758	0.186158	0.477646	0.386594	PRKCZ/PRKCQ/VWA2/SOCS1	4
GO:0032273	positive regulation of protein polymerization	5/557	76/13892	0.0657895	1.64084	1.14489	0.188879	0.483315	0.391183	SLAIN1/FMN1/TPPP3/TTBK1/TENM1	5
GO:0098869	cellular oxidant detoxification	5/557	76/13892	0.0657895	1.64084	1.14489	0.188879	0.483315	0.391183	FBLN5/BMP7/GPX3/IPCEF1/CLIC2	5
GO:1904018	positive regulation of vasculature development	8/557	138/13892	0.057971	1.44584	1.07573	0.189888	0.48524	0.392741	TIE1/CHI3L1/CD34/EMILIN2/C5AR1/SEMA5A/FGF18/AQP1	8
GO:0030203	glycosaminoglycan metabolic process	6/557	97/13892	0.0618557	1.54273	1.09624	0.193682	0.494269	0.400049	CHST1/CEMIP/HS3ST2/NDST4/NDST3/HAS2	6
GO:0035019	somatic stem cell population maintenance	4/557	57/13892	0.0701754	1.75023	1.15995	0.194354	0.494648	0.400355	NOG/BMP7/TP63/LDB2	4
GO:0070509	calcium ion import	4/557	57/13892	0.0701754	1.75023	1.15995	0.194354	0.494648	0.400355	CACNA1C/TRPV3/CACNA1D/WNK3	4
GO:0030098	lymphocyte differentiation	16/557	314/13892	0.0509554	1.27087	0.992202	0.194873	0.494908	0.400566	PRKCZ/RUNX3/CD1D/TNFSF4/MMP14/BMP4/SOCS1/TMEM98/BCL2/IL11/RSAD2/ID2/ADA/PCK1/SPINK5/EGR3	16
GO:0036294	cellular response to decreased oxygen levels	8/557	139/13892	0.057554	1.43544	1.05447	0.19498	0.494908	0.400566	KCNK2/DRD2/BCL2/KCNK3/BMP7/PCK1/LOC102724560/AQP1	8
GO:0120032	regulation of plasma membrane bounded cell projection assembly	10/557	182/13892	0.0549451	1.37037	1.0279	0.19575	0.495174	0.400781	PLPPR5/HAP1/ATP8B1/RAC2/GAP43/ARHGAP24/RIPOR2/COBL/LPAR1/TENM1	10
GO:0019882	antigen processing and presentation	5/557	77/13892	0.0649351	1.61953	1.11411	0.19587	0.495174	0.400781	CD1D/WDFY4/ERAP2/RAET1L/CTSV	5
GO:0097061	dendritic spine organization	5/557	77/13892	0.0649351	1.61953	1.11411	0.19587	0.495174	0.400781	LRRK2/CUX2/EPHB1/CTNND2/ZDHHC15	5
GO:1990748	cellular detoxification	6/557	98/13892	0.0612245	1.52698	1.06995	0.199895	0.504676	0.408471	GSTM3/FBLN5/BMP7/GPX3/IPCEF1/CLIC2	6
GO:0021885	forebrain cell migration	4/557	58/13892	0.0689655	1.72005	1.12306	0.202659	0.510291	0.413016	DRD2/LRRK2/DRD1/POU3F2	4
GO:0045665	negative regulation of neuron differentiation	4/557	58/13892	0.0689655	1.72005	1.12306	0.202659	0.510291	0.413016	NOTCH3/ZNF536/BMP7/SOX3	4
GO:0002697	regulation of immune effector process	14/557	272/13892	0.0514706	1.28372	0.965776	0.204182	0.513442	0.415567	PRKCZ/CD1D/TNFSF4/CFH/RBP4/PKP3/NOS2/ACP5/RSAD2/PCK1/RAC2/SPON2/SPINK5/RAET1L	14
GO:0060491	regulation of cell projection assembly	10/557	184/13892	0.0543478	1.35548	0.992041	0.204747	0.51418	0.416164	PLPPR5/HAP1/ATP8B1/RAC2/GAP43/ARHGAP24/RIPOR2/COBL/LPAR1/TENM1	10
GO:0002683	negative regulation of immune system process	19/557	385/13892	0.0493506	1.23084	0.938781	0.205773	0.515725	0.417414	PADI2/RUNX3/SFN/TNFSF4/DRD2/BMP4/SOCS1/ACP5/GDF15/ID2/FN1/ADA/PDE5A/SPINK5/RIPOR2/CNR1/GPNMB/IDO1/TNFRSF11B	19
GO:0008630	intrinsic apoptotic signaling pathway in response to DNA damage	6/557	99/13892	0.0606061	1.51156	1.04396	0.206181	0.515725	0.417414	SFN/NUPR1/BCL2/ACKR3/SNAI1/TP63	6
GO:2001056	positive regulation of cysteine-type endopeptidase activity	6/557	99/13892	0.0606061	1.51156	1.04396	0.206181	0.515725	0.417414	NLRP1/NGFR/XDH/FOXL2/TTBK1/TNFSF15	6
GO:0001764	neuron migration	9/557	163/13892	0.0552147	1.3771	0.989749	0.207947	0.51877	0.419879	DRD2/KIRREL3/DNER/LARGE1/DRD1/SEMA3E/FEZF1/NTRK2/ASTN2	9
GO:0002274	myeloid leukocyte activation	9/557	163/13892	0.0552147	1.3771	0.989749	0.207947	0.51877	0.419879	LRRK2/DHRS2/C5AR1/FN1/RAC2/CSF2/TTBK1/CNR1/PIK3CG	9
GO:0015807	L-amino acid transport	5/557	79/13892	0.0632911	1.57853	1.05388	0.210113	0.521055	0.421729	KCNJ10/SLC1A2/SLC43A1/SLC43A2/SLC38A11	5
GO:0048041	focal adhesion assembly	5/557	79/13892	0.0632911	1.57853	1.05388	0.210113	0.521055	0.421729	MMP14/FMN1/BCL2/PTPRK/GPM6B	5
GO:0048525	negative regulation of viral process	5/557	79/13892	0.0632911	1.57853	1.05388	0.210113	0.521055	0.421729	IFITM1/RSAD2/SLPI/FBLN1/PTX3	5
GO:0002700	regulation of production of molecular mediator of immune response	8/557	142/13892	0.056338	1.40511	0.991669	0.210586	0.521055	0.421729	PRKCZ/TNFSF4/RBP4/PKP3/ACP5/RSAD2/SPON2/SPINK5	8
GO:0034394	protein localization to cell surface	4/557	59/13892	0.0677966	1.6909	1.08688	0.211067	0.521055	0.421729	FBLN5/PTPRK/ASTN2/GPM6B	4
GO:0046513	ceramide biosynthetic process	4/557	59/13892	0.0677966	1.6909	1.08688	0.211067	0.521055	0.421729	ST6GALNAC5/ST8SIA2/SPTSSB/ST8SIA4	4
GO:0051058	negative regulation of small GTPase mediated signal transduction	4/557	59/13892	0.0677966	1.6909	1.08688	0.211067	0.521055	0.421729	STMN3/ARHGAP24/SPRY1/RIPOR2	4
GO:2000630	positive regulation of miRNA metabolic process	4/557	59/13892	0.0677966	1.6909	1.08688	0.211067	0.521055	0.421729	AGT/WT1/NGFR/NOTCH3	4
GO:0048675	axon extension	6/557	100/13892	0.06	1.49645	1.01825	0.212536	0.523315	0.423558	SEMA6D/FN1/SEMA5B/SEMA5A/SLIT3/PLXNA4	6
GO:0051099	positive regulation of binding	6/557	100/13892	0.06	1.49645	1.01825	0.212536	0.523315	0.423558	LRRK2/LRP1/BMP4/MMP9/RIPOR2/CLIC2	6
GO:0060041	retina development in camera-type eye	8/557	143/13892	0.0559441	1.39529	0.971053	0.215893	0.5302	0.42913	MFSD2A/RBP4/ATP8A2/LARGE1/PDGFRA/CALB1/NTRK2/LAMC3	8
GO:2000116	regulation of cysteine-type endopeptidase activity	8/557	143/13892	0.0559441	1.39529	0.971053	0.215893	0.5302	0.42913	NLRP1/NGFR/XDH/MMP9/FOXL2/TTBK1/AQP1/TNFSF15	8
GO:0048661	positive regulation of smooth muscle cell proliferation	5/557	80/13892	0.0625	1.5588	1.0244	0.217357	0.532321	0.430847	BMP4/NOTCH3/ID2/MMP9/EREG	5
GO:1903510	mucopolysaccharide metabolic process	5/557	80/13892	0.0625	1.5588	1.0244	0.217357	0.532321	0.430847	CHST1/CEMIP/NDST4/NDST3/HAS2	5
GO:0002460	adaptive immune response based on somatic recombination of immune receptors built from immunoglobulin superfamily domains	12/557	231/13892	0.0519481	1.29562	0.92598	0.217887	0.532321	0.430847	PRKCZ/CD1D/TNFSF4/PRKCQ/C1S/C1R/TMEM98/EBI3/RSAD2/ADA/C4B/RAET1L	12
GO:1903828	negative regulation of protein localization	10/557	187/13892	0.0534759	1.33373	0.939019	0.218562	0.532321	0.430847	SFN/DRD2/LRRK2/TMEM98/RSAD2/RIPOR2/RAB11FIP1/ASTN2/GPM6B/WNK3	10
GO:0120034	positive regulation of plasma membrane bounded cell projection assembly	6/557	101/13892	0.0594059	1.48163	0.992826	0.218959	0.532321	0.430847	PLPPR5/HAP1/RAC2/RIPOR2/COBL/TENM1	6
GO:0001707	mesoderm formation	4/557	60/13892	0.0666667	1.66272	1.05138	0.219572	0.532321	0.430847	BMP4/NOG/SNAI1/BMP7	4
GO:0016101	diterpenoid metabolic process	4/557	60/13892	0.0666667	1.66272	1.05138	0.219572	0.532321	0.430847	RBP4/LRP1/BCO1/RARRES2	4
GO:0035567	non-canonical Wnt signaling pathway	4/557	60/13892	0.0666667	1.66272	1.05138	0.219572	0.532321	0.430847	WNT5B/WNT7B/CTHRC1/GPC3	4
GO:0051057	positive regulation of small GTPase mediated signal transduction	4/557	60/13892	0.0666667	1.66272	1.05138	0.219572	0.532321	0.430847	RASGEF1A/MCF2L/PIK3CG/LPAR1	4
GO:0055117	regulation of cardiac muscle contraction	4/557	60/13892	0.0666667	1.66272	1.05138	0.219572	0.532321	0.430847	CACNA1C/PDE5A/PIK3CG/CLIC2	4
GO:0032970	regulation of actin filament-based process	17/557	344/13892	0.0494186	1.23254	0.892549	0.220181	0.533114	0.431489	KANK4/DNAI3/ACTA2/CACNA1C/LRP1/FMN1/SIGLEC15/PDGFRA/SEMA5A/CSF1R/ELN/ARHGEF5/MTSS1/TMOD1/LPAR1/GPM6B/TENM1	17
GO:0031032	actomyosin structure organization	10/557	188/13892	0.0531915	1.32664	0.921546	0.223248	0.53985	0.436941	MYOM3/CASQ1/KRT19/MYH14/PDGFRA/ELN/FLNC/ARHGEF5/TMOD1/LPAR1	10
GO:0090090	negative regulation of canonical Wnt signaling pathway	7/557	123/13892	0.0569106	1.41939	0.954816	0.223974	0.540913	0.437801	PTPRO/NOG/TLE2/DKK2/HECW1/CTHRC1/GPC3	7
GO:0060021	roof of mouth development	5/557	81/13892	0.0617284	1.53955	0.995318	0.224678	0.541922	0.438617	ALX4/COL2A1/OSR1/SNAI1/PDGFRA	5
GO:0003279	cardiac septum development	6/557	102/13892	0.0588235	1.4671	0.967673	0.225446	0.542389	0.438996	PDE2A/BMP4/NOG/BMP7/SLIT3/HEY2	6
GO:0042752	regulation of circadian rhythm	6/557	102/13892	0.0588235	1.4671	0.967673	0.225446	0.542389	0.438996	DRD2/PRKCG/ID2/CSF2/ADCY1/PASD1	6
GO:0051056	regulation of small GTPase mediated signal transduction	14/557	278/13892	0.0503597	1.25601	0.881217	0.22695	0.545315	0.441364	RHOU/RASGEF1A/PSD/ARHGAP20/MCF2L/ARHGAP27/ARHGEF4/STMN3/ARHGAP24/SPRY1/RIPOR2/PIK3CG/ARHGEF5/LPAR1	14
GO:0003073	regulation of systemic arterial blood pressure	4/557	61/13892	0.0655738	1.63546	1.01654	0.228166	0.545464	0.441484	AGT/DRD2/PTPRO/POSTN	4
GO:0035914	skeletal muscle cell differentiation	4/557	61/13892	0.0655738	1.63546	1.01654	0.228166	0.545464	0.441484	EGR2/NUPR1/LARGE1/EPHB1	4
GO:0051145	smooth muscle cell differentiation	4/557	61/13892	0.0655738	1.63546	1.01654	0.228166	0.545464	0.441484	BMP4/EREG/NPNT/HEY2	4
GO:2000243	positive regulation of reproductive process	4/557	61/13892	0.0655738	1.63546	1.01654	0.228166	0.545464	0.441484	WT1/PDE3A/PDE5A/NPM2	4
GO:0006937	regulation of muscle contraction	7/557	124/13892	0.0564516	1.40795	0.932558	0.229885	0.548188	0.443689	CASQ1/CACNA1C/ADA/NPNT/PDE5A/PIK3CG/CLIC2	7
GO:0010977	negative regulation of neuron projection development	7/557	124/13892	0.0564516	1.40795	0.932558	0.229885	0.548188	0.443689	PTPRO/LRRK2/SEMA6D/GFAP/SEMA5A/STMN2/LPAR1	7
GO:0016054	organic acid catabolic process	11/557	212/13892	0.0518868	1.2941	0.881884	0.231892	0.548654	0.444066	MFSD2A/ALDH1L2/HPD/NOS2/THNSL2/PCK1/LOC102724560/CDO1/CNR1/IDO1/ADHFE1	11
GO:0046395	carboxylic acid catabolic process	11/557	212/13892	0.0518868	1.2941	0.881884	0.231892	0.548654	0.444066	MFSD2A/ALDH1L2/HPD/NOS2/THNSL2/PCK1/LOC102724560/CDO1/CNR1/IDO1/ADHFE1	11
GO:0045833	negative regulation of lipid metabolic process	5/557	82/13892	0.0609756	1.52078	0.96663	0.232072	0.548654	0.444066	MFSD2A/CCDC3/SNAI1/CNR1/PIK3CG	5
GO:0051262	protein tetramerization	5/557	82/13892	0.0609756	1.52078	0.96663	0.232072	0.548654	0.444066	KCND3/KCNC1/ACACA/TP63/GRIA3	5
GO:0090277	positive regulation of peptide hormone secretion	5/557	82/13892	0.0609756	1.52078	0.96663	0.232072	0.548654	0.444066	RBP4/ANO1/DRD2/ECRG4/SNAP25	5
GO:2000628	regulation of miRNA metabolic process	5/557	82/13892	0.0609756	1.52078	0.96663	0.232072	0.548654	0.444066	AGT/WT1/BMP4/NGFR/NOTCH3	5
GO:0003205	cardiac chamber development	8/557	146/13892	0.0547945	1.36662	0.910119	0.232112	0.548654	0.444066	KCNK2/RBP4/PDE2A/BMP4/NOG/BMP7/SLIT3/HEY2	8
GO:0043281	regulation of cysteine-type endopeptidase activity involved in apoptotic process	7/557	125/13892	0.056	1.39668	0.910492	0.235849	0.556793	0.450653	NLRP1/NGFR/XDH/MMP9/FOXL2/AQP1/TNFSF15	7
GO:0048332	mesoderm morphogenesis	4/557	62/13892	0.0645161	1.60908	0.98233	0.236843	0.558442	0.451989	BMP4/NOG/SNAI1/BMP7	4
GO:0002705	positive regulation of leukocyte mediated immunity	6/557	104/13892	0.0576923	1.43889	0.918162	0.238603	0.561192	0.454214	PRKCZ/CD1D/TNFSF4/NOS2/RSAD2/RAET1L	6
GO:0061041	regulation of wound healing	6/557	104/13892	0.0576923	1.43889	0.918162	0.238603	0.561192	0.454214	AJAP1/ADAMTS18/EMILIN2/FAP/SERPINE2/PDGFRA	6
GO:0002793	positive regulation of peptide secretion	5/557	83/13892	0.060241	1.50246	0.938324	0.239533	0.561286	0.45429	RBP4/ANO1/DRD2/ECRG4/SNAP25	5
GO:0021766	hippocampus development	5/557	83/13892	0.060241	1.50246	0.938324	0.239533	0.561286	0.45429	MFSD2A/KIRREL3/LARGE1/DRD1/NEFL	5
GO:2001237	negative regulation of extrinsic apoptotic signaling pathway	5/557	83/13892	0.060241	1.50246	0.938324	0.239533	0.561286	0.45429	COL2A1/FAIM2/BMP4/BCL2/CSF2	5
GO:0030216	keratinocyte differentiation	6/557	105/13892	0.0571429	1.42519	0.893792	0.245267	0.570546	0.461785	SFN/KRT6B/KRT16/KRT17/TP63/EREG	6
GO:0009247	glycolipid biosynthetic process	4/557	63/13892	0.0634921	1.58354	0.948731	0.245597	0.570546	0.461785	ST6GALNAC5/ST8SIA2/LARGE1/ST8SIA4	4
GO:0016925	protein sumoylation	4/557	63/13892	0.0634921	1.58354	0.948731	0.245597	0.570546	0.461785	EGR2/RASD2/MAGEA2B/MAGEA2	4
GO:0032602	chemokine production	4/557	63/13892	0.0634921	1.58354	0.948731	0.245597	0.570546	0.461785	ACKR1/TNFSF4/POSTN/CSF1R	4
GO:0032642	regulation of chemokine production	4/557	63/13892	0.0634921	1.58354	0.948731	0.245597	0.570546	0.461785	ACKR1/TNFSF4/POSTN/CSF1R	4
GO:0042058	regulation of epidermal growth factor receptor signaling pathway	4/557	63/13892	0.0634921	1.58354	0.948731	0.245597	0.570546	0.461785	AGT/HAP1/PDE6G/MMP9	4
GO:0070373	negative regulation of ERK1 and ERK2 cascade	4/557	63/13892	0.0634921	1.58354	0.948731	0.245597	0.570546	0.461785	DUSP6/FBLN1/SPRY1/WNK2	4
GO:0051090	regulation of DNA-binding transcription factor activity	14/557	283/13892	0.04947	1.23382	0.812188	0.246695	0.572393	0.46328	PRKCZ/ID3/ROR1/TNFSF4/AGT/PRKCQ/NUPR1/ID2/BMP7/ADCY1/ARHGEF5/ZC4H2/BEX1/TCEAL7	14
GO:0032956	regulation of actin cytoskeleton organization	15/557	306/13892	0.0490196	1.22259	0.804657	0.247571	0.573721	0.464355	KANK4/DNAI3/LRP1/FMN1/SIGLEC15/PDGFRA/SEMA5A/CSF1R/ELN/ARHGEF5/MTSS1/TMOD1/LPAR1/GPM6B/TENM1	15
GO:2001235	positive regulation of apoptotic signaling pathway	7/557	127/13892	0.0551181	1.37469	0.866923	0.247926	0.573841	0.464452	AGT/NUPR1/NGFR/MAL/TP63/CTSV/TNFSF15	7
GO:0042445	hormone metabolic process	9/557	171/13892	0.0526316	1.31267	0.840797	0.248386	0.574203	0.464745	RBP4/DHRS2/BCO1/HPN/LHB/KLK6/PDGFRA/AFP/PCSK1N	9
GO:1902905	positive regulation of supramolecular fiber organization	8/557	149/13892	0.0536913	1.3391	0.850509	0.248743	0.574326	0.464845	SLAIN1/FMN1/SEMA5A/ARHGEF5/STMN2/MTSS1/LPAR1/TENM1	8
GO:0003206	cardiac chamber morphogenesis	6/557	106/13892	0.0566038	1.41174	0.869672	0.251985	0.580395	0.469756	RBP4/BMP4/NOG/BMP7/SLIT3/HEY2	6
GO:0097237	cellular response to toxic substance	6/557	106/13892	0.0566038	1.41174	0.869672	0.251985	0.580395	0.469756	GSTM3/FBLN5/BMP7/GPX3/IPCEF1/CLIC2	6
GO:0002440	production of molecular mediator of immune response	9/557	172/13892	0.0523256	1.30504	0.822699	0.253622	0.582974	0.471844	PRKCZ/TNFSF4/RBP4/PKP3/MMP7/ACP5/RSAD2/SPON2/SPINK5	9
GO:0051302	regulation of cell division	8/557	150/13892	0.0533333	1.33017	0.830923	0.254371	0.582974	0.471844	SFN/DRD2/PGF/SUSD2/TP63/EREG/THBS4/NAP1L2	8
GO:0050871	positive regulation of B cell activation	4/557	64/13892	0.0625	1.5588	0.915719	0.254421	0.582974	0.471844	TNFSF4/MMP14/BCL2/ADA	4
GO:0018210	peptidyl-threonine modification	5/557	85/13892	0.0588235	1.4671	0.882817	0.254646	0.582974	0.471844	CHI3L1/LRRK2/CEMIP/TTBK1/WNK3	5
GO:0043500	muscle adaptation	5/557	85/13892	0.0588235	1.4671	0.882817	0.254646	0.582974	0.471844	CASQ1/AGT/PDE9A/PDE5A/HEY2	5
GO:0032496	response to lipopolysaccharide	12/557	240/13892	0.05	1.24704	0.788985	0.256759	0.5871	0.475184	TNFSF4/PTGER2/NOS2/ACP5/SLPI/MMP9/PCK1/SPON2/CD180/CSF2/CNR1/IDO1	12
GO:0003231	cardiac ventricle development	6/557	107/13892	0.0560748	1.39855	0.845796	0.258754	0.590946	0.478297	KCNK2/PDE2A/BMP4/NOG/SLIT3/HEY2	6
GO:1905039	carboxylic acid transmembrane transport	7/557	129/13892	0.0542636	1.35337	0.824083	0.260188	0.593506	0.480368	KCNJ10/SLC1A2/SLC43A1/SLC43A2/GFAP/SLC38A11/SLC16A14	7
GO:0002286	T cell activation involved in immune response	5/557	86/13892	0.0581395	1.45004	0.855594	0.262289	0.596859	0.483082	PRKCZ/TNFSF4/SEMA6D/TMEM98/PCK1	5
GO:0043280	positive regulation of cysteine-type endopeptidase activity involved in apoptotic process	5/557	86/13892	0.0581395	1.45004	0.855594	0.262289	0.596859	0.483082	NLRP1/NGFR/XDH/FOXL2/TNFSF15	5
GO:0030032	lamellipodium assembly	4/557	65/13892	0.0615385	1.53482	0.883272	0.263309	0.597023	0.483215	PTPRO/ARHGEF4/RAC2/PARVB	4
GO:0032370	positive regulation of lipid transport	4/557	65/13892	0.0615385	1.53482	0.883272	0.263309	0.597023	0.483215	LRP1/ATP8A2/ECRG4/ABCB4	4
GO:1901657	glycosyl compound metabolic process	4/557	65/13892	0.0615385	1.53482	0.883272	0.263309	0.597023	0.483215	XDH/ADA/NME5/QNG1	4
GO:0031334	positive regulation of protein-containing complex assembly	9/557	174/13892	0.0517241	1.29004	0.786835	0.2642	0.598326	0.484269	CALY/SLAIN1/FMN1/TPPP3/TRABD2A/CSF2/TTBK1/ARHGEF5/TENM1	9
GO:0002065	columnar/cuboidal epithelial cell differentiation	6/557	108/13892	0.0555556	1.3856	0.82216	0.265571	0.600327	0.485889	BMP4/BMP7/TP63/FST/POU3F2/ROS1	6
GO:0046879	hormone secretion	12/557	242/13892	0.0495868	1.23673	0.759269	0.265719	0.600327	0.485889	AGT/RBP4/ANO1/DRD2/NOS2/IL11/ECRG4/SNAP25/FOXL2/CNR1/AQP1/RAB11FIP1	12
GO:0021700	developmental maturation	13/557	265/13892	0.0490566	1.22351	0.750784	0.266615	0.601633	0.486946	IGSF9/PDE3A/LRRK2/SEZ6L2/BCL2/SOX18/RAC2/ROPN1/EREG/SPINK5/NEFL/ZDHHC15/CHRDL1	13
GO:0016525	negative regulation of angiogenesis	5/557	87/13892	0.0574713	1.43338	0.828714	0.269985	0.607787	0.491927	TIE1/DCN/THBS4/SPINK5/SEMA3E	5
GO:0106027	neuron projection organization	5/557	87/13892	0.0574713	1.43338	0.828714	0.269985	0.607787	0.491927	LRRK2/CUX2/EPHB1/CTNND2/ZDHHC15	5
GO:0001666	response to hypoxia	13/557	266/13892	0.0488722	1.21891	0.736747	0.270936	0.608647	0.492623	KCNK2/DRD2/POSTN/MMP14/PGF/NOS2/BCL2/KCNK3/ADA/BMP7/PCK1/LOC102724560/AQP1	13
GO:0043542	endothelial cell migration	10/557	198/13892	0.0505051	1.25963	0.752016	0.272104	0.608647	0.492623	S100A2/AGT/DCN/FAP/SOX18/SEMA5A/FGF18/PIK3CG/EGR3/ADGRA2	10
GO:0014823	response to activity	4/557	66/13892	0.0606061	1.51156	0.851371	0.272254	0.608647	0.492623	AGT/POSTN/FN1/PCK1	4
GO:0043954	cellular component maintenance	4/557	66/13892	0.0606061	1.51156	0.851371	0.272254	0.608647	0.492623	ERC2/CSF1R/PLXNA4/MTSS1	4
GO:0043200	response to amino acid	6/557	109/13892	0.0550459	1.37289	0.798757	0.272432	0.608647	0.492623	SLC1A2/SOCS1/PCK1/PDGFRA/CDO1/NTRK2	6
GO:0046887	positive regulation of hormone secretion	6/557	109/13892	0.0550459	1.37289	0.798757	0.272432	0.608647	0.492623	RBP4/ANO1/DRD2/ECRG4/SNAP25/FOXL2	6
GO:1903825	organic acid transmembrane transport	7/557	131/13892	0.0534351	1.33271	0.781946	0.27262	0.608647	0.492623	KCNJ10/SLC1A2/SLC43A1/SLC43A2/GFAP/SLC38A11/SLC16A14	7
GO:0002708	positive regulation of lymphocyte mediated immunity	5/557	88/13892	0.0568182	1.41709	0.802167	0.277729	0.617138	0.499496	PRKCZ/CD1D/TNFSF4/RSAD2/RAET1L	5
GO:0030512	negative regulation of transforming growth factor beta receptor signaling pathway	5/557	88/13892	0.0568182	1.41709	0.802167	0.277729	0.617138	0.499496	GDF15/LTBP1/IL17RD/SPRY1/FBN2	5
GO:1901343	negative regulation of vasculature development	5/557	88/13892	0.0568182	1.41709	0.802167	0.277729	0.617138	0.499496	TIE1/DCN/THBS4/SPINK5/SEMA3E	5
GO:2000181	negative regulation of blood vessel morphogenesis	5/557	88/13892	0.0568182	1.41709	0.802167	0.277729	0.617138	0.499496	TIE1/DCN/THBS4/SPINK5/SEMA3E	5
GO:0045055	regulated exocytosis	9/557	177/13892	0.0508475	1.26817	0.733843	0.280316	0.621314	0.502876	SYT12/LRRK2/PRKCG/SNAP25/RAC2/ERC2/CADPS/PIK3CG/RAB11FIP1	9
GO:0002292	T cell differentiation involved in immune response	4/557	67/13892	0.0597015	1.489	0.819996	0.281251	0.621314	0.502876	PRKCZ/TNFSF4/TMEM98/PCK1	4
GO:0002720	positive regulation of cytokine production involved in immune response	4/557	67/13892	0.0597015	1.489	0.819996	0.281251	0.621314	0.502876	PRKCZ/TNFSF4/RSAD2/SPON2	4
GO:0010660	regulation of muscle cell apoptotic process	4/557	67/13892	0.0597015	1.489	0.819996	0.281251	0.621314	0.502876	GRIA4/NUPR1/BMP7/HEY2	4
GO:0043502	regulation of muscle adaptation	4/557	67/13892	0.0597015	1.489	0.819996	0.281251	0.621314	0.502876	CASQ1/AGT/PDE9A/PDE5A	4
GO:0009314	response to radiation	18/557	385/13892	0.0467532	1.16606	0.675331	0.284192	0.627078	0.507541	KCNC1/SLC1A2/BEST1/DRD2/ATP8A2/NLRP1/MYO15A/MFAP4/NOG/BCL2/ID2/MMP9/LARGE1/SEMA5B/GTF2H2/DRD1/PTPRK/AQP1	18
GO:0051100	negative regulation of binding	5/557	89/13892	0.0561798	1.40117	0.775944	0.285517	0.629268	0.509313	LRRK2/NOG/SLPI/TTBK1/HEY2	5
GO:0055080	monoatomic cation homeostasis	21/557	457/13892	0.0459519	1.14607	0.648948	0.290235	0.638305	0.516627	FRRS1/KCNJ10/CASQ1/AGT/DRD2/CACNA1C/LRRK2/CEMIP/HAP1/TSPOAP1/FAM20A/BCL2/PRND/ERC2/SGCD/DRD1/CNR1/GRIK2/CALB1/HEPH/CLIC2	21
GO:0006721	terpenoid metabolic process	4/557	68/13892	0.0588235	1.4671	0.789129	0.290292	0.638305	0.516627	RBP4/LRP1/BCO1/RARRES2	4
GO:0090257	regulation of muscle system process	9/557	179/13892	0.0502793	1.254	0.699036	0.29121	0.638838	0.517059	CASQ1/AGT/CACNA1C/ADA/PDE9A/NPNT/PDE5A/PIK3CG/CLIC2	9
GO:0050770	regulation of axonogenesis	7/557	134/13892	0.0522388	1.30288	0.720006	0.291548	0.638838	0.517059	SEMA6D/FN1/SEMA5A/POU3F2/PLXNA4/NEFL/NTRK2	7
GO:0071466	cellular response to xenobiotic stimulus	7/557	134/13892	0.0522388	1.30288	0.720006	0.291548	0.638838	0.517059	CYP2J2/GSTM3/KCNC1/PDE2A/ALDH2/NOS2/ADA	7
GO:1903531	negative regulation of secretion by cell	6/557	112/13892	0.0535714	1.33611	0.729904	0.293261	0.639073	0.517249	DRD2/STXBP6/IL11/RSAD2/CNR1/RAB11FIP1	6
GO:0002456	T cell mediated immunity	5/557	90/13892	0.0555556	1.3856	0.750036	0.293345	0.639073	0.517249	PRKCZ/CD1D/TNFSF4/RSAD2/RAET1L	5
GO:0006664	glycolipid metabolic process	5/557	90/13892	0.0555556	1.3856	0.750036	0.293345	0.639073	0.517249	ST6GALNAC5/GALC/ST8SIA2/LARGE1/ST8SIA4	5
GO:0006672	ceramide metabolic process	5/557	90/13892	0.0555556	1.3856	0.750036	0.293345	0.639073	0.517249	ST6GALNAC5/GALC/ST8SIA2/SPTSSB/ST8SIA4	5
GO:0015914	phospholipid transport	5/557	90/13892	0.0555556	1.3856	0.750036	0.293345	0.639073	0.517249	MFSD2A/ATP8A2/TNFAIP8L3/ATP8B1/ABCB4	5
GO:0021915	neural tube development	7/557	135/13892	0.0518519	1.29322	0.699685	0.297924	0.648301	0.524718	BMP4/SPINT1/NOG/BMP7/CECR2/COBL/CTHRC1	7
GO:0008543	fibroblast growth factor receptor signaling pathway	4/557	69/13892	0.057971	1.44584	0.758754	0.299372	0.649957	0.526059	NGFR/NOG/SPRY1/FGF18	4
GO:0033077	T cell differentiation in thymus	4/557	69/13892	0.057971	1.44584	0.758754	0.299372	0.649957	0.526059	BMP4/BCL2/ADA/EGR3	4
GO:0051495	positive regulation of cytoskeleton organization	8/557	158/13892	0.0506329	1.26282	0.679034	0.30069	0.650958	0.526868	SLAIN1/FMN1/SEMA5A/ARHGEF5/STMN2/MTSS1/LPAR1/TENM1	8
GO:0034644	cellular response to UV	5/557	91/13892	0.0549451	1.37037	0.724437	0.30121	0.650958	0.526868	NLRP1/MFAP4/MMP9/PTPRK/AQP1	5
GO:0045445	myoblast differentiation	5/557	91/13892	0.0549451	1.37037	0.724437	0.30121	0.650958	0.526868	ID3/BMP4/BOC/RANBP3L/RIPOR2	5
GO:1903509	liposaccharide metabolic process	5/557	91/13892	0.0549451	1.37037	0.724437	0.30121	0.650958	0.526868	ST6GALNAC5/GALC/ST8SIA2/LARGE1/ST8SIA4	5
GO:0009914	hormone transport	12/557	250/13892	0.048	1.19716	0.642894	0.302535	0.653075	0.528582	AGT/RBP4/ANO1/DRD2/NOS2/IL11/ECRG4/SNAP25/FOXL2/CNR1/AQP1/RAB11FIP1	12
GO:0010950	positive regulation of endopeptidase activity	6/557	114/13892	0.0526316	1.31267	0.685086	0.307322	0.659894	0.534101	NLRP1/NGFR/XDH/FOXL2/TTBK1/TNFSF15	6
GO:0120254	olefinic compound metabolic process	6/557	114/13892	0.0526316	1.31267	0.685086	0.307322	0.659894	0.534101	CYP2J2/RBP4/BCO1/LHB/AFP/TBXAS1	6
GO:0003407	neural retina development	4/557	70/13892	0.0571429	1.42519	0.728854	0.308485	0.659894	0.534101	ATP8A2/LARGE1/CALB1/NTRK2	4
GO:0009953	dorsal/ventral pattern formation	4/557	70/13892	0.0571429	1.42519	0.728854	0.308485	0.659894	0.534101	TLL2/BMP4/NOG/LMX1B	4
GO:0032272	negative regulation of protein polymerization	4/557	70/13892	0.0571429	1.42519	0.728854	0.308485	0.659894	0.534101	KANK4/EML2/STMN2/TMOD1	4
GO:0043266	regulation of potassium ion transport	4/557	70/13892	0.0571429	1.42519	0.728854	0.308485	0.659894	0.534101	KCNC1/DRD2/CACNA1D/DRD1	4
GO:1901184	regulation of ERBB signaling pathway	4/557	70/13892	0.0571429	1.42519	0.728854	0.308485	0.659894	0.534101	AGT/HAP1/PDE6G/MMP9	4
GO:1903533	regulation of protein targeting	4/557	70/13892	0.0571429	1.42519	0.728854	0.308485	0.659894	0.534101	RHOU/LRRK2/CEMIP/RAC2	4
GO:0090398	cellular senescence	5/557	92/13892	0.0543478	1.35548	0.699137	0.309107	0.660477	0.534573	ID2/ECRG4/TP63/MAGEA2B/MAGEA2	5
GO:0007612	learning	7/557	137/13892	0.0510949	1.27435	0.659516	0.310763	0.663264	0.536829	NRXN2/DRD2/PAK6/NOG/SNAP25/DRD1/NTRK2	7
GO:1903706	regulation of hemopoiesis	15/557	322/13892	0.0465839	1.16184	0.600499	0.3121	0.665369	0.538532	PRKCZ/RUNX3/TNFSF4/MMP14/BMP4/SOCS1/SIGLEC15/ID2/ADA/PCK1/SPINK5/FAXDC2/EGR3/TNFRSF11B/ROR2	15
GO:0002699	positive regulation of immune effector process	9/557	183/13892	0.0491803	1.22659	0.630623	0.313312	0.66648	0.539432	PRKCZ/CD1D/TNFSF4/RBP4/NOS2/RSAD2/PCK1/SPON2/RAET1L	9
GO:0015833	peptide transport	10/557	206/13892	0.0485437	1.21072	0.622718	0.313327	0.66648	0.539432	RBP4/ANO1/MMP7/DRD2/SLC15A1/NOS2/ECRG4/SNAP25/CNR1/AQP1	10
GO:0022600	digestive system process	4/557	71/13892	0.056338	1.40511	0.699412	0.317626	0.673352	0.544994	RBP4/AQP1/WNK3/HEPH	4
GO:0042982	amyloid precursor protein metabolic process	4/557	71/13892	0.056338	1.40511	0.699412	0.317626	0.673352	0.544994	HAP1/KLK6/NSG1/NTRK2	4
GO:0050848	regulation of calcium-mediated signaling	4/557	71/13892	0.056338	1.40511	0.699412	0.317626	0.673352	0.544994	LRRK2/ADA/PDGFRA/CA8	4
GO:0032102	negative regulation of response to external stimulus	14/557	300/13892	0.0466667	1.1639	0.586544	0.318138	0.673684	0.545262	AJAP1/PADI2/SFN/DRD2/PTPRO/ADAMTS18/ACP5/FAP/SERPINE2/ADA/PDGFRA/SEMA5A/SPINK5/DRD1	14
GO:0046777	protein autophosphorylation	8/557	161/13892	0.0496894	1.23929	0.624149	0.318546	0.673792	0.54535	LRRK2/EPHB1/PDGFRA/CSF1R/GPNMB/NTRK2/WNK2/WNK3	8
GO:0002244	hematopoietic progenitor cell differentiation	6/557	116/13892	0.0517241	1.29004	0.641094	0.321497	0.677005	0.54795	ACP6/BMP4/BCL2/PDGFRA/FST/PTPRZ1	6
GO:0009154	purine ribonucleotide catabolic process	6/557	116/13892	0.0517241	1.29004	0.641094	0.321497	0.677005	0.54795	PDE2A/NUPR1/XDH/ADA/PDE9A/PDE5A	6
GO:0030879	mammary gland development	6/557	116/13892	0.0517241	1.29004	0.641094	0.321497	0.677005	0.54795	BMP4/ID2/XDH/WNT7B/CDO1/CSF1R	6
GO:0098754	detoxification	6/557	116/13892	0.0517241	1.29004	0.641094	0.321497	0.677005	0.54795	GSTM3/FBLN5/BMP7/GPX3/IPCEF1/CLIC2	6
GO:0031099	regeneration	8/557	162/13892	0.0493827	1.23164	0.606091	0.324544	0.678307	0.549004	LGR6/POSTN/GFAP/BCL2/KLK6/LARGE1/GAP43/NEFL	8
GO:2001242	regulation of intrinsic apoptotic signaling pathway	8/557	162/13892	0.0493827	1.23164	0.606091	0.324544	0.678307	0.549004	LRRK2/BDKRB2/NUPR1/BCL2/ACKR3/MMP9/SNAI1/NME5	8
GO:0014743	regulation of muscle hypertrophy	3/557	50/13892	0.06	1.49645	0.718712	0.324581	0.678307	0.549004	AGT/PDE9A/PDE5A	3
GO:0038066	p38MAPK cascade	3/557	50/13892	0.06	1.49645	0.718712	0.324581	0.678307	0.549004	BMP4/XDH/GDF6	3
GO:0051646	mitochondrion localization	3/557	50/13892	0.06	1.49645	0.718712	0.324581	0.678307	0.549004	LRRK2/HAP1/NEFL	3
GO:0008637	apoptotic mitochondrial changes	5/557	94/13892	0.0531915	1.32664	0.649408	0.324985	0.678307	0.549004	STPG1/SFN/IFI27L2/BCL2/MMP9	5
GO:0046785	microtubule polymerization	5/557	94/13892	0.0531915	1.32664	0.649408	0.324985	0.678307	0.549004	SLAIN1/TUBGCP5/TPPP3/EML2/STMN2	5
GO:0071887	leukocyte apoptotic process	5/557	94/13892	0.0531915	1.32664	0.649408	0.324985	0.678307	0.549004	PRKCQ/BMP4/BCL2/ADA/IDO1	5
GO:0008306	associative learning	4/557	72/13892	0.0555556	1.3856	0.670416	0.326787	0.679071	0.549623	DRD2/NOG/SNAP25/DRD1	4
GO:0010657	muscle cell apoptotic process	4/557	72/13892	0.0555556	1.3856	0.670416	0.326787	0.679071	0.549623	GRIA4/NUPR1/BMP7/HEY2	4
GO:0033627	cell adhesion mediated by integrin	4/557	72/13892	0.0555556	1.3856	0.670416	0.326787	0.679071	0.549623	EMILIN2/ADA/NPNT/PIK3CG	4
GO:0072091	regulation of stem cell proliferation	4/557	72/13892	0.0555556	1.3856	0.670416	0.326787	0.679071	0.549623	SFN/SOX18/FBLN1/TP63	4
GO:0045598	regulation of fat cell differentiation	6/557	117/13892	0.0512821	1.27901	0.619398	0.32862	0.68213	0.552098	CCDC3/PTPRQ/ZBTB7C/ID2/BMP7/RARRES2	6
GO:0036293	response to decreased oxygen levels	13/557	279/13892	0.046595	1.16211	0.559041	0.329003	0.682177	0.552136	KCNK2/DRD2/POSTN/MMP14/PGF/NOS2/BCL2/KCNK3/ADA/BMP7/PCK1/LOC102724560/AQP1	13
GO:0050792	regulation of viral process	7/557	140/13892	0.05	1.24704	0.600402	0.330208	0.683908	0.553537	IFITM1/BCL2/RSAD2/SLPI/TMPRSS2/FBLN1/PTX3	7
GO:0018108	peptidyl-tyrosine phosphorylation	8/557	163/13892	0.0490798	1.22409	0.588149	0.330561	0.683908	0.553537	PRKCZ/NOX4/SOCS1/IL11/PDGFRA/THBS4/CSF1R/TTBK1	8
GO:0048545	response to steroid hormone	13/557	280/13892	0.0464286	1.15796	0.545724	0.333591	0.68831	0.5571	PADI2/PDE3A/PTGER2/BCL2/PCK1/WNT7B/TP63/NR3C2/CDO1/SLIT3/AQP1/NEFL/PAPPA	13
GO:0010171	body morphogenesis	3/557	51/13892	0.0588235	1.4671	0.682986	0.335676	0.68831	0.5571	NOG/PDGFRA/GPC3	3
GO:0030858	positive regulation of epithelial cell differentiation	3/557	51/13892	0.0588235	1.4671	0.682986	0.335676	0.68831	0.5571	SFN/BMP4/BMP7	3
GO:0046888	negative regulation of hormone secretion	3/557	51/13892	0.0588235	1.4671	0.682986	0.335676	0.68831	0.5571	DRD2/IL11/RAB11FIP1	3
GO:0060135	maternal process involved in female pregnancy	3/557	51/13892	0.0588235	1.4671	0.682986	0.335676	0.68831	0.5571	TPPP3/LOC102724560/CNR1	3
GO:0070482	response to oxygen levels	14/557	304/13892	0.0460526	1.14859	0.535351	0.335705	0.68831	0.5571	KCNK2/DRD2/POSTN/MMP14/PGF/NOS2/BCL2/KCNK3/ADA/BMP7/PCK1/LOC102724560/AQP1/LPAR1	14
GO:1903900	regulation of viral life cycle	6/557	118/13892	0.0508475	1.26817	0.597896	0.335764	0.68831	0.5571	IFITM1/BCL2/RSAD2/SLPI/TMPRSS2/PTX3	6
GO:0032755	positive regulation of interleukin-6 production	4/557	73/13892	0.0547945	1.36662	0.641849	0.335965	0.68831	0.5571	TNFSF4/NOS2/SPON2/EREG	4
GO:0051781	positive regulation of cell division	4/557	73/13892	0.0547945	1.36662	0.641849	0.335965	0.68831	0.5571	DRD2/PGF/EREG/THBS4	4
GO:0046661	male sex differentiation	7/557	141/13892	0.0496454	1.23819	0.580992	0.336732	0.689133	0.557767	WT1/MMP14/NUPR1/BCL2/LHB/PDGFRA/ROR2	7
GO:0018212	peptidyl-tyrosine modification	8/557	165/13892	0.0484848	1.20925	0.552605	0.342651	0.699537	0.566187	PRKCZ/NOX4/SOCS1/IL11/PDGFRA/THBS4/CSF1R/TTBK1	8
GO:0015718	monocarboxylic acid transport	6/557	119/13892	0.0504202	1.25752	0.576585	0.342925	0.699537	0.566187	MFSD2A/DRD2/BDKRB2/NOS2/ATP8B1/ABCB4	6
GO:0043433	negative regulation of DNA-binding transcription factor activity	6/557	119/13892	0.0504202	1.25752	0.576585	0.342925	0.699537	0.566187	ID3/TNFSF4/NUPR1/ID2/BMP7/TCEAL7	6
GO:0030516	regulation of axon extension	4/557	74/13892	0.0540541	1.34815	0.6137	0.345153	0.702566	0.568639	SEMA6D/FN1/SEMA5A/PLXNA4	4
GO:0072676	lymphocyte migration	4/557	74/13892	0.0540541	1.34815	0.6137	0.345153	0.702566	0.568639	PADI2/JAM2/RIPOR2/PIK3CG	4
GO:0017156	calcium-ion regulated exocytosis	3/557	52/13892	0.0576923	1.43889	0.648018	0.346762	0.703429	0.569337	SYT12/SNAP25/CADPS	3
GO:0043113	receptor clustering	3/557	52/13892	0.0576923	1.43889	0.648018	0.346762	0.703429	0.569337	NRXN2/GRIK2/CHRDL1	3
GO:0060324	face development	3/557	52/13892	0.0576923	1.43889	0.648018	0.346762	0.703429	0.569337	NOG/PDGFRA/SOX3	3
GO:0030099	myeloid cell differentiation	16/557	354/13892	0.0451977	1.12727	0.495717	0.347108	0.703429	0.569337	PDE2A/DHRS2/BMP4/SOCS1/SIGLEC15/IL11/ID2/MMP9/LARGE1/RAC2/CSF2/CSF1R/FAXDC2/TNFRSF11B/ROR2/GPC3	16
GO:0006790	sulfur compound metabolic process	13/557	283/13892	0.0459364	1.14569	0.506061	0.347436	0.703429	0.569337	GSTM3/FMO3/SLC1A2/CHST1/NOX4/HS3ST2/ACACA/SULT1C2/LOC102724560/GGT5/NDST4/NDST3/CDO1	13
GO:0006766	vitamin metabolic process	5/557	97/13892	0.0515464	1.28561	0.576886	0.34895	0.704984	0.570595	ALDH1L2/BCO1/SLC52A3/SNAI1/TTPA	5
GO:0050864	regulation of B cell activation	5/557	97/13892	0.0515464	1.28561	0.576886	0.34895	0.704984	0.570595	TNFSF4/MMP14/BCL2/ID2/ADA	5
GO:0002822	regulation of adaptive immune response based on somatic recombination of immune receptors built from immunoglobulin superfamily domains	7/557	143/13892	0.048951	1.22088	0.542599	0.349829	0.70505	0.570649	PRKCZ/CD1D/TNFSF4/PRKCQ/RSAD2/ADA/RAET1L	7
GO:0009261	ribonucleotide catabolic process	6/557	120/13892	0.05	1.24704	0.555461	0.350101	0.70505	0.570649	PDE2A/NUPR1/XDH/ADA/PDE9A/PDE5A	6
GO:0048660	regulation of smooth muscle cell proliferation	6/557	120/13892	0.05	1.24704	0.555461	0.350101	0.70505	0.570649	BMP4/NOTCH3/ID2/MMP9/EREG/ELN	6
GO:0035418	protein localization to synapse	4/557	75/13892	0.0533333	1.33017	0.585954	0.354346	0.711324	0.575727	PRKCZ/NRXN2/NSG1/ZDHHC15	4
GO:0045069	regulation of viral genome replication	4/557	75/13892	0.0533333	1.33017	0.585954	0.354346	0.711324	0.575727	IFITM1/BCL2/RSAD2/SLPI	4
GO:0099068	postsynapse assembly	4/557	75/13892	0.0533333	1.33017	0.585954	0.354346	0.711324	0.575727	NRXN2/SYNDIG1/GAP43/LRRTM2	4
GO:0071407	cellular response to organic cyclic compound	20/557	452/13892	0.0442478	1.10357	0.457525	0.356993	0.713021	0.577101	PADI2/ID3/RGS8/HTR7/WT1/SLC1A2/PDE2A/DRD2/PDE3A/LRRK2/COLEC12/PCK1/MLC1/TP63/NR3C2/DRD1/AQP1/ADCY1/ABCB4/PIK3CG	20
GO:0001101	response to acid chemical	6/557	121/13892	0.0495868	1.23673	0.53452	0.35729	0.713021	0.577101	SLC1A2/SOCS1/PCK1/PDGFRA/CDO1/NTRK2	6
GO:0010803	regulation of tumor necrosis factor-mediated signaling pathway	3/557	53/13892	0.0566038	1.41174	0.613772	0.35783	0.713021	0.577101	CCDC3/H2BC11/TNFRSF11B	3
GO:0032233	positive regulation of actin filament bundle assembly	3/557	53/13892	0.0566038	1.41174	0.613772	0.35783	0.713021	0.577101	ARHGEF5/MTSS1/LPAR1	3
GO:0045123	cellular extravasation	3/557	53/13892	0.0566038	1.41174	0.613772	0.35783	0.713021	0.577101	JAM2/RIPOR2/PIK3CG	3
GO:0051898	negative regulation of phosphatidylinositol 3-kinase/protein kinase B signal transduction	3/557	53/13892	0.0566038	1.41174	0.613772	0.35783	0.713021	0.577101	DRD2/XDH/SERPINE2	3
GO:0170041	non-proteinogenic amino acid metabolic process	3/557	53/13892	0.0566038	1.41174	0.613772	0.35783	0.713021	0.577101	NOX4/LOC102724560/IDO1	3
GO:0051493	regulation of cytoskeleton organization	21/557	477/13892	0.0440252	1.09802	0.445225	0.360683	0.717621	0.580823	KANK4/DNAI3/LRP1/SLAIN1/FMN1/SIGLEC15/EML2/STMN3/PDGFRA/SEMA5A/CSF1R/RIPOR2/ELN/ARHGEF5/STMN2/MTSS1/TMOD1/LPAR1/GPM6B/CAPN6/TENM1	21
GO:0051091	positive regulation of DNA-binding transcription factor activity	8/557	168/13892	0.047619	1.18765	0.500118	0.360897	0.717621	0.580823	PRKCZ/ROR1/AGT/PRKCQ/ADCY1/ARHGEF5/ZC4H2/BEX1	8
GO:0001578	microtubule bundle formation	6/557	122/13892	0.0491803	1.22659	0.51376	0.364489	0.723464	0.585553	DNAI3/SPAG17/TBC1D21/TPPP3/CFAP206/CAPN6	6
GO:0010595	positive regulation of endothelial cell migration	5/557	99/13892	0.0505051	1.25963	0.529844	0.364984	0.723464	0.585553	AGT/SEMA5A/FGF18/PIK3CG/ADGRA2	5
GO:0030148	sphingolipid biosynthetic process	5/557	99/13892	0.0505051	1.25963	0.529844	0.364984	0.723464	0.585553	ST6GALNAC5/ST8SIA2/LARGE1/SPTSSB/ST8SIA4	5
GO:0050727	regulation of inflammatory response	13/557	287/13892	0.0452962	1.12972	0.453835	0.366058	0.724832	0.58666	TNFSF4/AGT/PDE2A/LRRK2/NUPR1/NLRP1/ACP5/ADA/MMP9/TTBK1/CNR1/PIK3CG/IDO1	13
GO:1905475	regulation of protein localization to membrane	8/557	169/13892	0.0473373	1.18063	0.482837	0.367003	0.725944	0.58756	PRKCZ/SFN/LRP1/MMP14/CEMIP/STAC2/WNK3/GPC3	8
GO:0043604	amide biosynthetic process	7/557	146/13892	0.0479452	1.19579	0.486044	0.36957	0.730161	0.590973	ST6GALNAC5/SLC1A2/ST8SIA2/ACACA/GGT5/SPTSSB/ST8SIA4	7
GO:0016311	dephosphorylation	9/557	193/13892	0.0466321	1.16304	0.466152	0.369907	0.730161	0.590973	PLPPR5/PTPRO/PPM1H/PTPRQ/DUSP6/THNSL2/NPNT/PTPRK/PTPRZ1	9
GO:0010952	positive regulation of peptidase activity	6/557	123/13892	0.0487805	1.21662	0.493176	0.371695	0.730184	0.590992	NLRP1/NGFR/XDH/FOXL2/TTBK1/TNFSF15	6
GO:1902115	regulation of organelle assembly	10/557	217/13892	0.0460829	1.14934	0.453159	0.372022	0.730184	0.590992	ELAPOR1/LRRK2/NUPR1/HAP1/GAP43/CSF2/LRRTM2/RIPOR2/ARHGEF5/LPAR1	10
GO:0043254	regulation of protein-containing complex assembly	17/557	384/13892	0.0442708	1.10415	0.422979	0.372238	0.730184	0.590992	PRKCZ/KANK4/CALY/SLAIN1/STXBP6/FMN1/TPPP3/GFAP/EML2/TRABD2A/CSF2/TTBK1/ELN/ARHGEF5/STMN2/TMOD1/TENM1	17
GO:0001938	positive regulation of endothelial cell proliferation	4/557	77/13892	0.0519481	1.29562	0.531627	0.372725	0.730184	0.590992	BMP4/SEMA5A/THBS4/EGR3	4
GO:0006805	xenobiotic metabolic process	4/557	77/13892	0.0519481	1.29562	0.531627	0.372725	0.730184	0.590992	CYP2J2/GSTM3/ALDH2/ADA	4
GO:0015908	fatty acid transport	4/557	77/13892	0.0519481	1.29562	0.531627	0.372725	0.730184	0.590992	MFSD2A/DRD2/BDKRB2/NOS2	4
GO:0035023	regulation of Rho protein signal transduction	4/557	77/13892	0.0519481	1.29562	0.531627	0.372725	0.730184	0.590992	ARHGAP20/MCF2L/RIPOR2/LPAR1	4
GO:0010586	miRNA metabolic process	5/557	100/13892	0.05	1.24704	0.506696	0.373008	0.730184	0.590992	AGT/WT1/BMP4/NGFR/NOTCH3	5
GO:0051650	establishment of vesicle localization	9/557	194/13892	0.0463918	1.15705	0.450189	0.375635	0.734567	0.59454	PRKCZ/LRRK2/BICDL1/HAP1/AP1M2/SNAP25/CADPS/GPR143/SHROOM2	9
GO:0017157	regulation of exocytosis	7/557	147/13892	0.047619	1.18765	0.46746	0.376168	0.734848	0.594767	SYT12/LRRK2/STXBP6/HAP1/PRKCG/RAC2/CADPS	7
GO:0002263	cell activation involved in immune response	10/557	218/13892	0.0458716	1.14407	0.438183	0.377429	0.735263	0.595103	PRKCZ/TNFSF4/LRP1/SEMA6D/TMEM98/ADA/PCK1/RAC2/CD180/PIK3CG	10
GO:0030100	regulation of endocytosis	11/557	242/13892	0.0454545	1.13367	0.428721	0.378694	0.735263	0.595103	CALY/DRD2/LRRK2/LRP1/SH3GL3/PRKCG/PTX3/LRRTM2/C4B/LPAR1/GPC3	11
GO:0006195	purine nucleotide catabolic process	6/557	124/13892	0.0483871	1.20681	0.472766	0.378905	0.735263	0.595103	PDE2A/NUPR1/XDH/ADA/PDE9A/PDE5A	6
GO:0008584	male gonad development	6/557	124/13892	0.0483871	1.20681	0.472766	0.378905	0.735263	0.595103	WT1/MMP14/NUPR1/BCL2/LHB/PDGFRA	6
GO:0048659	smooth muscle cell proliferation	6/557	124/13892	0.0483871	1.20681	0.472766	0.378905	0.735263	0.595103	BMP4/NOTCH3/ID2/MMP9/EREG/ELN	6
GO:0031345	negative regulation of cell projection organization	8/557	171/13892	0.0467836	1.16682	0.448589	0.379239	0.735263	0.595103	PTPRO/LRRK2/SEMA6D/GFAP/ARHGAP24/SEMA5A/STMN2/LPAR1	8
GO:0050709	negative regulation of protein secretion	3/557	55/13892	0.0545455	1.3604	0.547329	0.379879	0.735263	0.595103	DRD2/RSAD2/RAB11FIP1	3
GO:0097192	extrinsic apoptotic signaling pathway in absence of ligand	3/557	55/13892	0.0545455	1.3604	0.547329	0.379879	0.735263	0.595103	COL2A1/BCL2/CSF2	3
GO:1903078	positive regulation of protein localization to plasma membrane	3/557	55/13892	0.0545455	1.3604	0.547329	0.379879	0.735263	0.595103	LRP1/STAC2/WNK3	3
GO:0044282	small molecule catabolic process	14/557	314/13892	0.044586	1.11201	0.410293	0.380438	0.735591	0.595368	MFSD2A/ALDH1L2/ALDH2/HPD/NOS2/XDH/THNSL2/ADA/PCK1/LOC102724560/CDO1/CNR1/IDO1/ADHFE1	14
GO:0030183	B cell differentiation	5/557	101/13892	0.049505	1.23469	0.48379	0.381031	0.735891	0.595611	MMP14/BCL2/IL11/ID2/ADA	5
GO:0001933	negative regulation of protein phosphorylation	9/557	195/13892	0.0461538	1.15111	0.434311	0.381371	0.735891	0.595611	PRKCZ/SFN/AGT/PTPRO/SOCS1/XDH/FBLN1/PKIB/DEPTOR	9
GO:0006029	proteoglycan metabolic process	4/557	78/13892	0.0512821	1.27901	0.505022	0.381903	0.736165	0.595833	COL2A1/HS3ST2/NDST4/NDST3	4
GO:0001701	in utero embryonic development	16/557	363/13892	0.0440771	1.09932	0.39187	0.384748	0.740894	0.59966	TIE1/SPINT1/GGNBP2/KRT19/NOG/ADA/SNAI1/BMP7/STMN3/SOX18/WNT7B/PDGFRA/CSF2/HEY2/NPM2/TTPA	16
GO:0035725	sodium ion transmembrane transport	6/557	125/13892	0.048	1.19716	0.452526	0.386118	0.742022	0.600573	AGT/SCN4B/OSR1/WNK2/SHROOM2/WNK3	6
GO:0046546	development of primary male sexual characteristics	6/557	125/13892	0.048	1.19716	0.452526	0.386118	0.742022	0.600573	WT1/MMP14/NUPR1/BCL2/LHB/PDGFRA	6
GO:0002790	peptide secretion	9/557	196/13892	0.0459184	1.14524	0.418515	0.387113	0.742473	0.600939	RBP4/ANO1/MMP7/DRD2/NOS2/ECRG4/SNAP25/CNR1/AQP1	9
GO:0019221	cytokine-mediated signaling pathway	16/557	364/13892	0.043956	1.0963	0.380491	0.388966	0.742473	0.600939	PADI2/ACKR1/CCDC3/IFITM1/SOCS1/EBI3/IL11/ACKR3/IL17RD/EREG/CSF2/CSF1R/SLIT3/H2BC11/TNFRSF11B/IL1RAPL2	16
GO:1903076	regulation of protein localization to plasma membrane	5/557	102/13892	0.0490196	1.22259	0.46112	0.389051	0.742473	0.600939	SFN/LRP1/MMP14/STAC2/WNK3	5
GO:0071248	cellular response to metal ion	7/557	149/13892	0.0469799	1.17171	0.430679	0.389378	0.742473	0.600939	KCNJ10/LRRK2/KCNK3/CPNE4/CPNE5/AQP1/ADCY1	7
GO:0170039	proteinogenic amino acid metabolic process	7/557	149/13892	0.0469799	1.17171	0.430679	0.389378	0.742473	0.600939	HPD/NOS2/THNSL2/LOC102724560/CDO1/IDO1/ADHFE1	7
GO:0000271	polysaccharide biosynthetic process	3/557	56/13892	0.0535714	1.33611	0.515075	0.390845	0.742473	0.600939	NDST4/NDST3/HAS2	3
GO:0002931	response to ischemia	3/557	56/13892	0.0535714	1.33611	0.515075	0.390845	0.742473	0.600939	FAIM2/BCL2/CSF1R	3
GO:0042100	B cell proliferation	3/557	56/13892	0.0535714	1.33611	0.515075	0.390845	0.742473	0.600939	BCL2/ADA/CD180	3
GO:0051149	positive regulation of muscle cell differentiation	3/557	56/13892	0.0535714	1.33611	0.515075	0.390845	0.742473	0.600939	MMP14/BMP4/BCL2	3
GO:0072348	sulfur compound transport	3/557	56/13892	0.0535714	1.33611	0.515075	0.390845	0.742473	0.600939	SLC26A9/SLC1A2/SLC43A2	3
GO:0097479	synaptic vesicle localization	3/557	56/13892	0.0535714	1.33611	0.515075	0.390845	0.742473	0.600939	LRRK2/PCDH17/SYNDIG1	3
GO:0072332	intrinsic apoptotic signaling pathway by p53 class mediator	4/557	79/13892	0.0506329	1.26282	0.478774	0.391065	0.742473	0.600939	BDKRB2/NUPR1/BCL2/TP63	4
GO:0031400	negative regulation of protein modification process	13/557	293/13892	0.0443686	1.10659	0.37686	0.394242	0.747755	0.605214	PRKCZ/SFN/AGT/PTPRO/SOCS1/PRKCG/XDH/FBLN1/PKIB/DEPTOR/BEX1/MAGEA2B/MAGEA2	13
GO:0050730	regulation of peptidyl-tyrosine phosphorylation	6/557	127/13892	0.0472441	1.1783	0.412545	0.400541	0.758941	0.614267	PRKCZ/NOX4/SOCS1/IL11/THBS4/CSF1R	6
GO:0030166	proteoglycan biosynthetic process	3/557	57/13892	0.0526316	1.31267	0.48343	0.401761	0.758971	0.614291	HS3ST2/NDST4/NDST3	3
GO:0033619	membrane protein proteolysis	3/557	57/13892	0.0526316	1.31267	0.48343	0.401761	0.758971	0.614291	PRKCQ/MMP7/TIMP3	3
GO:0038034	signal transduction in absence of ligand	3/557	57/13892	0.0526316	1.31267	0.48343	0.401761	0.758971	0.614291	COL2A1/BCL2/CSF2	3
GO:0048469	cell maturation	7/557	151/13892	0.0463576	1.15619	0.394404	0.402596	0.759789	0.614953	PDE3A/LRRK2/BCL2/SOX18/RAC2/ROPN1/EREG	7
GO:0002443	leukocyte mediated immunity	12/557	271/13892	0.0442804	1.10439	0.354672	0.40415	0.761961	0.616711	PRKCZ/CD1D/TNFSF4/C1S/C1R/NOS2/RSAD2/RAC2/SPON2/C4B/RAET1L/PIK3CG	12
GO:0043473	pigmentation	5/557	104/13892	0.0480769	1.19907	0.416466	0.405067	0.76293	0.617496	DRD2/ADAMTS20/BCL2/GPR143/SHROOM2	5
GO:0006470	protein dephosphorylation	6/557	128/13892	0.046875	1.1691	0.392797	0.407746	0.766371	0.620281	PTPRO/PPM1H/PTPRQ/DUSP6/PTPRK/PTPRZ1	6
GO:0034614	cellular response to reactive oxygen species	6/557	128/13892	0.046875	1.1691	0.392797	0.407746	0.766371	0.620281	LRRK2/FBLN5/BMP7/PDGFRA/PTPRK/AQP1	6
GO:0009411	response to UV	7/557	152/13892	0.0460526	1.14859	0.376451	0.409202	0.766371	0.620281	NLRP1/MFAP4/BCL2/MMP9/GTF2H2/PTPRK/AQP1	7
GO:0090276	regulation of peptide hormone secretion	7/557	152/13892	0.0460526	1.14859	0.376451	0.409202	0.766371	0.620281	RBP4/ANO1/DRD2/NOS2/ECRG4/SNAP25/CNR1	7
GO:0009791	post-embryonic development	4/557	81/13892	0.0493827	1.23164	0.427312	0.409326	0.766371	0.620281	ALX4/BMP4/BCL2/LARGE1	4
GO:0030316	osteoclast differentiation	4/557	81/13892	0.0493827	1.23164	0.427312	0.409326	0.766371	0.620281	SIGLEC15/CSF1R/TNFRSF11B/GPC3	4
GO:0097191	extrinsic apoptotic signaling pathway	9/557	200/13892	0.045	1.12233	0.356145	0.410117	0.766527	0.620407	AGT/COL2A1/FAIM2/BMP4/BCL2/MAL/CSF2/DEPTOR/TNFSF15	9
GO:0006869	lipid transport	15/557	345/13892	0.0434783	1.08438	0.324361	0.411176	0.766527	0.620407	MFSD2A/PLPPR4/AGT/RBP4/DRD2/LRP1/ATP8A2/SERPINA5/BDKRB2/TNFAIP8L3/NOS2/ATP8B1/ECRG4/ABCB4/TTPA	15
GO:0032535	regulation of cellular component size	14/557	321/13892	0.0436137	1.08776	0.325113	0.412184	0.766527	0.620407	KANK4/FMN1/SEMA6D/FN1/WNT7B/SEMA5A/AQP1/ELN/PLXNA4/NEFL/DEPTOR/TMOD1/WNK3/TENM1	14
GO:0006611	protein export from nucleus	3/557	58/13892	0.0517241	1.29004	0.452371	0.412621	0.766527	0.620407	SFN/EGR2/RANBP3L	3
GO:0044088	regulation of vacuole organization	3/557	58/13892	0.0517241	1.29004	0.452371	0.412621	0.766527	0.620407	ELAPOR1/LRRK2/NUPR1	3
GO:0051893	regulation of focal adhesion assembly	3/557	58/13892	0.0517241	1.29004	0.452371	0.412621	0.766527	0.620407	MMP14/FMN1/GPM6B	3
GO:0090109	regulation of cell-substrate junction assembly	3/557	58/13892	0.0517241	1.29004	0.452371	0.412621	0.766527	0.620407	MMP14/FMN1/GPM6B	3
GO:0002702	positive regulation of production of molecular mediator of immune response	5/557	105/13892	0.047619	1.18765	0.394473	0.413057	0.766527	0.620407	PRKCZ/TNFSF4/RBP4/RSAD2/SPON2	5
GO:0007173	epidermal growth factor receptor signaling pathway	5/557	105/13892	0.047619	1.18765	0.394473	0.413057	0.766527	0.620407	AGT/HAP1/PDE6G/MMP9/EREG	5
GO:0017015	regulation of transforming growth factor beta receptor signaling pathway	6/557	129/13892	0.0465116	1.16004	0.373208	0.414944	0.769274	0.62263	GDF15/LTBP1/IL17RD/NPNT/SPRY1/FBN2	6
GO:0071356	cellular response to tumor necrosis factor	8/557	177/13892	0.0451977	1.12727	0.348256	0.41604	0.770551	0.623664	CHI3L1/CCDC3/POSTN/PCK1/NPNT/H2BC11/TNFRSF11B/HAS2	8
GO:0007586	digestion	4/557	82/13892	0.0487805	1.21662	0.402078	0.418416	0.774192	0.626611	RBP4/AQP1/WNK3/HEPH	4
GO:0007338	single fertilization	5/557	106/13892	0.0471698	1.17645	0.372696	0.421031	0.776251	0.628277	SERPINA5/PRND/CECR2/FOXL2/NPM2	5
GO:0032368	regulation of lipid transport	5/557	106/13892	0.0471698	1.17645	0.372696	0.421031	0.776251	0.628277	AGT/LRP1/ATP8A2/ECRG4/ABCB4	5
GO:0031109	microtubule polymerization or depolymerization	6/557	130/13892	0.0461538	1.15111	0.353775	0.422132	0.776251	0.628277	SLAIN1/TUBGCP5/TPPP3/EML2/STMN3/STMN2	6
GO:1901605	alpha-amino acid metabolic process	8/557	178/13892	0.0449438	1.12093	0.331871	0.422172	0.776251	0.628277	NOX4/HPD/NOS2/THNSL2/LOC102724560/CDO1/IDO1/ADHFE1	8
GO:0002791	regulation of peptide secretion	7/557	154/13892	0.0454545	1.13367	0.340904	0.422402	0.776251	0.628277	RBP4/ANO1/DRD2/NOS2/ECRG4/SNAP25/CNR1	7
GO:0002819	regulation of adaptive immune response	7/557	154/13892	0.0454545	1.13367	0.340904	0.422402	0.776251	0.628277	PRKCZ/CD1D/TNFSF4/PRKCQ/RSAD2/ADA/RAET1L	7
GO:0090087	regulation of peptide transport	7/557	154/13892	0.0454545	1.13367	0.340904	0.422402	0.776251	0.628277	RBP4/ANO1/DRD2/NOS2/ECRG4/SNAP25/CNR1	7
GO:0031113	regulation of microtubule polymerization	3/557	59/13892	0.0508475	1.26817	0.421873	0.423418	0.776609	0.628567	SLAIN1/EML2/STMN2	3
GO:0034605	cellular response to heat	3/557	59/13892	0.0508475	1.26817	0.421873	0.423418	0.776609	0.628567	HSPA6/ANO1/SLC52A3	3
GO:0097581	lamellipodium organization	4/557	83/13892	0.0481928	1.20196	0.377164	0.427473	0.782528	0.633358	PTPRO/ARHGEF4/RAC2/PARVB	4
GO:1905954	positive regulation of lipid localization	4/557	83/13892	0.0481928	1.20196	0.377164	0.427473	0.782528	0.633358	LRP1/ATP8A2/ECRG4/ABCB4	4
GO:0071482	cellular response to light stimulus	5/557	107/13892	0.046729	1.16546	0.35113	0.428986	0.783613	0.634236	NLRP1/MFAP4/MMP9/PTPRK/AQP1	5
GO:0002285	lymphocyte activation involved in immune response	7/557	155/13892	0.0451613	1.12636	0.323308	0.428992	0.783613	0.634236	PRKCZ/TNFSF4/SEMA6D/TMEM98/ADA/PCK1/CD180	7
GO:1903844	regulation of cellular response to transforming growth factor beta stimulus	6/557	131/13892	0.0458015	1.14232	0.334494	0.429309	0.783613	0.634236	GDF15/LTBP1/IL17RD/NPNT/SPRY1/FBN2	6
GO:0042886	amide transport	11/557	252/13892	0.0436508	1.08868	0.290359	0.430286	0.784638	0.635066	RBP4/ANO1/MMP7/DRD2/SLC15A1/NOS2/SLC14A1/ECRG4/SNAP25/CNR1/AQP1	11
GO:0001885	endothelial cell development	3/557	60/13892	0.05	1.24704	0.391917	0.434147	0.789396	0.638917	GSTM3/PDE2A/SOX18	3
GO:0006809	nitric oxide biosynthetic process	3/557	60/13892	0.05	1.24704	0.391917	0.434147	0.789396	0.638917	NOS2/ACP5/PTX3	3
GO:0043525	positive regulation of neuron apoptotic process	3/557	60/13892	0.05	1.24704	0.391917	0.434147	0.789396	0.638917	ST8SIA2/NUPR1/GRIK2	3
GO:0170033	L-amino acid metabolic process	7/557	156/13892	0.0448718	1.11914	0.305826	0.435572	0.789865	0.639296	HPD/NOS2/THNSL2/LOC102724560/CDO1/IDO1/ADHFE1	7
GO:0008064	regulation of actin polymerization or depolymerization	6/557	132/13892	0.0454545	1.13367	0.315364	0.436472	0.789865	0.639296	KANK4/FMN1/SEMA5A/ELN/TMOD1/TENM1	6
GO:0048813	dendrite morphogenesis	6/557	132/13892	0.0454545	1.13367	0.315364	0.436472	0.789865	0.639296	LRRK2/CUX2/EPHB1/CTNND2/HECW1/ZDHHC15	6
GO:0009408	response to heat	4/557	84/13892	0.047619	1.18765	0.352559	0.436493	0.789865	0.639296	CASQ1/HSPA6/ANO1/SLC52A3	4
GO:0015695	organic cation transport	4/557	84/13892	0.047619	1.18765	0.352559	0.436493	0.789865	0.639296	SLC44A5/SLC1A2/SLC43A1/SLC43A2	4
GO:0007015	actin filament organization	17/557	401/13892	0.042394	1.05734	0.23812	0.441983	0.799034	0.646717	KANK4/DNAI3/RHOU/FMN1/MYO15A/MYO1D/BCL2/RAC2/SEMA5A/COBL/ELN/ARHGEF5/MTSS1/TMOD1/LPAR1/SHROOM2/TENM1	17
GO:0031122	cytoplasmic microtubule organization	3/557	61/13892	0.0491803	1.22659	0.362481	0.444801	0.799232	0.646878	SLAIN1/TUBGCP5/STMN3	3
GO:0033059	cellular pigmentation	3/557	61/13892	0.0491803	1.22659	0.362481	0.444801	0.799232	0.646878	BCL2/GPR143/SHROOM2	3
GO:0042093	T-helper cell differentiation	3/557	61/13892	0.0491803	1.22659	0.362481	0.444801	0.799232	0.646878	PRKCZ/TNFSF4/TMEM98	3
GO:0046323	D-glucose import	3/557	61/13892	0.0491803	1.22659	0.362481	0.444801	0.799232	0.646878	SLC1A2/DRD1/GPC3	3
GO:0099518	vesicle cytoskeletal trafficking	3/557	61/13892	0.0491803	1.22659	0.362481	0.444801	0.799232	0.646878	PRKCZ/BICDL1/HAP1	3
GO:1900076	regulation of cellular response to insulin stimulus	3/557	61/13892	0.0491803	1.22659	0.362481	0.444801	0.799232	0.646878	PRKCZ/PRKCQ/SOCS1	3
GO:0010507	negative regulation of autophagy	4/557	85/13892	0.0470588	1.17368	0.328257	0.445474	0.799232	0.646878	LRRK2/NUPR1/BCL2/MAGEA6	4
GO:1902117	positive regulation of organelle assembly	4/557	85/13892	0.0470588	1.17368	0.328257	0.445474	0.799232	0.646878	ELAPOR1/HAP1/CSF2/ARHGEF5	4
GO:0071900	regulation of protein serine/threonine kinase activity	9/557	207/13892	0.0434783	1.08438	0.249979	0.450322	0.807161	0.653295	AGT/NOX4/LRRK2/CEMIP/PDE5A/FGF18/PIK3CG/ARHGEF5/TENM1	9
GO:0030832	regulation of actin filament length	6/557	134/13892	0.0447761	1.11675	0.277543	0.450747	0.807161	0.653295	KANK4/FMN1/SEMA5A/ELN/TMOD1/TENM1	6
GO:0008286	insulin receptor signaling pathway	5/557	110/13892	0.0454545	1.13367	0.287656	0.452707	0.809139	0.654896	PRKCZ/PRKCQ/VWA2/SOCS1/RARRES2	5
GO:0051261	protein depolymerization	5/557	110/13892	0.0454545	1.13367	0.287656	0.452707	0.809139	0.654896	SH3GL3/STMN3/SEMA5A/STMN2/TMOD1	5
GO:0022411	cellular component disassembly	17/557	404/13892	0.0420792	1.04949	0.206304	0.454337	0.810649	0.656118	MMP7/MMP10/ADAMTS15/LRP1/MMP14/SH3GL3/HPN/FAP/MMP9/STMN3/CECR2/RAC2/FOXL2/SEMA5A/STMN2/CTSV/TMOD1	17
GO:1903321	negative regulation of protein modification by small protein conjugation or removal	4/557	86/13892	0.0465116	1.16004	0.304248	0.454409	0.810649	0.656118	PRKCG/BEX1/MAGEA2B/MAGEA2	4
GO:0002294	CD4-positive, alpha-beta T cell differentiation involved in immune response	3/557	62/13892	0.0483871	1.20681	0.333546	0.455376	0.810843	0.656275	PRKCZ/TNFSF4/TMEM98	3
GO:0061180	mammary gland epithelium development	3/557	62/13892	0.0483871	1.20681	0.333546	0.455376	0.810843	0.656275	ID2/WNT7B/CSF1R	3
GO:0050796	regulation of insulin secretion	6/557	135/13892	0.0444444	1.10848	0.258848	0.457855	0.813725	0.658608	RBP4/ANO1/DRD2/NOS2/SNAP25/CNR1	6
GO:1904375	regulation of protein localization to cell periphery	6/557	135/13892	0.0444444	1.10848	0.258848	0.457855	0.813725	0.658608	PRKCZ/SFN/LRP1/MMP14/STAC2/WNK3	6
GO:0006873	intracellular monoatomic ion homeostasis	17/557	405/13892	0.0419753	1.0469	0.19575	0.458452	0.814022	0.658848	FRRS1/CASQ1/DRD2/CACNA1C/LRRK2/CEMIP/HAP1/TSPOAP1/BCL2/PRND/ERC2/DRD1/CNR1/GRIK2/TBXAS1/CALB1/CLIC2	17
GO:0008643	carbohydrate transport	5/557	111/13892	0.045045	1.12346	0.266892	0.460557	0.816992	0.661252	MFSD2A/SLC1A2/DRD1/AQP1/GPC3	5
GO:0002090	regulation of receptor internalization	3/557	63/13892	0.047619	1.18765	0.305093	0.465864	0.822549	0.66575	DRD2/LRRTM2/LPAR1	3
GO:0002287	alpha-beta T cell activation involved in immune response	3/557	63/13892	0.047619	1.18765	0.305093	0.465864	0.822549	0.66575	PRKCZ/TNFSF4/TMEM98	3
GO:0002293	alpha-beta T cell differentiation involved in immune response	3/557	63/13892	0.047619	1.18765	0.305093	0.465864	0.822549	0.66575	PRKCZ/TNFSF4/TMEM98	3
GO:0140962	multicellular organismal-level chemical homeostasis	3/557	63/13892	0.047619	1.18765	0.305093	0.465864	0.822549	0.66575	AQP1/HAS2/HEPH	3
GO:0150116	regulation of cell-substrate junction organization	3/557	63/13892	0.047619	1.18765	0.305093	0.465864	0.822549	0.66575	MMP14/FMN1/GPM6B	3
GO:1903034	regulation of response to wounding	6/557	137/13892	0.0437956	1.0923	0.221876	0.472002	0.832065	0.673451	AJAP1/ADAMTS18/EMILIN2/FAP/SERPINE2/PDGFRA	6
GO:0006720	isoprenoid metabolic process	4/557	88/13892	0.0454545	1.13367	0.257083	0.472134	0.832065	0.673451	RBP4/LRP1/BCO1/RARRES2	4
GO:0042326	negative regulation of phosphorylation	9/557	211/13892	0.042654	1.06382	0.190925	0.473139	0.833059	0.674256	PRKCZ/SFN/AGT/PTPRO/SOCS1/XDH/FBLN1/PKIB/DEPTOR	9
GO:0071260	cellular response to mechanical stimulus	3/557	64/13892	0.046875	1.1691	0.277106	0.476263	0.837002	0.677447	PDE2A/PIEZO2/AQP1	3
GO:0140115	export across plasma membrane	3/557	64/13892	0.046875	1.1691	0.277106	0.476263	0.837002	0.677447	KCND3/KCNK5/HEPH	3
GO:0009566	fertilization	6/557	138/13892	0.0434783	1.08438	0.203594	0.479037	0.841095	0.680761	NELL2/SERPINA5/PRND/CECR2/FOXL2/NPM2	6
GO:0110053	regulation of actin filament organization	10/557	237/13892	0.0421941	1.05235	0.166136	0.480361	0.842621	0.681995	KANK4/DNAI3/FMN1/SEMA5A/ELN/ARHGEF5/MTSS1/TMOD1/LPAR1/TENM1	10
GO:0043648	dicarboxylic acid metabolic process	4/557	89/13892	0.0449438	1.12093	0.233911	0.480916	0.842621	0.681995	ALDH1L2/PCK1/IDO1/ADHFE1	4
GO:0008361	regulation of cell size	7/557	163/13892	0.0429448	1.07108	0.186548	0.481243	0.842621	0.681995	SEMA6D/FN1/SEMA5A/AQP1/PLXNA4/DEPTOR/WNK3	7
GO:0030833	regulation of actin filament polymerization	5/557	114/13892	0.0438596	1.09389	0.205726	0.483902	0.84571	0.684496	KANK4/FMN1/ELN/TMOD1/TENM1	5
GO:0050768	negative regulation of neurogenesis	5/557	114/13892	0.0438596	1.09389	0.205726	0.483902	0.84571	0.684496	SEMA6D/TMEM98/NOG/BMP7/SEMA5A	5
GO:0071496	cellular response to external stimulus	3/557	65/13892	0.0461538	1.15111	0.249568	0.486567	0.8488	0.686997	PDE2A/PIEZO2/AQP1	3
GO:1904377	positive regulation of protein localization to cell periphery	3/557	65/13892	0.0461538	1.15111	0.249568	0.486567	0.8488	0.686997	LRP1/STAC2/WNK3	3
GO:0050731	positive regulation of peptidyl-tyrosine phosphorylation	4/557	90/13892	0.0444444	1.10848	0.211003	0.48964	0.85102	0.688793	NOX4/IL11/THBS4/CSF1R	4
GO:0061387	regulation of extent of cell growth	4/557	90/13892	0.0444444	1.10848	0.211003	0.48964	0.85102	0.688793	SEMA6D/FN1/SEMA5A/PLXNA4	4
GO:0072384	organelle transport along microtubule	4/557	90/13892	0.0444444	1.10848	0.211003	0.48964	0.85102	0.688793	PRKCZ/BICDL1/HAP1/NEFL	4
GO:1901874	negative regulation of post-translational protein modification	4/557	90/13892	0.0444444	1.10848	0.211003	0.48964	0.85102	0.688793	PRKCG/BEX1/MAGEA2B/MAGEA2	4
GO:0002366	leukocyte activation involved in immune response	9/557	214/13892	0.0420561	1.04891	0.147365	0.490122	0.851075	0.688838	PRKCZ/TNFSF4/SEMA6D/TMEM98/ADA/PCK1/RAC2/CD180/PIK3CG	9
GO:0072523	purine-containing compound catabolic process	6/557	140/13892	0.0428571	1.06889	0.167429	0.493023	0.855326	0.692279	PDE2A/NUPR1/XDH/ADA/PDE9A/PDE5A	6
GO:0007179	transforming growth factor beta receptor signaling pathway	8/557	190/13892	0.0421053	1.05014	0.142214	0.495007	0.857982	0.694428	GDF15/LTBP1/GDF5/IL17RD/NPNT/SPRY1/FBN2/PTPRK	8
GO:0051101	regulation of DNA binding	3/557	66/13892	0.0454545	1.13367	0.222463	0.496773	0.858309	0.694693	MMP9/HEY2/ZC4H2	3
GO:0071277	cellular response to calcium ion	3/557	66/13892	0.0454545	1.13367	0.222463	0.496773	0.858309	0.694693	CPNE4/CPNE5/ADCY1	3
GO:1904019	epithelial cell apoptotic process	3/557	66/13892	0.0454545	1.13367	0.222463	0.496773	0.858309	0.694693	NUPR1/BCL2/PIK3CG	3
GO:0006887	exocytosis	12/557	290/13892	0.0413793	1.03203	0.11266	0.497465	0.858309	0.694693	SYTL1/SYT12/LRRK2/STXBP6/HAP1/PRKCG/SNAP25/RAC2/ERC2/CADPS/PIK3CG/RAB11FIP1	12
GO:0097193	intrinsic apoptotic signaling pathway	12/557	290/13892	0.0413793	1.03203	0.11266	0.497465	0.858309	0.694693	SFN/LRRK2/IFI27L2/BDKRB2/NUPR1/NLRP1/BCL2/ACKR3/MMP9/SNAI1/TP63/NME5	12
GO:0031110	regulation of microtubule polymerization or depolymerization	4/557	91/13892	0.043956	1.0963	0.188354	0.498304	0.858972	0.69523	SLAIN1/EML2/STMN3/STMN2	4
GO:0018105	peptidyl-serine phosphorylation	6/557	141/13892	0.0425532	1.06131	0.149542	0.499969	0.861058	0.696918	PRKCZ/LRRK2/IL11/PCK1/TTBK1/TENM1	6
GO:0030072	peptide hormone secretion	8/557	191/13892	0.0418848	1.04464	0.126956	0.500975	0.862006	0.697685	RBP4/ANO1/DRD2/NOS2/ECRG4/SNAP25/CNR1/AQP1	8
GO:0006081	cellular aldehyde metabolic process	3/557	67/13892	0.0447761	1.11675	0.195776	0.506875	0.865121	0.700207	ALDH2/BCO1/PCK1	3
GO:0046209	nitric oxide metabolic process	3/557	67/13892	0.0447761	1.11675	0.195776	0.506875	0.865121	0.700207	NOS2/ACP5/PTX3	3
GO:0050764	regulation of phagocytosis	3/557	67/13892	0.0447761	1.11675	0.195776	0.506875	0.865121	0.700207	PRKCG/PTX3/C4B	3
GO:0051881	regulation of mitochondrial membrane potential	3/557	67/13892	0.0447761	1.11675	0.195776	0.506875	0.865121	0.700207	LRRK2/DCN/BCL2	3
GO:0098930	axonal transport	3/557	67/13892	0.0447761	1.11675	0.195776	0.506875	0.865121	0.700207	CALY/HAP1/NEFL	3
GO:0030041	actin filament polymerization	6/557	142/13892	0.0422535	1.05383	0.131781	0.506882	0.865121	0.700207	KANK4/FMN1/COBL/ELN/TMOD1/TENM1	6
GO:0002703	regulation of leukocyte mediated immunity	7/557	167/13892	0.0419162	1.04542	0.120685	0.506894	0.865121	0.700207	PRKCZ/CD1D/TNFSF4/NOS2/RSAD2/RAC2/RAET1L	7
GO:0035082	axoneme assembly	4/557	92/13892	0.0434783	1.08438	0.165957	0.506903	0.865121	0.700207	DNAI3/SPAG17/TBC1D21/CFAP206	4
GO:1905477	positive regulation of protein localization to membrane	4/557	92/13892	0.0434783	1.08438	0.165957	0.506903	0.865121	0.700207	LRP1/CEMIP/STAC2/WNK3	4
GO:0031349	positive regulation of defense response	16/557	393/13892	0.0407125	1.0154	0.0632928	0.511627	0.872396	0.706095	CD1D/TNFSF4/AGT/PDE2A/LRRK2/NUPR1/NLRP1/COLEC12/EMILIN2/RSAD2/NPAS2/EREG/TTBK1/CNR1/PIK3CG/IDO1	16
GO:0016064	immunoglobulin mediated immune response	4/557	93/13892	0.0430108	1.07272	0.143805	0.515437	0.876521	0.709433	TNFSF4/C1S/C1R/C4B	4
GO:0019395	fatty acid oxidation	4/557	93/13892	0.0430108	1.07272	0.143805	0.515437	0.876521	0.709433	MFSD2A/ALDH1L2/GDF15/CNR1	4
GO:0051702	biological process involved in interaction with symbiont	4/557	93/13892	0.0430108	1.07272	0.143805	0.515437	0.876521	0.709433	HPN/FN1/PTX3/CSF1R	4
GO:0032024	positive regulation of insulin secretion	3/557	68/13892	0.0441176	1.10033	0.169494	0.516872	0.878171	0.710769	RBP4/ANO1/SNAP25	3
GO:0008154	actin polymerization or depolymerization	7/557	169/13892	0.0414201	1.03305	0.0883435	0.519561	0.881157	0.713185	KANK4/FMN1/SEMA5A/COBL/ELN/TMOD1/TENM1	7
GO:0072331	signal transduction by p53 class mediator	7/557	169/13892	0.0414201	1.03305	0.0883435	0.519561	0.881157	0.713185	BDKRB2/NUPR1/BCL2/SNAI1/TP63/MAGEA2B/MAGEA2	7
GO:0009166	nucleotide catabolic process	6/557	144/13892	0.0416667	1.0392	0.0966327	0.520602	0.882131	0.713974	PDE2A/NUPR1/XDH/ADA/PDE9A/PDE5A	6
GO:0051961	negative regulation of nervous system development	5/557	119/13892	0.0420168	1.04793	0.107318	0.521983	0.883679	0.715227	SEMA6D/TMEM98/NOG/BMP7/SEMA5A	5
GO:0006898	receptor-mediated endocytosis	9/557	220/13892	0.0409091	1.0203	0.0620391	0.523639	0.884551	0.715933	CALY/DRD2/LRP1/SH3GL3/ARHGAP27/ACKR3/GTF2H2/LRRTM2/LPAR1	9
GO:0009062	fatty acid catabolic process	4/557	94/13892	0.0425532	1.06131	0.121892	0.523901	0.884551	0.715933	MFSD2A/ALDH1L2/PCK1/CNR1	4
GO:0019724	B cell mediated immunity	4/557	94/13892	0.0425532	1.06131	0.121892	0.523901	0.884551	0.715933	TNFSF4/C1S/C1R/C4B	4
GO:0007286	spermatid development	7/557	170/13892	0.0411765	1.02697	0.0723153	0.52585	0.884635	0.716001	SPAG17/TBC1D21/IQCN/JAM2/ROPN1/NME5/CFAP206	7
GO:0002312	B cell activation involved in immune response	3/557	69/13892	0.0434783	1.08438	0.143603	0.526758	0.884635	0.716001	TNFSF4/ADA/CD180	3
GO:0006635	fatty acid beta-oxidation	3/557	69/13892	0.0434783	1.08438	0.143603	0.526758	0.884635	0.716001	MFSD2A/ALDH1L2/CNR1	3
GO:0010232	vascular transport	3/557	69/13892	0.0434783	1.08438	0.143603	0.526758	0.884635	0.716001	MFSD2A/SLC1A2/LRP1	3
GO:0150104	transport across blood-brain barrier	3/557	69/13892	0.0434783	1.08438	0.143603	0.526758	0.884635	0.716001	MFSD2A/SLC1A2/LRP1	3
GO:2001057	reactive nitrogen species metabolic process	3/557	69/13892	0.0434783	1.08438	0.143603	0.526758	0.884635	0.716001	NOS2/ACP5/PTX3	3
GO:0015748	organophosphate ester transport	6/557	145/13892	0.0413793	1.03203	0.0792412	0.527406	0.884938	0.716246	MFSD2A/ATP8A2/TNFAIP8L3/ATP8B1/SLC37A1/ABCB4	6
GO:1901136	carbohydrate derivative catabolic process	9/557	221/13892	0.040724	1.01569	0.0480428	0.529156	0.886019	0.717121	CHI3L1/PDE2A/GALC/CEMIP/NUPR1/XDH/ADA/PDE9A/PDE5A	9
GO:0001906	cell killing	5/557	120/13892	0.0416667	1.0392	0.0881363	0.529456	0.886019	0.717121	CD1D/CFH/NOS2/H2BC11/RAET1L	5
GO:0002706	regulation of lymphocyte mediated immunity	5/557	120/13892	0.0416667	1.0392	0.0881363	0.529456	0.886019	0.717121	PRKCZ/CD1D/TNFSF4/RSAD2/RAET1L	5
GO:0034612	response to tumor necrosis factor	8/557	196/13892	0.0408163	1.01799	0.0518393	0.530478	0.886064	0.717158	CHI3L1/CCDC3/POSTN/PCK1/NPNT/H2BC11/TNFRSF11B/HAS2	8
GO:0000302	response to reactive oxygen species	7/557	171/13892	0.0409357	1.02097	0.0563806	0.532108	0.886064	0.717158	LRRK2/FBLN5/BCL2/BMP7/PDGFRA/PTPRK/AQP1	7
GO:0021543	pallium development	7/557	171/13892	0.0409357	1.02097	0.0563806	0.532108	0.886064	0.717158	MFSD2A/KIRREL3/LARGE1/DRD1/POU3F2/NEFL/NTRK2	7
GO:0005976	polysaccharide metabolic process	4/557	95/13892	0.0421053	1.05014	0.100213	0.532295	0.886064	0.717158	CHST1/NDST4/NDST3/HAS2	4
GO:0007029	endoplasmic reticulum organization	4/557	95/13892	0.0421053	1.05014	0.100213	0.532295	0.886064	0.717158	CASQ1/LRRK2/RNF112/SPTSSB	4
GO:0062014	negative regulation of small molecule metabolic process	4/557	95/13892	0.0421053	1.05014	0.100213	0.532295	0.886064	0.717158	MFSD2A/NUPR1/SNAI1/CNR1	4
GO:0030308	negative regulation of cell growth	6/557	146/13892	0.0410959	1.02496	0.0619689	0.53417	0.887624	0.71842	WT1/SEMA6D/BCL2/SERPINE2/SEMA5A/SLIT3	6
GO:0071222	cellular response to lipopolysaccharide	6/557	146/13892	0.0410959	1.02496	0.0619689	0.53417	0.887624	0.71842	TNFSF4/NOS2/MMP9/SPON2/CD180/CSF2	6
GO:0071692	protein localization to extracellular region	12/557	298/13892	0.0402685	1.00433	0.0154271	0.53587	0.889666	0.720072	SNCG/RBP4/ANO1/DRD2/NOS2/AP1M2/RSAD2/LTBP1/SNAP25/FBN2/CNR1/RAB11FIP1	12
GO:0006690	icosanoid metabolic process	3/557	70/13892	0.0428571	1.06889	0.11809	0.536531	0.889983	0.720329	CYP2J2/GGT5/TBXAS1	3
GO:0030003	intracellular monoatomic cation homeostasis	16/557	400/13892	0.04	0.99763	-0.00982898	0.540607	0.894082	0.723647	FRRS1/CASQ1/DRD2/CACNA1C/LRRK2/CEMIP/HAP1/TSPOAP1/BCL2/PRND/ERC2/DRD1/CNR1/GRIK2/CALB1/CLIC2	16
GO:0034440	lipid oxidation	4/557	96/13892	0.0416667	1.0392	0.0787629	0.540614	0.894082	0.723647	MFSD2A/ALDH1L2/GDF15/CNR1	4
GO:0006575	cellular modified amino acid metabolic process	6/557	147/13892	0.0408163	1.01799	0.0448141	0.540894	0.894082	0.723647	MFSD2A/GSTM3/SLC1A2/ALDH1L2/HPN/GGT5	6
GO:0006665	sphingolipid metabolic process	6/557	147/13892	0.0408163	1.01799	0.0448141	0.540894	0.894082	0.723647	ST6GALNAC5/GALC/ST8SIA2/LARGE1/SPTSSB/ST8SIA4	6
GO:0010038	response to metal ion	11/557	274/13892	0.040146	1.00127	0.00434323	0.542012	0.895149	0.72451	KCNJ10/KCNC1/DRD2/LRRK2/BCL2/KCNK3/CPNE4/CPNE5/AQP1/ADCY1/TNFRSF11B	11
GO:0046718	symbiont entry into host cell	5/557	122/13892	0.0409836	1.02216	0.0502482	0.544244	0.89805	0.726858	IFITM1/ANPEP/CLDN9/TMPRSS2/PTX3	5
GO:0033273	response to vitamin	3/557	71/13892	0.0422535	1.05383	0.0929436	0.546189	0.900474	0.72882	POSTN/BMP7/LOC102724560	3
GO:0010563	negative regulation of phosphorus metabolic process	10/557	250/13892	0.04	0.99763	-0.00772765	0.5488	0.900946	0.729202	PRKCZ/SFN/AGT/PTPRO/SOCS1/NUPR1/XDH/FBLN1/PKIB/DEPTOR	10
GO:0045936	negative regulation of phosphate metabolic process	10/557	250/13892	0.04	0.99763	-0.00772765	0.5488	0.900946	0.729202	PRKCZ/SFN/AGT/PTPRO/SOCS1/NUPR1/XDH/FBLN1/PKIB/DEPTOR	10
GO:0045471	response to ethanol	4/557	97/13892	0.0412371	1.02848	0.0575353	0.548858	0.900946	0.729202	DRD2/CDO1/CNR1/TBXAS1	4
GO:0051092	positive regulation of NF-kappaB transcription factor activity	4/557	97/13892	0.0412371	1.02848	0.0575353	0.548858	0.900946	0.729202	PRKCZ/ROR1/AGT/PRKCQ	4
GO:1903305	regulation of regulated secretory pathway	4/557	97/13892	0.0412371	1.02848	0.0575353	0.548858	0.900946	0.729202	SYT12/LRRK2/PRKCG/RAC2	4
GO:0010638	positive regulation of organelle organization	18/557	453/13892	0.0397351	0.991023	-0.0396989	0.550521	0.902892	0.730778	ELAPOR1/PRKCQ/DCN/SLAIN1/FMN1/HAP1/MMP9/ERC2/EREG/SEMA5A/CSF2/PKIB/ARHGEF5/NPM2/STMN2/MTSS1/LPAR1/TENM1	18
GO:0042116	macrophage activation	3/557	72/13892	0.0416667	1.0392	0.0681514	0.555728	0.909855	0.736413	LRRK2/C5AR1/TTBK1	3
GO:0044458	motile cilium assembly	3/557	72/13892	0.0416667	1.0392	0.0681514	0.555728	0.909855	0.736413	SPAG17/TBC1D21/CFAP206	3
GO:0006520	amino acid metabolic process	10/557	252/13892	0.0396825	0.989712	-0.0336824	0.559041	0.914487	0.740162	CARS1/NOX4/HPD/NOS2/THNSL2/LOC102724560/GGT5/CDO1/IDO1/ADHFE1	10
GO:0043087	regulation of GTPase activity	7/557	176/13892	0.0397727	0.991962	-0.021933	0.562888	0.91891	0.743742	RGS8/LRRK2/RGS6/STMN3/RIPOR2/ARHGEF5/NTRK2	7
GO:0048515	spermatid differentiation	7/557	176/13892	0.0397727	0.991962	-0.021933	0.562888	0.91891	0.743742	SPAG17/TBC1D21/IQCN/JAM2/ROPN1/NME5/CFAP206	7
GO:0002449	lymphocyte mediated immunity	8/557	202/13892	0.039604	0.987753	-0.0358356	0.564997	0.91891	0.743742	PRKCZ/CD1D/TNFSF4/C1S/C1R/RSAD2/C4B/RAET1L	8
GO:0042113	B cell activation	8/557	202/13892	0.039604	0.987753	-0.0358356	0.564997	0.91891	0.743742	TNFSF4/MMP14/BCL2/IL11/ID2/ADA/ICOSLG/CD180	8
GO:0030901	midbrain development	3/557	73/13892	0.0410959	1.02496	0.0437028	0.565147	0.91891	0.743742	PADI2/BASP1/TTBK1	3
GO:0034308	primary alcohol metabolic process	3/557	73/13892	0.0410959	1.02496	0.0437028	0.565147	0.91891	0.743742	RBP4/ALDH2/BCO1	3
GO:0097009	energy homeostasis	3/557	73/13892	0.0410959	1.02496	0.0437028	0.565147	0.91891	0.743742	MFSD2A/GDF15/PCSK1N	3
GO:0038127	ERBB signaling pathway	5/557	125/13892	0.04	0.99763	-0.00543941	0.566005	0.919515	0.744232	AGT/HAP1/PDE6G/MMP9/EREG	5
GO:0043603	amide metabolic process	15/557	381/13892	0.0393701	0.981919	-0.0731355	0.566753	0.91994	0.744576	ST6GALNAC5/GSTM3/SLC1A2/ALDH1L2/GALC/ST8SIA2/ACACA/HAP1/XDH/ADA/GGT5/SPTSSB/ST8SIA4/NTRK2/PCSK1N	15
GO:0071695	anatomical structure maturation	8/557	203/13892	0.0394089	0.982887	-0.0501984	0.570643	0.92546	0.749043	PDE3A/LRRK2/BCL2/SOX18/RAC2/ROPN1/EREG/SPINK5	8
GO:0038061	non-canonical NF-kappaB signal transduction	4/557	100/13892	0.04	0.99763	-0.00486075	0.573114	0.927643	0.75081	CHI3L1/BMP7/NR3C2/TNFSF15	4
GO:0006469	negative regulation of protein kinase activity	5/557	126/13892	0.0396825	0.989712	-0.0237078	0.57314	0.927643	0.75081	SFN/AGT/PTPRO/PKIB/DEPTOR	5
GO:0071219	cellular response to molecule of bacterial origin	6/557	152/13892	0.0394737	0.984503	-0.039261	0.573851	0.927643	0.75081	TNFSF4/NOS2/MMP9/SPON2/CD180/CSF2	6
GO:0019217	regulation of fatty acid metabolic process	3/557	74/13892	0.0405405	1.01111	0.0195871	0.574442	0.927643	0.75081	MFSD2A/GDF15/CNR1	3
GO:1902807	negative regulation of cell cycle G1/S phase transition	3/557	74/13892	0.0405405	1.01111	0.0195871	0.574442	0.927643	0.75081	BCL2/SUSD2/GPNMB	3
GO:0043434	response to peptide hormone	14/557	358/13892	0.0391061	0.975337	-0.0966221	0.577222	0.931337	0.7538	PRKCZ/AGT/PRKCQ/EGR2/VWA2/SOCS1/GLP2R/GDF15/BMP7/PCK1/EREG/CDO1/RARRES2/NEFL	14
GO:0044409	symbiont entry into host	5/557	127/13892	0.0393701	0.981919	-0.0418334	0.580214	0.933916	0.755888	IFITM1/ANPEP/CLDN9/TMPRSS2/PTX3	5
GO:0010594	regulation of endothelial cell migration	6/557	153/13892	0.0392157	0.978069	-0.0557479	0.580302	0.933916	0.755888	AGT/DCN/SEMA5A/FGF18/PIK3CG/ADGRA2	6
GO:0018209	peptidyl-serine modification	6/557	153/13892	0.0392157	0.978069	-0.0557479	0.580302	0.933916	0.755888	PRKCZ/LRRK2/IL11/PCK1/TTBK1/TENM1	6
GO:0006909	phagocytosis	7/557	179/13892	0.0391061	0.975337	-0.0678748	0.58091	0.9341	0.756036	NCF2/LRP1/COLEC12/PRKCG/PTX3/SPON2/C4B	7
GO:0007163	establishment or maintenance of cell polarity	8/557	205/13892	0.0390244	0.973298	-0.0787171	0.581836	0.934794	0.756598	PRKCZ/RHOU/PARVB/WNT7B/EPHB1/SPRY1/RIPOR2/AQP1	8
GO:0008625	extrinsic apoptotic signaling pathway via death domain receptors	3/557	75/13892	0.04	0.99763	-0.00420572	0.583613	0.935264	0.756979	FAIM2/BCL2/MAL	3
GO:0046889	positive regulation of lipid biosynthetic process	3/557	75/13892	0.04	0.99763	-0.00420572	0.583613	0.935264	0.756979	MFSD2A/CCDC3/PCK1	3
GO:0097194	execution phase of apoptosis	3/557	75/13892	0.04	0.99763	-0.00420572	0.583613	0.935264	0.756979	FAP/CECR2/FOXL2	3
GO:0062197	cellular response to chemical stress	11/557	283/13892	0.0388693	0.969429	-0.106192	0.585576	0.937616	0.758882	LRRK2/DHRS2/FBLN5/BDKRB2/GDF15/BMP7/PCK1/PDGFRA/PTPRK/AQP1/WNK3	11
GO:0009755	hormone-mediated signaling pathway	7/557	180/13892	0.0388889	0.969918	-0.0830209	0.586838	0.937874	0.759091	PADI2/PDE3A/ZNF536/LHB/CGB3/TP63/NR3C2	7
GO:0001889	liver development	5/557	128/13892	0.0390625	0.974248	-0.0598188	0.587225	0.937874	0.759091	HPN/LIMS2/ADA/PCK1/COBL	5
GO:0006986	response to unfolded protein	5/557	128/13892	0.0390625	0.974248	-0.0598188	0.587225	0.937874	0.759091	HSPA6/HSPB8/SERP2/PARP8/THBS4	5
GO:0048259	regulation of receptor-mediated endocytosis	4/557	102/13892	0.0392157	0.978069	-0.0454337	0.588871	0.938916	0.759934	DRD2/SH3GL3/LRRTM2/LPAR1	4
GO:0099072	regulation of postsynaptic membrane neurotransmitter receptor levels	4/557	102/13892	0.0392157	0.978069	-0.0454337	0.588871	0.938916	0.759934	PRKCZ/CALY/NSG1/LPAR1	4
GO:0002444	myeloid leukocyte mediated immunity	3/557	76/13892	0.0394737	0.984503	-0.0276853	0.592657	0.94181	0.762276	RAC2/SPON2/PIK3CG	3
GO:0045639	positive regulation of myeloid cell differentiation	3/557	76/13892	0.0394737	0.984503	-0.0276853	0.592657	0.94181	0.762276	ID2/FAXDC2/ROR2	3
GO:0051651	maintenance of location in cell	7/557	181/13892	0.038674	0.96456	-0.0980848	0.592724	0.94181	0.762276	CASQ1/DRD2/CACNA1C/CEMIP/HAP1/DRD1/CLIC2	7
GO:0010508	positive regulation of autophagy	6/557	155/13892	0.0387097	0.965449	-0.0884065	0.593054	0.94181	0.762276	ELAPOR1/LRRK2/DCN/HSPB8/DEPTOR/DHRSX	6
GO:0046467	membrane lipid biosynthetic process	5/557	129/13892	0.0387597	0.966696	-0.0776665	0.594172	0.94181	0.762276	ST6GALNAC5/ST8SIA2/LARGE1/SPTSSB/ST8SIA4	5
GO:0051783	regulation of nuclear division	5/557	129/13892	0.0387597	0.966696	-0.0776665	0.594172	0.94181	0.762276	PDE3A/BMP4/BMP7/EREG/NPM2	5
GO:1905952	regulation of lipid localization	5/557	129/13892	0.0387597	0.966696	-0.0776665	0.594172	0.94181	0.762276	AGT/LRP1/ATP8A2/ECRG4/ABCB4	5
GO:0045834	positive regulation of lipid metabolic process	4/557	103/13892	0.038835	0.968573	-0.0654265	0.59662	0.944899	0.764776	MFSD2A/CCDC3/GDF15/PCK1	4
GO:0007584	response to nutrient	5/557	130/13892	0.0384615	0.95926	-0.0953789	0.601053	0.945615	0.765356	POSTN/BMP7/LOC102724560/CNR1/TNFRSF11B	5
GO:0061008	hepaticobiliary system development	5/557	130/13892	0.0384615	0.95926	-0.0953789	0.601053	0.945615	0.765356	HPN/LIMS2/ADA/PCK1/COBL	5
GO:0048286	lung alveolus development	2/557	50/13892	0.04	0.99763	-0.00343085	0.601309	0.945615	0.765356	BMP4/ADA	2
GO:0050435	amyloid-beta metabolic process	2/557	50/13892	0.04	0.99763	-0.00343085	0.601309	0.945615	0.765356	HAP1/NTRK2	2
GO:0050771	negative regulation of axonogenesis	2/557	50/13892	0.04	0.99763	-0.00343085	0.601309	0.945615	0.765356	SEMA6D/SEMA5A	2
GO:0072678	T cell migration	2/557	50/13892	0.04	0.99763	-0.00343085	0.601309	0.945615	0.765356	RIPOR2/PIK3CG	2
GO:2000179	positive regulation of neural precursor cell proliferation	2/557	50/13892	0.04	0.99763	-0.00343085	0.601309	0.945615	0.765356	RASSF10/DRD2	2
GO:0048488	synaptic vesicle endocytosis	3/557	77/13892	0.038961	0.971718	-0.0508607	0.601573	0.945615	0.765356	SNCG/LRRK2/SH3GL3	3
GO:0051851	modulation by host of symbiont process	3/557	77/13892	0.038961	0.971718	-0.0508607	0.601573	0.945615	0.765356	HPN/PTX3/CSF1R	3
GO:0050708	regulation of protein secretion	8/557	209/13892	0.0382775	0.95467	-0.134948	0.603803	0.947511	0.766891	RBP4/ANO1/DRD2/NOS2/RSAD2/SNAP25/CNR1/RAB11FIP1	8
GO:0006638	neutral lipid metabolic process	4/557	104/13892	0.0384615	0.95926	-0.085229	0.604282	0.947511	0.766891	MFSD2A/PCK1/DGKG/PIK3CG	4
GO:0006639	acylglycerol metabolic process	4/557	104/13892	0.0384615	0.95926	-0.085229	0.604282	0.947511	0.766891	MFSD2A/PCK1/DGKG/PIK3CG	4
GO:0010876	lipid localization	15/557	391/13892	0.0383632	0.956806	-0.177061	0.607494	0.951173	0.769855	MFSD2A/PLPPR4/AGT/RBP4/DRD2/LRP1/ATP8A2/SERPINA5/BDKRB2/TNFAIP8L3/NOS2/ATP8B1/ECRG4/ABCB4/TTPA	15
GO:0009895	negative regulation of catabolic process	12/557	314/13892	0.0382166	0.95315	-0.171615	0.609406	0.951173	0.769855	MFSD2A/PKP3/LRRK2/NUPR1/NOS2/BCL2/PRKCG/SERPINE2/TIMP3/CNR1/PIK3CG/MAGEA6	12
GO:0051701	biological process involved in interaction with host	6/557	158/13892	0.0379747	0.947117	-0.136629	0.611794	0.951173	0.769855	IFITM1/ANPEP/CLDN9/TMPRSS2/FBLN1/PTX3	6
GO:0010821	regulation of mitochondrion organization	4/557	105/13892	0.0380952	0.950124	-0.104845	0.611856	0.951173	0.769855	PDE2A/LRRK2/DCN/MMP9	4
GO:0042177	negative regulation of protein catabolic process	4/557	105/13892	0.0380952	0.950124	-0.104845	0.611856	0.951173	0.769855	NOS2/PRKCG/SERPINE2/TIMP3	4
GO:1902414	protein localization to cell junction	4/557	105/13892	0.0380952	0.950124	-0.104845	0.611856	0.951173	0.769855	PRKCZ/NRXN2/NSG1/ZDHHC15	4
GO:0030042	actin filament depolymerization	2/557	51/13892	0.0392157	0.978069	-0.0320673	0.612151	0.951173	0.769855	SEMA5A/TMOD1	2
GO:0032890	regulation of organic acid transport	2/557	51/13892	0.0392157	0.978069	-0.0320673	0.612151	0.951173	0.769855	SLC43A1/SLC43A2	2
GO:0045010	actin nucleation	2/557	51/13892	0.0392157	0.978069	-0.0320673	0.612151	0.951173	0.769855	DNAI3/FMN1	2
GO:0051055	negative regulation of lipid biosynthetic process	2/557	51/13892	0.0392157	0.978069	-0.0320673	0.612151	0.951173	0.769855	CCDC3/SNAI1	2
GO:2000573	positive regulation of DNA biosynthetic process	2/557	51/13892	0.0392157	0.978069	-0.0320673	0.612151	0.951173	0.769855	NOX4/PKIB	2
GO:0060627	regulation of vesicle-mediated transport	17/557	444/13892	0.0382883	0.954939	-0.197226	0.613263	0.952118	0.770619	CALY/SYT12/DRD2/LRRK2/LRP1/STXBP6/SH3GL3/HAP1/PRKCG/RAC2/ERC2/CADPS/PTX3/LRRTM2/C4B/LPAR1/GPC3	17
GO:0071230	cellular response to amino acid stimulus	3/557	79/13892	0.0379747	0.947117	-0.0963344	0.619016	0.959975	0.776979	SOCS1/PDGFRA/NTRK2	3
GO:0034219	carbohydrate transmembrane transport	4/557	106/13892	0.0377358	0.941161	-0.12428	0.619339	0.959975	0.776979	SLC1A2/DRD1/AQP1/GPC3	4
GO:0008347	glial cell migration	2/557	52/13892	0.0384615	0.95926	-0.0601527	0.622767	0.961348	0.77809	MMP14/APCDD1	2
GO:0010761	fibroblast migration	2/557	52/13892	0.0384615	0.95926	-0.0601527	0.622767	0.961348	0.77809	ACTA2/AQP1	2
GO:0030219	megakaryocyte differentiation	2/557	52/13892	0.0384615	0.95926	-0.0601527	0.622767	0.961348	0.77809	IL11/FAXDC2	2
GO:0032147	activation of protein kinase activity	2/557	52/13892	0.0384615	0.95926	-0.0601527	0.622767	0.961348	0.77809	CHI3L1/TNFSF15	2
GO:0048008	platelet-derived growth factor receptor signaling pathway	2/557	52/13892	0.0384615	0.95926	-0.0601527	0.622767	0.961348	0.77809	LRP1/PDGFRA	2
GO:1904950	negative regulation of establishment of protein localization	4/557	107/13892	0.0373832	0.932365	-0.143536	0.626731	0.964559	0.780689	DRD2/LRRK2/RSAD2/RAB11FIP1	4
GO:0003341	cilium movement	7/557	187/13892	0.0374332	0.933611	-0.186799	0.627121	0.964559	0.780689	DNAI3/SPAG17/TBC1D21/DNAH9/ROPN1/NME5/CFAP206	7
GO:0001708	cell fate specification	3/557	80/13892	0.0375	0.935278	-0.118649	0.627541	0.964559	0.780689	SOX18/POU3F2/MNX1	3
GO:0002698	negative regulation of immune effector process	3/557	80/13892	0.0375	0.935278	-0.118649	0.627541	0.964559	0.780689	TNFSF4/ACP5/SPINK5	3
GO:0006641	triglyceride metabolic process	3/557	80/13892	0.0375	0.935278	-0.118649	0.627541	0.964559	0.780689	MFSD2A/PCK1/PIK3CG	3
GO:0031333	negative regulation of protein-containing complex assembly	5/557	134/13892	0.0373134	0.930625	-0.16492	0.627907	0.964559	0.780689	PRKCZ/KANK4/EML2/STMN2/TMOD1	5
GO:0035592	establishment of protein localization to extracellular region	11/557	293/13892	0.0375427	0.936342	-0.225076	0.631734	0.968688	0.784031	SNCG/RBP4/ANO1/DRD2/NOS2/AP1M2/RSAD2/LTBP1/SNAP25/CNR1/RAB11FIP1	11
GO:0019216	regulation of lipid metabolic process	10/557	267/13892	0.0374532	0.934111	-0.222178	0.632556	0.968688	0.784031	MFSD2A/CCDC3/GDF15/ID2/SNAI1/PCK1/ADGRF1/CNR1/PIK3CG/RARRES2	10
GO:0009161	ribonucleoside monophosphate metabolic process	2/557	53/13892	0.0377358	0.941161	-0.0877106	0.633156	0.968688	0.784031	XDH/ADA	2
GO:0051289	protein homotetramerization	2/557	53/13892	0.0377358	0.941161	-0.0877106	0.633156	0.968688	0.784031	ACACA/GRIA3	2
GO:0070830	bicellular tight junction assembly	2/557	53/13892	0.0377358	0.941161	-0.0877106	0.633156	0.968688	0.784031	CLDN9/SNAI1	2
GO:0001909	leukocyte mediated cytotoxicity	3/557	81/13892	0.037037	0.923732	-0.140693	0.635934	0.970583	0.785564	CD1D/NOS2/RAET1L	3
GO:0008088	axo-dendritic transport	3/557	81/13892	0.037037	0.923732	-0.140693	0.635934	0.970583	0.785564	CALY/HAP1/NEFL	3
GO:0140238	presynaptic endocytosis	3/557	81/13892	0.037037	0.923732	-0.140693	0.635934	0.970583	0.785564	SNCG/LRRK2/SH3GL3	3
GO:0044403	biological process involved in symbiotic interaction	9/557	242/13892	0.0371901	0.927549	-0.232373	0.638702	0.974021	0.788347	IFITM1/ANPEP/CLDN9/HPN/FN1/TMPRSS2/FBLN1/PTX3/CSF1R	9
GO:0033673	negative regulation of kinase activity	5/557	136/13892	0.0367647	0.916939	-0.198937	0.640917	0.976362	0.790242	SFN/AGT/PTPRO/PKIB/DEPTOR	5
GO:0030073	insulin secretion	6/557	163/13892	0.0368098	0.918065	-0.215052	0.641933	0.976362	0.790242	RBP4/ANO1/DRD2/NOS2/SNAP25/CNR1	6
GO:0070201	regulation of establishment of protein localization	17/557	452/13892	0.0376106	0.938037	-0.273715	0.642614	0.976362	0.790242	PRKCZ/SFN/RHOU/RBP4/ANO1/DRD2/LRRK2/BMP4/CEMIP/NOS2/RSAD2/SNAP25/RAC2/CNR1/ARHGEF5/RAB11FIP1/TENM1	17
GO:0002637	regulation of immunoglobulin production	2/557	54/13892	0.037037	0.923732	-0.114763	0.643321	0.976362	0.790242	TNFSF4/RBP4	2
GO:0071384	cellular response to corticosteroid stimulus	2/557	54/13892	0.037037	0.923732	-0.114763	0.643321	0.976362	0.790242	PCK1/AQP1	2
GO:1902903	regulation of supramolecular fiber organization	13/557	348/13892	0.0373563	0.931695	-0.263735	0.643335	0.976362	0.790242	KANK4/DNAI3/SLAIN1/FMN1/EML2/SEMA5A/ELN/ARHGEF5/STMN2/MTSS1/TMOD1/LPAR1/TENM1	13
GO:0030258	lipid modification	6/557	164/13892	0.0365854	0.912467	-0.230457	0.64779	0.982335	0.795076	MFSD2A/PLPPR5/ALDH1L2/GDF15/DGKG/CNR1	6
GO:0099111	microtubule-based transport	8/557	218/13892	0.0366972	0.915257	-0.25774	0.650989	0.984811	0.79708	PRKCZ/SPAG17/CALY/BICDL1/DNAH9/HAP1/NME5/NEFL	8
GO:0006473	protein acetylation	2/557	55/13892	0.0363636	0.906937	-0.141331	0.653262	0.984811	0.79708	MAGEA2B/MAGEA2	2
GO:0042987	amyloid precursor protein catabolic process	2/557	55/13892	0.0363636	0.906937	-0.141331	0.653262	0.984811	0.79708	HAP1/NTRK2	2
GO:0051445	regulation of meiotic cell cycle	2/557	55/13892	0.0363636	0.906937	-0.141331	0.653262	0.984811	0.79708	PDE3A/NPM2	2
GO:0060415	muscle tissue morphogenesis	2/557	55/13892	0.0363636	0.906937	-0.141331	0.653262	0.984811	0.79708	NOG/HEY2	2
GO:1901568	fatty acid derivative metabolic process	2/557	55/13892	0.0363636	0.906937	-0.141331	0.653262	0.984811	0.79708	ACACA/GGT5	2
GO:0007264	small GTPase-mediated signal transduction	17/557	455/13892	0.0373626	0.931852	-0.302067	0.653331	0.984811	0.79708	RHOU/RASGEF1A/PSD/ARHGAP20/LRRK2/MCF2L/ARHGAP27/NGFR/ARHGEF4/STMN3/RAC2/ARHGAP24/SPRY1/RIPOR2/PIK3CG/ARHGEF5/LPAR1	17
GO:1901292	nucleoside phosphate catabolic process	6/557	165/13892	0.0363636	0.906937	-0.245771	0.653589	0.984811	0.79708	PDE2A/NUPR1/XDH/ADA/PDE9A/PDE5A	6
GO:0001959	regulation of cytokine-mediated signaling pathway	5/557	139/13892	0.0359712	0.897149	-0.249065	0.659895	0.990283	0.801509	PADI2/CCDC3/SLIT3/H2BC11/TNFRSF11B	5
GO:1901879	regulation of protein depolymerization	3/557	84/13892	0.0357143	0.890741	-0.205271	0.660315	0.990283	0.801509	SEMA5A/STMN2/TMOD1	3
GO:0006612	protein targeting to membrane	4/557	112/13892	0.0357143	0.890741	-0.237268	0.6623	0.990283	0.801509	CEMIP/SNAP25-AS1/LARGE1/ZDHHC15	4
GO:0032635	interleukin-6 production	4/557	112/13892	0.0357143	0.890741	-0.237268	0.6623	0.990283	0.801509	TNFSF4/NOS2/SPON2/EREG	4
GO:0032675	regulation of interleukin-6 production	4/557	112/13892	0.0357143	0.890741	-0.237268	0.6623	0.990283	0.801509	TNFSF4/NOS2/SPON2/EREG	4
GO:0008631	intrinsic apoptotic signaling pathway in response to oxidative stress	2/557	56/13892	0.0357143	0.890741	-0.167434	0.662981	0.990283	0.801509	BCL2/NME5	2
GO:0030837	negative regulation of actin filament polymerization	2/557	56/13892	0.0357143	0.890741	-0.167434	0.662981	0.990283	0.801509	KANK4/TMOD1	2
GO:0032637	interleukin-8 production	2/557	56/13892	0.0357143	0.890741	-0.167434	0.662981	0.990283	0.801509	CHI3L1/NOS2	2
GO:0032677	regulation of interleukin-8 production	2/557	56/13892	0.0357143	0.890741	-0.167434	0.662981	0.990283	0.801509	CHI3L1/NOS2	2
GO:0043299	leukocyte degranulation	2/557	56/13892	0.0357143	0.890741	-0.167434	0.662981	0.990283	0.801509	RAC2/PIK3CG	2
GO:1902808	positive regulation of cell cycle G1/S phase transition	2/557	56/13892	0.0357143	0.890741	-0.167434	0.662981	0.990283	0.801509	PKP3/TP63	2
GO:1903829	positive regulation of protein localization	16/557	433/13892	0.0369515	0.921598	-0.338736	0.667996	0.994261	0.804729	PRKCZ/SFN/RHOU/RBP4/PKP3/ANO1/LRP1/BMP4/CEMIP/STAC2/NGFR/SNAP25/RAC2/ARHGEF5/WNK3/TENM1	16
GO:0070555	response to interleukin-1	3/557	85/13892	0.0352941	0.880262	-0.226303	0.668175	0.994261	0.804729	CHI3L1/PCK1/HAS2	3
GO:0032640	tumor necrosis factor production	4/557	113/13892	0.0353982	0.882859	-0.255528	0.669131	0.994261	0.804729	LRRK2/ACP5/SPON2/GPNMB	4
GO:0032680	regulation of tumor necrosis factor production	4/557	113/13892	0.0353982	0.882859	-0.255528	0.669131	0.994261	0.804729	LRRK2/ACP5/SPON2/GPNMB	4
GO:0072329	monocarboxylic acid catabolic process	4/557	113/13892	0.0353982	0.882859	-0.255528	0.669131	0.994261	0.804729	MFSD2A/ALDH1L2/PCK1/CNR1	4
GO:0016051	carbohydrate biosynthetic process	6/557	168/13892	0.0357143	0.890741	-0.291185	0.670631	0.994261	0.804729	ST6GALNAC5/RBP4/PCK1/NDST4/NDST3/HAS2	6
GO:0043409	negative regulation of MAPK cascade	5/557	141/13892	0.035461	0.884424	-0.281909	0.672182	0.994261	0.804729	AGT/DUSP6/FBLN1/SPRY1/WNK2	5
GO:0003208	cardiac ventricle morphogenesis	2/557	57/13892	0.0350877	0.875114	-0.19309	0.67248	0.994261	0.804729	NOG/HEY2	2
GO:0033363	secretory granule organization	2/557	57/13892	0.0350877	0.875114	-0.19309	0.67248	0.994261	0.804729	SERPINE2/AQP1	2
GO:0045839	negative regulation of mitotic nuclear division	2/557	57/13892	0.0350877	0.875114	-0.19309	0.67248	0.994261	0.804729	BMP4/BMP7	2
GO:0060998	regulation of dendritic spine development	2/557	57/13892	0.0350877	0.875114	-0.19309	0.67248	0.994261	0.804729	CUX2/LPAR1	2
GO:0071709	membrane assembly	2/557	57/13892	0.0350877	0.875114	-0.19309	0.67248	0.994261	0.804729	NRXN2/DMKN	2
GO:1904705	regulation of vascular associated smooth muscle cell proliferation	2/557	57/13892	0.0350877	0.875114	-0.19309	0.67248	0.994261	0.804729	BMP4/MMP9	2
GO:0071229	cellular response to acid chemical	3/557	86/13892	0.0348837	0.870026	-0.247098	0.675902	0.998539	0.808192	SOCS1/PDGFRA/NTRK2	3
GO:0002011	morphogenesis of an epithelial sheet	2/557	58/13892	0.0344828	0.860026	-0.218316	0.681761	1	0.809374	BMP7/ARHGAP24	2
GO:0002067	glandular epithelial cell differentiation	2/557	58/13892	0.0344828	0.860026	-0.218316	0.681761	1	0.809374	BMP4/TP63	2
GO:0006767	water-soluble vitamin metabolic process	2/557	58/13892	0.0344828	0.860026	-0.218316	0.681761	1	0.809374	ALDH1L2/SLC52A3	2
GO:0046530	photoreceptor cell differentiation	2/557	58/13892	0.0344828	0.860026	-0.218316	0.681761	1	0.809374	MFSD2A/NTRK2	2
GO:0019079	viral genome replication	4/557	115/13892	0.0347826	0.867504	-0.291589	0.682507	1	0.809374	IFITM1/BCL2/RSAD2/SLPI	4
GO:0019751	polyol metabolic process	3/557	87/13892	0.0344828	0.860026	-0.267662	0.683495	1	0.809374	ISYNA1/PCK1/SPTSSB	3
GO:0036465	synaptic vesicle recycling	3/557	87/13892	0.0344828	0.860026	-0.267662	0.683495	1	0.809374	SNCG/LRRK2/SH3GL3	3
GO:0043543	protein acylation	3/557	87/13892	0.0344828	0.860026	-0.267662	0.683495	1	0.809374	ZDHHC15/MAGEA2B/MAGEA2	3
GO:1904951	positive regulation of establishment of protein localization	10/557	279/13892	0.0358423	0.893934	-0.365763	0.686403	1	0.809374	PRKCZ/SFN/RHOU/RBP4/ANO1/CEMIP/SNAP25/RAC2/ARHGEF5/TENM1	10
GO:0071706	tumor necrosis factor superfamily cytokine production	4/557	116/13892	0.0344828	0.860026	-0.309395	0.689051	1	0.809374	LRRK2/ACP5/SPON2/GPNMB	4
GO:1903555	regulation of tumor necrosis factor superfamily cytokine production	4/557	116/13892	0.0344828	0.860026	-0.309395	0.689051	1	0.809374	LRRK2/ACP5/SPON2/GPNMB	4
GO:0010827	regulation of D-glucose transmembrane transport	2/557	59/13892	0.0338983	0.845449	-0.243129	0.690826	1	0.809374	SLC1A2/GPC3	2
GO:0045806	negative regulation of endocytosis	2/557	59/13892	0.0338983	0.845449	-0.243129	0.690826	1	0.809374	SH3GL3/LRRTM2	2
GO:0070059	intrinsic apoptotic signaling pathway in response to endoplasmic reticulum stress	2/557	59/13892	0.0338983	0.845449	-0.243129	0.690826	1	0.809374	LRRK2/BCL2	2
GO:0097006	regulation of plasma lipoprotein particle levels	2/557	59/13892	0.0338983	0.845449	-0.243129	0.690826	1	0.809374	MFSD2A/AGT	2
GO:0120192	tight junction assembly	2/557	59/13892	0.0338983	0.845449	-0.243129	0.690826	1	0.809374	CLDN9/SNAI1	2
GO:1901379	regulation of potassium ion transmembrane transport	2/557	59/13892	0.0338983	0.845449	-0.243129	0.690826	1	0.809374	KCNC1/CACNA1D	2
GO:1990874	vascular associated smooth muscle cell proliferation	2/557	59/13892	0.0338983	0.845449	-0.243129	0.690826	1	0.809374	BMP4/MMP9	2
GO:2000379	positive regulation of reactive oxygen species metabolic process	2/557	59/13892	0.0338983	0.845449	-0.243129	0.690826	1	0.809374	AGT/XDH	2
GO:2000278	regulation of DNA biosynthetic process	3/557	88/13892	0.0340909	0.850253	-0.288002	0.690955	1	0.809374	KCNK2/NOX4/PKIB	3
GO:0045862	positive regulation of proteolysis	10/557	281/13892	0.0355872	0.887571	-0.38912	0.694897	1	0.809374	LRRK2/MMP14/NUPR1/NLRP1/NGFR/HPN/XDH/FOXL2/TTBK1/TNFSF15	10
GO:0006275	regulation of DNA replication	4/557	117/13892	0.034188	0.852675	-0.327055	0.6955	1	0.809374	ID3/EREG/RAD17/NPM2	4
GO:0044242	cellular lipid catabolic process	7/557	200/13892	0.035	0.872926	-0.369943	0.695743	1	0.809374	MFSD2A/ALDH1L2/GALC/BCO1/PCK1/CNR1/PIK3CG	7
GO:0035966	response to topologically incorrect protein	5/557	145/13892	0.0344828	0.860026	-0.346278	0.695867	1	0.809374	HSPA6/HSPB8/SERP2/PARP8/THBS4	5
GO:0034620	cellular response to unfolded protein	3/557	89/13892	0.0337079	0.8407	-0.308122	0.698281	1	0.809374	HSPB8/SERP2/PARP8	3
GO:0010632	regulation of epithelial cell migration	2/557	60/13892	0.0333333	0.831358	-0.267544	0.699677	1	0.809374	MMP9/HAS2	2
GO:0032088	negative regulation of NF-kappaB transcription factor activity	2/557	60/13892	0.0333333	0.831358	-0.267544	0.699677	1	0.809374	BMP7/TCEAL7	2
GO:0048644	muscle organ morphogenesis	2/557	60/13892	0.0333333	0.831358	-0.267544	0.699677	1	0.809374	NOG/HEY2	2
GO:0090559	regulation of membrane permeability	2/557	60/13892	0.0333333	0.831358	-0.267544	0.699677	1	0.809374	STPG1/BCL2	2
GO:0009267	cellular response to starvation	6/557	174/13892	0.0344828	0.860026	-0.37973	0.703082	1	0.809374	MFSD2A/ELAPOR1/LRRK2/PAK6/BCL2/PCK1	6
GO:1904659	D-glucose transmembrane transport	3/557	90/13892	0.0333333	0.831358	-0.328029	0.705476	1	0.809374	SLC1A2/DRD1/GPC3	3
GO:1902806	regulation of cell cycle G1/S phase transition	6/557	175/13892	0.0342857	0.855112	-0.394204	0.708276	1	0.809374	PKP3/BCL2/ID2/SUSD2/TP63/GPNMB	6
GO:0007585	respiratory gaseous exchange by respiratory system	2/557	61/13892	0.0327869	0.81773	-0.291576	0.708316	1	0.809374	DNAH9/ELN	2
GO:0042593	glucose homeostasis	7/557	203/13892	0.0344828	0.860026	-0.410589	0.710353	1	0.809374	RBP4/ANO1/NOX4/NGFR/PCK1/FBN2/CNR1	7
GO:0051223	regulation of protein transport	13/557	366/13892	0.0355191	0.885874	-0.452209	0.712561	1	0.809374	PRKCZ/SFN/RBP4/ANO1/DRD2/BMP4/NOS2/RSAD2/SNAP25/CNR1/ARHGEF5/RAB11FIP1/TENM1	13
GO:0051494	negative regulation of cytoskeleton organization	5/557	148/13892	0.0337838	0.842593	-0.393456	0.712843	1	0.809374	KANK4/DNAI3/EML2/STMN2/TMOD1	5
GO:0060759	regulation of response to cytokine stimulus	5/557	148/13892	0.0337838	0.842593	-0.393456	0.712843	1	0.809374	PADI2/CCDC3/SLIT3/H2BC11/TNFRSF11B	5
GO:0010970	transport along microtubule	6/557	176/13892	0.0340909	0.850253	-0.4086	0.713407	1	0.809374	PRKCZ/SPAG17/CALY/BICDL1/HAP1/NEFL	6
GO:0071216	cellular response to biotic stimulus	6/557	176/13892	0.0340909	0.850253	-0.4086	0.713407	1	0.809374	TNFSF4/NOS2/MMP9/SPON2/CD180/CSF2	6
GO:0033500	carbohydrate homeostasis	7/557	204/13892	0.0343137	0.85581	-0.424011	0.715118	1	0.809374	RBP4/ANO1/NOX4/NGFR/PCK1/FBN2/CNR1	7
GO:0010469	regulation of signaling receptor activity	2/557	62/13892	0.0322581	0.80454	-0.315239	0.716748	1	0.809374	SHISA9/NOG	2
GO:0033135	regulation of peptidyl-serine phosphorylation	2/557	62/13892	0.0322581	0.80454	-0.315239	0.716748	1	0.809374	IL11/TENM1	2
GO:0043297	apical junction assembly	2/557	62/13892	0.0322581	0.80454	-0.315239	0.716748	1	0.809374	CLDN9/SNAI1	2
GO:0046470	phosphatidylcholine metabolic process	2/557	62/13892	0.0322581	0.80454	-0.315239	0.716748	1	0.809374	MFSD2A/SLC44A5	2
GO:0048814	regulation of dendrite morphogenesis	2/557	62/13892	0.0322581	0.80454	-0.315239	0.716748	1	0.809374	CUX2/HECW1	2
GO:0061053	somite development	2/557	62/13892	0.0322581	0.80454	-0.315239	0.716748	1	0.809374	NOG/COBL	2
GO:1905515	non-motile cilium assembly	2/557	62/13892	0.0322581	0.80454	-0.315239	0.716748	1	0.809374	KCNJ10/HAP1	2
GO:1902904	negative regulation of supramolecular fiber organization	5/557	149/13892	0.033557	0.836938	-0.408981	0.718351	1	0.809374	KANK4/DNAI3/EML2/STMN2/TMOD1	5
GO:0002761	regulation of myeloid leukocyte differentiation	3/557	92/13892	0.0326087	0.813285	-0.367223	0.71947	1	0.809374	ID2/TNFRSF11B/ROR2	3
GO:0007259	cell surface receptor signaling pathway via JAK-STAT	3/557	92/13892	0.0326087	0.813285	-0.367223	0.71947	1	0.809374	SOCS1/CSF2/CSF1R	3
GO:0016239	positive regulation of macroautophagy	3/557	92/13892	0.0326087	0.813285	-0.367223	0.71947	1	0.809374	ELAPOR1/DCN/HSPB8	3
GO:0032869	cellular response to insulin stimulus	6/557	178/13892	0.0337079	0.8407	-0.437162	0.723483	1	0.809374	PRKCZ/PRKCQ/VWA2/SOCS1/PCK1/RARRES2	6
GO:0030010	establishment of cell polarity	5/557	150/13892	0.0333333	0.831358	-0.424407	0.723783	1	0.809374	PRKCZ/RHOU/EPHB1/SPRY1/RIPOR2	5
GO:0060294	cilium movement involved in cell motility	5/557	150/13892	0.0333333	0.831358	-0.424407	0.723783	1	0.809374	DNAI3/TBC1D21/DNAH9/ROPN1/CFAP206	5
GO:0061025	membrane fusion	5/557	150/13892	0.0333333	0.831358	-0.424407	0.723783	1	0.809374	TIE1/STXBP6/SERPINA5/SNAP25/ERC2	5
GO:0071375	cellular response to peptide hormone stimulus	9/557	261/13892	0.0344828	0.860026	-0.466554	0.724531	1	0.809374	PRKCZ/AGT/PRKCQ/VWA2/SOCS1/GLP2R/GDF15/PCK1/RARRES2	9
GO:0044091	membrane biogenesis	2/557	63/13892	0.031746	0.79177	-0.338545	0.724974	1	0.809374	NRXN2/DMKN	2
GO:0051784	negative regulation of nuclear division	2/557	63/13892	0.031746	0.79177	-0.338545	0.724974	1	0.809374	BMP4/BMP7	2
GO:0008645	hexose transmembrane transport	3/557	93/13892	0.0322581	0.80454	-0.38652	0.726271	1	0.809374	SLC1A2/DRD1/GPC3	3
GO:0033209	tumor necrosis factor-mediated signaling pathway	3/557	93/13892	0.0322581	0.80454	-0.38652	0.726271	1	0.809374	CCDC3/H2BC11/TNFRSF11B	3
GO:0043401	steroid hormone receptor signaling pathway	4/557	123/13892	0.0325203	0.811081	-0.430104	0.732176	1	0.809374	PADI2/PDE3A/TP63/NR3C2	4
GO:0006334	nucleosome assembly	3/557	94/13892	0.0319149	0.795982	-0.405624	0.732943	1	0.809374	PADI4/H2BC11/NAP1L2	3
GO:0032231	regulation of actin filament bundle assembly	3/557	94/13892	0.0319149	0.795982	-0.405624	0.732943	1	0.809374	ARHGEF5/MTSS1/LPAR1	3
GO:0051224	negative regulation of protein transport	3/557	94/13892	0.0319149	0.795982	-0.405624	0.732943	1	0.809374	DRD2/RSAD2/RAB11FIP1	3
GO:0032611	interleukin-1 beta production	2/557	64/13892	0.03125	0.779399	-0.361507	0.732996	1	0.809374	NLRP1/ACP5	2
GO:0032651	regulation of interleukin-1 beta production	2/557	64/13892	0.03125	0.779399	-0.361507	0.732996	1	0.809374	NLRP1/ACP5	2
GO:0097120	receptor localization to synapse	2/557	64/13892	0.03125	0.779399	-0.361507	0.732996	1	0.809374	PRKCZ/NSG1	2
GO:0120193	tight junction organization	2/557	64/13892	0.03125	0.779399	-0.361507	0.732996	1	0.809374	CLDN9/SNAI1	2
GO:0016050	vesicle organization	12/557	345/13892	0.0347826	0.867504	-0.509316	0.733784	1	0.809374	CD34/ANXA8L1/ANXA8/STXBP6/BCL2/SERPINE2/SNAP25/ERC2/AQP1/GPR143/SHROOM2/ZDHHC15	12
GO:0070507	regulation of microtubule cytoskeleton organization	5/557	152/13892	0.0328947	0.82042	-0.454973	0.734422	1	0.809374	SLAIN1/EML2/STMN3/RIPOR2/STMN2	5
GO:0032886	regulation of microtubule-based process	8/557	236/13892	0.0338983	0.845449	-0.489399	0.734903	1	0.809374	CALY/SLAIN1/HAP1/EML2/STMN3/RIPOR2/CFAP206/STMN2	8
GO:0009306	protein secretion	10/557	292/13892	0.0342466	0.854135	-0.514837	0.739032	1	0.809374	SNCG/RBP4/ANO1/DRD2/NOS2/AP1M2/RSAD2/SNAP25/CNR1/RAB11FIP1	10
GO:0001539	cilium or flagellum-dependent cell motility	5/557	153/13892	0.0326797	0.815057	-0.470114	0.739629	1	0.809374	DNAI3/TBC1D21/DNAH9/ROPN1/CFAP206	5
GO:0060285	cilium-dependent cell motility	5/557	153/13892	0.0326797	0.815057	-0.470114	0.739629	1	0.809374	DNAI3/TBC1D21/DNAH9/ROPN1/CFAP206	5
GO:0002260	lymphocyte homeostasis	2/557	65/13892	0.0307692	0.767408	-0.384137	0.74082	1	0.809374	BCL2/ADA	2
GO:0009064	glutamine family amino acid metabolic process	2/557	65/13892	0.0307692	0.767408	-0.384137	0.74082	1	0.809374	NOS2/ADHFE1	2
GO:0031016	pancreas development	2/557	65/13892	0.0307692	0.767408	-0.384137	0.74082	1	0.809374	BMP4/MNX1	2
GO:0034248	regulation of amide metabolic process	2/557	65/13892	0.0307692	0.767408	-0.384137	0.74082	1	0.809374	HAP1/NTRK2	2
GO:0071383	cellular response to steroid hormone stimulus	6/557	182/13892	0.032967	0.822223	-0.493391	0.742888	1	0.809374	PADI2/PDE3A/PCK1/TP63/NR3C2/AQP1	6
GO:1903322	positive regulation of protein modification by small protein conjugation or removal	4/557	125/13892	0.032	0.798104	-0.463405	0.743639	1	0.809374	LRRK2/RASD2/MAGEA2B/MAGEA2	4
GO:0015749	monosaccharide transmembrane transport	3/557	96/13892	0.03125	0.779399	-0.443267	0.745901	1	0.809374	SLC1A2/DRD1/GPC3	3
GO:0032355	response to estradiol	3/557	96/13892	0.03125	0.779399	-0.443267	0.745901	1	0.809374	DRD2/POSTN/BMP7	3
GO:0042180	cellular ketone metabolic process	6/557	183/13892	0.0327869	0.81773	-0.507267	0.747584	1	0.809374	MFSD2A/GDF15/LHB/AFP/CNR1/IDO1	6
GO:0044283	small molecule biosynthetic process	17/557	484/13892	0.035124	0.876018	-0.567409	0.74771	1	0.809374	FMO3/RBP4/BCO1/ACACA/ISYNA1/LHB/THNSL2/ADA/SNAI1/PCK1/LOC102724560/GGT5/SPTSSB/CDO1/TBXAS1/IDO1/QNG1	17
GO:0006979	response to oxidative stress	12/557	349/13892	0.034384	0.857562	-0.550782	0.747775	1	0.809374	LRRK2/MMP14/DHRS2/FBLN5/RNF112/BCL2/BMP7/PDGFRA/GPX3/PTPRK/IPCEF1/AQP1	12
GO:0007405	neuroblast proliferation	2/557	66/13892	0.030303	0.75578	-0.406445	0.748446	1	0.809374	DRD2/LRRK2	2
GO:1901880	negative regulation of protein depolymerization	2/557	66/13892	0.030303	0.75578	-0.406445	0.748446	1	0.809374	STMN2/TMOD1	2
GO:2000036	regulation of stem cell population maintenance	2/557	66/13892	0.030303	0.75578	-0.406445	0.748446	1	0.809374	BMP7/TP63	2
GO:0071322	cellular response to carbohydrate stimulus	4/557	126/13892	0.031746	0.79177	-0.479869	0.749229	1	0.809374	ANO1/NOX4/COLEC12/PCK1	4
GO:1901875	positive regulation of post-translational protein modification	4/557	126/13892	0.031746	0.79177	-0.479869	0.749229	1	0.809374	LRRK2/RASD2/MAGEA2B/MAGEA2	4
GO:0006643	membrane lipid metabolic process	6/557	184/13892	0.0326087	0.813285	-0.521072	0.752217	1	0.809374	ST6GALNAC5/GALC/ST8SIA2/LARGE1/SPTSSB/ST8SIA4	6
GO:0072659	protein localization to plasma membrane	9/557	268/13892	0.0335821	0.837563	-0.548781	0.752495	1	0.809374	PRKCZ/SFN/PKP3/LRP1/MMP14/STAC2/LARGE1/NSG1/WNK3	9
GO:1901615	organic hydroxy compound metabolic process	15/557	432/13892	0.0347222	0.865998	-0.578265	0.753186	1	0.809374	RBP4/DRD2/ALDH2/BCO1/ATP8B1/BCL2/ISYNA1/HPN/SNAI1/PCK1/SPTSSB/SNCAIP/FAXDC2/DRD1/TTPA	15
GO:0002275	myeloid cell activation involved in immune response	2/557	67/13892	0.0298507	0.7445	-0.428443	0.755879	1	0.809374	RAC2/PIK3CG	2
GO:0071347	cellular response to interleukin-1	2/557	67/13892	0.0298507	0.7445	-0.428443	0.755879	1	0.809374	PCK1/HAS2	2
GO:0051222	positive regulation of protein transport	7/557	214/13892	0.0327103	0.815819	-0.55493	0.759847	1	0.809374	PRKCZ/SFN/RBP4/ANO1/SNAP25/ARHGEF5/TENM1	7
GO:0009101	glycoprotein biosynthetic process	9/557	270/13892	0.0333333	0.831358	-0.571905	0.760113	1	0.809374	ST6GALNAC5/GALNT18/ST8SIA2/HS3ST2/BCL2/LARGE1/NDST4/NDST3/ST8SIA4	9
GO:0009123	nucleoside monophosphate metabolic process	2/557	68/13892	0.0294118	0.733552	-0.450141	0.763122	1	0.809374	XDH/ADA	2
GO:0042440	pigment metabolic process	2/557	68/13892	0.0294118	0.733552	-0.450141	0.763122	1	0.809374	BCL2/GPR143	2
GO:0043112	receptor metabolic process	2/557	68/13892	0.0294118	0.733552	-0.450141	0.763122	1	0.809374	RNF43/NSG1	2
GO:0002832	negative regulation of response to biotic stimulus	3/557	99/13892	0.030303	0.75578	-0.498387	0.764392	1	0.809374	SFN/DRD2/SPINK5	3
GO:0071214	cellular response to abiotic stimulus	10/557	299/13892	0.0334448	0.834139	-0.592544	0.76479	1	0.809374	PDE2A/BDKRB2/NLRP1/MFAP4/PIEZO2/MMP9/PCK1/PTPRK/AQP1/WNK3	10
GO:0104004	cellular response to environmental stimulus	10/557	299/13892	0.0334448	0.834139	-0.592544	0.76479	1	0.809374	PDE2A/BDKRB2/NLRP1/MFAP4/PIEZO2/MMP9/PCK1/PTPRK/AQP1/WNK3	10
GO:0032388	positive regulation of intracellular transport	4/557	129/13892	0.0310078	0.773357	-0.528541	0.76544	1	0.809374	SFN/CALY/MLC1/TENM1	4
GO:0001818	negative regulation of cytokine production	7/557	216/13892	0.0324074	0.808265	-0.580425	0.768155	1	0.809374	TNFSF4/CD34/ACP5/FN1/FBLN1/GPNMB/IDO1	7
GO:0051348	negative regulation of transferase activity	5/557	159/13892	0.0314465	0.7843	-0.559066	0.769302	1	0.809374	SFN/AGT/PTPRO/PKIB/DEPTOR	5
GO:0009100	glycoprotein metabolic process	11/557	328/13892	0.0335366	0.836428	-0.612704	0.769525	1	0.809374	ST6GALNAC5/GALNT18/COL2A1/ST8SIA2/HS3ST2/BCL2/LARGE1/PTX3/NDST4/NDST3/ST8SIA4	11
GO:0032418	lysosome localization	2/557	69/13892	0.0289855	0.72292	-0.471548	0.770177	1	0.809374	RAC2/PIK3CG	2
GO:0051865	protein autoubiquitination	2/557	69/13892	0.0289855	0.72292	-0.471548	0.770177	1	0.809374	LRRK2/RNF112	2
GO:0061515	myeloid cell development	2/557	69/13892	0.0289855	0.72292	-0.471548	0.770177	1	0.809374	SIGLEC15/RAC2	2
GO:2000134	negative regulation of G1/S transition of mitotic cell cycle	2/557	69/13892	0.0289855	0.72292	-0.471548	0.770177	1	0.809374	BCL2/GPNMB	2
GO:0051047	positive regulation of secretion	8/557	246/13892	0.0325203	0.811081	-0.610995	0.775094	1	0.809374	RBP4/ANO1/DRD2/ECRG4/SNAP25/CADPS/FOXL2/AQP1	8
GO:0006626	protein targeting to mitochondrion	3/557	101/13892	0.029703	0.740814	-0.534283	0.776101	1	0.809374	RHOU/LRRK2/RAC2	3
GO:0030038	contractile actin filament bundle assembly	3/557	101/13892	0.029703	0.740814	-0.534283	0.776101	1	0.809374	ELN/ARHGEF5/LPAR1	3
GO:0043149	stress fiber assembly	3/557	101/13892	0.029703	0.740814	-0.534283	0.776101	1	0.809374	ELN/ARHGEF5/LPAR1	3
GO:0034599	cellular response to oxidative stress	7/557	218/13892	0.0321101	0.80085	-0.605702	0.776252	1	0.809374	LRRK2/DHRS2/FBLN5/BMP7/PDGFRA/PTPRK/AQP1	7
GO:1990849	vacuolar localization	2/557	70/13892	0.0285714	0.712593	-0.492673	0.777049	1	0.809374	RAC2/PIK3CG	2
GO:0097696	cell surface receptor signaling pathway via STAT	3/557	102/13892	0.0294118	0.733552	-0.551987	0.781775	1	0.809374	SOCS1/CSF2/CSF1R	3
GO:0032206	positive regulation of telomere maintenance	2/557	71/13892	0.028169	0.702556	-0.513525	0.783741	1	0.809374	PRKCQ/PKIB	2
GO:0035050	embryonic heart tube development	2/557	71/13892	0.028169	0.702556	-0.513525	0.783741	1	0.809374	SOX18/PLXNA4	2
GO:1902017	regulation of cilium assembly	2/557	71/13892	0.028169	0.702556	-0.513525	0.783741	1	0.809374	HAP1/LPAR1	2
GO:0009150	purine ribonucleotide metabolic process	10/557	305/13892	0.0327869	0.81773	-0.657812	0.785415	1	0.809374	PDE2A/PTHLH/LRRK2/NUPR1/XDH/ADA/PDE9A/PDE5A/NME5/ADCY1	10
GO:0031398	positive regulation of protein ubiquitination	3/557	103/13892	0.0291262	0.72643	-0.569533	0.78733	1	0.809374	LRRK2/MAGEA2B/MAGEA2	3
GO:0002520	immune system development	5/557	163/13892	0.0306748	0.765054	-0.616653	0.787611	1	0.809374	TNFSF4/CACNA1C/BCL2/ADA/IDO1	5
GO:0019827	stem cell population maintenance	5/557	163/13892	0.0306748	0.765054	-0.616653	0.787611	1	0.809374	PADI4/NOG/BMP7/TP63/LDB2	5
GO:0016053	organic acid biosynthetic process	8/557	250/13892	0.032	0.798104	-0.658349	0.789875	1	0.809374	FMO3/ACACA/THNSL2/LOC102724560/GGT5/CDO1/TBXAS1/IDO1	8
GO:0001678	intracellular glucose homeostasis	4/557	134/13892	0.0298507	0.7445	-0.607384	0.790626	1	0.809374	ANO1/NOX4/NGFR/PCK1	4
GO:0051235	maintenance of location	9/557	279/13892	0.0322581	0.80454	-0.674031	0.792351	1	0.809374	CASQ1/DRD2/CACNA1C/CEMIP/HAP1/LTBP1/FBN2/DRD1/CLIC2	9
GO:0035967	cellular response to topologically incorrect protein	3/557	104/13892	0.0288462	0.719445	-0.586924	0.792767	1	0.809374	HSPB8/SERP2/PARP8	3
GO:1901796	regulation of signal transduction by p53 class mediator	3/557	104/13892	0.0288462	0.719445	-0.586924	0.792767	1	0.809374	BDKRB2/BCL2/SNAI1	3
GO:0018205	peptidyl-lysine modification	4/557	135/13892	0.0296296	0.738985	-0.622828	0.795395	1	0.809374	EGR2/RASD2/MAGEA2B/MAGEA2	4
GO:0071478	cellular response to radiation	5/557	165/13892	0.030303	0.75578	-0.64496	0.796334	1	0.809374	NLRP1/MFAP4/MMP9/PTPRK/AQP1	5
GO:0032760	positive regulation of tumor necrosis factor production	2/557	73/13892	0.0273973	0.683308	-0.554444	0.796597	1	0.809374	LRRK2/SPON2	2
GO:0031667	response to nutrient levels	14/557	420/13892	0.0333333	0.831358	-0.717251	0.79776	1	0.809374	MFSD2A/ELAPOR1/LRRK2/POSTN/PAK6/BCL2/GDF15/PRKCG/BMP7/PCK1/LOC102724560/CNR1/TNFRSF11B/PCSK1N	14
GO:0006631	fatty acid metabolic process	10/557	310/13892	0.0322581	0.80454	-0.711301	0.801583	1	0.809374	MFSD2A/CYP2J2/ALDH1L2/ACACA/GDF15/THNSL2/PCK1/GGT5/CNR1/TBXAS1	10
GO:0051345	positive regulation of hydrolase activity	9/557	282/13892	0.0319149	0.795982	-0.707396	0.80236	1	0.809374	RGS8/RGS6/NLRP1/NGFR/XDH/FOXL2/NPNT/TTBK1/TNFSF15	9
GO:0031397	negative regulation of protein ubiquitination	2/557	74/13892	0.027027	0.674074	-0.574526	0.802768	1	0.809374	PRKCG/BEX1	2
GO:0043242	negative regulation of protein-containing complex disassembly	2/557	74/13892	0.027027	0.674074	-0.574526	0.802768	1	0.809374	STMN2/TMOD1	2
GO:0140029	exocytic process	2/557	74/13892	0.027027	0.674074	-0.574526	0.802768	1	0.809374	SNAP25/ERC2	2
GO:1901222	regulation of non-canonical NF-kappaB signal transduction	2/557	74/13892	0.027027	0.674074	-0.574526	0.802768	1	0.809374	BMP7/NR3C2	2
GO:1901264	carbohydrate derivative transport	2/557	74/13892	0.027027	0.674074	-0.574526	0.802768	1	0.809374	MFSD2A/SLC37A1	2
GO:0001824	blastocyst development	3/557	106/13892	0.0283019	0.70587	-0.621256	0.803294	1	0.809374	ADA/STMN3/NPM2	3
GO:0098727	maintenance of cell number	5/557	167/13892	0.0299401	0.746729	-0.672954	0.804773	1	0.809374	PADI4/NOG/BMP7/TP63/LDB2	5
GO:0032868	response to insulin	7/557	226/13892	0.0309735	0.772501	-0.70471	0.806555	1	0.809374	PRKCZ/PRKCQ/EGR2/VWA2/SOCS1/PCK1/RARRES2	7
GO:0032612	interleukin-1 production	2/557	75/13892	0.0266667	0.665087	-0.594366	0.808772	1	0.809374	NLRP1/ACP5	2
GO:0032652	regulation of interleukin-1 production	2/557	75/13892	0.0266667	0.665087	-0.594366	0.808772	1	0.809374	NLRP1/ACP5	2
GO:0033559	unsaturated fatty acid metabolic process	2/557	75/13892	0.0266667	0.665087	-0.594366	0.808772	1	0.809374	CYP2J2/TBXAS1	2
GO:0045824	negative regulation of innate immune response	2/557	75/13892	0.0266667	0.665087	-0.594366	0.808772	1	0.809374	SFN/DRD2	2
GO:1903557	positive regulation of tumor necrosis factor superfamily cytokine production	2/557	75/13892	0.0266667	0.665087	-0.594366	0.808772	1	0.809374	LRRK2/SPON2	2
GO:2000736	regulation of stem cell differentiation	2/557	75/13892	0.0266667	0.665087	-0.594366	0.808772	1	0.809374	SOX6/PDGFRA	2
GO:1901617	organic hydroxy compound biosynthetic process	6/557	198/13892	0.030303	0.75578	-0.707369	0.810667	1	0.809374	ALDH2/ISYNA1/SNAI1/PCK1/SPTSSB/FAXDC2	6
GO:0031503	protein-containing complex localization	6/557	199/13892	0.0301508	0.751983	-0.720207	0.814394	1	0.809374	PRKCZ/SPAG17/CALY/NSG1/SGCD/LPAR1	6
GO:0070972	protein localization to endoplasmic reticulum	2/557	76/13892	0.0263158	0.656336	-0.613971	0.814613	1	0.809374	LRRK2/SNAP25-AS1	2
GO:0050851	antigen receptor-mediated signaling pathway	4/557	140/13892	0.0285714	0.712593	-0.698516	0.817941	1	0.809374	TRDC/BCL2/ADA/ICOSLG	4
GO:0007088	regulation of mitotic nuclear division	3/557	109/13892	0.0275229	0.686443	-0.67167	0.81824	1	0.809374	BMP4/BMP7/EREG	3
GO:0030518	nuclear receptor-mediated steroid hormone signaling pathway	3/557	109/13892	0.0275229	0.686443	-0.67167	0.81824	1	0.809374	PADI2/TP63/NR3C2	3
GO:0007018	microtubule-based movement	13/557	400/13892	0.0325	0.810575	-0.785648	0.818615	1	0.809374	PRKCZ/DNAI3/SPAG17/KIF21B/CALY/BICDL1/TBC1D21/DNAH9/HAP1/ROPN1/NME5/CFAP206/NEFL	13
GO:0006094	gluconeogenesis	2/557	77/13892	0.025974	0.647812	-0.633348	0.820294	1	0.809374	RBP4/PCK1	2
GO:0030968	endoplasmic reticulum unfolded protein response	2/557	77/13892	0.025974	0.647812	-0.633348	0.820294	1	0.809374	SERP2/PARP8	2
GO:0045995	regulation of embryonic development	2/557	77/13892	0.025974	0.647812	-0.633348	0.820294	1	0.809374	LAMA3/OSR1	2
GO:0051453	regulation of intracellular pH	2/557	77/13892	0.025974	0.647812	-0.633348	0.820294	1	0.809374	LRRK2/BCL2	2
GO:0090150	establishment of protein localization to membrane	8/557	259/13892	0.030888	0.770371	-0.762393	0.820477	1	0.809374	SYNE3/CEMIP/GRIN3B/MAL/SNAP25-AS1/LARGE1/NSG1/ZDHHC15	8
GO:0031669	cellular response to nutrient levels	7/557	230/13892	0.0304348	0.759066	-0.753012	0.820481	1	0.809374	MFSD2A/ELAPOR1/LRRK2/POSTN/PAK6/BCL2/PCK1	7
GO:0030705	cytoskeleton-dependent intracellular transport	6/557	201/13892	0.0298507	0.7445	-0.745708	0.821676	1	0.809374	PRKCZ/SPAG17/CALY/BICDL1/HAP1/NEFL	6
GO:0043534	blood vessel endothelial cell migration	3/557	110/13892	0.0272727	0.680202	-0.688198	0.823003	1	0.809374	SOX18/FGF18/EGR3	3
GO:0050852	T cell receptor signaling pathway	3/557	110/13892	0.0272727	0.680202	-0.688198	0.823003	1	0.809374	TRDC/ADA/ICOSLG	3
GO:0031329	regulation of cellular catabolic process	14/557	430/13892	0.0325581	0.812025	-0.809242	0.824028	1	0.809374	MFSD2A/ELAPOR1/LRRK2/DCN/HSPB8/NUPR1/GFAP/BCL2/TIMP3/CNR1/PIK3CG/DEPTOR/DHRSX/MAGEA6	14
GO:0006906	vesicle fusion	3/557	111/13892	0.027027	0.674074	-0.704591	0.82766	1	0.809374	STXBP6/SNAP25/ERC2	3
GO:0032609	type II interferon production	2/557	79/13892	0.0253165	0.631411	-0.671443	0.83119	1	0.809374	TNFSF4/EBI3	2
GO:0032649	regulation of type II interferon production	2/557	79/13892	0.0253165	0.631411	-0.671443	0.83119	1	0.809374	TNFSF4/EBI3	2
GO:0010565	regulation of cellular ketone metabolic process	3/557	112/13892	0.0267857	0.668056	-0.720854	0.832211	1	0.809374	MFSD2A/GDF15/CNR1	3
GO:0051592	response to calcium ion	3/557	112/13892	0.0267857	0.668056	-0.720854	0.832211	1	0.809374	CPNE4/CPNE5/ADCY1	3
GO:1903532	positive regulation of secretion by cell	7/557	234/13892	0.0299145	0.746091	-0.800554	0.833614	1	0.809374	RBP4/ANO1/DRD2/ECRG4/SNAP25/CADPS/FOXL2	7
GO:0019319	hexose biosynthetic process	2/557	80/13892	0.025	0.623519	-0.690173	0.836412	1	0.809374	RBP4/PCK1	2
GO:0030641	regulation of cellular pH	2/557	80/13892	0.025	0.623519	-0.690173	0.836412	1	0.809374	LRRK2/BCL2	2
GO:1905897	regulation of response to endoplasmic reticulum stress	2/557	80/13892	0.025	0.623519	-0.690173	0.836412	1	0.809374	LRRK2/NUPR1	2
GO:0034728	nucleosome organization	3/557	113/13892	0.0265487	0.662144	-0.736987	0.836659	1	0.809374	PADI4/H2BC11/NAP1L2	3
GO:0090174	organelle membrane fusion	3/557	113/13892	0.0265487	0.662144	-0.736987	0.836659	1	0.809374	STXBP6/SNAP25/ERC2	3
GO:0009259	ribonucleotide metabolic process	10/557	322/13892	0.0310559	0.774558	-0.836511	0.836689	1	0.809374	PDE2A/PTHLH/LRRK2/NUPR1/XDH/ADA/PDE9A/PDE5A/NME5/ADCY1	10
GO:0042594	response to starvation	6/557	206/13892	0.0291262	0.72643	-0.808467	0.838892	1	0.809374	MFSD2A/ELAPOR1/LRRK2/PAK6/BCL2/PCK1	6
GO:0001676	long-chain fatty acid metabolic process	2/557	81/13892	0.0246914	0.615821	-0.708698	0.841487	1	0.809374	CYP2J2/TBXAS1	2
GO:0008589	regulation of smoothened signaling pathway	2/557	81/13892	0.0246914	0.615821	-0.708698	0.841487	1	0.809374	SERPINE2/GPC3	2
GO:0051017	actin filament bundle assembly	4/557	146/13892	0.0273973	0.683308	-0.786181	0.842259	1	0.809374	ELN/ARHGEF5/MTSS1/LPAR1	4
GO:1990778	protein localization to cell periphery	10/557	325/13892	0.0307692	0.767408	-0.867147	0.844673	1	0.809374	PRKCZ/SFN/PKP3/LRP1/MMP14/STAC2/MAL/LARGE1/NSG1/WNK3	10
GO:0000045	autophagosome assembly	3/557	115/13892	0.026087	0.650628	-0.768877	0.84525	1	0.809374	ELAPOR1/LRRK2/NUPR1	3
GO:0071333	cellular response to glucose stimulus	3/557	115/13892	0.026087	0.650628	-0.768877	0.84525	1	0.809374	ANO1/NOX4/PCK1	3
GO:0044843	cell cycle G1/S phase transition	7/557	238/13892	0.0294118	0.733552	-0.847363	0.845976	1	0.809374	RHOU/PKP3/BCL2/ID2/SUSD2/TP63/GPNMB	7
GO:0061572	actin filament bundle organization	4/557	147/13892	0.0272109	0.67866	-0.800477	0.846035	1	0.809374	ELN/ARHGEF5/MTSS1/LPAR1	4
GO:0002377	immunoglobulin production	2/557	82/13892	0.0243902	0.608311	-0.727025	0.846419	1	0.809374	TNFSF4/RBP4	2
GO:0019058	viral life cycle	8/557	268/13892	0.0298507	0.7445	-0.863184	0.847532	1	0.809374	IFITM1/ANPEP/CLDN9/BCL2/RSAD2/SLPI/TMPRSS2/PTX3	8
GO:0030218	erythrocyte differentiation	3/557	116/13892	0.0258621	0.64502	-0.784639	0.849397	1	0.809374	BMP4/ID2/RAC2	3
GO:0050777	negative regulation of immune response	4/557	148/13892	0.027027	0.674074	-0.814687	0.849735	1	0.809374	SFN/TNFSF4/DRD2/SPINK5	4
GO:0046364	monosaccharide biosynthetic process	2/557	83/13892	0.0240964	0.600982	-0.745158	0.851212	1	0.809374	RBP4/PCK1	2
GO:0006163	purine nucleotide metabolic process	12/557	385/13892	0.0311688	0.777374	-0.905366	0.851447	1	0.809374	PDE2A/PTHLH/LRRK2/ALDH1L2/NUPR1/XDH/ADA/PDE9A/PDE5A/NME5/ADCY1/IDO1	12
GO:0071331	cellular response to hexose stimulus	3/557	117/13892	0.025641	0.639507	-0.800281	0.853447	1	0.809374	ANO1/NOX4/PCK1	3
GO:0019693	ribose phosphate metabolic process	10/557	329/13892	0.0303951	0.758078	-0.907599	0.854841	1	0.809374	PDE2A/PTHLH/LRRK2/NUPR1/XDH/ADA/PDE9A/PDE5A/NME5/ADCY1	10
GO:0051492	regulation of stress fiber assembly	2/557	84/13892	0.0238095	0.593827	-0.763102	0.855868	1	0.809374	ARHGEF5/LPAR1	2
GO:0051656	establishment of organelle localization	14/557	444/13892	0.0315315	0.78642	-0.934804	0.856441	1	0.809374	PRKCZ/LRRK2/BICDL1/SYNE3/HAP1/AP1M2/SNAP25/RAC2/CADPS/SPRY1/PIK3CG/NEFL/GPR143/SHROOM2	14
GO:0006633	fatty acid biosynthetic process	3/557	118/13892	0.0254237	0.634087	-0.815806	0.857401	1	0.809374	ACACA/THNSL2/TBXAS1	3
GO:0046165	alcohol biosynthetic process	3/557	118/13892	0.0254237	0.634087	-0.815806	0.857401	1	0.809374	ISYNA1/PCK1/SPTSSB	3
GO:0050714	positive regulation of protein secretion	3/557	118/13892	0.0254237	0.634087	-0.815806	0.857401	1	0.809374	RBP4/ANO1/SNAP25	3
GO:0071326	cellular response to monosaccharide stimulus	3/557	118/13892	0.0254237	0.634087	-0.815806	0.857401	1	0.809374	ANO1/NOX4/PCK1	3
GO:0031331	positive regulation of cellular catabolic process	6/557	212/13892	0.0283019	0.70587	-0.881986	0.857756	1	0.809374	ELAPOR1/LRRK2/DCN/HSPB8/DEPTOR/DHRSX	6
GO:0007254	JNK cascade	4/557	151/13892	0.0264901	0.660682	-0.856808	0.860386	1	0.809374	LRRK2/WNT7B/EPHB1/GRIK2	4
GO:0046890	regulation of lipid biosynthetic process	4/557	151/13892	0.0264901	0.660682	-0.856808	0.860386	1	0.809374	MFSD2A/CCDC3/SNAI1/PCK1	4
GO:0048534	hematopoietic or lymphoid organ development	2/557	85/13892	0.0235294	0.586841	-0.780863	0.86039	1	0.809374	BCL2/ADA	2
GO:0090316	positive regulation of intracellular protein transport	2/557	85/13892	0.0235294	0.586841	-0.780863	0.86039	1	0.809374	SFN/TENM1	2
GO:0046434	organophosphate catabolic process	6/557	213/13892	0.028169	0.702556	-0.894057	0.860717	1	0.809374	PDE2A/NUPR1/XDH/ADA/PDE9A/PDE5A	6
GO:0051054	positive regulation of DNA metabolic process	8/557	273/13892	0.029304	0.730865	-0.917862	0.861103	1	0.809374	TNFSF4/PRKCQ/NOX4/PRKCG/NPAS2/EREG/PKIB/NPM2	8
GO:0021987	cerebral cortex development	3/557	119/13892	0.0252101	0.628759	-0.831215	0.861262	1	0.809374	POU3F2/NEFL/NTRK2	3
GO:0043244	regulation of protein-containing complex disassembly	3/557	119/13892	0.0252101	0.628759	-0.831215	0.861262	1	0.809374	SEMA5A/STMN2/TMOD1	3
GO:0046328	regulation of JNK cascade	3/557	119/13892	0.0252101	0.628759	-0.831215	0.861262	1	0.809374	WNT7B/EPHB1/GRIK2	3
GO:0072655	establishment of protein localization to mitochondrion	3/557	119/13892	0.0252101	0.628759	-0.831215	0.861262	1	0.809374	RHOU/LRRK2/RAC2	3
GO:0046474	glycerophospholipid biosynthetic process	5/557	183/13892	0.0273224	0.681441	-0.886564	0.862658	1	0.809374	MFSD2A/SLC44A5/ACP6/DGKG/PIK3CG	5
GO:0016042	lipid catabolic process	8/557	274/13892	0.0291971	0.728197	-0.928689	0.863697	1	0.809374	MFSD2A/ALDH1L2/GALC/BCO1/PCK1/CNR1/PIK3CG/RARRES2	8
GO:0051053	negative regulation of DNA metabolic process	3/557	120/13892	0.025	0.623519	-0.846512	0.865031	1	0.809374	KCNK2/RAD17/RADX	3
GO:0045017	glycerolipid biosynthetic process	6/557	215/13892	0.027907	0.696021	-0.918048	0.866486	1	0.809374	MFSD2A/SLC44A5/ACP6/PCK1/DGKG/PIK3CG	6
GO:0008202	steroid metabolic process	7/557	246/13892	0.0284553	0.709696	-0.938891	0.868485	1	0.809374	DHRS2/ATP8B1/LHB/SNAI1/PDGFRA/AFP/FAXDC2	7
GO:0032386	regulation of intracellular transport	7/557	246/13892	0.0284553	0.709696	-0.938891	0.868485	1	0.809374	SFN/CALY/LRRK2/BMP4/HAP1/MLC1/TENM1	7
GO:0045185	maintenance of protein location	2/557	87/13892	0.0229885	0.573351	-0.81585	0.869049	1	0.809374	LTBP1/FBN2	2
GO:1900182	positive regulation of protein localization to nucleus	2/557	87/13892	0.0229885	0.573351	-0.81585	0.869049	1	0.809374	BMP4/NGFR	2
GO:0006606	protein import into nucleus	4/557	154/13892	0.025974	0.647812	-0.898196	0.870387	1	0.809374	LRRK2/BMP4/TMCO6/DRD1	4
GO:0141193	nuclear receptor-mediated signaling pathway	4/557	154/13892	0.025974	0.647812	-0.898196	0.870387	1	0.809374	PADI2/ZNF536/TP63/NR3C2	4
GO:0000381	regulation of alternative mRNA splicing, via spliceosome	1/557	50/13892	0.02	0.498815	-0.725574	0.871232	1	0.809374	CELF6	1
GO:0002437	inflammatory response to antigenic stimulus	1/557	50/13892	0.02	0.498815	-0.725574	0.871232	1	0.809374	CNR1	1
GO:0035088	establishment or maintenance of apical/basal cell polarity	1/557	50/13892	0.02	0.498815	-0.725574	0.871232	1	0.809374	PRKCZ	1
GO:0050854	regulation of antigen receptor-mediated signaling pathway	1/557	50/13892	0.02	0.498815	-0.725574	0.871232	1	0.809374	ADA	1
GO:0061245	establishment or maintenance of bipolar cell polarity	1/557	50/13892	0.02	0.498815	-0.725574	0.871232	1	0.809374	PRKCZ	1
GO:0010639	negative regulation of organelle organization	10/557	336/13892	0.0297619	0.742284	-0.977333	0.871365	1	0.809374	KANK4/DNAI3/LRRK2/BMP4/NUPR1/EML2/BMP7/STMN2/TMOD1/LPAR1	10
GO:1905037	autophagosome organization	3/557	122/13892	0.0245902	0.613297	-0.876775	0.8723	1	0.809374	ELAPOR1/LRRK2/NUPR1	3
GO:0006493	protein O-linked glycosylation	2/557	88/13892	0.0227273	0.566835	-0.833086	0.87319	1	0.809374	GALNT18/LARGE1	2
GO:0042542	response to hydrogen peroxide	2/557	88/13892	0.0227273	0.566835	-0.833086	0.87319	1	0.809374	BCL2/AQP1	2
GO:0046394	carboxylic acid biosynthetic process	7/557	248/13892	0.0282258	0.703973	-0.961356	0.87367	1	0.809374	ACACA/THNSL2/LOC102724560/GGT5/CDO1/TBXAS1/IDO1	7
GO:0016241	regulation of macroautophagy	5/557	187/13892	0.026738	0.666865	-0.937345	0.87465	1	0.809374	ELAPOR1/LRRK2/DCN/HSPB8/NUPR1	5
GO:0016197	endosomal transport	8/557	279/13892	0.0286738	0.715147	-0.982299	0.876085	1	0.809374	TINAGL1/ANXA8L1/ANXA8/CALY/LRRK2/MYO1D/SNAP25/NSG1	8
GO:0048872	homeostasis of number of cells	8/557	279/13892	0.0286738	0.715147	-0.982299	0.876085	1	0.809374	BMP4/BCL2/ID2/ADA/RAC2/AFP/ARHGEF5/COL14A1	8
GO:0006497	protein lipidation	1/557	51/13892	0.0196078	0.489034	-0.747121	0.876413	1	0.809374	ZDHHC15	1
GO:0042446	hormone biosynthetic process	1/557	51/13892	0.0196078	0.489034	-0.747121	0.876413	1	0.809374	LHB	1
GO:0046148	pigment biosynthetic process	1/557	51/13892	0.0196078	0.489034	-0.747121	0.876413	1	0.809374	GPR143	1
GO:0141137	positive regulation of gene expression, epigenetic	1/557	51/13892	0.0196078	0.489034	-0.747121	0.876413	1	0.809374	PADI2	1
GO:0170038	proteinogenic amino acid biosynthetic process	1/557	51/13892	0.0196078	0.489034	-0.747121	0.876413	1	0.809374	LOC102724560	1
GO:0006885	regulation of pH	2/557	89/13892	0.0224719	0.560466	-0.850155	0.877211	1	0.809374	LRRK2/BCL2	2
GO:0030301	cholesterol transport	2/557	89/13892	0.0224719	0.560466	-0.850155	0.877211	1	0.809374	LRP1/ABCB4	2
GO:0001776	leukocyte homeostasis	2/557	90/13892	0.0222222	0.554239	-0.867062	0.881114	1	0.809374	BCL2/ADA	2
GO:0006605	protein targeting	9/557	311/13892	0.0289389	0.721758	-1.01423	0.881212	1	0.809374	RHOU/LRRK2/CEMIP/HAP1/AP1M2/SNAP25-AS1/LARGE1/RAC2/ZDHHC15	9
GO:0016447	somatic recombination of immunoglobulin gene segments	1/557	52/13892	0.0192308	0.47963	-0.768323	0.881387	1	0.809374	TNFSF4	1
GO:0046503	glycerolipid catabolic process	1/557	52/13892	0.0192308	0.47963	-0.768323	0.881387	1	0.809374	PIK3CG	1
GO:0051452	intracellular pH reduction	1/557	52/13892	0.0192308	0.47963	-0.768323	0.881387	1	0.809374	BCL2	1
GO:0090303	positive regulation of wound healing	1/557	52/13892	0.0192308	0.47963	-0.768323	0.881387	1	0.809374	EMILIN2	1
GO:0170034	L-amino acid biosynthetic process	1/557	52/13892	0.0192308	0.47963	-0.768323	0.881387	1	0.809374	LOC102724560	1
GO:1901799	negative regulation of proteasomal protein catabolic process	1/557	52/13892	0.0192308	0.47963	-0.768323	0.881387	1	0.809374	PRKCG	1
GO:0051170	import into nucleus	4/557	158/13892	0.0253165	0.631411	-0.952291	0.882758	1	0.809374	LRRK2/BMP4/TMCO6/DRD1	4
GO:0031396	regulation of protein ubiquitination	5/557	190/13892	0.0263158	0.656336	-0.974804	0.883051	1	0.809374	LRRK2/PRKCG/BEX1/MAGEA2B/MAGEA2	5
GO:0070585	protein localization to mitochondrion	3/557	126/13892	0.0238095	0.593827	-0.93603	0.885807	1	0.809374	RHOU/LRRK2/RAC2	3
GO:0002042	cell migration involved in sprouting angiogenesis	1/557	53/13892	0.0188679	0.47058	-0.789194	0.886161	1	0.809374	EGR3	1
GO:0043536	positive regulation of blood vessel endothelial cell migration	1/557	53/13892	0.0188679	0.47058	-0.789194	0.886161	1	0.809374	FGF18	1
GO:0044818	mitotic G2/M transition checkpoint	1/557	53/13892	0.0188679	0.47058	-0.789194	0.886161	1	0.809374	RAD17	1
GO:0046854	phosphatidylinositol phosphate biosynthetic process	1/557	53/13892	0.0188679	0.47058	-0.789194	0.886161	1	0.809374	PIK3CG	1
GO:0110020	regulation of actomyosin structure organization	2/557	92/13892	0.0217391	0.54219	-0.900404	0.888579	1	0.809374	ARHGEF5/LPAR1	2
GO:0034101	erythrocyte homeostasis	3/557	127/13892	0.023622	0.589152	-0.95059	0.888978	1	0.809374	BMP4/ID2/RAC2	3
GO:0001947	heart looping	1/557	54/13892	0.0185185	0.461866	-0.809746	0.890742	1	0.809374	SOX18	1
GO:0042306	regulation of protein import into nucleus	1/557	54/13892	0.0185185	0.461866	-0.809746	0.890742	1	0.809374	BMP4	1
GO:0051293	establishment of spindle localization	1/557	54/13892	0.0185185	0.461866	-0.809746	0.890742	1	0.809374	SPRY1	1
GO:0098586	cellular response to virus	1/557	54/13892	0.0185185	0.461866	-0.809746	0.890742	1	0.809374	WDFY4	1
GO:1904356	regulation of telomere maintenance via telomere lengthening	1/557	54/13892	0.0185185	0.461866	-0.809746	0.890742	1	0.809374	PKIB	1
GO:0016032	viral process	11/557	375/13892	0.0293333	0.731595	-1.07687	0.891399	1	0.809374	IFITM1/ANPEP/CLDN9/BCL2/HPN/RSAD2/SLPI/TMPRSS2/FBLN1/PTX3/CSF1R	11
GO:0010506	regulation of autophagy	10/557	347/13892	0.0288184	0.718754	-1.08433	0.894243	1	0.809374	ELAPOR1/LRRK2/DCN/HSPB8/NUPR1/GFAP/BCL2/DEPTOR/DHRSX/MAGEA6	10
GO:0042158	lipoprotein biosynthetic process	1/557	55/13892	0.0181818	0.453468	-0.829991	0.89514	1	0.809374	ZDHHC15	1
GO:0048278	vesicle docking	1/557	55/13892	0.0181818	0.453468	-0.829991	0.89514	1	0.809374	SNAP25	1
GO:0071168	protein localization to chromatin	1/557	55/13892	0.0181818	0.453468	-0.829991	0.89514	1	0.809374	H2BC11	1
GO:0140374	antiviral innate immune response	1/557	55/13892	0.0181818	0.453468	-0.829991	0.89514	1	0.809374	NLRP1	1
GO:0007032	endosome organization	2/557	94/13892	0.0212766	0.530654	-0.933139	0.895607	1	0.809374	ANXA8L1/ANXA8	2
GO:0007283	spermatogenesis	14/557	465/13892	0.0301075	0.750904	-1.11661	0.896159	1	0.809374	SPAG17/LRRK2/SERPINA5/TBC1D21/GGNBP2/IQCN/JAM2/ROPN1/RPL39L/TP63/NME5/CFAP206/CNR1/ROS1	14
GO:0008654	phospholipid biosynthetic process	6/557	227/13892	0.0264317	0.659227	-1.05796	0.897071	1	0.809374	MFSD2A/SLC44A5/ACP6/ISYNA1/DGKG/PIK3CG	6
GO:0034341	response to type II interferon	2/557	95/13892	0.0210526	0.525069	-0.949289	0.898964	1	0.809374	IFITM1/NOS2	2
GO:0035773	insulin secretion involved in cellular response to glucose stimulus	1/557	56/13892	0.0178571	0.445371	-0.849942	0.899361	1	0.809374	ANO1	1
GO:0046425	regulation of receptor signaling pathway via JAK-STAT	1/557	56/13892	0.0178571	0.445371	-0.849942	0.899361	1	0.809374	SOCS1	1
GO:0072330	monocarboxylic acid biosynthetic process	4/557	165/13892	0.0242424	0.604624	-1.04415	0.901949	1	0.809374	ACACA/THNSL2/TBXAS1/IDO1	4
GO:0009117	nucleotide metabolic process	13/557	440/13892	0.0295455	0.736886	-1.14624	0.90273	1	0.809374	PDE2A/PTHLH/LRRK2/ALDH1L2/NUPR1/XDH/SLC52A3/ADA/PDE9A/PDE5A/NME5/ADCY1/IDO1	13
GO:0006486	protein glycosylation	5/557	198/13892	0.0252525	0.629817	-1.07221	0.903137	1	0.809374	ST6GALNAC5/GALNT18/ST8SIA2/LARGE1/ST8SIA4	5
GO:0043413	macromolecule glycosylation	5/557	198/13892	0.0252525	0.629817	-1.07221	0.903137	1	0.809374	ST6GALNAC5/GALNT18/ST8SIA2/LARGE1/ST8SIA4	5
GO:0016445	somatic diversification of immunoglobulins	1/557	57/13892	0.0175439	0.437557	-0.869609	0.903413	1	0.809374	TNFSF4	1
GO:0019674	NAD metabolic process	1/557	57/13892	0.0175439	0.437557	-0.869609	0.903413	1	0.809374	IDO1	1
GO:0043470	regulation of carbohydrate catabolic process	1/557	57/13892	0.0175439	0.437557	-0.869609	0.903413	1	0.809374	NUPR1	1
GO:1901607	alpha-amino acid biosynthetic process	1/557	57/13892	0.0175439	0.437557	-0.869609	0.903413	1	0.809374	LOC102724560	1
GO:0045637	regulation of myeloid cell differentiation	4/557	166/13892	0.0240964	0.600982	-1.05699	0.904452	1	0.809374	ID2/FAXDC2/TNFRSF11B/ROR2	4
GO:0015918	sterol transport	2/557	97/13892	0.0206186	0.514242	-0.981166	0.90538	1	0.809374	LRP1/ABCB4	2
GO:0048524	positive regulation of viral process	1/557	58/13892	0.0172414	0.430013	-0.889002	0.907301	1	0.809374	TMPRSS2	1
GO:0051653	spindle localization	1/557	58/13892	0.0172414	0.430013	-0.889002	0.907301	1	0.809374	SPRY1	1
GO:0061371	determination of heart left/right asymmetry	1/557	58/13892	0.0172414	0.430013	-0.889002	0.907301	1	0.809374	SOX18	1
GO:2001244	positive regulation of intrinsic apoptotic signaling pathway	1/557	58/13892	0.0172414	0.430013	-0.889002	0.907301	1	0.809374	NUPR1	1
GO:1903320	regulation of protein modification by small protein conjugation or removal	6/557	232/13892	0.0258621	0.64502	-1.11435	0.90793	1	0.809374	LRRK2/PRKCG/RASD2/BEX1/MAGEA2B/MAGEA2	6
GO:0033157	regulation of intracellular protein transport	3/557	134/13892	0.0223881	0.558375	-1.04985	0.909055	1	0.809374	SFN/BMP4/TENM1	3
GO:1900180	regulation of protein localization to nucleus	3/557	134/13892	0.0223881	0.558375	-1.04985	0.909055	1	0.809374	BMP4/TMEM98/NGFR	3
GO:0016126	sterol biosynthetic process	1/557	59/13892	0.0169492	0.422725	-0.908131	0.911034	1	0.809374	FAXDC2	1
GO:0046824	positive regulation of nucleocytoplasmic transport	1/557	59/13892	0.0169492	0.422725	-0.908131	0.911034	1	0.809374	SFN	1
GO:0030317	flagellated sperm motility	3/557	135/13892	0.0222222	0.554239	-1.06367	0.911638	1	0.809374	TBC1D21/ROPN1/CFAP206	3
GO:0097722	sperm motility	3/557	135/13892	0.0222222	0.554239	-1.06367	0.911638	1	0.809374	TBC1D21/ROPN1/CFAP206	3
GO:0140694	non-membrane-bounded organelle assembly	11/557	387/13892	0.0284238	0.70891	-1.18695	0.912186	1	0.809374	MYOM3/CASQ1/TUBGCP5/KRT19/PDGFRA/CSF2/RIPOR2/FLNC/ARHGEF5/TMOD1/WNK3	11
GO:0005975	carbohydrate metabolic process	14/557	477/13892	0.0293501	0.732014	-1.21723	0.914526	1	0.809374	ST6GALNAC5/CHI3L1/RBP4/CHST1/ALDH2/LCTL/ST8SIA2/NUPR1/PCK1/NDST4/NDST3/NPY1R/ST8SIA4/HAS2	14
GO:0002562	somatic diversification of immune receptors via germline recombination within a single locus	1/557	60/13892	0.0166667	0.415679	-0.927005	0.914616	1	0.809374	TNFSF4	1
GO:0003143	embryonic heart tube morphogenesis	1/557	60/13892	0.0166667	0.415679	-0.927005	0.914616	1	0.809374	SOX18	1
GO:0007004	telomere maintenance via telomerase	1/557	60/13892	0.0166667	0.415679	-0.927005	0.914616	1	0.809374	PKIB	1
GO:0016444	somatic cell DNA recombination	1/557	60/13892	0.0166667	0.415679	-0.927005	0.914616	1	0.809374	TNFSF4	1
GO:1904892	regulation of receptor signaling pathway via STAT	1/557	60/13892	0.0166667	0.415679	-0.927005	0.914616	1	0.809374	SOCS1	1
GO:0048232	male gamete generation	14/557	478/13892	0.0292887	0.730482	-1.22552	0.915927	1	0.809374	SPAG17/LRRK2/SERPINA5/TBC1D21/GGNBP2/IQCN/JAM2/ROPN1/RPL39L/TP63/NME5/CFAP206/CNR1/ROS1	14
GO:0031348	negative regulation of defense response	5/557	204/13892	0.0245098	0.611293	-1.14305	0.916167	1	0.809374	SFN/DRD2/ACP5/ADA/SPINK5	5
GO:0007229	integrin-mediated signaling pathway	2/557	101/13892	0.019802	0.493876	-1.04332	0.917084	1	0.809374	LIMS2/FN1	2
GO:1901873	regulation of post-translational protein modification	6/557	237/13892	0.0253165	0.631411	-1.16968	0.917786	1	0.809374	LRRK2/PRKCG/RASD2/BEX1/MAGEA2B/MAGEA2	6
GO:0006383	transcription by RNA polymerase III	1/557	61/13892	0.0163934	0.408865	-0.945633	0.918054	1	0.809374	TENM1	1
GO:0062208	positive regulation of pattern recognition receptor signaling pathway	1/557	61/13892	0.0163934	0.408865	-0.945633	0.918054	1	0.809374	RSAD2	1
GO:0070301	cellular response to hydrogen peroxide	1/557	61/13892	0.0163934	0.408865	-0.945633	0.918054	1	0.809374	AQP1	1
GO:0002253	activation of immune response	12/557	421/13892	0.0285036	0.7109	-1.23108	0.918627	1	0.809374	CFH/C1S/C1R/TRDC/NLRP1/COLEC12/BCL2/C5AR1/RSAD2/ADA/ICOSLG/C4B	12
GO:0002768	immune response-regulating cell surface receptor signaling pathway	6/557	238/13892	0.0252101	0.628759	-1.18063	0.919643	1	0.809374	PRKCQ/TRDC/BCL2/C5AR1/ADA/ICOSLG	6
GO:0006278	RNA-templated DNA biosynthetic process	1/557	62/13892	0.016129	0.40227	-0.964023	0.921354	1	0.809374	PKIB	1
GO:0070918	regulatory ncRNA processing	1/557	62/13892	0.016129	0.40227	-0.964023	0.921354	1	0.809374	BMP4	1
GO:0006644	phospholipid metabolic process	9/557	333/13892	0.027027	0.674074	-1.23034	0.922074	1	0.809374	MFSD2A/SLC44A5/PLPPR5/PLPPR4/ACP6/TNFAIP8L3/ISYNA1/DGKG/PIK3CG	9
GO:0019080	viral gene expression	2/557	103/13892	0.0194175	0.484286	-1.07364	0.922413	1	0.809374	HPN/TMPRSS2	2
GO:0007224	smoothened signaling pathway	3/557	140/13892	0.0214286	0.534445	-1.13149	0.923581	1	0.809374	NOG/SERPINE2/GPC3	3
GO:0009165	nucleotide biosynthetic process	5/557	208/13892	0.0240385	0.599537	-1.18928	0.923973	1	0.809374	SLC52A3/ADA/NME5/ADCY1/IDO1	5
GO:1903036	positive regulation of response to wounding	1/557	63/13892	0.015873	0.395885	-0.982183	0.924522	1	0.809374	EMILIN2	1
GO:1901800	positive regulation of proteasomal protein catabolic process	2/557	104/13892	0.0192308	0.47963	-1.08862	0.924956	1	0.809374	LRRK2/NUPR1	2
GO:0006164	purine nucleotide biosynthetic process	4/557	176/13892	0.0227273	0.566835	-1.18193	0.926529	1	0.809374	ADA/NME5/ADCY1/IDO1	4
GO:1901989	positive regulation of cell cycle phase transition	2/557	105/13892	0.0190476	0.475062	-1.10348	0.927419	1	0.809374	PKP3/TP63	2
GO:0006879	intracellular iron ion homeostasis	1/557	64/13892	0.015625	0.389699	-1.00012	0.927562	1	0.809374	FRRS1	1
GO:0006903	vesicle targeting	1/557	64/13892	0.015625	0.389699	-1.00012	0.927562	1	0.809374	AP1M2	1
GO:0008652	amino acid biosynthetic process	1/557	64/13892	0.015625	0.389699	-1.00012	0.927562	1	0.809374	LOC102724560	1
GO:0050810	regulation of steroid biosynthetic process	1/557	64/13892	0.015625	0.389699	-1.00012	0.927562	1	0.809374	SNAI1	1
GO:0061951	establishment of protein localization to plasma membrane	1/557	64/13892	0.015625	0.389699	-1.00012	0.927562	1	0.809374	NSG1	1
GO:0071901	negative regulation of protein serine/threonine kinase activity	1/557	64/13892	0.015625	0.389699	-1.00012	0.927562	1	0.809374	AGT	1
GO:1903578	regulation of ATP metabolic process	1/557	64/13892	0.015625	0.389699	-1.00012	0.927562	1	0.809374	NUPR1	1
GO:0042176	regulation of protein catabolic process	9/557	337/13892	0.0267062	0.666074	-1.26828	0.928042	1	0.809374	LRRK2/LRP1/NUPR1/NOS2/GFAP/PRKCG/SERPINE2/TIMP3/GPC3	9
GO:0080135	regulation of cellular response to stress	14/557	489/13892	0.0286299	0.71405	-1.31565	0.930113	1	0.809374	KCNK2/DRD2/LRRK2/MMP14/FBLN5/BDKRB2/NUPR1/BCL2/PRKCG/NPAS2/ACKR3/SNAI1/BMP7/RADX	14
GO:0010972	negative regulation of G2/M transition of mitotic cell cycle	1/557	65/13892	0.0153846	0.383704	-1.01784	0.93048	1	0.809374	RAD17	1
GO:0060337	type I interferon-mediated signaling pathway	1/557	65/13892	0.0153846	0.383704	-1.01784	0.93048	1	0.809374	IFITM1	1
GO:1902373	negative regulation of mRNA catabolic process	1/557	65/13892	0.0153846	0.383704	-1.01784	0.93048	1	0.809374	PKP3	1
GO:0009152	purine ribonucleotide biosynthetic process	3/557	144/13892	0.0208333	0.519599	-1.1843	0.932052	1	0.809374	ADA/NME5/ADCY1	3
GO:0032204	regulation of telomere maintenance	2/557	107/13892	0.0186916	0.466182	-1.13287	0.932119	1	0.809374	PRKCQ/PKIB	2
GO:0046822	regulation of nucleocytoplasmic transport	2/557	107/13892	0.0186916	0.466182	-1.13287	0.932119	1	0.809374	SFN/BMP4	2
GO:2001252	positive regulation of chromosome organization	2/557	107/13892	0.0186916	0.466182	-1.13287	0.932119	1	0.809374	PRKCQ/PKIB	2
GO:0034976	response to endoplasmic reticulum stress	6/557	246/13892	0.0243902	0.608311	-1.26679	0.933225	1	0.809374	LRRK2/SERP2/NUPR1/BCL2/PARP8/THBS4	6
GO:0002200	somatic diversification of immune receptors	1/557	66/13892	0.0151515	0.37789	-1.03535	0.93328	1	0.809374	TNFSF4	1
GO:0045911	positive regulation of DNA recombination	1/557	66/13892	0.0151515	0.37789	-1.03535	0.93328	1	0.809374	TNFSF4	1
GO:0045921	positive regulation of exocytosis	1/557	66/13892	0.0151515	0.37789	-1.03535	0.93328	1	0.809374	CADPS	1
GO:0071357	cellular response to type I interferon	1/557	66/13892	0.0151515	0.37789	-1.03535	0.93328	1	0.809374	IFITM1	1
GO:0007006	mitochondrial membrane organization	2/557	108/13892	0.0185185	0.461866	-1.14739	0.934359	1	0.809374	STPG1/BCL2	2
GO:0033143	regulation of intracellular steroid hormone receptor signaling pathway	1/557	67/13892	0.0149254	0.37225	-1.05266	0.935968	1	0.809374	TP63	1
GO:0061077	chaperone-mediated protein folding	1/557	67/13892	0.0149254	0.37225	-1.05266	0.935968	1	0.809374	HSPA6	1
GO:1902750	negative regulation of cell cycle G2/M phase transition	1/557	67/13892	0.0149254	0.37225	-1.05266	0.935968	1	0.809374	RAD17	1
GO:1903051	negative regulation of proteolysis involved in protein catabolic process	1/557	67/13892	0.0149254	0.37225	-1.05266	0.935968	1	0.809374	PRKCG	1
GO:0070085	glycosylation	5/557	215/13892	0.0232558	0.580018	-1.26839	0.936097	1	0.809374	ST6GALNAC5/GALNT18/ST8SIA2/LARGE1/ST8SIA4	5
GO:0007265	Ras protein signal transduction	2/557	109/13892	0.0183486	0.457629	-1.16181	0.93653	1	0.809374	RASGEF1A/SPRY1	2
GO:0006367	transcription initiation at RNA polymerase II promoter	3/557	147/13892	0.0204082	0.508995	-1.22312	0.937829	1	0.809374	PADI2/GTF2H2/HEY2	3
GO:0000380	alternative mRNA splicing, via spliceosome	1/557	68/13892	0.0147059	0.366776	-1.06978	0.938548	1	0.809374	CELF6	1
GO:0002532	production of molecular mediator involved in inflammatory response	1/557	68/13892	0.0147059	0.366776	-1.06978	0.938548	1	0.809374	NOS2	1
GO:0030330	DNA damage response, signal transduction by p53 class mediator	1/557	68/13892	0.0147059	0.366776	-1.06978	0.938548	1	0.809374	SNAI1	1
GO:1904029	regulation of cyclin-dependent protein kinase activity	1/557	68/13892	0.0147059	0.366776	-1.06978	0.938548	1	0.809374	TTBK1	1
GO:0006694	steroid biosynthetic process	3/557	148/13892	0.0202703	0.505556	-1.23592	0.939652	1	0.809374	LHB/SNAI1/FAXDC2	3
GO:0032007	negative regulation of TOR signaling	1/557	69/13892	0.0144928	0.36146	-1.0867	0.941024	1	0.809374	DEPTOR	1
GO:0072527	pyrimidine-containing compound metabolic process	1/557	69/13892	0.0144928	0.36146	-1.0867	0.941024	1	0.809374	NME5	1
GO:0006090	pyruvate metabolic process	2/557	112/13892	0.0178571	0.445371	-1.20444	0.94264	1	0.809374	NUPR1/PCK1	2
GO:0010833	telomere maintenance via telomere lengthening	1/557	70/13892	0.0142857	0.356296	-1.10344	0.9434	1	0.809374	PKIB	1
GO:1900542	regulation of purine nucleotide metabolic process	1/557	70/13892	0.0142857	0.356296	-1.10344	0.9434	1	0.809374	NUPR1	1
GO:0043123	positive regulation of canonical NF-kappaB signal transduction	4/557	186/13892	0.0215054	0.53636	-1.30101	0.943907	1	0.809374	ROR1/S100B/LPAR1/TNFSF15	4
GO:0006140	regulation of nucleotide metabolic process	1/557	71/13892	0.0140845	0.351278	-1.11999	0.945681	1	0.809374	NUPR1	1
GO:0045913	positive regulation of carbohydrate metabolic process	1/557	71/13892	0.0140845	0.351278	-1.11999	0.945681	1	0.809374	HAS2	1
GO:0061512	protein localization to cilium	1/557	71/13892	0.0140845	0.351278	-1.11999	0.945681	1	0.809374	ROPN1	1
GO:0048284	organelle fusion	3/557	152/13892	0.0197368	0.492252	-1.2864	0.946459	1	0.809374	STXBP6/SNAP25/ERC2	3
GO:0140013	meiotic nuclear division	3/557	152/13892	0.0197368	0.492252	-1.2864	0.946459	1	0.809374	PDE3A/EREG/NPM2	3
GO:0002429	immune response-activating cell surface receptor signaling pathway	5/557	222/13892	0.0225225	0.561729	-1.34534	0.94646	1	0.809374	TRDC/BCL2/C5AR1/ADA/ICOSLG	5
GO:0009743	response to carbohydrate	4/557	188/13892	0.0212766	0.530654	-1.32418	0.946898	1	0.809374	ANO1/NOX4/COLEC12/PCK1	4
GO:0045732	positive regulation of protein catabolic process	4/557	188/13892	0.0212766	0.530654	-1.32418	0.946898	1	0.809374	LRRK2/LRP1/NUPR1/GPC3	4
GO:0045930	negative regulation of mitotic cell cycle	5/557	223/13892	0.0224215	0.55921	-1.35617	0.94781	1	0.809374	BMP4/BCL2/BMP7/RAD17/GPNMB	5
GO:0032436	positive regulation of proteasomal ubiquitin-dependent protein catabolic process	1/557	72/13892	0.0138889	0.346399	-1.13638	0.94787	1	0.809374	LRRK2	1
GO:0034340	response to type I interferon	1/557	72/13892	0.0138889	0.346399	-1.13638	0.94787	1	0.809374	IFITM1	1
GO:0060260	regulation of transcription initiation by RNA polymerase II	1/557	72/13892	0.0138889	0.346399	-1.13638	0.94787	1	0.809374	HEY2	1
GO:0090307	mitotic spindle assembly	1/557	72/13892	0.0138889	0.346399	-1.13638	0.94787	1	0.809374	RIPOR2	1
GO:2000045	regulation of G1/S transition of mitotic cell cycle	3/557	153/13892	0.0196078	0.489034	-1.29885	0.948046	1	0.809374	BCL2/ID2/GPNMB	3
GO:0002262	myeloid cell homeostasis	3/557	155/13892	0.0193548	0.482724	-1.32355	0.951089	1	0.809374	BMP4/ID2/RAC2	3
GO:0019362	pyridine nucleotide metabolic process	3/557	155/13892	0.0193548	0.482724	-1.32355	0.951089	1	0.809374	ALDH1L2/NUPR1/IDO1	3
GO:0046496	nicotinamide nucleotide metabolic process	3/557	155/13892	0.0193548	0.482724	-1.32355	0.951089	1	0.809374	ALDH1L2/NUPR1/IDO1	3
GO:0140056	organelle localization by membrane tethering	1/557	74/13892	0.0135135	0.337037	-1.16864	0.951988	1	0.809374	SNAP25	1
GO:0002753	cytoplasmic pattern recognition receptor signaling pathway	3/557	156/13892	0.0192308	0.47963	-1.3358	0.952547	1	0.809374	NLRP1/COLEC12/RSAD2	3
GO:0051168	nuclear export	3/557	156/13892	0.0192308	0.47963	-1.3358	0.952547	1	0.809374	SFN/EGR2/RANBP3L	3
GO:0044782	cilium organization	10/557	390/13892	0.025641	0.639507	-1.4758	0.953879	1	0.809374	ERICH3/DNAI3/SPAG17/KCNJ10/TBC1D21/HAP1/ROPN1/NME5/CFAP206/LPAR1	10
GO:0000245	spliceosomal complex assembly	1/557	75/13892	0.0133333	0.332543	-1.18453	0.953923	1	0.809374	CELF6	1
GO:0001659	temperature homeostasis	3/557	157/13892	0.0191083	0.476575	-1.34799	0.953965	1	0.809374	DRD2/DRD1/CNR1	3
GO:0090068	positive regulation of cell cycle process	5/557	228/13892	0.0219298	0.546946	-1.4097	0.954107	1	0.809374	PKP3/DRD2/TP63/EREG/NPM2	5
GO:0034502	protein localization to chromosome	2/557	119/13892	0.0168067	0.419172	-1.30048	0.954796	1	0.809374	RAD17/H2BC11	2
GO:0009260	ribonucleotide biosynthetic process	3/557	158/13892	0.0189873	0.473559	-1.36012	0.955343	1	0.809374	ADA/NME5/ADCY1	3
GO:0071897	DNA biosynthetic process	3/557	158/13892	0.0189873	0.473559	-1.36012	0.955343	1	0.809374	KCNK2/NOX4/PKIB	3
GO:0006650	glycerophospholipid metabolic process	6/557	263/13892	0.0228137	0.568991	-1.44222	0.955542	1	0.809374	MFSD2A/SLC44A5/ACP6/TNFAIP8L3/DGKG/PIK3CG	6
GO:0045786	negative regulation of cell cycle	9/557	361/13892	0.0249307	0.621792	-1.48805	0.956197	1	0.809374	RUNX3/BMP4/NUPR1/BCL2/BMP7/SUSD2/RAD17/PTPRK/GPNMB	9
GO:0045638	negative regulation of myeloid cell differentiation	1/557	77/13892	0.012987	0.323906	-1.21584	0.957563	1	0.809374	TNFRSF11B	1
GO:0046330	positive regulation of JNK cascade	1/557	77/13892	0.012987	0.323906	-1.21584	0.957563	1	0.809374	WNT7B	1
GO:0071346	cellular response to type II interferon	1/557	77/13892	0.012987	0.323906	-1.21584	0.957563	1	0.809374	NOS2	1
GO:1902369	negative regulation of RNA catabolic process	1/557	77/13892	0.012987	0.323906	-1.21584	0.957563	1	0.809374	PKP3	1
GO:0043467	regulation of generation of precursor metabolites and energy	2/557	121/13892	0.0165289	0.412244	-1.3271	0.95779	1	0.809374	NUPR1/NOS2	2
GO:0051052	regulation of DNA metabolic process	12/557	458/13892	0.0262009	0.65347	-1.54124	0.959026	1	0.809374	ID3/TNFSF4/KCNK2/PRKCQ/NOX4/PRKCG/NPAS2/EREG/RAD17/PKIB/NPM2/RADX	12
GO:0007041	lysosomal transport	2/557	122/13892	0.0163934	0.408865	-1.34029	0.959215	1	0.809374	LRRK2/LRP1	2
GO:0072524	pyridine-containing compound metabolic process	3/557	161/13892	0.0186335	0.464735	-1.39614	0.95925	1	0.809374	ALDH1L2/NUPR1/IDO1	3
GO:0010569	regulation of double-strand break repair via homologous recombination	1/557	78/13892	0.0128205	0.319753	-1.23127	0.959274	1	0.809374	RADX	1
GO:0030522	intracellular receptor signaling pathway	8/557	333/13892	0.024024	0.599177	-1.51307	0.959874	1	0.809374	PADI2/NR1I3/NLRP1/COLEC12/ZNF536/RSAD2/TP63/NR3C2	8
GO:1903052	positive regulation of proteolysis involved in protein catabolic process	2/557	123/13892	0.0162602	0.405541	-1.35338	0.960594	1	0.809374	LRRK2/NUPR1	2
GO:0060271	cilium assembly	9/557	366/13892	0.0245902	0.613297	-1.53225	0.960649	1	0.809374	ERICH3/DNAI3/SPAG17/KCNJ10/TBC1D21/HAP1/NME5/CFAP206/LPAR1	9
GO:0009615	response to virus	8/557	334/13892	0.0239521	0.597383	-1.52218	0.960764	1	0.809374	TNFSF4/WDFY4/ACTA2/IFITM1/NLRP1/BCL2/RSAD2/SPON2	8
GO:0065004	protein-DNA complex assembly	4/557	199/13892	0.0201005	0.501322	-1.44809	0.960889	1	0.809374	PADI4/H2BC11/HEY2/NAP1L2	4
GO:0002831	regulation of response to biotic stimulus	11/557	430/13892	0.0255814	0.638019	-1.55834	0.961395	1	0.809374	SFN/CD1D/CFH/DRD2/NLRP1/COLEC12/EMILIN2/RSAD2/EREG/CD180/SPINK5	11
GO:0009749	response to glucose	3/557	163/13892	0.0184049	0.459032	-1.41985	0.961674	1	0.809374	ANO1/NOX4/PCK1	3
GO:0000018	regulation of DNA recombination	2/557	124/13892	0.016129	0.40227	-1.3664	0.961928	1	0.809374	TNFSF4/RADX	2
GO:0006289	nucleotide-excision repair	1/557	80/13892	0.0125	0.311759	-1.2617	0.962493	1	0.809374	GTF2H2	1
GO:0046390	ribose phosphate biosynthetic process	3/557	164/13892	0.0182927	0.456233	-1.43162	0.962834	1	0.809374	ADA/NME5/ADCY1	3
GO:0060972	left/right pattern formation	2/557	125/13892	0.016	0.399052	-1.37934	0.963218	1	0.809374	SNAI1/SOX18	2
GO:0072522	purine-containing compound biosynthetic process	5/557	237/13892	0.021097	0.526176	-1.50364	0.963727	1	0.809374	ACACA/ADA/NME5/ADCY1/IDO1	5
GO:0032465	regulation of cytokinesis	1/557	81/13892	0.0123457	0.307911	-1.2767	0.964005	1	0.809374	DRD2	1
GO:2000142	regulation of DNA-templated transcription initiation	1/557	81/13892	0.0123457	0.307911	-1.2767	0.964005	1	0.809374	HEY2	1
GO:0050728	negative regulation of inflammatory response	2/557	126/13892	0.015873	0.395885	-1.39219	0.964467	1	0.809374	ACP5/ADA	2
GO:0051225	spindle assembly	2/557	126/13892	0.015873	0.395885	-1.39219	0.964467	1	0.809374	TUBGCP5/RIPOR2	2
GO:0009746	response to hexose	3/557	166/13892	0.0180723	0.450737	-1.45499	0.965057	1	0.809374	ANO1/NOX4/PCK1	3
GO:0006112	energy reserve metabolic process	1/557	82/13892	0.0121951	0.304156	-1.29158	0.965457	1	0.809374	ADGRF1	1
GO:0043547	positive regulation of GTPase activity	2/557	127/13892	0.015748	0.392768	-1.40497	0.965675	1	0.809374	RGS8/RGS6	2
GO:0032984	protein-containing complex disassembly	5/557	240/13892	0.0208333	0.519599	-1.5343	0.966497	1	0.809374	SH3GL3/STMN3/SEMA5A/STMN2/TMOD1	5
GO:0044773	mitotic DNA damage checkpoint signaling	1/557	83/13892	0.0120482	0.300491	-1.30632	0.96685	1	0.809374	RAD17	1
GO:0140888	interferon-mediated signaling pathway	1/557	83/13892	0.0120482	0.300491	-1.30632	0.96685	1	0.809374	IFITM1	1
GO:0072521	purine-containing compound metabolic process	13/557	500/13892	0.026	0.64846	-1.6362	0.966981	1	0.809374	PDE2A/PTHLH/LRRK2/ALDH1L2/NUPR1/ACACA/XDH/ADA/PDE9A/PDE5A/NME5/ADCY1/IDO1	13
GO:0019318	hexose metabolic process	4/557	206/13892	0.0194175	0.484286	-1.52406	0.967927	1	0.809374	RBP4/CHST1/PCK1/NPY1R	4
GO:0022406	membrane docking	1/557	84/13892	0.0119048	0.296914	-1.32093	0.968187	1	0.809374	SNAP25	1
GO:0006913	nucleocytoplasmic transport	7/557	311/13892	0.022508	0.561367	-1.59887	0.968796	1	0.809374	SFN/EGR2/LRRK2/BMP4/RANBP3L/TMCO6/DRD1	7
GO:0051169	nuclear transport	7/557	311/13892	0.022508	0.561367	-1.59887	0.968796	1	0.809374	SFN/EGR2/LRRK2/BMP4/RANBP3L/TMCO6/DRD1	7
GO:1903046	meiotic cell cycle process	3/557	170/13892	0.0176471	0.440131	-1.50107	0.969133	1	0.809374	PDE3A/EREG/NPM2	3
GO:0006096	glycolytic process	1/557	85/13892	0.0117647	0.293421	-1.33542	0.96947	1	0.809374	NUPR1	1
GO:0043255	regulation of carbohydrate biosynthetic process	1/557	85/13892	0.0117647	0.293421	-1.33542	0.96947	1	0.809374	HAS2	1
GO:0006006	glucose metabolic process	3/557	171/13892	0.0175439	0.437557	-1.51245	0.970079	1	0.809374	RBP4/PCK1/NPY1R	3
GO:0034284	response to monosaccharide	3/557	171/13892	0.0175439	0.437557	-1.51245	0.970079	1	0.809374	ANO1/NOX4/PCK1	3
GO:0045739	positive regulation of DNA repair	2/557	131/13892	0.0152672	0.380775	-1.45532	0.970123	1	0.809374	PRKCG/NPAS2	2
GO:0000041	transition metal ion transport	1/557	86/13892	0.0116279	0.290009	-1.34979	0.970702	1	0.809374	HEPH	1
GO:0006637	acyl-CoA metabolic process	1/557	86/13892	0.0116279	0.290009	-1.34979	0.970702	1	0.809374	ACACA	1
GO:0019218	regulation of steroid metabolic process	1/557	86/13892	0.0116279	0.290009	-1.34979	0.970702	1	0.809374	SNAI1	1
GO:0032456	endocytic recycling	1/557	86/13892	0.0116279	0.290009	-1.34979	0.970702	1	0.809374	NSG1	1
GO:0035383	thioester metabolic process	1/557	86/13892	0.0116279	0.290009	-1.34979	0.970702	1	0.809374	ACACA	1
GO:0042157	lipoprotein metabolic process	1/557	86/13892	0.0116279	0.290009	-1.34979	0.970702	1	0.809374	ZDHHC15	1
GO:0043535	regulation of blood vessel endothelial cell migration	1/557	86/13892	0.0116279	0.290009	-1.34979	0.970702	1	0.809374	FGF18	1
GO:0044774	mitotic DNA integrity checkpoint signaling	1/557	87/13892	0.0114943	0.286675	-1.36404	0.971884	1	0.809374	RAD17	1
GO:0046032	ADP catabolic process	1/557	87/13892	0.0114943	0.286675	-1.36404	0.971884	1	0.809374	NUPR1	1
GO:1903312	negative regulation of mRNA metabolic process	1/557	87/13892	0.0114943	0.286675	-1.36404	0.971884	1	0.809374	PKP3	1
GO:1990830	cellular response to leukemia inhibitory factor	1/557	87/13892	0.0114943	0.286675	-1.36404	0.971884	1	0.809374	PADI2	1
GO:0002833	positive regulation of response to biotic stimulus	7/557	318/13892	0.0220126	0.54901	-1.66274	0.973654	1	0.809374	CD1D/NLRP1/COLEC12/EMILIN2/RSAD2/EREG/CD180	7
GO:0019364	pyridine nucleotide catabolic process	1/557	89/13892	0.011236	0.280233	-1.39219	0.974107	1	0.809374	NUPR1	1
GO:1990823	response to leukemia inhibitory factor	1/557	89/13892	0.011236	0.280233	-1.39219	0.974107	1	0.809374	PADI2	1
GO:0051607	defense response to virus	5/557	250/13892	0.02	0.498815	-1.63428	0.974384	1	0.809374	IFITM1/NLRP1/BCL2/RSAD2/SPON2	5
GO:0000082	G1/S transition of mitotic cell cycle	4/557	214/13892	0.0186916	0.466182	-1.60837	0.974519	1	0.809374	RHOU/BCL2/ID2/GPNMB	4
GO:0055088	lipid homeostasis	2/557	136/13892	0.0147059	0.366776	-1.51663	0.974907	1	0.809374	ACACA/ABCB4	2
GO:0009137	purine nucleoside diphosphate catabolic process	1/557	90/13892	0.0111111	0.277119	-1.40609	0.975152	1	0.809374	NUPR1	1
GO:0009181	purine ribonucleoside diphosphate catabolic process	1/557	90/13892	0.0111111	0.277119	-1.40609	0.975152	1	0.809374	NUPR1	1
GO:0006066	alcohol metabolic process	6/557	287/13892	0.0209059	0.521409	-1.67438	0.975657	1	0.809374	RBP4/ALDH2/BCO1/ISYNA1/PCK1/SPTSSB	6
GO:1901991	negative regulation of mitotic cell cycle phase transition	3/557	178/13892	0.0168539	0.42035	-1.59071	0.975974	1	0.809374	BCL2/RAD17/GPNMB	3
GO:0046488	phosphatidylinositol metabolic process	2/557	138/13892	0.0144928	0.36146	-1.54067	0.976606	1	0.809374	TNFAIP8L3/PIK3CG	2
GO:0006400	tRNA modification	1/557	92/13892	0.0108696	0.271095	-1.43358	0.977117	1	0.809374	QNG1	1
GO:0072526	pyridine-containing compound catabolic process	1/557	92/13892	0.0108696	0.271095	-1.43358	0.977117	1	0.809374	NUPR1	1
GO:0071824	protein-DNA complex organization	4/557	218/13892	0.0183486	0.457629	-1.64959	0.977317	1	0.809374	PADI4/H2BC11/HEY2/NAP1L2	4
GO:0010948	negative regulation of cell cycle process	6/557	290/13892	0.0206897	0.516016	-1.70226	0.977471	1	0.809374	BMP4/BCL2/BMP7/SUSD2/RAD17/GPNMB	6
GO:0045088	regulation of innate immune response	8/557	359/13892	0.0222841	0.555783	-1.74278	0.977966	1	0.809374	SFN/CD1D/CFH/DRD2/NLRP1/COLEC12/RSAD2/EREG	8
GO:0009191	ribonucleoside diphosphate catabolic process	1/557	93/13892	0.0107527	0.26818	-1.44717	0.978041	1	0.809374	NUPR1	1
GO:0046031	ADP metabolic process	1/557	93/13892	0.0107527	0.26818	-1.44717	0.978041	1	0.809374	NUPR1	1
GO:1901293	nucleoside phosphate biosynthetic process	6/557	291/13892	0.0206186	0.514242	-1.71151	0.978047	1	0.809374	ACACA/SLC52A3/ADA/NME5/ADCY1/IDO1	6
GO:0007005	mitochondrion organization	10/557	425/13892	0.0235294	0.586841	-1.76797	0.978068	1	0.809374	STPG1/SFN/PDE2A/LRRK2/DCN/IFI27L2/HAP1/BCL2/MYH14/MMP9	10
GO:0007030	Golgi organization	2/557	140/13892	0.0142857	0.356296	-1.56446	0.978193	1	0.809374	LRRK2/ATP8B1	2
GO:0035195	miRNA-mediated post-transcriptional gene silencing	1/557	94/13892	0.0106383	0.265327	-1.46066	0.978927	1	0.809374	BMP4	1
GO:2000060	positive regulation of ubiquitin-dependent protein catabolic process	1/557	94/13892	0.0106383	0.265327	-1.46066	0.978927	1	0.809374	LRRK2	1
GO:0032006	regulation of TOR signaling	2/557	141/13892	0.0141844	0.35377	-1.57626	0.978947	1	0.809374	ROS1/DEPTOR	2
GO:0046486	glycerolipid metabolic process	7/557	328/13892	0.0213415	0.532272	-1.752	0.979399	1	0.809374	MFSD2A/SLC44A5/ACP6/TNFAIP8L3/PCK1/DGKG/PIK3CG	7
GO:0006352	DNA-templated transcription initiation	3/557	184/13892	0.0163043	0.406643	-1.65591	0.980133	1	0.809374	PADI2/GTF2H2/HEY2	3
GO:0061136	regulation of proteasomal protein catabolic process	3/557	184/13892	0.0163043	0.406643	-1.65591	0.980133	1	0.809374	LRRK2/NUPR1/PRKCG	3
GO:0009134	nucleoside diphosphate catabolic process	1/557	96/13892	0.0104167	0.2598	-1.48733	0.980594	1	0.809374	NUPR1	1
GO:1903432	regulation of TORC1 signaling	1/557	96/13892	0.0104167	0.2598	-1.48733	0.980594	1	0.809374	DEPTOR	1
GO:0002764	immune response-regulating signaling pathway	9/557	398/13892	0.0226131	0.563987	-1.80372	0.980737	1	0.809374	PRKCQ/TRDC/NLRP1/COLEC12/BCL2/C5AR1/RSAD2/ADA/ICOSLG	9
GO:0042147	retrograde transport, endosome to Golgi	1/557	97/13892	0.0103093	0.257121	-1.50052	0.981378	1	0.809374	LRRK2	1
GO:0034504	protein localization to nucleus	6/557	298/13892	0.0201342	0.502163	-1.7755	0.981713	1	0.809374	LRRK2/BMP4/TMEM98/NGFR/TMCO6/DRD1	6
GO:0140014	mitotic nuclear division	5/557	264/13892	0.0189394	0.472363	-1.76896	0.98256	1	0.809374	BMP4/BMP7/EREG/RIPOR2/NPM2	5
GO:0005996	monosaccharide metabolic process	4/557	227/13892	0.0176211	0.439485	-1.74018	0.982592	1	0.809374	RBP4/CHST1/PCK1/NPY1R	4
GO:0045787	positive regulation of cell cycle	6/557	300/13892	0.02	0.498815	-1.79356	0.98265	1	0.809374	PKP3/DRD2/NUPR1/TP63/EREG/NPM2	6
GO:0010389	regulation of G2/M transition of mitotic cell cycle	1/557	99/13892	0.010101	0.251927	-1.52662	0.982851	1	0.809374	RAD17	1
GO:0051321	meiotic cell cycle	4/557	228/13892	0.0175439	0.437557	-1.75007	0.9831	1	0.809374	PDE3A/TUBGCP5/EREG/NPM2	4
GO:0048024	regulation of mRNA splicing, via spliceosome	1/557	100/13892	0.01	0.249408	-1.53953	0.983544	1	0.809374	CELF6	1
GO:0009144	purine nucleoside triphosphate metabolic process	4/557	232/13892	0.0172414	0.430013	-1.78929	0.984998	1	0.809374	LRRK2/NUPR1/ADA/NME5	4
GO:0009135	purine nucleoside diphosphate metabolic process	1/557	104/13892	0.00961538	0.239815	-1.59032	0.986046	1	0.809374	NUPR1	1
GO:0009179	purine ribonucleoside diphosphate metabolic process	1/557	104/13892	0.00961538	0.239815	-1.59032	0.986046	1	0.809374	NUPR1	1
GO:0009206	purine ribonucleoside triphosphate biosynthetic process	1/557	104/13892	0.00961538	0.239815	-1.59032	0.986046	1	0.809374	NME5	1
GO:0002757	immune response-activating signaling pathway	8/557	379/13892	0.0211082	0.526454	-1.91031	0.986402	1	0.809374	TRDC/NLRP1/COLEC12/BCL2/C5AR1/RSAD2/ADA/ICOSLG	8
GO:0009145	purine nucleoside triphosphate biosynthetic process	1/557	105/13892	0.00952381	0.237531	-1.6028	0.986609	1	0.809374	NME5	1
GO:0039531	regulation of cytoplasmic pattern recognition receptor signaling pathway	1/557	105/13892	0.00952381	0.237531	-1.6028	0.986609	1	0.809374	RSAD2	1
GO:0000723	telomere maintenance	2/557	154/13892	0.012987	0.323906	-1.72426	0.986722	1	0.809374	PRKCQ/PKIB	2
GO:0006109	regulation of carbohydrate metabolic process	2/557	155/13892	0.0129032	0.321816	-1.73526	0.987188	1	0.809374	NUPR1/HAS2	2
GO:0062012	regulation of small molecule metabolic process	5/557	275/13892	0.0181818	0.453468	-1.87085	0.987193	1	0.809374	MFSD2A/NUPR1/GDF15/SNAI1/CNR1	5
GO:0006892	post-Golgi vesicle-mediated transport	1/557	107/13892	0.00934579	0.233091	-1.62753	0.98767	1	0.809374	SORCS1	1
GO:0007040	lysosome organization	1/557	107/13892	0.00934579	0.233091	-1.62753	0.98767	1	0.809374	LRRK2	1
GO:0080171	lytic vacuole organization	1/557	107/13892	0.00934579	0.233091	-1.62753	0.98767	1	0.809374	LRRK2	1
GO:0006661	phosphatidylinositol biosynthetic process	1/557	108/13892	0.00925926	0.230933	-1.63978	0.988168	1	0.809374	PIK3CG	1
GO:0035194	regulatory ncRNA-mediated post-transcriptional gene silencing	1/557	108/13892	0.00925926	0.230933	-1.63978	0.988168	1	0.809374	BMP4	1
GO:0038202	TORC1 signaling	1/557	108/13892	0.00925926	0.230933	-1.63978	0.988168	1	0.809374	DEPTOR	1
GO:0009201	ribonucleoside triphosphate biosynthetic process	1/557	109/13892	0.00917431	0.228814	-1.65195	0.988646	1	0.809374	NME5	1
GO:0007034	vacuolar transport	2/557	159/13892	0.0125786	0.31372	-1.77875	0.988897	1	0.809374	LRRK2/LRP1	2
GO:1902749	regulation of cell cycle G2/M phase transition	1/557	111/13892	0.00900901	0.224691	-1.67608	0.989545	1	0.809374	RAD17	1
GO:1902850	microtubule cytoskeleton organization involved in mitosis	2/557	161/13892	0.0124224	0.309823	-1.8002	0.989666	1	0.809374	SPRY1/RIPOR2	2
GO:0009141	nucleoside triphosphate metabolic process	4/557	246/13892	0.0162602	0.405541	-1.92258	0.990168	1	0.809374	LRRK2/NUPR1/ADA/NME5	4
GO:0031929	TOR signaling	2/557	164/13892	0.0121951	0.304156	-1.83201	0.990723	1	0.809374	ROS1/DEPTOR	2
GO:0009185	ribonucleoside diphosphate metabolic process	1/557	114/13892	0.00877193	0.218779	-1.71171	0.990762	1	0.809374	NUPR1	1
GO:0016441	post-transcriptional gene silencing	1/557	114/13892	0.00877193	0.218779	-1.71171	0.990762	1	0.809374	BMP4	1
GO:0072594	establishment of protein localization to organelle	9/557	431/13892	0.0208817	0.520805	-2.06543	0.991203	1	0.809374	RHOU/LRRK2/BMP4/LAMP5/SNAP25-AS1/RAC2/TMCO6/DRD1/ZDHHC15	9
GO:0043122	regulation of canonical NF-kappaB signal transduction	4/557	250/13892	0.016	0.399052	-1.95959	0.9913	1	0.809374	ROR1/S100B/LPAR1/TNFSF15	4
GO:0009142	nucleoside triphosphate biosynthetic process	1/557	117/13892	0.00854701	0.213169	-1.74673	0.991838	1	0.809374	NME5	1
GO:0061640	cytoskeleton-dependent cytokinesis	1/557	117/13892	0.00854701	0.213169	-1.74673	0.991838	1	0.809374	CECR2	1
GO:0062013	positive regulation of small molecule metabolic process	1/557	117/13892	0.00854701	0.213169	-1.74673	0.991838	1	0.809374	GDF15	1
GO:1901988	negative regulation of cell cycle phase transition	4/557	253/13892	0.0158103	0.39432	-1.98706	0.992065	1	0.809374	BCL2/SUSD2/RAD17/GPNMB	4
GO:0007368	determination of left/right symmetry	1/557	118/13892	0.00847458	0.211362	-1.75827	0.992168	1	0.809374	SOX18	1
GO:0032434	regulation of proteasomal ubiquitin-dependent protein catabolic process	1/557	119/13892	0.00840336	0.209586	-1.76975	0.992485	1	0.809374	LRRK2	1
GO:0009132	nucleoside diphosphate metabolic process	1/557	120/13892	0.00833333	0.20784	-1.78116	0.992789	1	0.809374	NUPR1	1
GO:0006839	mitochondrial transport	2/557	171/13892	0.0116959	0.291705	-1.90466	0.992796	1	0.809374	STPG1/BCL2	2
GO:0006282	regulation of DNA repair	3/557	216/13892	0.0138889	0.346399	-1.9786	0.992983	1	0.809374	PRKCG/NPAS2/RADX	3
GO:1903050	regulation of proteolysis involved in protein catabolic process	3/557	217/13892	0.0138249	0.344803	-1.98809	0.993212	1	0.809374	LRRK2/NUPR1/PRKCG	3
GO:0000910	cytokinesis	2/557	173/13892	0.0115607	0.288332	-1.92503	0.9933	1	0.809374	DRD2/CECR2	2
GO:0050684	regulation of mRNA processing	1/557	122/13892	0.00819672	0.204432	-1.8038	0.99336	1	0.809374	CELF6	1
GO:0045089	positive regulation of innate immune response	5/557	299/13892	0.0167224	0.417069	-2.08254	0.99359	1	0.809374	CD1D/NLRP1/COLEC12/RSAD2/EREG	5
GO:0022900	electron transport chain	1/557	123/13892	0.00813008	0.20277	-1.81503	0.993629	1	0.809374	DHRS2	1
GO:0045727	positive regulation of translation	1/557	123/13892	0.00813008	0.20277	-1.81503	0.993629	1	0.809374	KRT17	1
GO:0061013	regulation of mRNA catabolic process	2/557	176/13892	0.0113636	0.283418	-1.95527	0.993992	1	0.809374	PKP3/CSDC2	2
GO:0006888	endoplasmic reticulum to Golgi vesicle-mediated transport	1/557	125/13892	0.008	0.199526	-1.8373	0.994134	1	0.809374	LRRK2	1
GO:0002221	pattern recognition receptor signaling pathway	3/557	222/13892	0.0135135	0.337037	-2.03507	0.994252	1	0.809374	NLRP1/COLEC12/RSAD2	3
GO:0006260	DNA replication	4/557	264/13892	0.0151515	0.37789	-2.08569	0.994358	1	0.809374	ID3/EREG/RAD17/NPM2	4
GO:0009799	specification of symmetry	1/557	126/13892	0.00793651	0.197942	-1.84835	0.994371	1	0.809374	SOX18	1
GO:0009855	determination of bilateral symmetry	1/557	126/13892	0.00793651	0.197942	-1.84835	0.994371	1	0.809374	SOX18	1
GO:0034655	nucleobase-containing compound catabolic process	10/557	484/13892	0.0206612	0.515305	-2.21823	0.994428	1	0.809374	PKP3/PDE2A/NUPR1/XDH/ADA/PDE9A/CECR2/CSDC2/FOXL2/PDE5A	10
GO:0000077	DNA damage checkpoint signaling	1/557	127/13892	0.00787402	0.196384	-1.85935	0.994599	1	0.809374	RAD17	1
GO:0016125	sterol metabolic process	1/557	127/13892	0.00787402	0.196384	-1.85935	0.994599	1	0.809374	FAXDC2	1
GO:0009205	purine ribonucleoside triphosphate metabolic process	3/557	225/13892	0.0133333	0.332543	-2.06289	0.994801	1	0.809374	LRRK2/NUPR1/NME5	3
GO:0032200	telomere organization	2/557	181/13892	0.0110497	0.275588	-2.00488	0.994993	1	0.809374	PRKCQ/PKIB	2
GO:1901987	regulation of cell cycle phase transition	8/557	419/13892	0.0190931	0.476196	-2.22506	0.995073	1	0.809374	PKP3/BCL2/ID2/SUSD2/TP63/RAD17/GPNMB/NPM2	8
GO:0007052	mitotic spindle organization	1/557	130/13892	0.00769231	0.191852	-1.89199	0.995229	1	0.809374	RIPOR2	1
GO:0007249	canonical NF-kappaB signal transduction	4/557	270/13892	0.0148148	0.369493	-2.13821	0.995324	1	0.809374	ROR1/S100B/LPAR1/TNFSF15	4
GO:0042770	signal transduction in response to DNA damage	2/557	183/13892	0.010929	0.272577	-2.02445	0.995346	1	0.809374	SNAI1/RAD17	2
GO:0002758	innate immune response-activating signaling pathway	3/557	230/13892	0.0130435	0.325314	-2.10866	0.995604	1	0.809374	NLRP1/COLEC12/RSAD2	3
GO:0007033	vacuole organization	3/557	230/13892	0.0130435	0.325314	-2.10866	0.995604	1	0.809374	ELAPOR1/LRRK2/NUPR1	3
GO:0000086	G2/M transition of mitotic cell cycle	1/557	132/13892	0.00757576	0.188945	-1.91349	0.995607	1	0.809374	RAD17	1
GO:0009199	ribonucleoside triphosphate metabolic process	3/557	231/13892	0.012987	0.323906	-2.11773	0.99575	1	0.809374	LRRK2/NUPR1/NME5	3
GO:0008033	tRNA processing	1/557	133/13892	0.0075188	0.187524	-1.92416	0.995785	1	0.809374	QNG1	1
GO:0016482	cytosolic transport	1/557	133/13892	0.0075188	0.187524	-1.92416	0.995785	1	0.809374	LRRK2	1
GO:0006119	oxidative phosphorylation	1/557	134/13892	0.00746269	0.186125	-1.93477	0.995955	1	0.809374	NUPR1	1
GO:0010212	response to ionizing radiation	1/557	135/13892	0.00740741	0.184746	-1.94534	0.996119	1	0.809374	BCL2	1
GO:0017148	negative regulation of translation	1/557	135/13892	0.00740741	0.184746	-1.94534	0.996119	1	0.809374	WT1	1
GO:0031570	DNA integrity checkpoint signaling	1/557	136/13892	0.00735294	0.183388	-1.95586	0.996276	1	0.809374	RAD17	1
GO:1901990	regulation of mitotic cell cycle phase transition	5/557	319/13892	0.015674	0.390921	-2.2492	0.996462	1	0.809374	BCL2/ID2/RAD17/GPNMB/NPM2	5
GO:0048285	organelle fission	8/557	432/13892	0.0185185	0.461866	-2.32224	0.996504	1	0.809374	PDE3A/LRRK2/DCN/BMP4/BMP7/EREG/RIPOR2/NPM2	8
GO:2000779	regulation of double-strand break repair	1/557	138/13892	0.00724638	0.18073	-1.97674	0.996572	1	0.809374	RADX	1
GO:0007051	spindle organization	2/557	195/13892	0.0102564	0.255803	-2.1389	0.997005	1	0.809374	TUBGCP5/RIPOR2	2
GO:0006399	tRNA metabolic process	2/557	197/13892	0.0101523	0.253206	-2.1575	0.997218	1	0.809374	CARS1/QNG1	2
GO:0000209	protein polyubiquitination	3/557	246/13892	0.0121951	0.304156	-2.25048	0.997445	1	0.809374	ARK2C/BCL2/UBE2QL1	3
GO:0002218	activation of innate immune response	3/557	247/13892	0.0121457	0.302924	-2.25912	0.997531	1	0.809374	NLRP1/COLEC12/RSAD2	3
GO:0007093	mitotic cell cycle checkpoint signaling	1/557	146/13892	0.00684932	0.170827	-2.05841	0.997537	1	0.809374	RAD17	1
GO:0062207	regulation of pattern recognition receptor signaling pathway	1/557	146/13892	0.00684932	0.170827	-2.05841	0.997537	1	0.809374	RSAD2	1
GO:1990845	adaptive thermogenesis	1/557	146/13892	0.00684932	0.170827	-2.05841	0.997537	1	0.809374	S100B	1
GO:0044839	cell cycle G2/M phase transition	1/557	148/13892	0.00675676	0.168519	-2.07838	0.997733	1	0.809374	RAD17	1
GO:0098876	vesicle-mediated transport to the plasma membrane	1/557	151/13892	0.00662252	0.165171	-2.10802	0.997998	1	0.809374	NSG1	1
GO:0016052	carbohydrate catabolic process	1/557	154/13892	0.00649351	0.161953	-2.1373	0.998231	1	0.809374	NUPR1	1
GO:2000058	regulation of ubiquitin-dependent protein catabolic process	1/557	154/13892	0.00649351	0.161953	-2.1373	0.998231	1	0.809374	LRRK2	1
GO:0000280	nuclear division	6/557	386/13892	0.015544	0.38768	-2.49348	0.998456	1	0.809374	PDE3A/BMP4/BMP7/EREG/RIPOR2/NPM2	6
GO:0009896	positive regulation of catabolic process	9/557	499/13892	0.0180361	0.449833	-2.55802	0.998461	1	0.809374	ELAPOR1/LRRK2/LRP1/DCN/HSPB8/NUPR1/DEPTOR/DHRSX/GPC3	9
GO:0007346	regulation of mitotic cell cycle	8/557	464/13892	0.0172414	0.430013	-2.55221	0.998533	1	0.809374	BMP4/BCL2/ID2/BMP7/EREG/RAD17/GPNMB/NPM2	8
GO:0043488	regulation of mRNA stability	1/557	161/13892	0.00621118	0.154912	-2.20426	0.998676	1	0.809374	CSDC2	1
GO:0009451	RNA modification	1/557	162/13892	0.00617284	0.153955	-2.21367	0.99873	1	0.809374	QNG1	1
GO:0031047	regulatory ncRNA-mediated gene silencing	1/557	162/13892	0.00617284	0.153955	-2.21367	0.99873	1	0.809374	BMP4	1
GO:0045814	negative regulation of gene expression, epigenetic	1/557	163/13892	0.00613497	0.153011	-2.22305	0.998782	1	0.809374	WT1	1
GO:0141188	nucleic acid catabolic process	4/557	313/13892	0.0127796	0.318732	-2.49146	0.998827	1	0.809374	PKP3/CECR2/CSDC2/FOXL2	4
GO:1902600	proton transmembrane transport	1/557	164/13892	0.00609756	0.152078	-2.2324	0.998831	1	0.809374	SLC15A1	1
GO:0015980	energy derivation by oxidation of organic compounds	4/557	314/13892	0.0127389	0.317717	-2.49925	0.998865	1	0.809374	NUPR1/NOS2/ADGRF1/ADHFE1	4
GO:0016236	macroautophagy	5/557	361/13892	0.0138504	0.34544	-2.57535	0.999029	1	0.809374	ELAPOR1/LRRK2/DCN/HSPB8/NUPR1	5
GO:0045333	cellular respiration	2/557	229/13892	0.00873362	0.217823	-2.4392	0.999156	1	0.809374	NUPR1/NOS2	2
GO:0043487	regulation of RNA stability	1/557	172/13892	0.00581395	0.145004	-2.30594	0.999161	1	0.809374	CSDC2	1
GO:1903311	regulation of mRNA metabolic process	3/557	279/13892	0.0107527	0.26818	-2.52364	0.999185	1	0.809374	PKP3/CELF6/CSDC2	3
GO:0043484	regulation of RNA splicing	1/557	173/13892	0.00578035	0.144166	-2.31499	0.999195	1	0.809374	CELF6	1
GO:0044772	mitotic cell cycle phase transition	6/557	414/13892	0.0144928	0.36146	-2.69571	0.999335	1	0.809374	RHOU/BCL2/ID2/RAD17/GPNMB/NPM2	6
GO:0000724	double-strand break repair via homologous recombination	1/557	179/13892	0.00558659	0.139334	-2.36861	0.999372	1	0.809374	RADX	1
GO:0006402	mRNA catabolic process	2/557	239/13892	0.0083682	0.208709	-2.52185	0.999421	1	0.809374	PKP3/CSDC2	2
GO:0009060	aerobic respiration	1/557	183/13892	0.00546448	0.136288	-2.40375	0.999468	1	0.809374	NUPR1	1
GO:0000725	recombinational repair	1/557	185/13892	0.00540541	0.134815	-2.42115	0.99951	1	0.809374	RADX	1
GO:0000070	mitotic sister chromatid segregation	1/557	187/13892	0.00534759	0.133373	-2.43844	0.999549	1	0.809374	RIPOR2	1
GO:0022618	protein-RNA complex assembly	1/557	187/13892	0.00534759	0.133373	-2.43844	0.999549	1	0.809374	CELF6	1
GO:0033044	regulation of chromosome organization	2/557	246/13892	0.00813008	0.20277	-2.57838	0.999556	1	0.809374	PRKCQ/PKIB	2
GO:0040029	epigenetic regulation of gene expression	2/557	252/13892	0.00793651	0.197942	-2.62601	0.999646	1	0.809374	PADI2/WT1	2
GO:0006091	generation of precursor metabolites and energy	6/557	435/13892	0.0137931	0.34401	-2.84096	0.999652	1	0.809374	ALDH1L2/DHRS2/NUPR1/NOS2/ADGRF1/ADHFE1	6
GO:0000075	cell cycle checkpoint signaling	1/557	196/13892	0.00510204	0.127249	-2.51489	0.99969	1	0.809374	RAD17	1
GO:0071826	protein-RNA complex organization	1/557	196/13892	0.00510204	0.127249	-2.51489	0.99969	1	0.809374	CELF6	1
GO:0006457	protein folding	1/557	198/13892	0.00505051	0.125963	-2.5316	0.999715	1	0.809374	HSPA6	1
GO:0032259	methylation	1/557	203/13892	0.00492611	0.122861	-2.57293	0.999768	1	0.809374	TMT1B	1
GO:0046034	ATP metabolic process	1/557	203/13892	0.00492611	0.122861	-2.57293	0.999768	1	0.809374	NUPR1	1
GO:0050821	protein stabilization	1/557	204/13892	0.00490196	0.122259	-2.58113	0.999778	1	0.809374	ABTB3	1
GO:0031647	regulation of protein stability	3/557	322/13892	0.00931677	0.232367	-2.84832	0.999823	1	0.809374	LRRK2/ABTB3/BCL2	3
GO:0000819	sister chromatid segregation	1/557	225/13892	0.00444444	0.110848	-2.74808	0.999907	1	0.809374	RIPOR2	1
GO:0006401	RNA catabolic process	2/557	289/13892	0.00692042	0.1726	-2.90499	0.999914	1	0.809374	PKP3/CSDC2	2
GO:0048193	Golgi vesicle transport	2/557	295/13892	0.00677966	0.16909	-2.94809	0.999932	1	0.809374	SORCS1/LRRK2	2
GO:0006417	regulation of translation	3/557	355/13892	0.0084507	0.210767	-3.07862	0.999947	1	0.809374	WT1/KRT13/KRT17	3
GO:0006310	DNA recombination	2/557	305/13892	0.00655738	0.163546	-3.01876	0.999954	1	0.809374	TNFSF4/RADX	2
GO:0000377	RNA splicing, via transesterification reactions with bulged adenosine as nucleophile	1/557	287/13892	0.00348432	0.0869016	-3.19453	0.999993	1	0.809374	CELF6	1
GO:0000398	mRNA splicing, via spliceosome	1/557	287/13892	0.00348432	0.0869016	-3.19453	0.999993	1	0.809374	CELF6	1
GO:0000375	RNA splicing, via transesterification reactions	1/557	291/13892	0.00343643	0.0857071	-3.2214	0.999994	1	0.809374	CELF6	1
GO:0098813	nuclear chromosome segregation	1/557	291/13892	0.00343643	0.0857071	-3.2214	0.999994	1	0.809374	RIPOR2	1
GO:0006302	double-strand break repair	1/557	305/13892	0.00327869	0.081773	-3.31387	0.999997	1	0.809374	RADX	1
GO:0007059	chromosome segregation	2/557	393/13892	0.00508906	0.126925	-3.58835	0.999999	1	0.809374	TUBGCP5/RIPOR2	2
GO:0043161	proteasome-mediated ubiquitin-dependent protein catabolic process	2/557	409/13892	0.00488998	0.12196	-3.68367	0.999999	1	0.809374	LRRK2/ECRG4	2
GO:0008380	RNA splicing	2/557	427/13892	0.00468384	0.116819	-3.78842	1	1	0.809374	WT1/CELF6	2
GO:0006397	mRNA processing	2/557	458/13892	0.00436681	0.108912	-3.96322	1	1	0.809374	CELF6/CSDC2	2
GO:0022613	ribonucleoprotein complex biogenesis	1/557	448/13892	0.00223214	0.0556713	-4.15237	1	1	0.809374	CELF6	1

## Sheet: U251 GOBP Simplified
ID	Description	GeneRatio	BgRatio	RichFactor	FoldEnrichment	zScore	pvalue	p.adjust	qvalue	geneID	Count
GO:0030198	extracellular matrix organization	43/557	283/13892	0.151943	3.78958	9.68986	3.5468e-14	2.87927e-11	2.3304e-11	VWA1/TIE1/AGT/COL13A1/ADAMTS14/TLL2/COL17A1/WT1/MMP7/MMP10/MPZL3/ADAMTS15/ADAMTS20/COL2A1/LRP1/LUM/POSTN/MMP14/PAPLN/FBLN5/SPINT1/ADAMTS18/MFAP4/GFAP/COL5A3/HPN/FAP/MMP9/COL9A3/LARGE1/FBLN1/PTX3/PDGFRA/NPNT/SPINK5/COL12A1/ELN/TNFRSF11B/COL14A1/HAS2/CTSV/COL15A1/GPM6B	43
GO:0043062	extracellular structure organization	43/557	284/13892	0.151408	3.77624	9.66089	4.02634e-14	2.87927e-11	2.3304e-11	VWA1/TIE1/AGT/COL13A1/ADAMTS14/TLL2/COL17A1/WT1/MMP7/MMP10/MPZL3/ADAMTS15/ADAMTS20/COL2A1/LRP1/LUM/POSTN/MMP14/PAPLN/FBLN5/SPINT1/ADAMTS18/MFAP4/GFAP/COL5A3/HPN/FAP/MMP9/COL9A3/LARGE1/FBLN1/PTX3/PDGFRA/NPNT/SPINK5/COL12A1/ELN/TNFRSF11B/COL14A1/HAS2/CTSV/COL15A1/GPM6B	43
GO:0045229	external encapsulating structure organization	43/557	285/13892	0.150877	3.76299	9.63205	4.56785e-14	2.87927e-11	2.3304e-11	VWA1/TIE1/AGT/COL13A1/ADAMTS14/TLL2/COL17A1/WT1/MMP7/MMP10/MPZL3/ADAMTS15/ADAMTS20/COL2A1/LRP1/LUM/POSTN/MMP14/PAPLN/FBLN5/SPINT1/ADAMTS18/MFAP4/GFAP/COL5A3/HPN/FAP/MMP9/COL9A3/LARGE1/FBLN1/PTX3/PDGFRA/NPNT/SPINK5/COL12A1/ELN/TNFRSF11B/COL14A1/HAS2/CTSV/COL15A1/GPM6B	43
GO:0050804	modulation of chemical synaptic transmission	45/557	404/13892	0.111386	2.77805	7.41242	4.84401e-10	1.83201e-07	1.48278e-07	PRKCZ/PLPPR4/KCNJ10/KCNK2/EGR2/SNCG/BEST1/NRXN2/SYT12/GRIA4/DRD2/LRRK2/CUX2/PCDH17/MCTP2/SHISA9/HAP1/GFAP/NGFR/NOG/TSPOAP1/DLGAP1/GRIN3B/PRKCG/SERPINE2/LAMP5/SNAP25/PDE9A/S100B/LARGE1/EPHB1/NSG1/SORCS2/SNCAIP/LRRTM2/DRD1/CNR1/GRIK2/ADCY1/NEFL/CALB1/NTRK2/ROR2/CHRDL1/GRIA3	45
GO:0099177	regulation of trans-synaptic signaling	45/557	404/13892	0.111386	2.77805	7.41242	4.84401e-10	1.83201e-07	1.48278e-07	PRKCZ/PLPPR4/KCNJ10/KCNK2/EGR2/SNCG/BEST1/NRXN2/SYT12/GRIA4/DRD2/LRRK2/CUX2/PCDH17/MCTP2/SHISA9/HAP1/GFAP/NGFR/NOG/TSPOAP1/DLGAP1/GRIN3B/PRKCG/SERPINE2/LAMP5/SNAP25/PDE9A/S100B/LARGE1/EPHB1/NSG1/SORCS2/SNCAIP/LRRTM2/DRD1/CNR1/GRIK2/ADCY1/NEFL/CALB1/NTRK2/ROR2/CHRDL1/GRIA3	45
GO:0007409	axonogenesis	42/557	408/13892	0.102941	2.56743	6.5676	1.94791e-08	3.34863e-06	2.7103e-06	PLPPR4/IGSF9/LGR6/NFASC/PRKCQ/EGR2/DRD2/PTPRO/CNTN1/NELL2/ATP8A2/SLITRK6/SEMA6D/NGFR/NOG/ARK2C/BCL2/NOTCH3/FN1/SNAP25/BMP7/S100B/WNT7B/BOC/GAP43/SEMA5B/EPHB1/SEMA5A/CSF1R/SLIT3/POU3F2/ETV1/ADCY1/COBL/SEMA3E/PTPRZ1/FEZF1/PLXNA4/NEFL/NTRK2/SLITRK4/SLITRK2	42
GO:0010001	glial cell differentiation	29/557	228/13892	0.127193	3.17229	6.75918	3.6136e-08	4.88095e-06	3.95051e-06	ROR1/KCNJ10/ZNF488/EGR2/SOX6/ANO1/CNTN1/LRP1/SPINT1/RNF112/TMEM98/GFAP/NOG/C5AR1/ID2/MAL/SERPINE2/DNER/LARGE1/GAP43/DRD1/TTBK1/POU3F2/PTPRZ1/NTRK2/ROR2/LPAR1/LAMC3/GPM6B	29
GO:0007600	sensory perception	39/557	380/13892	0.102632	2.55971	6.30048	6.89745e-08	8.69539e-06	7.03782e-06	ROR1/KCNJ10/KCNK2/PCDH15/RBP4/BEST1/ANO1/DRD2/COL2A1/PTPRQ/LUM/ATP8A2/SLITRK6/LCTL/CEMIP/MYO15A/PDE6G/PIEZO2/ATP8B1/HPN/EML2/C5AR1/MYH14/CRYBA2/SERPINE2/SLC52A3/TIMP3/LARGE1/CACNA1D/SEMA5B/EPHB1/CHRNA9/NPY1R/RIPOR2/CLIC5/GRIK2/AQP1/LAMC3/GPR143	39
GO:0050808	synapse organization	44/557	480/13892	0.0916667	2.28624	5.86128	2.61525e-07	2.30938e-05	1.86915e-05	PLPPR4/IGSF9/SNCG/NRXN2/DRD2/KIRREL3/PTPRO/LRRK2/CUX2/PCDH17/SLITRK6/ST8SIA2/SEZ6L2/C5AR1/DNER/SNAP25/SYNDIG1/LARGE1/WNT7B/ERC2/GAP43/EPHB1/CTNND2/CDH6/LRRTM2/PCDHB6/PCDHB11/PCDHGC5/DRD1/ADGRF1/SEMA3E/CTTNBP2/PLXNA4/NEFL/NTRK2/ROR2/ZC4H2/ZDHHC15/DRP2/IL1RAPL2/CHRDL1/SLITRK4/SLITRK2/GABRA3	44
GO:0042303	molting cycle	17/557	97/13892	0.175258	4.37106	6.80909	2.68674e-07	2.30938e-05	1.86915e-05	PKP3/ALX4/MPZL3/LGR5/SOX21/TRPV3/KRT16/KRT17/NGFR/APCDD1/BCL2/SNAI1/SOX18/TP63/LDB2/FST/SPINK5	17
GO:0042633	hair cycle	17/557	97/13892	0.175258	4.37106	6.80909	2.68674e-07	2.30938e-05	1.86915e-05	PKP3/ALX4/MPZL3/LGR5/SOX21/TRPV3/KRT16/KRT17/NGFR/APCDD1/BCL2/SNAI1/SOX18/TP63/LDB2/FST/SPINK5	17
GO:0008544	epidermis development	30/557	278/13892	0.107914	2.69145	5.82219	8.05868e-07	6.49507e-05	5.25694e-05	SFN/MYCL/LAMC2/COL17A1/PKP3/ALX4/PTHLH/KRT6B/LGR5/SLITRK6/SOX21/BMP4/SPINT1/KRT32/KRT15/KRT16/KRT17/NGFR/APCDD1/LAMA3/BCL2/SNAI1/SOX18/TP63/LDB2/EREG/FST/SPINK5/POU3F2/HEY2	30
GO:0034329	cell junction assembly	40/557	440/13892	0.0909091	2.26734	5.52108	1.14993e-06	8.69807e-05	7.03999e-05	AGT/COL17A1/PKP3/NRXN2/DRD2/KIRREL3/PTPRO/CUX2/PCDH17/SLITRK6/MMP14/FMN1/ST8SIA2/CLDN9/LAMA3/CDH20/BCL2/CDH7/FN1/DNER/SNAP25/SYNDIG1/SNAI1/LARGE1/GAP43/EPHB1/CDH6/LRRTM2/PCDHB6/PCDHB11/DRD1/ADGRF1/PTPRK/PLXNA4/NTRK2/GPM6B/IL1RAPL2/SLITRK4/SLITRK2/GABRA3	40
GO:0007156	homophilic cell adhesion via plasma membrane adhesion molecules	18/557	127/13892	0.141732	3.53491	5.86508	3.04136e-06	0.000185523	0.000150157	CADM3/IGSF9/PCDH15/KIRREL3/PCDH17/CDH20/CDH7/PCDH10/DCHS2/CDH6/PCDHB6/PCDHB8/PCDHB11/PCDHGB1/PCDHGC5/PCDH1/FAT2/PCDH19	18
GO:0001942	hair follicle development	14/557	81/13892	0.17284	4.31075	6.10736	3.60834e-06	0.000200688	0.000162431	PKP3/ALX4/LGR5/SOX21/KRT17/NGFR/APCDD1/BCL2/SNAI1/SOX18/TP63/LDB2/FST/SPINK5	14
GO:0021675	nerve development	14/557	81/13892	0.17284	4.31075	6.10736	3.60834e-06	0.000200688	0.000162431	EGR2/KCNC1/SLITRK6/NGFR/ARK2C/ATP8B1/NRTN/PRKCG/SERPINE2/ACKR3/LARGE1/EPHB1/PLXNA4/LPAR1	14
GO:0030335	positive regulation of cell migration	40/557	467/13892	0.0856531	2.13625	5.10475	5.02628e-06	0.000256884	0.000207915	LAMC2/LGR6/AGT/ACTA2/MMP7/WNT5B/POSTN/MMP14/BMP4/PGF/SEMA6D/CEMIP/BCL2/C5AR1/FN1/ACKR3/MMP9/SNAI1/BMP7/JAM2/RAC2/FBLN1/SEMA5B/PDGFRA/SEMA5A/THBS4/CSF2/CSF1R/FGF18/DRD1/RIPOR2/GPNMB/AQP1/SEMA3E/PIK3CG/RARRES2/ADGRA2/HAS2/ROR2/LPAR1	40
GO:0007416	synapse assembly	24/557	229/13892	0.104803	2.61388	5.03284	1.66415e-05	0.000731841	0.000592333	NRXN2/DRD2/KIRREL3/CUX2/PCDH17/SLITRK6/ST8SIA2/DNER/SNAP25/SYNDIG1/LARGE1/GAP43/EPHB1/LRRTM2/PCDHB6/PCDHB11/DRD1/ADGRF1/PLXNA4/NTRK2/IL1RAPL2/SLITRK4/SLITRK2/GABRA3	24
GO:0040017	positive regulation of locomotion	40/557	493/13892	0.0811359	2.02359	4.72946	1.81088e-05	0.000778268	0.00062991	LAMC2/LGR6/AGT/ACTA2/MMP7/WNT5B/POSTN/MMP14/BMP4/PGF/SEMA6D/CEMIP/BCL2/C5AR1/FN1/ACKR3/MMP9/SNAI1/BMP7/JAM2/RAC2/FBLN1/SEMA5B/PDGFRA/SEMA5A/THBS4/CSF2/CSF1R/FGF18/DRD1/RIPOR2/GPNMB/AQP1/SEMA3E/PIK3CG/RARRES2/ADGRA2/HAS2/ROR2/LPAR1	40
GO:0009612	response to mechanical stimulus	21/557	187/13892	0.112299	2.80083	5.06702	1.97863e-05	0.000831465	0.000672966	CHI3L1/KCNK2/KCNC1/NRXN2/PDE2A/DRD2/PTPRQ/ATP8A2/POSTN/SLITRK6/MMP14/PIEZO2/HPN/SERPINE2/GDF5/LARGE1/GAP43/CHRNA9/ETV1/AQP1/CALB1	21
GO:0048568	embryonic organ development	34/557	393/13892	0.086514	2.15772	4.75826	2.10843e-05	0.000851336	0.00068905	ID3/RBP4/ALX4/MFAP5/COL2A1/ATP8A2/SLITRK6/MMP14/BMP4/SPINT1/MYO15A/RNF112/GGNBP2/KRT19/NOG/HPN/ID2/OSR1/ADA/SNAI1/BMP7/SOX18/WNT7B/FOXL2/CHRNA9/PDGFRA/FBN2/CSF2/HEY2/COBL/PLXNA4/RARRES2/TTPA/CTHRC1	34
GO:0050906	detection of stimulus involved in sensory perception	12/557	71/13892	0.169014	4.21534	5.55116	2.25789e-05	0.000887283	0.000718144	KCNK2/BEST1/ANO1/PTPRQ/ATP8A2/PIEZO2/HPN/SERPINE2/SEMA5B/EPHB1/CHRNA9/GRIK2	12
GO:0010466	negative regulation of peptidase activity	16/557	121/13892	0.132231	3.29795	5.18858	2.60183e-05	0.000964718	0.000780818	ANXA8/LRP1/PAPLN/SERPINA5/SPINT1/SERPINE2/SLPI/MMP9/TIMP3/SERPINI1/SPOCK3/SPINK5/AQP1/PI15/PCSK1N/GPC3	16
GO:0001503	ossification	32/557	366/13892	0.0874317	2.18061	4.67801	2.99235e-05	0.00102882	0.000832703	ID3/RUNX3/BMP8B/DNAI3/NR1I3/EGR2/COL13A1/IFITM1/MGP/PTHLH/COL2A1/MMP14/BMP4/NOG/BCL2/CLEC11A/OSR1/GDF5/SNAI1/BMP7/LOC102724560/WNT7B/TP63/NPNT/RANBP3L/FBN2/FGF18/CTHRC1/ROR2/GPM6B/CHRDL1/GPC3	32
GO:0051962	positive regulation of nervous system development	25/557	254/13892	0.0984252	2.4548	4.78236	3.25433e-05	0.00107964	0.000873831	ZNF488/EGR2/RASSF10/DRD2/CUX2/SLITRK6/SPINT1/ST8SIA2/RNF112/HAP1/GFAP/ID2/FN1/SERPINE2/SYNDIG1/EPHB1/SEMA5A/LRRTM2/TTBK1/PTPRZ1/PLXNA4/NEFL/NTRK2/SLITRK4/SLITRK2	25
GO:0006935	chemotaxis	29/557	319/13892	0.0909091	2.26734	4.68003	3.46583e-05	0.00110079	0.000890955	PADI2/LGR6/PRKCQ/PTPRO/BMP4/PGF/SEMA6D/C5AR1/ACKR3/RAC2/WNT7B/SEMA5B/EPHB1/PDGFRA/SEMA5A/THBS4/CSF1R/SLIT3/FGF18/RIPOR2/GPNMB/SEMA3E/PIK3CG/PLXNA4/ARHGEF5/RARRES2/EGR3/ADGRA2/LPAR1	29
GO:2000027	regulation of animal organ morphogenesis	11/557	63/13892	0.174603	4.35473	5.4542	3.60916e-05	0.00110079	0.000890955	AJAP1/CD34/AGT/WT1/BMP4/NGFR/NOG/APCDD1/BMP7/SPRY1/TNFRSF11B	11
GO:0006836	neurotransmitter transport	18/557	156/13892	0.115385	2.87778	4.82031	5.35544e-05	0.00155802	0.00126102	KCNJ10/SNCG/SLC1A2/BEST1/NRXN2/SYT12/DRD2/LRRK2/MCTP2/GFAP/TSPOAP1/PRKCG/SNAP25/ERC2/CADPS/SNCAIP/DRD1/GPM6B	18
GO:0045104	intermediate filament cytoskeleton organization	10/557	55/13892	0.181818	4.53468	5.36795	5.68231e-05	0.00162514	0.00131535	KRT6B/ATP8A2/KRT32/KRT13/KRT15/KRT19/KRT16/KRT17/GFAP/NEFL	10
GO:0045664	regulation of neuron differentiation	18/557	157/13892	0.11465	2.85945	4.7887	5.82855e-05	0.00162514	0.00131535	MYCL/LRRK2/BMP4/SH3GL3/RNF112/BCL2/NOTCH3/ZNF536/ID2/GDF5/BMP7/S100B/HEY2/FEZF1/GDF6/ZC4H2/NAP1L2/SOX3	18
GO:0042391	regulation of membrane potential	30/557	345/13892	0.0869565	2.16876	4.49274	5.84397e-05	0.00162514	0.00131535	PRKCZ/KCND3/KCNJ10/KCNK2/AGT/KCNC1/GRIA4/DRD2/SCN4B/CACNA1C/LRRK2/KCNH3/DCN/CUX2/PIEZO2/BCL2/GRIN3B/MYH14/KCNK3/KCNJ3/KCNH7/CACNA1D/CHRNA9/DRD1/KCNK5/CNR1/GRIK2/NTRK2/GRIA3/GABRA3	30
GO:0045103	intermediate filament-based process	10/557	56/13892	0.178571	4.45371	5.29264	6.67297e-05	0.00180266	0.00145902	KRT6B/ATP8A2/KRT32/KRT13/KRT15/KRT19/KRT16/KRT17/GFAP/NEFL	10
GO:0010720	positive regulation of cell development	31/557	370/13892	0.0837838	2.08963	4.34168	8.84346e-05	0.00233023	0.00188603	PRKCZ/RUNX3/TNFSF4/ZNF488/EGR2/RASSF10/DRD2/PDE3A/CUX2/MMP14/BMP4/SPINT1/SOCS1/RNF112/HAP1/GFAP/BCL2/ID2/FN1/SERPINE2/ADA/PCK1/PDE5A/SEMA5A/TTBK1/PTPRZ1/PLXNA4/EGR3/NEFL/NTRK2/ROR2	31
GO:0043269	regulation of monoatomic ion transport	30/557	353/13892	0.0849858	2.11961	4.35471	8.87237e-05	0.00233023	0.00188603	KCNJ10/CASQ1/AGT/KCNC1/BEST1/DRD2/SCN4B/CACNA1C/CNTN1/BEST3/CEMIP/TRPV3/STAC2/HAP1/ATP8B1/BCL2/GRIN3B/OSR1/KCNJ3/SERPINE2/MMP9/CACNA1D/DRD1/CNR1/PIK3CG/NKAIN3/WNK2/WNK3/HEPH/CLIC2	30
GO:0051346	negative regulation of hydrolase activity	18/557	163/13892	0.110429	2.75419	4.60415	9.52539e-05	0.00246747	0.0019971	ANXA8/LRRK2/LRP1/PAPLN/SERPINA5/SPINT1/SERPINE2/SLPI/MMP9/TIMP3/PTX3/SERPINI1/SPOCK3/SPINK5/AQP1/PI15/PCSK1N/GPC3	18
GO:0070372	regulation of ERK1 and ERK2 cascade	21/557	212/13892	0.0990566	2.47055	4.40962	0.000125195	0.00311505	0.00252124	PRKCZ/CHI3L1/ACTA2/NOX4/DRD2/DUSP6/BMP4/TNFAIP8L3/C5AR1/FN1/ACKR3/FBLN1/EPHB1/PDGFRA/NPNT/SPRY1/CSF1R/FGF18/ROS1/GPNMB/WNK2	21
GO:0035249	synaptic transmission, glutamatergic	12/557	85/13892	0.141176	3.52105	4.76473	0.00013933	0.00333671	0.00270064	PLPPR4/GRIA4/DRD2/LRRK2/ABTB3/GRIN3B/SERPINE2/DRD1/CNR1/GRIK2/ROR2/GRIA3	12
GO:0031589	cell-substrate adhesion	27/557	311/13892	0.0868167	2.16527	4.24757	0.000139397	0.00333671	0.00270064	PRKCZ/AJAP1/CD34/COL13A1/COL17A1/VWA2/PTPRO/POSTN/MMP14/FBLN5/FMN1/BCL2/COL5A3/BCAM/LIMS2/FN1/SNED1/RAC2/PARVB/FBLN1/EPHB1/NPNT/FAT2/PTPRK/SEMA3E/HAS2/GPM6B	27
GO:0042552	myelination	16/557	141/13892	0.113475	2.83016	4.46404	0.000167413	0.00395723	0.00320288	KCNJ10/NFASC/ZNF488/EGR2/CNTN1/GALC/TMEM98/KLK6/MAL/JAM2/LARGE1/POU3F2/PTPRZ1/NTRK2/LPAR1/GPM6B	16
GO:0009581	detection of external stimulus	13/557	100/13892	0.13	3.2423	4.59915	0.000174571	0.00407547	0.00329858	KCNK2/BEST1/ANO1/PTPRQ/ATP8A2/NGFR/PIEZO2/HPN/SERPINE2/SEMA5B/EPHB1/CHRNA9/GRIK2	13
GO:0003013	circulatory system process	35/557	456/13892	0.0767544	1.91431	4.05733	0.000181114	0.00414087	0.00335151	MFSD2A/CYP2J2/KCND3/AGT/ACTA2/HTR7/SLC1A2/PDE2A/NOX4/DRD2/SCN4B/CACNA1C/PTPRO/PDE3A/LRP1/POSTN/BDKRB2/NOS2/EMILIN2/ID2/KCNJ3/ADA/LOC102724560/CACNA1D/PDE5A/NPY1R/ERAP2/SGCD/DRD1/CNR1/HEY2/ELN/PIK3CG/TBXAS1/CLIC2	35
GO:0050680	negative regulation of epithelial cell proliferation	14/557	114/13892	0.122807	3.0629	4.51997	0.000183897	0.00414087	0.00335151	RUNX3/SFN/DRD2/BMP4/NUPR1/NGFR/HPN/XDH/LIMS2/GDF5/EREG/PTPRK/MTSS1/GPC3	14
GO:0006813	potassium ion transport	18/557	172/13892	0.104651	2.61008	4.34242	0.00018927	0.00414087	0.00335151	KCND3/KCNN3/KCNJ10/KCNK2/KCNC1/DRD2/KCNH3/KCNK13/HPN/KCNK3/KCNJ3/KCNH7/SNAP25/LARGE1/CACNA1D/DRD1/KCNK5/AQP1	18
GO:0009582	detection of abiotic stimulus	13/557	101/13892	0.128713	3.2102	4.55608	0.000193177	0.00414087	0.00335151	KCNK2/BEST1/ANO1/PTPRQ/ATP8A2/NGFR/PIEZO2/HPN/SERPINE2/SEMA5B/EPHB1/CHRNA9/GRIK2	13
GO:0046660	female sex differentiation	13/557	101/13892	0.128713	3.2102	4.55608	0.000193177	0.00414087	0.00335151	RBP4/WT1/MMP14/NUPR1/BCL2/FOXL2/PTX3/TP63/PDGFRA/AFP/EREG/FST/SLIT3	13
GO:0008015	blood circulation	31/557	387/13892	0.0801034	1.99784	4.0688	0.00019927	0.00414087	0.00335151	CYP2J2/KCND3/AGT/ACTA2/HTR7/PDE2A/DRD2/SCN4B/CACNA1C/PTPRO/PDE3A/POSTN/BDKRB2/NOS2/EMILIN2/ID2/KCNJ3/ADA/LOC102724560/CACNA1D/PDE5A/NPY1R/ERAP2/SGCD/DRD1/CNR1/HEY2/ELN/PIK3CG/TBXAS1/CLIC2	31
GO:0051965	positive regulation of synapse assembly	9/557	54/13892	0.166667	4.15679	4.75011	0.000266033	0.00536866	0.00434525	CUX2/SLITRK6/ST8SIA2/SYNDIG1/EPHB1/LRRTM2/NTRK2/SLITRK4/SLITRK2	9
GO:0051146	striated muscle cell differentiation	22/557	240/13892	0.0916667	2.28624	4.10796	0.000266871	0.00536866	0.00434525	MYOM3/CASQ1/SOX6/WT1/NOX4/ADAMTS15/MMP14/BMP4/KRT19/BCL2/GDF15/DNER/JAM2/LARGE1/PDGFRA/SGCD/RIPOR2/HEY2/FLNC/COL14A1/TMOD1/PLPP7	22
GO:0051216	cartilage development	18/557	177/13892	0.101695	2.53635	4.20413	0.000270631	0.0053813	0.00435549	RUNX3/BMP8B/CHI3L1/SOX6/WNT5B/MGP/PTHLH/COL2A1/BMP4/NOG/OSR1/GDF5/SNAI1/BMP7/LOC102724560/WNT7B/FGF18/GDF6	18
GO:0050673	epithelial cell proliferation	29/557	359/13892	0.0807799	2.01471	3.98099	0.000276012	0.0053813	0.00435549	RUNX3/SFN/TIE1/CD34/DRD2/LGR5/MMP14/BMP4/NUPR1/NGFR/NOG/HPN/C5AR1/ID2/OSR1/XDH/LIMS2/FAP/GDF5/TP63/EREG/SEMA5A/FST/THBS4/PTPRK/EGR3/HAS2/MTSS1/GPC3	29
GO:0002009	morphogenesis of an epithelium	33/557	431/13892	0.0765661	1.90962	3.92063	0.000288038	0.00555796	0.00449847	AJAP1/TIE1/AGT/WT1/WNT5B/LGR5/MMP14/BMP4/FMN1/SPINT1/KRT16/KRT17/NGFR/NOG/BCL2/OSR1/SNAI1/BMP7/SOX18/CECR2/WNT7B/TP63/ARHGAP24/NPNT/SPRY1/FST/CSF1R/COBL/SEMA3E/CTHRC1/MTSS1/ASTN2/GPC3	33
GO:0071805	potassium ion transmembrane transport	16/557	150/13892	0.106667	2.66035	4.17847	0.000341655	0.00645256	0.00522253	KCND3/KCNN3/KCNJ10/KCNK2/KCNC1/KCNH3/KCNK13/HPN/KCNK3/KCNJ3/KCNH7/SNAP25/LARGE1/CACNA1D/KCNK5/AQP1	16
GO:0072171	mesonephric tubule morphogenesis	9/557	56/13892	0.160714	4.00834	4.61013	0.000352968	0.00646629	0.00523365	AGT/WT1/BMP4/FMN1/NOG/BCL2/OSR1/NPNT/GPC3	9
GO:0044057	regulation of system process	32/557	418/13892	0.076555	1.90934	3.85802	0.000355629	0.00646629	0.00523365	PRKCZ/CYP2J2/KCND3/CASQ1/AGT/ZNF488/EGR2/DRD2/SCN4B/CACNA1C/PTPRO/LRRK2/CUX2/BDKRB2/SHISA9/TMEM98/ECRG4/KCNJ3/ADA/JAM2/PDE9A/CACNA1D/FOXL2/NPNT/PDE5A/GRIK2/HEY2/AQP1/PIK3CG/TBXAS1/WNK3/CLIC2	32
GO:0052547	regulation of peptidase activity	22/557	247/13892	0.0890688	2.22144	3.95852	0.00039841	0.00697587	0.00564609	ANXA8/LRP1/PAPLN/SERPINA5/SPINT1/NLRP1/NGFR/XDH/SERPINE2/SLPI/MMP9/TIMP3/FOXL2/SERPINI1/SPOCK3/SPINK5/TTBK1/AQP1/PI15/TNFSF15/PCSK1N/GPC3	22
GO:0061448	connective tissue development	22/557	247/13892	0.0890688	2.22144	3.95852	0.00039841	0.00697587	0.00564609	RUNX3/BMP8B/CHI3L1/CD34/ACTA2/SOX6/WT1/WNT5B/MGP/PTHLH/COL2A1/BMP4/NOG/OSR1/GDF5/SNAI1/BMP7/LOC102724560/LARGE1/WNT7B/FGF18/GDF6	22
GO:0043410	positive regulation of MAPK cascade	28/557	353/13892	0.0793201	1.9783	3.80509	0.000469007	0.00813662	0.00658557	PRKCZ/CHI3L1/ACTA2/NOX4/DRD2/LRRK2/BMP4/TNFAIP8L3/PDE6G/GDF15/C5AR1/IL11/XDH/ACKR3/WNT7B/PDGFRA/NPNT/PDE5A/CSF1R/FGF18/DRD1/GPNMB/PIK3CG/ARHGEF5/GDF6/NTRK2/LPAR1/TENM1	28
GO:0070371	ERK1 and ERK2 cascade	21/557	234/13892	0.0897436	2.23827	3.90417	0.000484838	0.0083348	0.00674597	PRKCZ/CHI3L1/ACTA2/NOX4/DRD2/DUSP6/BMP4/TNFAIP8L3/C5AR1/FN1/ACKR3/FBLN1/EPHB1/PDGFRA/NPNT/SPRY1/CSF1R/FGF18/ROS1/GPNMB/WNK2	21
GO:0007613	memory	13/557	111/13892	0.117117	2.92099	4.15283	0.000493708	0.00841082	0.0068075	PRKCZ/KCNK2/DRD2/CUX2/PAK6/SNAP25/S100B/LARGE1/DRD1/ADGRF1/CNR1/ADCY1/CALB1	13
GO:0014015	positive regulation of gliogenesis	9/557	59/13892	0.152542	3.80452	4.41189	0.000526248	0.00879677	0.00711988	ZNF488/EGR2/SPINT1/RNF112/GFAP/ID2/SERPINE2/TTBK1/PTPRZ1	9
GO:0006936	muscle contraction	23/557	269/13892	0.0855019	2.13248	3.83326	0.000529334	0.00879677	0.00711988	KCND3/CASQ1/ACTA2/HTR7/DRD2/SCN4B/CACNA1C/ATP8A2/BDKRB2/STAC2/MYH14/KCNJ3/ADA/LARGE1/CACNA1D/NPNT/PDE5A/SGCD/DRD1/PIK3CG/SNTB1/TMOD1/CLIC2	23
GO:0060326	cell chemotaxis	19/557	203/13892	0.0935961	2.33436	3.9141	0.000530318	0.00879677	0.00711988	PADI2/PRKCQ/PTPRO/PGF/C5AR1/ACKR3/RAC2/EPHB1/PDGFRA/SEMA5A/THBS4/CSF1R/FGF18/RIPOR2/PIK3CG/ARHGEF5/RARRES2/EGR3/LPAR1	19
GO:0001763	morphogenesis of a branching structure	17/557	173/13892	0.0982659	2.45083	3.92441	0.000590569	0.00971101	0.00785984	TIE1/AGT/COL13A1/WT1/DRD2/LRRK2/MMP14/BMP4/SPINT1/NOG/BCL2/BMP7/TP63/NPNT/SPRY1/SEMA3E/GPC3	17

## Sheet: U251 GOCC
ID	Description	GeneRatio	BgRatio	RichFactor	FoldEnrichment	zScore	pvalue	p.adjust	qvalue	geneID	Count
GO:0031012	extracellular matrix	62/589	423/14552	0.146572	3.62125	11.2367	5.94586e-19	8.15243e-17	6.81577e-17	VWA1/TINAGL1/LAMC2/CHI3L1/AGT/ANXA8/COL13A1/ADAMTS14/ACTA2/COL17A1/VWA2/MMP7/MMP10/ADAMTS15/WNT5B/MFAP5/MGP/ADAMTS20/COL2A1/INHBE/LUM/DCN/POSTN/MMP14/FBLN5/SERPINA5/ADAMTS18/MFAP4/COLEC12/EMILIN2/LAMA3/COL5A3/GDF15/BCAM/LTBP1/FN1/SERPINE2/SNED1/SLPI/MMP9/BMP7/COL9A3/TIMP3/FBLN1/PTX3/SPON2/NPNT/SPOCK3/CD180/THBS4/FBN2/F13A1/COL12A1/ELN/PTPRZ1/RARRES2/CTHRC1/TNFRSF11B/COL14A1/COL15A1/LAMC3/GPC3	62
GO:0030312	external encapsulating structure	62/589	424/14552	0.146226	3.61271	11.2137	6.70982e-19	8.15243e-17	6.81577e-17	VWA1/TINAGL1/LAMC2/CHI3L1/AGT/ANXA8/COL13A1/ADAMTS14/ACTA2/COL17A1/VWA2/MMP7/MMP10/ADAMTS15/WNT5B/MFAP5/MGP/ADAMTS20/COL2A1/INHBE/LUM/DCN/POSTN/MMP14/FBLN5/SERPINA5/ADAMTS18/MFAP4/COLEC12/EMILIN2/LAMA3/COL5A3/GDF15/BCAM/LTBP1/FN1/SERPINE2/SNED1/SLPI/MMP9/BMP7/COL9A3/TIMP3/FBLN1/PTX3/SPON2/NPNT/SPOCK3/CD180/THBS4/FBN2/F13A1/COL12A1/ELN/PTPRZ1/RARRES2/CTHRC1/TNFRSF11B/COL14A1/COL15A1/LAMC3/GPC3	62
GO:0062023	collagen-containing extracellular matrix	50/589	329/14552	0.151976	3.75475	10.3801	4.0577e-16	3.28674e-14	2.74785e-14	VWA1/TINAGL1/LAMC2/AGT/ANXA8/COL13A1/ACTA2/COL17A1/VWA2/ADAMTS15/WNT5B/MFAP5/MGP/ADAMTS20/COL2A1/INHBE/LUM/DCN/POSTN/FBLN5/SERPINA5/MFAP4/COLEC12/EMILIN2/LAMA3/COL5A3/GDF15/BCAM/LTBP1/FN1/SERPINE2/SLPI/MMP9/BMP7/COL9A3/TIMP3/FBLN1/NPNT/THBS4/FBN2/F13A1/COL12A1/ELN/PTPRZ1/RARRES2/CTHRC1/COL14A1/COL15A1/LAMC3/GPC3	50
GO:0097060	synaptic membrane	39/589	357/14552	0.109244	2.69901	6.67538	1.66715e-08	1.01279e-06	8.46736e-07	PLPPR4/KCND3/CADM3/IGSF9/KCNK2/COL13A1/KCNC1/SLC1A2/NRXN2/PDE2A/GRIA4/DRD2/CACNA1C/PTPRO/CNTN1/FAIM2/PCDH17/SHISA9/GRIN3B/PRKCG/KCNJ3/SNAP25/SYNDIG1/NCAM2/ERC2/NSG1/SORCS2/CHRNA9/PCDH10/SNCAIP/LRRTM2/DRD1/CNR1/GRIK2/ADCY1/LPAR1/ZC4H2/GRIA3/GABRA3	39
GO:0150034	distal axon	29/589	236/14552	0.122881	3.03594	6.47627	9.66154e-08	4.69551e-06	3.92564e-06	ROR1/KIF21B/KCNK2/SNCG/KCNC1/DRD2/PTPRO/LRRK2/HAP1/NGFR/TSPOAP1/MYH14/PRKCG/LAMP5/SNAP25/STMN3/ERC2/BOC/GAP43/BASP1/PCDHGB1/CNR1/GRIK2/COBL/NEFL/STMN2/CALB1/NTRK2/CCDC120	29
GO:0044297	cell body	44/589	465/14552	0.0946237	2.3378	6.02175	1.4305e-07	5.79351e-06	4.84361e-06	PRKCZ/KCND3/KCNN3/KCNJ10/RGS8/KCNK2/SNCG/ACTA2/KCNC1/SLC1A2/GRIA4/DRD2/CACNA1C/LRRK2/SEZ6L2/RNF112/MYO1D/GFAP/NGFR/PIEZO2/GRIN3B/HPN/ACTG2/DNER/SNAP25/SYNDIG1/PDE9A/S100B/GAP43/SERPINI1/SORCS2/CTNND2/SNCAIP/CPNE5/TTBK1/GRIK2/COBL/STMN2/CALB1/ROR2/LPAR1/ASTN2/ZC4H2/DRP2	44
GO:0045211	postsynaptic membrane	28/589	249/14552	0.11245	2.77822	5.8128	1.00529e-06	3.48979e-05	2.91761e-05	PLPPR4/KCND3/IGSF9/KCNK2/COL13A1/KCNC1/GRIA4/DRD2/CACNA1C/PTPRO/CNTN1/FAIM2/PCDH17/SHISA9/GRIN3B/SYNDIG1/NSG1/SORCS2/CHRNA9/PCDH10/LRRTM2/DRD1/GRIK2/ADCY1/LPAR1/ZC4H2/GRIA3/GABRA3	28
GO:0043025	neuronal cell body	38/589	408/14552	0.0931373	2.30108	5.47471	1.52722e-06	4.63894e-05	3.87834e-05	PRKCZ/KCND3/KCNN3/RGS8/KCNK2/SNCG/KCNC1/GRIA4/DRD2/CACNA1C/LRRK2/SEZ6L2/RNF112/MYO1D/NGFR/PIEZO2/GRIN3B/HPN/DNER/SNAP25/PDE9A/S100B/GAP43/SERPINI1/SORCS2/CTNND2/SNCAIP/CPNE5/TTBK1/GRIK2/COBL/STMN2/CALB1/ROR2/LPAR1/ASTN2/ZC4H2/DRP2	38
GO:0005581	collagen trimer	12/589	59/14552	0.20339	5.02501	6.36251	3.38685e-06	9.14449e-05	7.64517e-05	COL13A1/COL17A1/COL2A1/LUM/COLEC12/EMILIN2/COL5A3/COL9A3/COL12A1/CTHRC1/COL14A1/COL15A1	12
GO:0005604	basement membrane	14/589	84/14552	0.166667	4.11771	5.88554	6.29455e-06	0.000152958	0.000127879	VWA1/LAMC2/ACTA2/COL17A1/VWA2/COL2A1/LAMA3/FN1/TIMP3/FBLN1/NPNT/THBS4/COL15A1/LAMC3	14
GO:0034702	monoatomic ion channel complex	27/589	261/14552	0.103448	2.55582	5.20911	7.64721e-06	0.000168934	0.000141236	KCND3/KCNJ10/KCNK2/KCNC1/BEST1/ANO1/GRIA4/SCN4B/CACNA1C/KCNH3/BEST3/KCNK13/SHISA9/GRIN3B/TMEM37/KCNJ3/KCNH7/SNAP25/CACNA1D/CHRNA9/KCNK5/CLIC5/GRIK2/TMEM249/GRIA3/GABRA3/CLIC2	27
GO:0098984	neuron to neuron synapse	33/589	366/14552	0.0901639	2.22762	4.88526	1.47407e-05	0.000298499	0.000249557	PRKCZ/SH2D5/PLPPR4/IGSF9/KCNK2/PSD/SYT12/GRIA4/CACNA1C/PTPRO/ANKS1B/PAK6/SH3GL3/SHISA9/RNF112/NGFR/DLGAP1/GRIN3B/PRKCG/SYNDIG1/GAP43/SORCS2/CTNND2/LRRTM2/GRIK2/ADCY1/PLXNA4/CALB1/BAALC/NTRK2/ZDHHC15/DRP2/GRIA3	33
GO:0030426	growth cone	19/589	155/14552	0.122581	3.02851	5.21461	1.62595e-05	0.000303927	0.000254095	KIF21B/PTPRO/LRRK2/HAP1/NGFR/MYH14/LAMP5/SNAP25/STMN3/ERC2/BOC/GAP43/BASP1/PCDHGB1/CNR1/COBL/NEFL/STMN2/CCDC120	19
GO:0032279	asymmetric synapse	31/589	337/14552	0.0919881	2.27268	4.85486	1.80583e-05	0.00031344	0.000262049	PRKCZ/SH2D5/PLPPR4/IGSF9/KCNK2/PSD/GRIA4/CACNA1C/PTPRO/ANKS1B/PAK6/SH3GL3/SHISA9/RNF112/NGFR/DLGAP1/GRIN3B/PRKCG/SYNDIG1/GAP43/SORCS2/CTNND2/LRRTM2/GRIK2/ADCY1/PLXNA4/BAALC/NTRK2/ZDHHC15/DRP2/GRIA3	31
GO:0014069	postsynaptic density	30/589	323/14552	0.0928793	2.2947	4.83279	2.0465e-05	0.000331533	0.000277175	PRKCZ/SH2D5/PLPPR4/IGSF9/KCNK2/PSD/GRIA4/CACNA1C/PTPRO/ANKS1B/PAK6/SH3GL3/SHISA9/RNF112/NGFR/DLGAP1/GRIN3B/PRKCG/SYNDIG1/GAP43/SORCS2/CTNND2/LRRTM2/GRIK2/ADCY1/BAALC/NTRK2/ZDHHC15/DRP2/GRIA3	30
GO:0030427	site of polarized growth	19/589	159/14552	0.119497	2.95232	5.08381	2.33911e-05	0.000339743	0.000284039	KIF21B/PTPRO/LRRK2/HAP1/NGFR/MYH14/LAMP5/SNAP25/STMN3/ERC2/BOC/GAP43/BASP1/PCDHGB1/CNR1/COBL/NEFL/STMN2/CCDC120	19
GO:0043204	perikaryon	16/589	119/14552	0.134454	3.32185	5.2233	2.3768e-05	0.000339743	0.000284039	RGS8/DRD2/CACNA1C/LRRK2/RNF112/MYO1D/NGFR/PDE9A/GAP43/SERPINI1/SORCS2/CTNND2/CPNE5/GRIK2/ASTN2/DRP2	16
GO:0098982	GABA-ergic synapse	13/589	83/14552	0.156627	3.86966	5.38474	2.67964e-05	0.000361752	0.000302439	KCND3/DRD2/PTPRO/PCDH17/LAMP5/ERC2/GAP43/LRRTM2/DRD1/CNR1/CALB1/LPAR1/SLITRK2	13
GO:0099572	postsynaptic specialization	31/589	350/14552	0.0885714	2.18827	4.62157	3.76041e-05	0.000480937	0.000402083	PRKCZ/SH2D5/PLPPR4/KCND3/IGSF9/KCNK2/PSD/GRIA4/CACNA1C/PTPRO/ANKS1B/PAK6/SH3GL3/SHISA9/RNF112/NGFR/DLGAP1/GRIN3B/PRKCG/SYNDIG1/GAP43/SORCS2/CTNND2/LRRTM2/GRIK2/ADCY1/BAALC/NTRK2/ZDHHC15/DRP2/GRIA3	31
GO:0098839	postsynaptic density membrane	14/589	104/14552	0.134615	3.32585	4.88887	7.4973e-05	0.000910922	0.000761568	PLPPR4/IGSF9/KCNK2/GRIA4/CACNA1C/PTPRO/SHISA9/GRIN3B/SYNDIG1/SORCS2/LRRTM2/GRIK2/ADCY1/GRIA3	14
GO:0042383	sarcolemma	15/589	126/14552	0.119048	2.94122	4.49472	0.000173215	0.00191324	0.00159954	KCND3/CASQ1/KCNK2/ANXA8L1/ANXA8/CACNA1C/STAC2/KRT19/KCNJ3/PDE9A/CACNA1D/SGCD/AQP1/FLNC/SNTB1	15
GO:0099634	postsynaptic specialization membrane	15/589	126/14552	0.119048	2.94122	4.49472	0.000173215	0.00191324	0.00159954	PLPPR4/KCND3/IGSF9/KCNK2/GRIA4/CACNA1C/PTPRO/SHISA9/GRIN3B/SYNDIG1/SORCS2/LRRTM2/GRIK2/ADCY1/GRIA3	15
GO:0042734	presynaptic membrane	16/589	141/14552	0.113475	2.80355	4.41983	0.000187222	0.00197804	0.00165372	CADM3/KCNC1/SLC1A2/NRXN2/PDE2A/DRD2/CNTN1/PCDH17/KCNJ3/SNAP25/ERC2/SNCAIP/DRD1/CNR1/GRIK2/LPAR1	16
GO:0043197	dendritic spine	17/589	156/14552	0.108974	2.69235	4.36462	0.000195407	0.0019785	0.00165411	KCND3/PSD/GRIA4/DRD2/PTPRO/ANKS1B/SHISA9/HAP1/NGFR/SYNDIG1/SORCS2/DRD1/CTTNBP2/CALB1/NTRK2/LPAR1/GRIA3	17
GO:0044309	neuron spine	17/589	158/14552	0.107595	2.65827	4.30435	0.000227879	0.00221498	0.00185181	KCND3/PSD/GRIA4/DRD2/PTPRO/ANKS1B/SHISA9/HAP1/NGFR/SYNDIG1/SORCS2/DRD1/CTTNBP2/CALB1/NTRK2/LPAR1/GRIA3	17
GO:0043235	receptor complex	26/589	302/14552	0.0860927	2.12703	4.06487	0.000246152	0.00230058	0.00192338	TIE1/ROR1/GRIA4/DRD2/LRP1/PTPRQ/TRDC/SHISA9/TRPV3/GRIN3B/EBI3/NOTCH3/CHRNA9/PDGFRA/NR3C2/CSF2/CSF1R/DRD1/GRIK2/ROS1/PLXNA4/TNFRSF11B/NTRK2/ROR2/GRIA3/GABRA3	26
GO:0032421	stereocilium bundle	9/589	55/14552	0.163636	4.04285	4.64341	0.000329655	0.0029669	0.00248045	PCDH15/PTPRQ/MYO15A/PIEZO2/ATP8B1/RIPOR2/CLIC5/IDO1/CALB1	9
GO:0043679	axon terminus	11/589	84/14552	0.130952	3.23535	4.21983	0.000552554	0.00479538	0.00400913	ROR1/KCNK2/SNCG/KCNC1/DRD2/LRRK2/TSPOAP1/PRKCG/GRIK2/CALB1/NTRK2	11
GO:0044306	neuron projection terminus	12/589	100/14552	0.12	2.96475	4.0491	0.000703104	0.00589153	0.00492556	ROR1/KCNK2/SNCG/KCNC1/SLC1A2/DRD2/LRRK2/TSPOAP1/PRKCG/GRIK2/CALB1/NTRK2	12
GO:0005911	cell-cell junction	33/589	451/14552	0.0731707	1.80778	3.57906	0.000763388	0.00618344	0.00516961	PRKCZ/AJAP1/CADM3/NFASC/COL13A1/COL17A1/PKP3/SCN4B/KIRREL3/STXBP6/FMN1/CLDN9/NGFR/LAMA3/CDH20/CDH7/HPN/PRKCG/CCDC85A/LIMS2/JAM2/MLC1/ARHGAP24/CTNND2/CDH6/PCDH1/FAT2/PTPRK/ABCB4/STEAP1/SHROOM2/NHS/WNK3	33
GO:0032420	stereocilium	8/589	50/14552	0.16	3.95301	4.29586	0.000820506	0.00643171	0.00537717	PCDH15/PTPRQ/MYO15A/PIEZO2/ATP8B1/RIPOR2/CLIC5/CALB1	8
GO:0098862	cluster of actin-based cell projections	14/589	132/14552	0.106061	2.62036	3.84089	0.000916287	0.00695806	0.00581722	PCDH15/PTPRQ/SLC15A1/LCTL/MYO15A/MYO1D/PIEZO2/ATP8B1/MYH14/RIPOR2/CLIC5/AQP1/IDO1/CALB1	14
GO:0098858	actin-based cell projection	18/589	195/14552	0.0923077	2.28058	3.69749	0.00096854	0.00713197	0.00596262	SYTL1/PCDH15/ACTA2/LRRK2/PTPRQ/MYO15A/MYO1D/PIEZO2/ATP8B1/ACTG2/SNAP25/GAP43/EPHB1/PDGFRA/RIPOR2/CLIC5/ADGRA2/CALB1	18
GO:0016324	apical plasma membrane	24/589	303/14552	0.0792079	1.95693	3.45721	0.00135817	0.0097069	0.00811537	PRKCZ/AJAP1/SLC26A9/CD34/KCNK2/SLC43A1/ANO1/PTPRO/PTPRQ/SLC15A1/CA12/ATP8B1/HPN/MAL/ECRG4/FN1/SLC52A3/RIPOR2/CLIC5/AQP1/ABCB4/GPR143/SHROOM2/NHS	24
GO:0072562	blood microparticle	9/589	69/14552	0.130435	3.22256	3.8007	0.00177956	0.0121	0.0101161	HSPA6/CFH/AGT/C1S/C1R/ACTG2/FN1/F13A1/C4B	9
GO:1990351	transporter complex	29/589	400/14552	0.0725	1.79121	3.29553	0.0017926	0.0121	0.0101161	KCND3/KCNJ10/KCNK2/KCNC1/BEST1/ANO1/GRIA4/SCN4B/CACNA1C/KCNH3/BEST3/ATP8A2/KCNK13/SHISA9/ATP8B1/GRIN3B/TMEM37/KCNJ3/KCNH7/SNAP25/CACNA1D/CHRNA9/KCNK5/CLIC5/GRIK2/TMEM249/GRIA3/GABRA3/CLIC2	29
GO:0045177	apical part of cell	26/589	355/14552	0.0732394	1.80947	3.17127	0.002638	0.0172378	0.0144115	PRKCZ/AJAP1/SLC26A9/CD34/KCNK2/SLC43A1/ANO1/PTPRO/PTPRQ/SLC15A1/CA12/ATP8B1/HPN/C5AR1/MAL/ECRG4/FAP/FN1/SLC52A3/RIPOR2/CLIC5/AQP1/ABCB4/GPR143/SHROOM2/NHS	26
GO:1902495	transmembrane transporter complex	27/589	374/14552	0.0721925	1.78361	3.15313	0.00269563	0.0172378	0.0144115	KCND3/KCNJ10/KCNK2/KCNC1/BEST1/ANO1/GRIA4/SCN4B/CACNA1C/KCNH3/BEST3/KCNK13/SHISA9/GRIN3B/TMEM37/KCNJ3/KCNH7/SNAP25/CACNA1D/CHRNA9/KCNK5/CLIC5/GRIK2/TMEM249/GRIA3/GABRA3/CLIC2	27
GO:0005882	intermediate filament	9/589	74/14552	0.121622	3.00482	3.551	0.0029039	0.0180935	0.0151269	KRT6B/KRT32/KRT13/KRT15/KRT19/KRT16/KRT17/GFAP/NEFL	9
GO:0005788	endoplasmic reticulum lumen	20/589	260/14552	0.0769231	1.90048	3.00906	0.00458476	0.0278524	0.0232857	VWA1/CASQ1/COL13A1/COL17A1/WNT5B/COL2A1/BMP4/EBI3/COL5A3/LTBP1/FN1/COL9A3/WNT7B/AFP/ERAP2/COL12A1/COL14A1/COL15A1/CHRDL1/GPC3	20
GO:0005912	adherens junction	15/589	180/14552	0.0833333	2.05886	2.93582	0.00648196	0.0384175	0.0321186	AJAP1/PKP3/STXBP6/FMN1/LAMA3/CDH20/CDH7/CCDC85A/ARHGAP24/CTNND2/CDH6/FAT2/PTPRK/SHROOM2/WNK3	15
GO:0098797	plasma membrane protein complex	29/589	442/14552	0.0656109	1.621	2.72304	0.00734756	0.0425109	0.0355408	KCND3/NCF2/KCNK2/COL13A1/KCNC1/NOX4/GRIA4/DRD2/SCN4B/CACNA1C/LRP1/TRDC/SHISA9/CDH20/CDH7/GRIN3B/KCNJ3/SNAP25/RAC2/CACNA1D/CHRNA9/CDH6/CSF2/SGCD/DRD1/GRIK2/SNTB1/TMEM249/GRIA3	29
GO:0045111	intermediate filament cytoskeleton	10/589	105/14552	0.0952381	2.35298	2.85767	0.0100393	0.0567335	0.0474315	KRT6B/MMP14/KRT32/KRT13/KRT15/KRT19/KRT16/KRT17/GFAP/NEFL	10
GO:0005796	Golgi lumen	7/589	62/14552	0.112903	2.78942	2.89994	0.0122931	0.0678912	0.0567598	WNT5B/LUM/DCN/MMP14/LHB/WNT7B/GPC3	7
GO:0031252	cell leading edge	25/589	394/14552	0.0634518	1.56766	2.34611	0.0178977	0.0966478	0.0808015	PRKCZ/ACTA2/PSD/KCNC1/SLC1A2/PTPRO/SHISA9/MYO1D/ACTG2/ARHGEF4/FAP/LAMP5/SNAP25/PDE9A/S100B/RAC2/PARVB/LDB2/RIPOR2/PTPRK/COBL/STMN2/MTSS1/NHS/GABRA3	25
GO:0031256	leading edge membrane	12/589	155/14552	0.0774194	1.91274	2.34636	0.0236567	0.124969	0.104479	PSD/KCNC1/SLC1A2/SHISA9/MYO1D/ARHGEF4/FAP/LAMP5/PDE9A/RIPOR2/PTPRK/GABRA3	12
GO:0045178	basal part of cell	17/589	255/14552	0.0666667	1.64709	2.14104	0.030468	0.157526	0.131698	AJAP1/CLCA2/CD1D/KCNJ10/CD34/BEST1/LRP1/PTPRQ/CA12/SLC43A2/MYO1D/SLC14A1/C5AR1/FAP/MLC1/AQP1/HEPH	17
GO:0009925	basal plasma membrane	16/589	240/14552	0.0666667	1.64709	2.07602	0.0350484	0.177432	0.148341	AJAP1/CLCA2/CD1D/KCNJ10/CD34/BEST1/LRP1/PTPRQ/CA12/SLC43A2/MYO1D/SLC14A1/C5AR1/MLC1/AQP1/HEPH	16
GO:0005938	cell cortex	18/589	289/14552	0.0622837	1.5388	1.90014	0.046733	0.229814	0.192134	PRKCZ/LAMC2/NOS2/MYO1D/KRT19/PIEZO2/OSR1/GYPC/SNAP25/ERC2/SPINK5/CLIC5/COBL/CTTNBP2/CALB1/TMOD1/ASTN2/SHROOM2	18
GO:0030863	cortical cytoskeleton	8/589	99/14552	0.0808081	1.99647	2.04323	0.0472869	0.229814	0.192134	NOS2/KRT19/PIEZO2/GYPC/COBL/CALB1/TMOD1/SHROOM2	8
GO:0016528	sarcoplasm	7/589	83/14552	0.0843373	2.08366	2.03343	0.0507161	0.241647	0.202027	CASQ1/XDH/THBS4/SGCD/FLNC/BAALC/CTHRC1	7
GO:0098802	plasma membrane signaling receptor complex	10/589	141/14552	0.070922	1.75222	1.84341	0.0603256	0.281906	0.235685	GRIA4/DRD2/TRDC/SHISA9/GRIN3B/CHRNA9/CSF2/DRD1/GRIK2/GRIA3	10
GO:0034705	potassium channel complex	6/589	70/14552	0.0857143	2.11768	1.92516	0.0635795	0.291506	0.243711	KCND3/KCNK2/KCNC1/KCNJ3/SNAP25/GRIK2	6
GO:0044304	main axon	5/589	55/14552	0.0909091	2.24603	1.90145	0.0709169	0.319126	0.266802	NFASC/KCNK2/KCNC1/SLC1A2/MYO1D	5
GO:0031253	cell projection membrane	17/589	287/14552	0.0592334	1.46344	1.62859	0.0754847	0.333505	0.278824	SYTL1/PSD/KCNC1/SLC1A2/DRD2/SHISA9/MYO1D/PDE6G/ARHGEF4/FAP/LAMP5/PDE9A/GAP43/DRD1/RIPOR2/AQP1/GABRA3	17
GO:0016323	basolateral plasma membrane	13/589	210/14552	0.0619048	1.52944	1.58721	0.0850179	0.362445	0.303018	AJAP1/CD1D/KCNJ10/BEST1/LRP1/CA12/SLC43A2/MYO1D/SLC14A1/C5AR1/MLC1/AQP1/HEPH	13
GO:0070382	exocytic vesicle	13/589	210/14552	0.0619048	1.52944	1.58721	0.0850179	0.362445	0.303018	SYTL1/SYT12/DRD2/KIRREL3/LRRK2/MCTP2/RNF112/HAP1/LAMP5/SNAP25/SYNDIG1/SNCAIP/CTTNBP2	13
GO:0015629	actin cytoskeleton	25/589	463/14552	0.0539957	1.33403	1.50022	0.087712	0.367483	0.307231	PRKCZ/ROR1/RHOU/ACTA2/FMN1/MYO15A/MYO1D/ACACA/KRT19/HAP1/PIEZO2/MYH14/ACTG2/SNAP25/RAC2/PARVB/CLIC5/CNR1/COBL/CTTNBP2/ARHGEF5/CALB1/MTSS1/TMOD1/SHROOM2	25
GO:0060076	excitatory synapse	5/589	59/14552	0.0847458	2.09375	1.72894	0.0897884	0.368826	0.308354	KCNJ3/SYNDIG1/LRRTM2/PLXNA4/GRIA3	5
GO:0098857	membrane microdomain	14/589	233/14552	0.0600858	1.4845	1.53119	0.091491	0.368826	0.308354	SLC1A2/BEST1/LRRK2/FAIM2/MAL/CAVIN2/MLC1/EPHB1/CNR1/ADCY1/ABCB4/BAALC/HAS2/GPM6B	14
GO:0008021	synaptic vesicle	12/589	193/14552	0.0621762	1.53614	1.53997	0.0929731	0.368826	0.308354	SYT12/DRD2/KIRREL3/LRRK2/MCTP2/RNF112/HAP1/LAMP5/SNAP25/SYNDIG1/SNCAIP/CTTNBP2	12
GO:0030175	filopodium	7/589	96/14552	0.0729167	1.8015	1.61819	0.0941038	0.368826	0.308354	ACTA2/ACTG2/SNAP25/GAP43/EPHB1/RIPOR2/ADGRA2	7
GO:0008076	voltage-gated potassium channel complex	5/589	61/14552	0.0819672	2.02511	1.64778	0.100105	0.386121	0.322813	KCND3/KCNK2/KCNC1/KCNJ3/SNAP25	5
GO:0043202	lysosomal lumen	6/589	81/14552	0.0740741	1.83009	1.53864	0.109706	0.416542	0.348246	LUM/DCN/GALC/NSG1/CTSV/GPC3	6
GO:0043292	contractile muscle fiber	12/589	200/14552	0.06	1.48238	1.41078	0.112898	0.422063	0.352862	MYOM3/KCNN3/CASQ1/ACTA2/CACNA1C/KRT19/PARVB/CACNA1D/NPNT/FLNC/IDO1/TMOD1	12
GO:0098685	Schaffer collateral - CA1 synapse	6/589	83/14552	0.0722892	1.786	1.47487	0.119551	0.440166	0.367997	PRKCZ/PLPPR4/KCNK2/LRRTM2/ADCY1/NEFL	6
GO:0030139	endocytic vesicle	16/589	288/14552	0.0555556	1.37257	1.31159	0.125033	0.448389	0.374871	NCF2/GRIA4/DRD2/WNT5B/LRRK2/LRP1/CEMIP/COLEC12/RAC2/WNT7B/EREG/RAB11FIP1/MTSS1/ROR2/LPAR1/GRIA3	16
GO:0030666	endocytic vesicle membrane	10/589	163/14552	0.0613497	1.51572	1.35991	0.125475	0.448389	0.374871	GRIA4/WNT5B/LRP1/COLEC12/RAC2/WNT7B/EREG/RAB11FIP1/ROR2/GRIA3	10
GO:0034703	cation channel complex	10/589	166/14552	0.060241	1.48833	1.29961	0.136539	0.480853	0.402013	KCND3/KCNK2/KCNC1/SCN4B/CACNA1C/KCNJ3/SNAP25/CACNA1D/GRIK2/TMEM249	10
GO:0045121	membrane raft	13/589	231/14552	0.0562771	1.3904	1.2284	0.144931	0.502485	0.420098	SLC1A2/LRRK2/FAIM2/MAL/CAVIN2/MLC1/EPHB1/CNR1/ADCY1/ABCB4/BAALC/HAS2/GPM6B	13
GO:0031594	neuromuscular junction	5/589	69/14552	0.0724638	1.79031	1.35147	0.146817	0.502485	0.420098	POSTN/NGFR/SERPINE2/LARGE1/NEFL	5
GO:0030018	Z disc	7/589	109/14552	0.0642202	1.58664	1.26262	0.152935	0.516157	0.431528	KCNN3/CASQ1/CACNA1C/KRT19/PARVB/CACNA1D/FLNC	7
GO:0005802	trans-Golgi network	13/589	240/14552	0.0541667	1.33826	1.08522	0.176171	0.582993	0.487406	ELAPOR1/LGR6/HTR7/CHST1/LRRK2/LGR5/POSTN/ATP8B1/AP1M2/SNAP25/CABP7/NSG1/PCSK1N	13
GO:0009897	external side of plasma membrane	13/589	241/14552	0.0539419	1.3327	1.06966	0.179833	0.582993	0.487406	CD1D/CD34/SERPINA5/ANPEP/EBI3/BCAM/KCNJ3/ACKR3/PRND/ADA/ICOSLG/PDGFRA/RAET1L	13
GO:0030864	cortical actin cytoskeleton	5/589	74/14552	0.0675676	1.66934	1.18556	0.179936	0.582993	0.487406	KRT19/PIEZO2/COBL/CALB1/SHROOM2	5
GO:0032588	trans-Golgi network membrane	6/589	96/14552	0.0625	1.54414	1.0986	0.193133	0.617516	0.516268	LGR6/HTR7/LGR5/AP1M2/CABP7/NSG1	6
GO:0031674	I band	7/589	119/14552	0.0588235	1.45331	1.01978	0.207321	0.654271	0.546998	KCNN3/CASQ1/CACNA1C/KRT19/PARVB/CACNA1D/FLNC	7
GO:0001669	acrosomal vesicle	6/589	102/14552	0.0588235	1.45331	0.943576	0.231786	0.722101	0.603706	SPAG17/NCF2/DRD2/SERPINA5/TBC1D21/SH3GL3	6
GO:0005903	brush border	5/589	82/14552	0.0609756	1.50648	0.944605	0.237869	0.722526	0.604061	SLC15A1/LCTL/MYO1D/MYH14/AQP1	5
GO:0045171	intercellular bridge	5/589	82/14552	0.0609756	1.50648	0.944605	0.237869	0.722526	0.604061	GSTM3/CD34/NUPR1/KLK6/FLNC	5
GO:0005769	early endosome	19/589	393/14552	0.0483461	1.19445	0.802612	0.243937	0.731812	0.611824	ACKR1/WDFY4/LRP1/SH3GL3/ST8SIA2/MYO1D/HAP1/DNER/ACKR3/LAMP5/SYNDIG1/MLC1/EPHB1/NSG1/SORCS2/PARM1/GPNMB/NTRK2/ASTN2	19
GO:0120111	neuron projection cytoplasm	5/589	85/14552	0.0588235	1.45331	0.860857	0.260805	0.772874	0.646154	CALY/LRRK2/HAP1/GRIK2/NEFL	5
GO:0030017	sarcomere	9/589	173/14552	0.0520231	1.2853	0.775304	0.267644	0.777645	0.650142	MYOM3/KCNN3/CASQ1/CACNA1C/KRT19/PARVB/CACNA1D/FLNC/TMOD1	9
GO:0016529	sarcoplasmic reticulum	4/589	65/14552	0.0615385	1.52039	0.863591	0.268815	0.777645	0.650142	CASQ1/XDH/THBS4/SGCD	4
GO:0030672	synaptic vesicle membrane	6/589	110/14552	0.0545455	1.34762	0.751617	0.286589	0.809781	0.67701	SYT12/DRD2/LRRK2/MCTP2/LAMP5/SYNDIG1	6
GO:0099501	exocytic vesicle membrane	6/589	110/14552	0.0545455	1.34762	0.751617	0.286589	0.809781	0.67701	SYT12/DRD2/LRRK2/MCTP2/LAMP5/SYNDIG1	6
GO:0044853	plasma membrane raft	5/589	89/14552	0.0561798	1.38799	0.754058	0.292125	0.815936	0.682156	LRRK2/MAL/CAVIN2/MLC1/HAS2	5
GO:0005923	bicellular tight junction	6/589	112/14552	0.0535714	1.32355	0.705964	0.300721	0.830401	0.694249	PRKCZ/CLDN9/JAM2/SHROOM2/NHS/WNK3	6
GO:0031091	platelet alpha granule	4/589	70/14552	0.0571429	1.41179	0.709288	0.314553	0.853271	0.713369	SERPINA5/FN1/SERPINE2/F13A1	4
GO:0019897	extrinsic component of plasma membrane	5/589	92/14552	0.0543478	1.34273	0.677298	0.316026	0.853271	0.713369	MCF2L/CDH20/CDH7/SNAP25/CDH6	5
GO:0005775	vacuolar lumen	7/589	138/14552	0.0507246	1.25322	0.61384	0.325722	0.869786	0.727176	PADI2/LUM/DCN/GALC/NSG1/CTSV/GPC3	7
GO:0070160	tight junction	6/589	118/14552	0.0508475	1.25625	0.574023	0.343787	0.908046	0.759163	PRKCZ/CLDN9/JAM2/SHROOM2/NHS/WNK3	6
GO:0001650	fibrillar center	7/589	143/14552	0.048951	1.2094	0.51682	0.358752	0.937383	0.783691	SELENBP1/PAK6/CEMIP/ACACA/RSAD2/SNAI1/FOXL2NB	7
GO:0030027	lamellipodium	9/589	190/14552	0.0473684	1.1703	0.48528	0.363072	0.93858	0.784691	ACTA2/PTPRO/ACTG2/FAP/SNAP25/RAC2/PARVB/STMN2/NHS	9
GO:0030016	myofibril	9/589	192/14552	0.046875	1.15811	0.452938	0.374624	0.950543	0.794693	MYOM3/KCNN3/CASQ1/CACNA1C/KRT19/PARVB/CACNA1D/FLNC/TMOD1	9
GO:0001725	stress fiber	4/589	77/14552	0.0519481	1.28344	0.512173	0.379435	0.950543	0.794693	PRKCZ/ROR1/ACTA2/MYH14	4
GO:0097517	contractile actin filament bundle	4/589	77/14552	0.0519481	1.28344	0.512173	0.379435	0.950543	0.794693	PRKCZ/ROR1/ACTA2/MYH14	4
GO:0000791	euchromatin	3/589	55/14552	0.0545455	1.34762	0.530464	0.385614	0.954054	0.797628	PADI2/ID2/CECR2	3
GO:0005902	microvillus	4/589	78/14552	0.0512821	1.26699	0.48558	0.388689	0.954054	0.797628	SYTL1/LRRK2/MYO1D/PDGFRA	4
GO:0099568	cytoplasmic region	12/589	270/14552	0.0444444	1.09806	0.334026	0.411859	0.999996	0.836037	PRKCZ/DNAI3/SPAG17/CALY/LRRK2/DNAH9/HAP1/ERC2/NME5/CFAP206/GRIK2/NEFL	12
GO:0031901	early endosome membrane	8/589	177/14552	0.0451977	1.11667	0.320737	0.426335	0.999996	0.836037	SH3GL3/LAMP5/SYNDIG1/EPHB1/NSG1/SORCS2/GPNMB/NTRK2	8
GO:0034704	calcium channel complex	3/589	59/14552	0.0508475	1.25625	0.405068	0.429444	0.999996	0.836037	CACNA1C/CACNA1D/TMEM249	3
GO:0032432	actin filament bundle	4/589	83/14552	0.0481928	1.19066	0.35777	0.434585	0.999996	0.836037	PRKCZ/ROR1/ACTA2/MYH14	4
GO:0042641	actomyosin	4/589	83/14552	0.0481928	1.19066	0.35777	0.434585	0.999996	0.836037	PRKCZ/ROR1/ACTA2/MYH14	4
GO:0016328	lateral plasma membrane	3/589	61/14552	0.0491803	1.21506	0.345697	0.450943	0.999996	0.836037	DRD2/PTPRO/NSG1	3
GO:0060205	cytoplasmic vesicle lumen	11/589	254/14552	0.0433071	1.06996	0.231007	0.453025	0.999996	0.836037	PADI2/HSPA6/CHI3L1/FN1/ADA/SLPI/TIMP3/PTX3/SERPINI1/F13A1/RARRES2	11
GO:0031983	vesicle lumen	11/589	255/14552	0.0431373	1.06576	0.217586	0.458217	0.999996	0.836037	PADI2/HSPA6/CHI3L1/FN1/ADA/SLPI/TIMP3/PTX3/SERPINI1/F13A1/RARRES2	11
GO:1904115	axon cytoplasm	3/589	62/14552	0.0483871	1.19547	0.316771	0.461568	0.999996	0.836037	CALY/HAP1/NEFL	3
GO:0043296	apical junction complex	6/589	137/14552	0.0437956	1.08203	0.198118	0.481138	0.999996	0.836037	PRKCZ/CLDN9/JAM2/SHROOM2/NHS/WNK3	6
GO:0031514	motile cilium	10/589	235/14552	0.0425532	1.05133	0.162931	0.481579	0.999996	0.836037	GSTM3/SPAG17/ACTA2/DRD2/TBC1D21/DNAH9/ROPN1/NME5/CFAP206/TMEM249	10
GO:0060170	ciliary membrane	3/589	64/14552	0.046875	1.15811	0.260346	0.482545	0.999996	0.836037	DRD2/PDE6G/DRD1	3
GO:0045334	clathrin-coated endocytic vesicle	3/589	65/14552	0.0461538	1.14029	0.232814	0.492886	0.999996	0.836037	CEMIP/EREG/ROR2	3
GO:0032838	plasma membrane bounded cell projection cytoplasm	10/589	240/14552	0.0416667	1.02943	0.0944141	0.508462	0.999996	0.836037	DNAI3/SPAG17/CALY/LRRK2/DNAH9/HAP1/NME5/CFAP206/GRIK2/NEFL	10
GO:0030055	cell-substrate junction	17/589	414/14552	0.0410628	1.01451	0.0615125	0.511254	0.999996	0.836037	NFASC/RHOU/COL17A1/NOX4/LRP1/MMP14/LAMA3/TLE2/LIMS2/FAP/RAC2/PARVB/ARHGAP24/ABCB4/FLNC/SNTB1/NHS	17
GO:0044291	cell-cell contact zone	3/589	67/14552	0.0447761	1.10625	0.179031	0.513256	0.999996	0.836037	AJAP1/SCN4B/JAM2	3
GO:0032587	ruffle membrane	4/589	92/14552	0.0434783	1.07419	0.146605	0.514361	0.999996	0.836037	PSD/ARHGEF4/FAP/PDE9A	4
GO:0098791	Golgi apparatus subcompartment	14/589	342/14552	0.0409357	1.01137	0.0436943	0.521696	0.999996	0.836037	ELAPOR1/LGR6/HTR7/CHST1/B4GALNT3/LRRK2/LGR5/POSTN/ATP8B1/AP1M2/SNAP25/CABP7/NSG1/PCSK1N	14
GO:0019898	extrinsic component of membrane	6/589	143/14552	0.041958	1.03663	0.0904003	0.523026	0.999996	0.836037	MCF2L/CDH20/CDH7/SNAP25/CDH6/PIK3CG	6
GO:0005901	caveola	3/589	68/14552	0.0441176	1.08998	0.152751	0.523277	0.999996	0.836037	LRRK2/CAVIN2/MLC1	3
GO:0055037	recycling endosome	8/589	193/14552	0.0414508	1.02409	0.0692071	0.523618	0.999996	0.836037	ACKR1/ST8SIA2/ACKR3/LAMP5/MLC1/NSG1/SORCS2/RAB11FIP1	8
GO:0001726	ruffle	7/589	172/14552	0.0406977	1.00549	0.0148707	0.548402	0.999996	0.836037	PSD/ARHGEF4/FAP/PDE9A/S100B/COBL/MTSS1	7
GO:0070820	tertiary granule	5/589	122/14552	0.0409836	1.01255	0.0285952	0.552698	0.999996	0.836037	NFASC/SNAP25/MMP9/PTX3/FRMPD3	5
GO:0034774	secretory granule lumen	10/589	252/14552	0.0396825	0.980408	-0.0644355	0.571121	0.999996	0.836037	PADI2/HSPA6/CHI3L1/FN1/SLPI/TIMP3/PTX3/SERPINI1/F13A1/RARRES2	10
GO:0005905	clathrin-coated pit	3/589	74/14552	0.0405405	1.00161	0.00284464	0.580908	0.999996	0.836037	LRP1/CEMIP/ACKR3	3
GO:0098562	cytoplasmic side of membrane	7/589	181/14552	0.038674	0.955492	-0.123752	0.602705	0.999996	0.836037	AJAP1/RGS8/LRRK2/MCF2L/STAC2/GFAP/MTSS1	7
GO:0031093	platelet alpha granule lumen	2/589	50/14552	0.04	0.988251	-0.0170914	0.60651	0.999996	0.836037	FN1/F13A1	2
GO:0097730	non-motile cilium	5/589	131/14552	0.0381679	0.942988	-0.134623	0.616235	0.999996	0.836037	ERICH3/PCDH15/DRD2/PDE6G/DRD1	5
GO:0008287	protein serine/threonine phosphatase complex	2/589	51/14552	0.0392157	0.968874	-0.0457327	0.617345	0.999996	0.836037	PPP2R2C/PPP2R2B	2
GO:0070821	tertiary granule membrane	2/589	51/14552	0.0392157	0.968874	-0.0457327	0.617345	0.999996	0.836037	SNAP25/FRMPD3	2
GO:1903293	phosphatase complex	2/589	51/14552	0.0392157	0.968874	-0.0457327	0.617345	0.999996	0.836037	PPP2R2C/PPP2R2B	2
GO:0005771	multivesicular body	2/589	52/14552	0.0384615	0.950242	-0.0738242	0.627949	0.999996	0.836037	LRRK2/NSG1	2
GO:0030669	clathrin-coated endocytic vesicle membrane	2/589	53/14552	0.0377358	0.932313	-0.101389	0.638324	0.999996	0.836037	EREG/ROR2	2
GO:0097729	9+2 motile cilium	6/589	161/14552	0.0372671	0.920731	-0.207723	0.639122	0.999996	0.836037	GSTM3/DRD2/TBC1D21/DNAH9/NME5/TMEM249	6
GO:0005884	actin filament	4/589	108/14552	0.037037	0.915047	-0.181995	0.641415	0.999996	0.836037	FMN1/RAC2/COBL/TMOD1	4
GO:0042470	melanosome	4/589	108/14552	0.037037	0.915047	-0.181995	0.641415	0.999996	0.836037	SYTL1/MMP14/GPNMB/GPR143	4
GO:0048770	pigment granule	4/589	108/14552	0.037037	0.915047	-0.181995	0.641415	0.999996	0.836037	SYTL1/MMP14/GPNMB/GPR143	4
GO:0030133	transport vesicle	14/589	371/14552	0.0377358	0.932313	-0.271242	0.644825	0.999996	0.836037	SYTL1/SYT12/DRD2/KIRREL3/LRRK2/MCTP2/RNF112/HAP1/AP1M2/LAMP5/SNAP25/SYNDIG1/SNCAIP/CTTNBP2	14
GO:0009898	cytoplasmic side of plasma membrane	5/589	137/14552	0.0364964	0.901689	-0.237448	0.655509	0.999996	0.836037	AJAP1/RGS8/MCF2L/STAC2/MTSS1	5
GO:0030665	clathrin-coated vesicle membrane	4/589	111/14552	0.036036	0.890316	-0.238242	0.662663	0.999996	0.836037	CEMIP/AP1M2/EREG/ROR2	4
GO:0005925	focal adhesion	15/589	405/14552	0.037037	0.915047	-0.356112	0.675419	0.999996	0.836037	NFASC/RHOU/NOX4/LRP1/MMP14/TLE2/LIMS2/FAP/RAC2/PARVB/ARHGAP24/ABCB4/FLNC/SNTB1/NHS	15
GO:0030658	transport vesicle membrane	7/589	196/14552	0.0357143	0.882367	-0.340529	0.684988	0.999996	0.836037	SYT12/DRD2/LRRK2/MCTP2/AP1M2/LAMP5/SYNDIG1	7
GO:0036126	sperm flagellum	5/589	143/14552	0.034965	0.863856	-0.336019	0.692119	0.999996	0.836037	GSTM3/DRD2/TBC1D21/NME5/TMEM249	5
GO:0005875	microtubule associated complex	5/589	147/14552	0.0340136	0.84035	-0.399564	0.715003	0.999996	0.836037	DNAI3/KIF21B/DNAH9/EML2/TTBK1	5
GO:0042581	specific granule	4/589	119/14552	0.0336134	0.830463	-0.381394	0.715048	0.999996	0.836037	CHI3L1/SNAP25/SLPI/PTX3	4
GO:0031968	organelle outer membrane	8/589	231/14552	0.034632	0.855629	-0.454271	0.722716	0.999996	0.836037	PDE2A/LRRK2/SYNE3/BCL2/RSAD2/RAC2/PPP2R2B/CNR1	8
GO:0005811	lipid droplet	3/589	92/14552	0.0326087	0.80564	-0.384089	0.72542	0.999996	0.836037	TMT1B/RSAD2/DHRSX	3
GO:0019867	outer membrane	8/589	233/14552	0.0343348	0.848284	-0.479476	0.731466	0.999996	0.836037	PDE2A/LRRK2/SYNE3/BCL2/RSAD2/RAC2/PPP2R2B/CNR1	8
GO:0005741	mitochondrial outer membrane	7/589	207/14552	0.0338164	0.835478	-0.489636	0.737932	0.999996	0.836037	PDE2A/LRRK2/BCL2/RSAD2/RAC2/PPP2R2B/CNR1	7
GO:0030136	clathrin-coated vesicle	6/589	182/14552	0.032967	0.814493	-0.517229	0.750915	0.999996	0.836037	CEMIP/AP1M2/EREG/ABCB4/ROR2/ASTN2	6
GO:0016234	inclusion body	2/589	66/14552	0.030303	0.748675	-0.420289	0.753145	0.999996	0.836037	PRKCQ/HAP1	2
GO:0005930	axoneme	5/589	156/14552	0.0320513	0.791868	-0.536778	0.762009	0.999996	0.836037	DNAI3/SPAG17/DNAH9/NME5/CFAP206	5
GO:0045335	phagocytic vesicle	4/589	128/14552	0.03125	0.772071	-0.531956	0.766552	0.999996	0.836037	NCF2/LRRK2/RAC2/RAB11FIP1	4
GO:0097014	ciliary plasm	5/589	157/14552	0.0318471	0.786824	-0.551565	0.766851	0.999996	0.836037	DNAI3/SPAG17/DNAH9/NME5/CFAP206	5
GO:0001750	photoreceptor outer segment	2/589	68/14552	0.0294118	0.726655	-0.464019	0.767716	0.999996	0.836037	PCDH15/PDE6G	2
GO:0055038	recycling endosome membrane	3/589	100/14552	0.03	0.741188	-0.533377	0.775809	0.999996	0.836037	LAMP5/NSG1/SORCS2	3
GO:0017053	transcription repressor complex	2/589	71/14552	0.028169	0.695952	-0.527457	0.788167	0.999996	0.836037	HEY2/PASD1	2
GO:0032580	Golgi cisterna membrane	2/589	72/14552	0.0277778	0.686286	-0.548064	0.794623	0.999996	0.836037	B4GALNT3/NSG1	2
GO:0016605	PML body	3/589	104/14552	0.0288462	0.712681	-0.603937	0.798017	0.999996	0.836037	BASP1/MAGEA2B/MAGEA2	3
GO:0030670	phagocytic vesicle membrane	2/589	73/14552	0.0273973	0.676884	-0.568414	0.800906	0.999996	0.836037	RAC2/RAB11FIP1	2
GO:0005635	nuclear envelope	15/589	458/14552	0.0327511	0.809158	-0.852324	0.834596	0.999996	0.836037	PRKCZ/CLCA2/DHRS2/SYNE3/CEMIP/RNF43/BCL2/HPN/KLK6/SLC52A3/RAC2/RANBP3L/PARP8/AQP1/PLPP7	15
GO:0030667	secretory granule membrane	7/589	238/14552	0.0294118	0.726655	-0.873239	0.852552	0.999996	0.836037	NFASC/SERPINA5/ANPEP/C5AR1/SNAP25/CADPS/FRMPD3	7
GO:0031902	late endosome membrane	4/589	148/14552	0.027027	0.667737	-0.834422	0.854779	0.999996	0.836037	ELAPOR1/ANXA8/LAMP5/NSG1	4
GO:0005770	late endosome	8/589	270/14552	0.0296296	0.732038	-0.912799	0.859868	0.999996	0.836037	ELAPOR1/ANXA8/LRRK2/LAMP5/NSG1/PARM1/TTPA/ASTN2	8
GO:0005798	Golgi-associated vesicle	2/589	87/14552	0.0229885	0.567961	-0.830116	0.872483	0.999996	0.836037	LRRK2/AP1M2	2
GO:0032154	cleavage furrow	1/589	50/14552	0.02	0.494126	-0.735916	0.873743	0.999996	0.836037	PSD	1
GO:0016363	nuclear matrix	3/589	122/14552	0.0245902	0.607532	-0.894059	0.876337	0.999996	0.836037	PRKCZ/BASP1/TENM1	3
GO:0001917	photoreceptor inner segment	1/589	52/14552	0.0192308	0.475121	-0.778739	0.883791	0.999996	0.836037	SNAP25	1
GO:0022625	cytosolic large ribosomal subunit	1/589	52/14552	0.0192308	0.475121	-0.778739	0.883791	0.999996	0.836037	RPL39L	1
GO:0030660	Golgi-associated vesicle membrane	1/589	52/14552	0.0192308	0.475121	-0.778739	0.883791	0.999996	0.836037	AP1M2	1
GO:0097733	photoreceptor cell cilium	2/589	91/14552	0.021978	0.542995	-0.898167	0.888088	0.999996	0.836037	PCDH15/PDE6G	2
GO:0005793	endoplasmic reticulum-Golgi intermediate compartment	3/589	127/14552	0.023622	0.583613	-0.967957	0.892683	0.999996	0.836037	ANPEP/FN1/LAMP5	3
GO:0031965	nuclear membrane	8/589	287/14552	0.0278746	0.688677	-1.09403	0.899462	0.999996	0.836037	CLCA2/SYNE3/CEMIP/BCL2/HPN/KLK6/SLC52A3/AQP1	8
GO:1990204	oxidoreductase complex	3/589	130/14552	0.0230769	0.570145	-1.0111	0.901535	0.999996	0.836037	NCF2/NOX4/RAC2	3
GO:0005791	rough endoplasmic reticulum	1/589	56/14552	0.0178571	0.441184	-0.860506	0.901555	0.999996	0.836037	SYNE3	1
GO:0031985	Golgi cisterna	2/589	97/14552	0.0206186	0.509408	-0.995662	0.908204	0.999996	0.836037	B4GALNT3/NSG1	2
GO:0030120	vesicle coat	1/589	61/14552	0.0163934	0.405021	-0.956383	0.919997	0.999996	0.836037	AP1M2	1
GO:0030662	coated vesicle membrane	4/589	172/14552	0.0232558	0.574565	-1.15274	0.921731	0.999996	0.836037	CEMIP/AP1M2/EREG/ROR2	4
GO:0097731	9+0 non-motile cilium	2/589	102/14552	0.0196078	0.484437	-1.07316	0.92233	0.999996	0.836037	PCDH15/PDE6G	2
GO:0015030	Cajal body	1/589	62/14552	0.016129	0.398488	-0.974811	0.923248	0.999996	0.836037	ANKS1B	1
GO:0032153	cell division site	1/589	63/14552	0.015873	0.392163	-0.993008	0.926368	0.999996	0.836037	PSD	1
GO:1904813	ficolin-1-rich granule lumen	2/589	108/14552	0.0185185	0.457524	-1.16215	0.93658	0.999996	0.836037	HSPA6/MMP9	2
GO:0035579	specific granule membrane	1/589	67/14552	0.0149254	0.36875	-1.06364	0.937632	0.999996	0.836037	SNAP25	1
GO:0034399	nuclear periphery	3/589	148/14552	0.0202703	0.500803	-1.25365	0.942112	0.999996	0.836037	PRKCZ/BASP1/TENM1	3
GO:0035578	azurophil granule lumen	1/589	70/14552	0.0142857	0.352947	-1.11452	0.944935	0.999996	0.836037	PADI2	1
GO:0005776	autophagosome	2/589	113/14552	0.0176991	0.437279	-1.23333	0.946526	0.999996	0.836037	LRRK2/HAP1	2
GO:0016591	RNA polymerase II, holoenzyme	1/589	71/14552	0.0140845	0.347976	-1.13112	0.947175	0.999996	0.836037	GTF2H2	1
GO:0101002	ficolin-1-rich granule	3/589	152/14552	0.0197368	0.487624	-1.3042	0.948717	0.999996	0.836037	HSPA6/NFASC/MMP9	3
GO:1905368	peptidase complex	2/589	115/14552	0.0173913	0.429674	-1.2611	0.950073	0.999996	0.836037	CFH/FAP	2
GO:0005814	centriole	3/589	153/14552	0.0196078	0.484437	-1.31667	0.950255	0.999996	0.836037	HSPA6/HAP1/CCDC120	3
GO:0033116	endoplasmic reticulum-Golgi intermediate compartment membrane	1/589	74/14552	0.0135135	0.333869	-1.17988	0.953362	0.999996	0.836037	LAMP5	1
GO:0005657	replication fork	1/589	75/14552	0.0133333	0.329417	-1.1958	0.95526	0.999996	0.836037	RADX	1
GO:0000792	heterochromatin	1/589	79/14552	0.0126582	0.312738	-1.25797	0.962109	0.999996	0.836037	SNAI1	1
GO:0048786	presynaptic active zone	1/589	79/14552	0.0126582	0.312738	-1.25797	0.962109	0.999996	0.836037	ERC2	1
GO:0005765	lysosomal membrane	10/589	397/14552	0.0251889	0.622324	-1.56702	0.963002	0.999996	0.836037	ELAPOR1/CD1D/IFITM1/LRP1/ANPEP/GFAP/AP1M2/LAMP5/DEPTOR/GPR143	10
GO:0098852	lytic vacuole membrane	10/589	397/14552	0.0251889	0.622324	-1.56702	0.963002	0.999996	0.836037	ELAPOR1/CD1D/IFITM1/LRP1/ANPEP/GFAP/AP1M2/LAMP5/DEPTOR/GPR143	10
GO:0005876	spindle microtubule	1/589	80/14552	0.0125	0.308829	-1.27315	0.963651	0.999996	0.836037	CAPN6	1
GO:1902554	serine/threonine protein kinase complex	2/589	128/14552	0.015625	0.386036	-1.43291	0.968204	0.999996	0.836037	PRKCZ/GTF2H2	2
GO:0030135	coated vesicle	6/589	275/14552	0.0218182	0.539046	-1.58497	0.969032	0.999996	0.836037	CEMIP/AP1M2/EREG/ABCB4/ROR2/ASTN2	6
GO:0005795	Golgi stack	2/589	129/14552	0.0155039	0.383043	-1.44556	0.969299	0.999996	0.836037	B4GALNT3/NSG1	2
GO:0005777	peroxisome	2/589	133/14552	0.0150376	0.371523	-1.49542	0.973328	0.999996	0.836037	NOS2/XDH	2
GO:0042579	microbody	2/589	133/14552	0.0150376	0.371523	-1.49542	0.973328	0.999996	0.836037	NOS2/XDH	2
GO:0005874	microtubule	11/589	445/14552	0.0247191	0.610717	-1.71294	0.97393	0.999996	0.836037	SPAG17/KIF21B/SLAIN1/TUBGCP5/TPPP3/DNAH9/EML2/CFAP206/ROR2/SHROOM2/CAPN6	11
GO:1905369	endopeptidase complex	1/589	88/14552	0.0113636	0.280753	-1.38992	0.973933	0.999996	0.836037	CFH	1
GO:0005667	transcription regulator complex	11/589	446/14552	0.0246637	0.609348	-1.72096	0.974477	0.999996	0.836037	RUNX3/ALX4/TLE2/NPAS2/SOX18/LDB2/GTF2H2/POU3F2/HEY2/BEX1/PASD1	11
GO:0070603	SWI/SNF superfamily-type complex	1/589	90/14552	0.0111111	0.274514	-1.41792	0.976013	0.999996	0.836037	CECR2	1
GO:0005643	nuclear pore	1/589	92/14552	0.0108696	0.268547	-1.44548	0.977927	0.999996	0.836037	RANBP3L	1
GO:1902911	protein kinase complex	2/589	140/14552	0.0142857	0.352947	-1.58	0.979182	0.999996	0.836037	PRKCZ/GTF2H2	2
GO:0030117	membrane coat	1/589	94/14552	0.0106383	0.262833	-1.47262	0.979689	0.999996	0.836037	AP1M2	1
GO:0048475	coated membrane	1/589	94/14552	0.0106383	0.262833	-1.47262	0.979689	0.999996	0.836037	AP1M2	1
GO:0055029	nuclear DNA-directed RNA polymerase complex	1/589	94/14552	0.0106383	0.262833	-1.47262	0.979689	0.999996	0.836037	GTF2H2	1
GO:0035861	site of double-strand break	1/589	95/14552	0.0105263	0.260066	-1.48604	0.980516	0.999996	0.836037	RAD17	1
GO:0000428	DNA-directed RNA polymerase complex	1/589	97/14552	0.0103093	0.254704	-1.51259	0.982071	0.999996	0.836037	GTF2H2	1
GO:0090575	RNA polymerase II transcription regulator complex	4/589	227/14552	0.0176211	0.435353	-1.76099	0.983651	0.999996	0.836037	RUNX3/NPAS2/GTF2H2/PASD1	4
GO:0000786	nucleosome	1/589	100/14552	0.01	0.247063	-1.55171	0.984175	0.999996	0.836037	H2BC11	1
GO:0030880	RNA polymerase complex	1/589	100/14552	0.01	0.247063	-1.55171	0.984175	0.999996	0.836037	GTF2H2	1
GO:0005774	vacuolar membrane	10/589	436/14552	0.0229358	0.566658	-1.88683	0.984311	0.999996	0.836037	ELAPOR1/CD1D/IFITM1/LRP1/ANPEP/GFAP/AP1M2/LAMP5/DEPTOR/GPR143	10
GO:0005881	cytoplasmic microtubule	1/589	104/14552	0.00961538	0.23756	-1.60263	0.986602	0.999996	0.836037	CFAP206	1
GO:0015934	large ribosomal subunit	1/589	109/14552	0.00917431	0.226663	-1.66444	0.989119	0.999996	0.836037	RPL39L	1
GO:0022626	cytosolic ribosome	1/589	110/14552	0.00909091	0.224603	-1.67657	0.989563	0.999996	0.836037	RPL39L	1
GO:0034451	centriolar satellite	1/589	117/14552	0.00854701	0.211165	-1.75948	0.992202	0.999996	0.836037	PRKCQ	1
GO:1904949	ATPase complex	1/589	119/14552	0.00840336	0.207616	-1.78257	0.992826	0.999996	0.836037	CECR2	1
GO:0072686	mitotic spindle	2/589	171/14552	0.0116959	0.288962	-1.92093	0.993203	0.999996	0.836037	EML2/CD180	2
GO:0000922	spindle pole	2/589	175/14552	0.0114286	0.282358	-1.96159	0.99413	0.999996	0.836037	RASSF10/TUBGCP5	2
GO:0005766	primary lysosome	1/589	125/14552	0.008	0.19765	-1.85031	0.994413	0.999996	0.836037	PADI2	1
GO:0042582	azurophil granule	1/589	125/14552	0.008	0.19765	-1.85031	0.994413	0.999996	0.836037	PADI2	1
GO:0090734	site of DNA damage	1/589	126/14552	0.00793651	0.196082	-1.8614	0.994641	0.999996	0.836037	RAD17	1
GO:0032993	protein-DNA complex	2/589	197/14552	0.0101523	0.250825	-2.17435	0.9974	0.999996	0.836037	NUPR1/H2BC11	2
GO:0000781	chromosome, telomeric region	1/589	155/14552	0.00645161	0.159395	-2.16091	0.998402	0.999996	0.836037	RAD17	1
GO:0016607	nuclear speck	6/589	388/14552	0.0154639	0.382056	-2.53388	0.99869	0.999996	0.836037	WT1/BASP1/GTF2H2/RADX/TENM1/PASD1	6
GO:0036064	ciliary basal body	1/589	164/14552	0.00609756	0.150648	-2.24659	0.998903	0.999996	0.836037	CFAP206	1
GO:0061695	transferase complex, transferring phosphorus-containing groups	3/589	269/14552	0.0111524	0.275535	-2.46319	0.99894	0.999996	0.836037	PRKCZ/GTF2H2/PIK3CG	3
GO:0036464	cytoplasmic ribonucleoprotein granule	2/589	228/14552	0.00877193	0.216722	-2.44831	0.99919	0.999996	0.836037	SOCS1/SNCAIP	2
GO:0005759	mitochondrial matrix	8/589	486/14552	0.0164609	0.406688	-2.73232	0.9993	0.999996	0.836037	ACP6/CASQ1/PDE2A/LRRK2/ALDH1L2/ALDH2/DHRS2/ADHFE1	8
GO:0005819	spindle	6/589	411/14552	0.0145985	0.360676	-2.70033	0.99935	0.999996	0.836037	SNCG/RASSF10/TUBGCP5/EML2/CD180/CAPN6	6
GO:0044391	ribosomal subunit	1/589	178/14552	0.00561798	0.138799	-2.37433	0.999389	0.999996	0.836037	RPL39L	1
GO:0035770	ribonucleoprotein granule	2/589	245/14552	0.00816327	0.201684	-2.5882	0.999576	0.999996	0.836037	SOCS1/SNCAIP	2
GO:0000775	chromosome, centromeric region	2/589	247/14552	0.00809717	0.200051	-2.60424	0.999608	0.999996	0.836037	SNAI1/H2BC11	2
GO:0031461	cullin-RING ubiquitin ligase complex	1/589	191/14552	0.0052356	0.129352	-2.48761	0.999645	0.999996	0.836037	DCAF12L2	1
GO:0030496	midbody	1/589	198/14552	0.00505051	0.124779	-2.5467	0.999736	0.999996	0.836037	FOXL2	1
GO:0005840	ribosome	1/589	222/14552	0.0045045	0.11129	-2.74049	0.999903	0.999996	0.836037	RPL39L	1
GO:0000151	ubiquitin ligase complex	2/589	313/14552	0.00638978	0.157868	-3.09334	0.99997	0.999996	0.836037	RNF144B/DCAF12L2	2
GO:0098687	chromosomal region	3/589	375/14552	0.008	0.19765	-3.23297	0.999977	0.999996	0.836037	SNAI1/RAD17/H2BC11	3
GO:0005743	mitochondrial inner membrane	4/589	473/14552	0.00845666	0.208933	-3.5923	0.999996	0.999996	0.836037	PDE2A/LRRK2/RSAD2/CLIC5	4

## Sheet: U251 GOCC Simplified
ID	Description	GeneRatio	BgRatio	RichFactor	FoldEnrichment	zScore	pvalue	p.adjust	qvalue	geneID	Count
GO:0031012	extracellular matrix	62/589	423/14552	0.146572	3.62125	11.2367	5.94586e-19	8.15243e-17	6.81577e-17	VWA1/TINAGL1/LAMC2/CHI3L1/AGT/ANXA8/COL13A1/ADAMTS14/ACTA2/COL17A1/VWA2/MMP7/MMP10/ADAMTS15/WNT5B/MFAP5/MGP/ADAMTS20/COL2A1/INHBE/LUM/DCN/POSTN/MMP14/FBLN5/SERPINA5/ADAMTS18/MFAP4/COLEC12/EMILIN2/LAMA3/COL5A3/GDF15/BCAM/LTBP1/FN1/SERPINE2/SNED1/SLPI/MMP9/BMP7/COL9A3/TIMP3/FBLN1/PTX3/SPON2/NPNT/SPOCK3/CD180/THBS4/FBN2/F13A1/COL12A1/ELN/PTPRZ1/RARRES2/CTHRC1/TNFRSF11B/COL14A1/COL15A1/LAMC3/GPC3	62
GO:0030312	external encapsulating structure	62/589	424/14552	0.146226	3.61271	11.2137	6.70982e-19	8.15243e-17	6.81577e-17	VWA1/TINAGL1/LAMC2/CHI3L1/AGT/ANXA8/COL13A1/ADAMTS14/ACTA2/COL17A1/VWA2/MMP7/MMP10/ADAMTS15/WNT5B/MFAP5/MGP/ADAMTS20/COL2A1/INHBE/LUM/DCN/POSTN/MMP14/FBLN5/SERPINA5/ADAMTS18/MFAP4/COLEC12/EMILIN2/LAMA3/COL5A3/GDF15/BCAM/LTBP1/FN1/SERPINE2/SNED1/SLPI/MMP9/BMP7/COL9A3/TIMP3/FBLN1/PTX3/SPON2/NPNT/SPOCK3/CD180/THBS4/FBN2/F13A1/COL12A1/ELN/PTPRZ1/RARRES2/CTHRC1/TNFRSF11B/COL14A1/COL15A1/LAMC3/GPC3	62
GO:0097060	synaptic membrane	39/589	357/14552	0.109244	2.69901	6.67538	1.66715e-08	1.01279e-06	8.46736e-07	PLPPR4/KCND3/CADM3/IGSF9/KCNK2/COL13A1/KCNC1/SLC1A2/NRXN2/PDE2A/GRIA4/DRD2/CACNA1C/PTPRO/CNTN1/FAIM2/PCDH17/SHISA9/GRIN3B/PRKCG/KCNJ3/SNAP25/SYNDIG1/NCAM2/ERC2/NSG1/SORCS2/CHRNA9/PCDH10/SNCAIP/LRRTM2/DRD1/CNR1/GRIK2/ADCY1/LPAR1/ZC4H2/GRIA3/GABRA3	39
GO:0150034	distal axon	29/589	236/14552	0.122881	3.03594	6.47627	9.66154e-08	4.69551e-06	3.92564e-06	ROR1/KIF21B/KCNK2/SNCG/KCNC1/DRD2/PTPRO/LRRK2/HAP1/NGFR/TSPOAP1/MYH14/PRKCG/LAMP5/SNAP25/STMN3/ERC2/BOC/GAP43/BASP1/PCDHGB1/CNR1/GRIK2/COBL/NEFL/STMN2/CALB1/NTRK2/CCDC120	29
GO:0044297	cell body	44/589	465/14552	0.0946237	2.3378	6.02175	1.4305e-07	5.79351e-06	4.84361e-06	PRKCZ/KCND3/KCNN3/KCNJ10/RGS8/KCNK2/SNCG/ACTA2/KCNC1/SLC1A2/GRIA4/DRD2/CACNA1C/LRRK2/SEZ6L2/RNF112/MYO1D/GFAP/NGFR/PIEZO2/GRIN3B/HPN/ACTG2/DNER/SNAP25/SYNDIG1/PDE9A/S100B/GAP43/SERPINI1/SORCS2/CTNND2/SNCAIP/CPNE5/TTBK1/GRIK2/COBL/STMN2/CALB1/ROR2/LPAR1/ASTN2/ZC4H2/DRP2	44
GO:0043025	neuronal cell body	38/589	408/14552	0.0931373	2.30108	5.47471	1.52722e-06	4.63894e-05	3.87834e-05	PRKCZ/KCND3/KCNN3/RGS8/KCNK2/SNCG/KCNC1/GRIA4/DRD2/CACNA1C/LRRK2/SEZ6L2/RNF112/MYO1D/NGFR/PIEZO2/GRIN3B/HPN/DNER/SNAP25/PDE9A/S100B/GAP43/SERPINI1/SORCS2/CTNND2/SNCAIP/CPNE5/TTBK1/GRIK2/COBL/STMN2/CALB1/ROR2/LPAR1/ASTN2/ZC4H2/DRP2	38
GO:0005581	collagen trimer	12/589	59/14552	0.20339	5.02501	6.36251	3.38685e-06	9.14449e-05	7.64517e-05	COL13A1/COL17A1/COL2A1/LUM/COLEC12/EMILIN2/COL5A3/COL9A3/COL12A1/CTHRC1/COL14A1/COL15A1	12
GO:0034702	monoatomic ion channel complex	27/589	261/14552	0.103448	2.55582	5.20911	7.64721e-06	0.000168934	0.000141236	KCND3/KCNJ10/KCNK2/KCNC1/BEST1/ANO1/GRIA4/SCN4B/CACNA1C/KCNH3/BEST3/KCNK13/SHISA9/GRIN3B/TMEM37/KCNJ3/KCNH7/SNAP25/CACNA1D/CHRNA9/KCNK5/CLIC5/GRIK2/TMEM249/GRIA3/GABRA3/CLIC2	27
GO:0098984	neuron to neuron synapse	33/589	366/14552	0.0901639	2.22762	4.88526	1.47407e-05	0.000298499	0.000249557	PRKCZ/SH2D5/PLPPR4/IGSF9/KCNK2/PSD/SYT12/GRIA4/CACNA1C/PTPRO/ANKS1B/PAK6/SH3GL3/SHISA9/RNF112/NGFR/DLGAP1/GRIN3B/PRKCG/SYNDIG1/GAP43/SORCS2/CTNND2/LRRTM2/GRIK2/ADCY1/PLXNA4/CALB1/BAALC/NTRK2/ZDHHC15/DRP2/GRIA3	33
GO:0014069	postsynaptic density	30/589	323/14552	0.0928793	2.2947	4.83279	2.0465e-05	0.000331533	0.000277175	PRKCZ/SH2D5/PLPPR4/IGSF9/KCNK2/PSD/GRIA4/CACNA1C/PTPRO/ANKS1B/PAK6/SH3GL3/SHISA9/RNF112/NGFR/DLGAP1/GRIN3B/PRKCG/SYNDIG1/GAP43/SORCS2/CTNND2/LRRTM2/GRIK2/ADCY1/BAALC/NTRK2/ZDHHC15/DRP2/GRIA3	30
GO:0030427	site of polarized growth	19/589	159/14552	0.119497	2.95232	5.08381	2.33911e-05	0.000339743	0.000284039	KIF21B/PTPRO/LRRK2/HAP1/NGFR/MYH14/LAMP5/SNAP25/STMN3/ERC2/BOC/GAP43/BASP1/PCDHGB1/CNR1/COBL/NEFL/STMN2/CCDC120	19
GO:0098982	GABA-ergic synapse	13/589	83/14552	0.156627	3.86966	5.38474	2.67964e-05	0.000361752	0.000302439	KCND3/DRD2/PTPRO/PCDH17/LAMP5/ERC2/GAP43/LRRTM2/DRD1/CNR1/CALB1/LPAR1/SLITRK2	13
GO:0042383	sarcolemma	15/589	126/14552	0.119048	2.94122	4.49472	0.000173215	0.00191324	0.00159954	KCND3/CASQ1/KCNK2/ANXA8L1/ANXA8/CACNA1C/STAC2/KRT19/KCNJ3/PDE9A/CACNA1D/SGCD/AQP1/FLNC/SNTB1	15
GO:0043197	dendritic spine	17/589	156/14552	0.108974	2.69235	4.36462	0.000195407	0.0019785	0.00165411	KCND3/PSD/GRIA4/DRD2/PTPRO/ANKS1B/SHISA9/HAP1/NGFR/SYNDIG1/SORCS2/DRD1/CTTNBP2/CALB1/NTRK2/LPAR1/GRIA3	17
GO:0044309	neuron spine	17/589	158/14552	0.107595	2.65827	4.30435	0.000227879	0.00221498	0.00185181	KCND3/PSD/GRIA4/DRD2/PTPRO/ANKS1B/SHISA9/HAP1/NGFR/SYNDIG1/SORCS2/DRD1/CTTNBP2/CALB1/NTRK2/LPAR1/GRIA3	17
GO:0043235	receptor complex	26/589	302/14552	0.0860927	2.12703	4.06487	0.000246152	0.00230058	0.00192338	TIE1/ROR1/GRIA4/DRD2/LRP1/PTPRQ/TRDC/SHISA9/TRPV3/GRIN3B/EBI3/NOTCH3/CHRNA9/PDGFRA/NR3C2/CSF2/CSF1R/DRD1/GRIK2/ROS1/PLXNA4/TNFRSF11B/NTRK2/ROR2/GRIA3/GABRA3	26
GO:0032421	stereocilium bundle	9/589	55/14552	0.163636	4.04285	4.64341	0.000329655	0.0029669	0.00248045	PCDH15/PTPRQ/MYO15A/PIEZO2/ATP8B1/RIPOR2/CLIC5/IDO1/CALB1	9
GO:0043679	axon terminus	11/589	84/14552	0.130952	3.23535	4.21983	0.000552554	0.00479538	0.00400913	ROR1/KCNK2/SNCG/KCNC1/DRD2/LRRK2/TSPOAP1/PRKCG/GRIK2/CALB1/NTRK2	11
GO:0044306	neuron projection terminus	12/589	100/14552	0.12	2.96475	4.0491	0.000703104	0.00589153	0.00492556	ROR1/KCNK2/SNCG/KCNC1/SLC1A2/DRD2/LRRK2/TSPOAP1/PRKCG/GRIK2/CALB1/NTRK2	12
GO:0005911	cell-cell junction	33/589	451/14552	0.0731707	1.80778	3.57906	0.000763388	0.00618344	0.00516961	PRKCZ/AJAP1/CADM3/NFASC/COL13A1/COL17A1/PKP3/SCN4B/KIRREL3/STXBP6/FMN1/CLDN9/NGFR/LAMA3/CDH20/CDH7/HPN/PRKCG/CCDC85A/LIMS2/JAM2/MLC1/ARHGAP24/CTNND2/CDH6/PCDH1/FAT2/PTPRK/ABCB4/STEAP1/SHROOM2/NHS/WNK3	33
GO:0032420	stereocilium	8/589	50/14552	0.16	3.95301	4.29586	0.000820506	0.00643171	0.00537717	PCDH15/PTPRQ/MYO15A/PIEZO2/ATP8B1/RIPOR2/CLIC5/CALB1	8
GO:0098858	actin-based cell projection	18/589	195/14552	0.0923077	2.28058	3.69749	0.00096854	0.00713197	0.00596262	SYTL1/PCDH15/ACTA2/LRRK2/PTPRQ/MYO15A/MYO1D/PIEZO2/ATP8B1/ACTG2/SNAP25/GAP43/EPHB1/PDGFRA/RIPOR2/CLIC5/ADGRA2/CALB1	18
GO:0016324	apical plasma membrane	24/589	303/14552	0.0792079	1.95693	3.45721	0.00135817	0.0097069	0.00811537	PRKCZ/AJAP1/SLC26A9/CD34/KCNK2/SLC43A1/ANO1/PTPRO/PTPRQ/SLC15A1/CA12/ATP8B1/HPN/MAL/ECRG4/FN1/SLC52A3/RIPOR2/CLIC5/AQP1/ABCB4/GPR143/SHROOM2/NHS	24

## Sheet: TCGA GOBP
ID	Description	GeneRatio	BgRatio	RichFactor	FoldEnrichment	zScore	pvalue	p.adjust	qvalue	geneID	Count
GO:0050900	leukocyte migration	80/1196	374/15424	0.213904	2.75857	9.98173	3.17202e-17	6.8135e-14	4.76137e-14	SAA1/CXCL3/TNFSF14/SERPINE1/TREM1/RARRES2/CXCL6/CXCL5/CCL20/ANXA1/FPR2/FOXJ1/CCL18/CXCL1/CCL7/CCL2/MYO1G/ICAM1/EDN2/LGALS3/S100A8/PPBP/C5AR1/THBS1/ADAM8/IL6/CXCL2/S100A9/ITGA3/CCL13/IL10/CHST4/NOD2/SLAMF8/LBP/GDF15/CCR2/S100A12/MMP14/GCNT1/GATA3/NLRP12/IL1B/CCR5/ALOX5/VEGFA/SELL/CSF1/HSD3B7/BDKRB1/MSN/CXCR4/IL1R1/F11R/CXCR3/DUSP1/ITGA2/LCK/VCAM1/ITGB2/FCER1G/ITGB3/B4GALT1/CD99/CD74/CYP19A1/HMOX1/…	80
GO:0002250	adaptive immune response	85/1196	440/15424	0.193182	2.49133	9.20165	1.96171e-15	2.10688e-12	1.47232e-12	FCGR2B/TREM1/SOCS3/CLCF1/ANXA1/FOXJ1/MYO1G/CFI/FCGR2C/ICAM1/IL21R/BCL3/C1R/C1S/SLC11A1/CR1/LILRA6/C1RL/LILRB3/LILRB2/IL6/CD70/IL10/IL18R1/SECTM1/ERAP2/SERPING1/NOD2/SLAMF6/NFKBIZ/CCR2/PDCD1LG2/GATA3/ZC3H12A/IL1RL1/CD3D/FCGR3A/CTLA4/LAIR1/C3/BATF/CD7/FCGR2A/IL1B/CD274/C6/CLEC4D/ITK/IL7R/RAB27A/C1QA/SIGLEC10/IL18RAP/SLA2/IL2RB/TEC/CEACAM1/C1QB/IL1R1/CSF2RB/JUNB/TNFRSF1B/PRF1/TCIRG1/WAS/FCER1G/C1QC/…	85
GO:0002449	lymphocyte mediated immunity	63/1196	282/15424	0.223404	2.88109	9.24318	9.58724e-15	5.58817e-12	3.90509e-12	FCGR2B/CLCF1/FOXJ1/MYO1G/CFI/FCGR2C/ICAM1/IL21R/BCL3/C1R/C1S/CR1/C1RL/IL6/CD70/IL10/IL18R1/SECTM1/SERPING1/NOD2/SLAMF6/NFKBIZ/CCR2/GATA3/FCGR3A/C3/BATF/CD7/FCGR2A/IL1B/CD274/C6/IL7R/RAB27A/C1QA/IL18RAP/SLA2/IL2RB/CEACAM1/C1QB/IL1R1/CSF2RB/CD2/TNFRSF1B/PRF1/TCIRG1/WAS/FCER1G/C1QC/CD96/TLR8/CD74/LILRB1/CTSC/SLAMF1/C2/LEP/HFE/KLRK1/PRKCZ/KLRC3/KLRC4/KLRC2	63
GO:0006959	humoral immune response	61/1196	268/15424	0.227612	2.93536	9.26647	1.04063e-14	5.58817e-12	3.90509e-12	PI3/LTF/MMP7/CXCL3/FCGR2B/TREM1/RARRES2/SLPI/CXCL6/CXCL5/CFB/CCL20/FOXJ1/HAMP/CCL18/CXCL1/CCL7/CCL2/CAMP/CFI/LGALS3/PPBP/BCL3/ADM/C1R/C1S/SLC11A1/CR1/C1RL/IL6/CXCL2/S100A9/RNASE3/CCL13/SERPING1/NOD2/CXCL14/CCR2/S100A12/GATA3/ANG/C3/IL1B/C6/TSLP/VSIG4/ALOX5/C1QA/C1QB/FCN3/LYZ/C1QC/IL7/C2/CCL5/RNASE4/CFD/EVPL/VIP/PRSS3/TAC1	61
GO:0030198	extracellular matrix organization	65/1196	308/15424	0.211039	2.72163	8.84859	6.29978e-14	2.33044e-11	1.62855e-11	MMP7/IBSP/LOX/PTX3/COL8A1/COL1A1/COL13A1/COL22A1/HAS3/PDPN/BCL3/ADAM8/CAV1/LOXL4/ANXA2/COL3A1/IL6/MMP1/AEBP1/ELF3/TGFBI/COL5A1/ADAMTSL4/COL1A2/TNFRSF11B/MMP14/LOXL1/COL14A1/ADAMTS14/RUNX1/EFEMP2/FBLN5/FBLN1/DMP1/ADAMTS2/SLC2A10/PAPLN/COL6A1/FAP/ITGA2/LOXL2/TNFRSF1B/COL8A2/ITGB3/ECM2/HAS2/B4GALT1/COL4A1/LAMB1/P4HA3/MMP11/TNFRSF1A/CLASP2/SMPD3/NTN4/TCF15/MMP16/COL11A2/FERMT1/RXFP1/ADAMTS20/SMOC1/MM…	65
GO:0043062	extracellular structure organization	65/1196	309/15424	0.210356	2.71282	8.81789	7.39392e-14	2.33044e-11	1.62855e-11	MMP7/IBSP/LOX/PTX3/COL8A1/COL1A1/COL13A1/COL22A1/HAS3/PDPN/BCL3/ADAM8/CAV1/LOXL4/ANXA2/COL3A1/IL6/MMP1/AEBP1/ELF3/TGFBI/COL5A1/ADAMTSL4/COL1A2/TNFRSF11B/MMP14/LOXL1/COL14A1/ADAMTS14/RUNX1/EFEMP2/FBLN5/FBLN1/DMP1/ADAMTS2/SLC2A10/PAPLN/COL6A1/FAP/ITGA2/LOXL2/TNFRSF1B/COL8A2/ITGB3/ECM2/HAS2/B4GALT1/COL4A1/LAMB1/P4HA3/MMP11/TNFRSF1A/CLASP2/SMPD3/NTN4/TCF15/MMP16/COL11A2/FERMT1/RXFP1/ADAMTS20/SMOC1/MM…	65
GO:0045229	external encapsulating structure organization	65/1196	310/15424	0.209677	2.70407	8.78731	8.67062e-14	2.33044e-11	1.62855e-11	MMP7/IBSP/LOX/PTX3/COL8A1/COL1A1/COL13A1/COL22A1/HAS3/PDPN/BCL3/ADAM8/CAV1/LOXL4/ANXA2/COL3A1/IL6/MMP1/AEBP1/ELF3/TGFBI/COL5A1/ADAMTSL4/COL1A2/TNFRSF11B/MMP14/LOXL1/COL14A1/ADAMTS14/RUNX1/EFEMP2/FBLN5/FBLN1/DMP1/ADAMTS2/SLC2A10/PAPLN/COL6A1/FAP/ITGA2/LOXL2/TNFRSF1B/COL8A2/ITGB3/ECM2/HAS2/B4GALT1/COL4A1/LAMB1/P4HA3/MMP11/TNFRSF1A/CLASP2/SMPD3/NTN4/TCF15/MMP16/COL11A2/FERMT1/RXFP1/ADAMTS20/SMOC1/MM…	65
GO:0042391	regulation of membrane potential	81/1196	436/15424	0.18578	2.39588	8.57228	8.67949e-14	2.33044e-11	1.62855e-11	LTF/KCNN4/KCNE1/CAV1/SOD2/CHRNA9/MET/GNA15/FLNA/COL6A1/KCNA2/TRPC5/GABBR1/BOK/CTNNA3/NALCN/SCN3A/KCNG4/STX1B/ATP1A2/KCTD16/KCNJ9/SCN5A/KCNK4/KCNH4/RIMS4/GABRD/KCNH8/CHRNA2/CHRNB2/KCNA4/CACNA1I/FGF12/KCNK2/GRIN2C/CACNG2/KCNH5/RGS7BP/GABRQ/KCNA1/RIMS1/NRXN1/PRKCZ/KCNQ2/FGF13/GABRB2/KCNS2/KCNB1/SLC8A2/CELF4/GJD2/KCNB2/GLRA2/KCND2/CUX2/GRIA2/GABRA3/KCNMB2/GABRA2/KCNIP2/OPRD1/GABRB3/ABCC8/KCNJ3/CHRNA4…	81
GO:0002443	leukocyte mediated immunity	73/1196	373/15424	0.19571	2.52394	8.63812	1.02611e-13	2.44898e-11	1.71138e-11	SCNN1B/FCGR2B/TREM1/CXCL6/CLCF1/FOXJ1/MYO1G/CFI/FCGR2C/ICAM1/IL21R/BCL3/C1R/C1S/CR1/C1RL/IL6/CD70/FCAR/IL10/IL18R1/SECTM1/SERPING1/NOD2/SLAMF6/NFKBIZ/CCR2/GATA3/FCGR3A/C3/BATF/CD7/FCGR2A/IL1B/CD274/C6/IL7R/RAB27A/C1QA/IL18RAP/NLRP6/SLA2/IL2RB/CEACAM1/C1QB/IL1R1/CSF2RB/CD2/ITGAM/TNFRSF1B/PRF1/ITGB2/TCIRG1/WAS/FCER1G/C1QC/CD96/TLR8/CD74/LILRB1/CTSC/SLAMF1/C2/LEP/HFE/KLRK1/KIT/PRKCZ/CPLX2/CHGA/KLRC3…	73
GO:0006935	chemotaxis	80/1196	431/15424	0.185615	2.39375	8.50858	1.30592e-13	2.80511e-11	1.96025e-11	SAA1/CXCL3/TNFSF14/LOX/SERPINE1/TREM1/RARRES2/CXCL6/CXCL5/CCL20/ANXA1/FPR2/CCL18/PLAU/PLP2/CXCL1/CCL7/RNASE2/CCL2/FOSL1/EDN2/LGALS3/S100A8/PPBP/C5AR1/THBS1/ADAM8/IL6/CXCL2/S100A9/MET/RNASE3/CCL13/IL10/NOD2/SLAMF8/LBP/CXCL14/PLAUR/CCR2/S100A12/S100A4/IL1B/CCR5/FPR3/TYMP/ALOX5/VEGFA/CSF1/HSD3B7/F3/CXCR4/CXCR3/DUSP1/ITGA2/VCAM1/ITGB2/FPR1/FCER1G/ITGB3/CD74/CYP19A1/NRP1/SLAMF1/CCL5/HSPB1/VAV3/ATOH7/F…	80
GO:0042330	taxis	80/1196	433/15424	0.184758	2.38269	8.46121	1.68931e-13	3.29876e-11	2.30522e-11	SAA1/CXCL3/TNFSF14/LOX/SERPINE1/TREM1/RARRES2/CXCL6/CXCL5/CCL20/ANXA1/FPR2/CCL18/PLAU/PLP2/CXCL1/CCL7/RNASE2/CCL2/FOSL1/EDN2/LGALS3/S100A8/PPBP/C5AR1/THBS1/ADAM8/IL6/CXCL2/S100A9/MET/RNASE3/CCL13/IL10/NOD2/SLAMF8/LBP/CXCL14/PLAUR/CCR2/S100A12/S100A4/IL1B/CCR5/FPR3/TYMP/ALOX5/VEGFA/CSF1/HSD3B7/F3/CXCR4/CXCR3/DUSP1/ITGA2/VCAM1/ITGB2/FPR1/FCER1G/ITGB3/CD74/CYP19A1/NRP1/SLAMF1/CCL5/HSPB1/VAV3/ATOH7/F…	80
GO:0030595	leukocyte chemotaxis	52/1196	220/15424	0.236364	3.04822	8.8713	2.03131e-13	3.63604e-11	2.54092e-11	SAA1/CXCL3/TNFSF14/SERPINE1/TREM1/RARRES2/CXCL6/CXCL5/ANXA1/FPR2/CCL18/CXCL1/CCL7/CCL2/EDN2/LGALS3/S100A8/PPBP/C5AR1/THBS1/ADAM8/IL6/CXCL2/S100A9/CCL13/IL10/NOD2/SLAMF8/LBP/CCR2/S100A12/IL1B/CCR5/ALOX5/VEGFA/CSF1/HSD3B7/CXCR4/DUSP1/ITGB2/FCER1G/CD74/CYP19A1/SLAMF1/CCL5/VAV3/KLRK1/KIT/F7/MSTN/EDN3/CHGA	52
GO:0002460	adaptive immune response based on somatic recombination of immune receptors built from immunoglobulin superfamily domains	62/1196	297/15424	0.208754	2.69216	8.53732	4.03382e-13	6.66512e-11	4.65768e-11	FCGR2B/SOCS3/CLCF1/ANXA1/FOXJ1/MYO1G/CFI/FCGR2C/ICAM1/IL21R/BCL3/C1R/C1S/SLC11A1/CR1/C1RL/IL6/CD70/IL10/IL18R1/SECTM1/SERPING1/NOD2/SLAMF6/NFKBIZ/CCR2/GATA3/ZC3H12A/IL1RL1/FCGR3A/C3/BATF/CD7/FCGR2A/IL1B/CD274/C6/IL7R/RAB27A/C1QA/SLA2/IL2RB/CEACAM1/C1QB/IL1R1/CSF2RB/JUNB/TNFRSF1B/PRF1/TCIRG1/WAS/FCER1G/C1QC/TLR8/TNFAIP3/CD74/LILRB1/CTSC/SLAMF1/C2/HFE/PRKCZ	62
GO:0050804	modulation of chemical synaptic transmission	84/1196	478/15424	0.175732	2.2663	8.15391	7.14443e-13	1.09616e-10	7.66012e-11	CCL2/LILRB2/RETN/MME/MYOF/CCR2/ITPR3/HRH1/PTGS2/IL1B/PRKCE/LRRTM2/GABBR1/CSPG5/PPFIA3/CACNA2D2/SYT2/CRHR2/NALCN/GRM3/SLC1A1/CACNG7/STX1B/ATP1A2/KIT/SYN1/UNC13A/EPHB1/RIMS4/BSN/CA7/CHRNB2/KCNK2/SNCG/RAB3A/GRIN2C/SYP/CACNG2/SNAP25/PLCB1/SYN3/CNTN4/RIMS1/NRXN1/PRKCZ/NXPH1/NEUROD2/LRRTM1/KCNB1/SHISA7/SLC8A2/SHANK2/CELF4/SYT1/GRM4/GRM7/JPH4/DLGAP1/GLRA2/CUX2/GRIA2/CPLX2/DCC/CPLX1/LRFN2/PRKCG/TNR/HTR2A…	84
GO:0099177	regulation of trans-synaptic signaling	84/1196	479/15424	0.175365	2.26157	8.13221	8.03129e-13	1.11288e-10	7.77694e-11	CCL2/LILRB2/RETN/MME/MYOF/CCR2/ITPR3/HRH1/PTGS2/IL1B/PRKCE/LRRTM2/GABBR1/CSPG5/PPFIA3/CACNA2D2/SYT2/CRHR2/NALCN/GRM3/SLC1A1/CACNG7/STX1B/ATP1A2/KIT/SYN1/UNC13A/EPHB1/RIMS4/BSN/CA7/CHRNB2/KCNK2/SNCG/RAB3A/GRIN2C/SYP/CACNG2/SNAP25/PLCB1/SYN3/CNTN4/RIMS1/NRXN1/PRKCZ/NXPH1/NEUROD2/LRRTM1/KCNB1/SHISA7/SLC8A2/SHANK2/CELF4/SYT1/GRM4/GRM7/JPH4/DLGAP1/GLRA2/CUX2/GRIA2/CPLX2/DCC/CPLX1/LRFN2/PRKCG/TNR/HTR2A…	84
GO:0060326	cell chemotaxis	61/1196	294/15424	0.207483	2.67577	8.41097	8.28959e-13	1.11288e-10	7.77694e-11	SAA1/CXCL3/TNFSF14/LOX/SERPINE1/TREM1/RARRES2/CXCL6/CXCL5/CCL20/ANXA1/FPR2/CCL18/CXCL1/CCL7/CCL2/EDN2/LGALS3/S100A8/PPBP/C5AR1/THBS1/ADAM8/IL6/CXCL2/S100A9/MET/CCL13/IL10/NOD2/SLAMF8/LBP/CXCL14/CCR2/S100A12/IL1B/CCR5/ALOX5/VEGFA/CSF1/HSD3B7/CXCR4/CXCR3/DUSP1/VCAM1/ITGB2/FCER1G/CD74/CYP19A1/NRP1/SLAMF1/CCL5/HSPB1/VAV3/KLRK1/KIT/EPHB1/F7/MSTN/EDN3/CHGA	61
GO:0042060	wound healing	74/1196	413/15424	0.179177	2.31072	7.82814	6.69187e-12	8.45538e-10	5.90874e-10	SAA1/F13A1/SERPINE1/ANXA1/CD44/S100A10/PPL/PLAU/TIMP1/SDC4/PDPN/SERPINA1/THBS1/CAV1/EREG/SLC11A1/ANXA2/COL3A1/IL6/CD109/FZD7/POU2F3/SERPING1/TNFRSF12A/MYOF/PLAUR/COL5A1/TFPI2/PROS1/ITPR3/CLDN4/ALOX5/VEGFA/RAB27A/FBLN1/F3/CDKN1A/CXCR4/FLNA/NLRP6/TEC/CEACAM1/F11R/FAP/PRRG4/ITGA2/LCK/C1QTNF1/WAS/FCER1G/ITGB5/ITGB3/B4GALT1/TNFAIP3/HMOX1/THBD/LRG1/HSPB1/VAV3/PRKCE/PDIA2/EVPL/DGKI/CLASP2/PRRG3/AJAP1/F7…	74
GO:0071621	granulocyte chemotaxis	34/1196	120/15424	0.283333	3.65396	8.46175	1.51884e-11	1.81249e-09	1.26659e-09	SAA1/CXCL3/TREM1/RARRES2/CXCL6/CXCL5/ANXA1/CCL18/CXCL1/CCL7/CCL2/EDN2/LGALS3/S100A8/PPBP/C5AR1/THBS1/CXCL2/S100A9/CCL13/NOD2/LBP/S100A12/IL1B/VEGFA/CSF1/ITGB2/FCER1G/CD74/SLAMF1/CCL5/VAV3/MSTN/EDN3	34
GO:0097530	granulocyte migration	38/1196	146/15424	0.260274	3.35658	8.29474	1.66255e-11	1.87955e-09	1.31346e-09	SAA1/CXCL3/TREM1/RARRES2/CXCL6/CXCL5/ANXA1/CCL18/CXCL1/CCL7/CCL2/EDN2/LGALS3/S100A8/PPBP/C5AR1/THBS1/ADAM8/CXCL2/S100A9/CCL13/NOD2/SLAMF8/LBP/S100A12/IL1B/VEGFA/CSF1/IL1R1/ITGB2/FCER1G/CD99/CD74/SLAMF1/CCL5/VAV3/MSTN/EDN3	38
GO:0097529	myeloid leukocyte migration	49/1196	224/15424	0.21875	2.82107	7.95989	2.07613e-11	2.22976e-09	1.55819e-09	SAA1/CXCL3/SERPINE1/TREM1/RARRES2/CXCL6/CXCL5/ANXA1/FPR2/CCL18/CXCL1/CCL7/CCL2/EDN2/LGALS3/S100A8/PPBP/C5AR1/THBS1/ADAM8/IL6/CXCL2/S100A9/CCL13/NOD2/SLAMF8/LBP/CCR2/S100A12/MMP14/IL1B/VEGFA/CSF1/IL1R1/DUSP1/ITGB2/FCER1G/B4GALT1/CD99/CD74/CYP19A1/SLAMF1/CCL5/VAV3/KIT/PLCB1/MSTN/EDN3/CHGA	49
GO:0002237	response to molecule of bacterial origin	63/1196	336/15424	0.1875	2.41806	7.6195	3.56572e-11	3.64723e-09	2.54873e-09	LTF/CXCL3/FCGR2B/CSF3/SERPINE1/SLPI/CXCL6/CXCL5/MAOB/CXCL1/CCL2/CAMP/S100A8/PPBP/C5AR1/ADM/SOD2/GBP5/SLC11A1/LILRB2/PTPN22/IL6/CXCL2/FCAR/IL10/GBP3/NOD2/GBP2/LBP/NFKBIZ/MRC1/GJB2/PDCD1LG2/ZC3H12A/CD14/ZFP36/LOXL1/PTGS2/IL1B/CCR5/CD274/CEBPB/FOS/BDKRB1/CSF2RB/COL6A1/TNFRSF1B/VCAM1/IL10RA/VIM/TLR2/FOSL2/CD96/TNFAIP3/CARD16/PCSK1/CD68/LILRB1/THBD/C2/PRKCE/KLRK1/ABCC8	63
GO:0050727	regulation of inflammatory response	67/1196	370/15424	0.181081	2.33528	7.53746	4.20741e-11	4.10796e-09	2.8707e-09	SAA1/IL2RA/PLA2G2A/FCGR2B/SERPINE1/SOCS3/ANXA1/FPR2/HAMP/BIRC3/TNC/S100A8/OSM/ADAM8/OSMR/GBP5/IL6/S100A9/IL10/GBP3/NOD2/GBP2/SLAMF8/LBP/NFKBIZ/IL15/CCR2/S100A12/LILRA5/GATA3/NLRP12/GBP1/ZFP36/IL1RL1/PTGS2/C3/IL1B/NEAT1/IER3/CEBPB/TSLP/ALOX5/NCF1/SIGLEC10/ALOX5AP/NLRP6/CASP5/IL1R1/TNFRSF1B/IL10RA/TLR2/MAP3K8/TNFAIP3/CARD16/CYP19A1/IL22RA1/CTSC/ELF4/CCL5/TNFRSF1A/CASP12/PDE2A/PTGER3/NLRP11/HTR2A/LR…	67
GO:0032496	response to lipopolysaccharide	61/1196	322/15424	0.189441	2.44309	7.58722	4.72163e-11	4.40959e-09	3.08148e-09	LTF/CXCL3/CSF3/SERPINE1/SLPI/CXCL6/CXCL5/MAOB/CXCL1/CCL2/CAMP/S100A8/PPBP/ADM/SOD2/GBP5/SLC11A1/LILRB2/PTPN22/IL6/CXCL2/FCAR/IL10/GBP3/NOD2/GBP2/LBP/NFKBIZ/MRC1/GJB2/PDCD1LG2/ZC3H12A/CD14/ZFP36/LOXL1/PTGS2/IL1B/CCR5/CD274/CEBPB/FOS/BDKRB1/CSF2RB/COL6A1/TNFRSF1B/VCAM1/IL10RA/VIM/TLR2/FOSL2/CD96/TNFAIP3/CARD16/PCSK1/CD68/LILRB1/THBD/C2/PRKCE/KLRK1/ABCC8	61
GO:0019221	cytokine-mediated signaling pathway	81/1196	492/15424	0.164634	2.12317	7.34089	5.75901e-11	5.15432e-09	3.60191e-09	IL2RA/CXCL3/CSF3/CXCL6/IL1R2/CXCL5/SOCS3/CLCF1/CCL20/BIRC3/CD44/CCL18/PLP2/CXCL1/CCL7/CCL2/FOSL1/EDN2/IL21R/PPBP/OSM/CAV1/OSMR/EREG/RBM47/IL1RN/LILRB2/IL6/CXCL2/CD70/CCL13/IL10/IL18R1/NFKBIZ/IL15/CCR2/LILRA5/TNFRSF11B/IL1RL1/IL1B/CCR5/TSLP/IL7R/CISH/CSF1/F3/TRIM56/IL18RAP/CXCR4/NLRP6/IL2RB/CEACAM1/IL1R1/CSF2RB/CXCR3/TNFRSF1B/IL10RA/IL11/FCER1G/IL7/SOCS1/TNFAIP3/CD74/CARD16/HCLS1/IL22RA1/LILRA3/LI…	81
GO:0001906	cell killing	50/1196	238/15424	0.210084	2.70931	7.70488	6.10132e-11	5.24226e-09	3.66336e-09	LTF/CXCL3/PLA2G2A/SCNN1B/FCGR2B/TREM1/CXCL6/CCL20/HAMP/CCL18/CXCL1/CAMP/FCGR2C/ICAM1/LGALS3/PPBP/GBP5/CR1/CXCL2/CCL13/GBP3/SLAMF6/GBP2/CXCL14/S100A12/GBP1/FCGR3A/C3/FCGR2A/C6/IL7R/RAB27A/IL18RAP/NLRP6/CEACAM1/CD2/ITGAM/LYZ/PRF1/APOL1/LILRB1/CTSC/LEP/HFE/KLRK1/CHGA/KLRC3/KLRC4/TAC1/KLRC2	50
GO:0050729	positive regulation of inflammatory response	37/1196	149/15424	0.248322	3.20244	7.83222	1.34627e-10	1.11222e-08	7.77238e-09	PLA2G2A/SERPINE1/S100A8/OSM/ADAM8/OSMR/GBP5/IL6/S100A9/GBP3/GBP2/LBP/NFKBIZ/IL15/CCR2/S100A12/LILRA5/NLRP12/GBP1/IL1RL1/PTGS2/C3/IL1B/NEAT1/CEBPB/TSLP/ALOX5AP/NLRP6/CASP5/TLR2/MAP3K8/CTSC/TNFRSF1A/CASP12/PDE2A/PTGER3/HTR2A	37
GO:0060078	regulation of postsynaptic membrane potential	36/1196	147/15424	0.244898	3.15828	7.623	3.62611e-10	2.88477e-08	2.01592e-08	CHRNA9/MET/KCNA2/GABBR1/STX1B/KCTD16/GABRD/CHRNA2/CHRNB2/GRIN2C/RGS7BP/KCNA1/RIMS1/NRXN1/PRKCZ/GABRB2/SLC8A2/CELF4/GLRA2/KCND2/CUX2/GRIA2/GABRA3/GABRA2/CHRNA4/RIMS2/CBLN1/GRIA4/CHRM1/GRIN1/NETO1/HCN1/GLRA3/GRID2/GABRG2/GABRA1	36
GO:0042742	defense response to bacterium	55/1196	293/15424	0.187713	2.42081	7.11893	6.09453e-10	4.67537e-08	3.26722e-08	PI3/LTF/MMP7/PLA2G2A/SCNN1B/HP/SERPINE1/TREM1/RARRES2/SLPI/CXCL6/CCL20/FPR2/HAMP/CAMP/S100A8/PPBP/C5AR1/BCL3/ADM/GBP5/SLC11A1/IL6/S100A9/RNASE3/IL10/GBP3/NOD2/GBP2/SLAMF8/LBP/NFKBIZ/S100A12/LCN2/GBP1/ANG/IL1B/CEBPB/TSLP/CLEC4D/IL7R/STAB1/NLRP6/COLEC12/LYZ/TLR2/FCER1G/IL22RA1/RNASE4/TNFRSF1A/EVPL/KLRK1/VIP/CHGA/TAC1	55
GO:0019730	antimicrobial humoral response	36/1196	151/15424	0.238411	3.07462	7.4275	8.05217e-10	5.96416e-08	4.16784e-08	PI3/LTF/MMP7/CXCL3/RARRES2/SLPI/CXCL6/CXCL5/CCL20/HAMP/CCL18/CXCL1/CCL7/CCL2/CAMP/LGALS3/PPBP/BCL3/ADM/SLC11A1/CXCL2/S100A9/RNASE3/CCL13/NOD2/CXCL14/S100A12/ANG/TSLP/LYZ/CCL5/RNASE4/EVPL/VIP/PRSS3/TAC1	36
GO:0019724	B cell mediated immunity	32/1196	125/15424	0.256	3.30146	7.49039	1.03721e-09	7.42642e-08	5.18969e-08	FCGR2B/CLCF1/FOXJ1/CFI/FCGR2C/IL21R/BCL3/C1R/C1S/CR1/C1RL/CD70/IL10/SERPING1/NOD2/NFKBIZ/FCGR3A/C3/BATF/FCGR2A/C6/C1QA/SLA2/IL2RB/C1QB/CSF2RB/TCIRG1/FCER1G/C1QC/TLR8/CD74/C2	32
GO:0045785	positive regulation of cell adhesion	73/1196	456/15424	0.160088	2.06454	6.69024	1.87564e-09	1.29964e-07	9.08203e-08	SAA1/IL2RA/LIF/IBSP/TNFSF14/COL8A1/ANXA1/CD44/S100A10/SFN/CCL2/SDC4/PDPN/ADAM8/CAV1/CR1/LILRB2/IL6/CD70/ITGA3/IL10/CHST4/NOD2/NFKBIZ/PLAUR/IL15/CCR2/PDCD1LG2/GCNT1/GATA3/IL1B/CD274/RUNX1/EFEMP2/ALOX5/IL7R/VEGFA/EPHA1/CSF1/FBLN1/DMP1/FLNA/F11R/ITGA2/LCK/VCAM1/ITGB2/VNN1/MAP3K8/IL7/ITGB3/ECM2/HAS2/SOCS1/CD74/CD3E/NRP1/LILRB1/LAMB1/SLAMF1/PTPRU/CCL5/LEP/VAV3/TNFRSF13C/PRKCE/CSPG5/KLRK1/FERMT1/PRKCZ/…	73
GO:0002685	regulation of leukocyte migration	44/1196	216/15424	0.203704	2.62703	6.98175	2.37974e-09	1.5974e-07	1.11629e-07	TNFSF14/SERPINE1/RARRES2/CCL20/ANXA1/FPR2/CCL7/CCL2/ICAM1/EDN2/LGALS3/C5AR1/THBS1/ADAM8/IL6/CHST4/NOD2/SLAMF8/LBP/GDF15/CCR2/MMP14/GCNT1/VEGFA/CSF1/BDKRB1/MSN/IL1R1/CXCR3/DUSP1/ITGA2/ITGB3/CD99/CD74/CYP19A1/HMOX1/SLAMF1/CCL5/KLRK1/SMPD3/F7/PLCB1/MSTN/EDN3	44
GO:0002526	acute inflammatory response	28/1196	103/15424	0.271845	3.5058	7.39774	2.64765e-09	1.72338e-07	1.20432e-07	SAA2/SAA1/FCGR2B/HP/CD163/SAA4/FCGR2C/SERPINA3/SERPINA1/ORM1/OSM/ADAM8/OSMR/IL1RN/IL6/LBP/FCGR3A/PTGS2/C3/FCGR2A/IL1B/CEBPB/F3/ALOX5AP/NLRP6/VNN1/B4GALT1/PTGER3	28
GO:0071805	potassium ion transmembrane transport	42/1196	204/15424	0.205882	2.65512	6.89948	3.93307e-09	2.48478e-07	1.7364e-07	KCNN4/KCNE1/CAV1/KCNJ15/FLNA/KCNMB1/KCNA2/KCNN1/NALCN/KCNG4/ATP1A2/KCNJ9/KCNK9/KCNK4/KCNH4/KCNH8/KCNA4/KCNJ12/KCNK2/KCNH5/KCNQ5/SNAP25/KCNA1/KCNQ2/KCNS2/KCNB1/KCNB2/SLC17A6/KCND2/KCNMB2/KCNT1/KCNIP2/ABCC8/EDN3/KCNJ3/KCNIP4/ATP1A3/NPPA/SLC17A7/HCN1/KCNC2/DPP10	42
GO:0006813	potassium ion transport	45/1196	232/15424	0.193966	2.50144	6.68072	7.81547e-09	4.79647e-07	3.35184e-07	KCNN4/KCNE1/CAV1/KCNJ15/FLNA/KCNMB1/KCNA2/KCNN1/FXYD6/NALCN/KCNG4/ATP1A2/KCNJ9/KCNK9/KCNK4/KCNH4/KCNH8/KCNA4/KCNJ12/KCNK2/KCNH5/KCNQ5/SNAP25/KCNA1/KCNQ2/KCNS2/KCNB1/KCNB2/SLC17A6/KCND2/KCNMB2/KCNT1/FXYD7/KCNIP2/ABCC8/EDN3/KCNJ3/KCNIP4/ATP1A3/NPPA/HTR2A/SLC17A7/HCN1/KCNC2/DPP10	45
GO:0002274	myeloid leukocyte activation	44/1196	226/15424	0.19469	2.51079	6.6335	1.0179e-08	6.07347e-07	4.24422e-07	PLA2G2A/SCNN1B/FCGR2B/CXCL6/ANXA1/HAMP/CAMP/UBD/EDN2/C5AR1/THBS1/SLC11A1/IL6/FCAR/IL10/LBP/IL15/CCR2/S100A12/ZC3H12A/IL1RL1/FCGR3A/BATF/TSLP/VSIG4/CLEC4D/C1QA/CSF1/NDRG1/IL18RAP/CD2/ITGAM/ITGB2/TLR2/FCER1G/CD74/CTSC/SLAMF1/CCL5/PRKCE/KIT/CPLX2/LRFN5/CHGA	44
GO:0016064	immunoglobulin mediated immune response	30/1196	123/15424	0.243902	3.14544	6.92609	1.16648e-08	6.77189e-07	4.73229e-07	FCGR2B/CLCF1/FOXJ1/CFI/FCGR2C/IL21R/BCL3/C1R/C1S/CR1/C1RL/IL10/SERPING1/NOD2/NFKBIZ/FCGR3A/C3/BATF/FCGR2A/C6/C1QA/IL2RB/C1QB/CSF2RB/TCIRG1/FCER1G/C1QC/TLR8/CD74/C2	30
GO:0001819	positive regulation of cytokine production	72/1196	467/15424	0.154176	1.9883	6.28785	1.24023e-08	7.01054e-07	4.89906e-07	CHI3L1/SAA1/FCGR2B/SERPINE1/ANXA1/CLEC5A/ALOX15B/CAMP/FCGR2C/C5AR1/BCL3/ORM1/THBS1/OSM/ADAM8/EREG/GBP5/RBM47/SLC11A1/LILRB2/PTPN22/IL6/IL10/IL18R1/SECTM1/NOD2/SLAMF6/LBP/IL15/CCR2/LILRA5/GATA3/NLRP12/CD14/IL1RL1/FCGR3A/PTGS2/C3/BATF/CD7/FCGR2A/IL1B/CD274/RUNX1/CEBPB/TSLP/ITK/F3/TRIM56/IL1R1/CD2/TLR2/FCER1G/IL7/TLR8/CD74/CD3E/LILRB1/NFAM1/HMOX1/SLAMF1/LEP/HSPB1/KLRK1/C1QTNF4/KIT/AFAP1L2/FERMT1/PLC…	72
GO:0023061	signal release	71/1196	461/15424	0.154013	1.9862	6.23282	1.63992e-08	9.03217e-07	6.31181e-07	LIF/ANXA1/MAOB/OSM/ADAM8/IL1RN/IL6/RETN/MYOF/GATA3/SPP1/PTGS2/IL1B/ALOX5/PCSK5/TCIRG1/C1QTNF1/IL11/SLC16A10/INHBB/CYP19A1/LILRB1/CCL5/LEP/HFE/GLP1R/KCNA2/PRKCE/GABBR1/CSPG5/PPFIA3/HTR1A/SYT2/SMPD3/SYNGR3/STX1B/MC4R/SYN1/UNC13A/RIMS4/CHRNB2/RAPGEF4/SNCG/RAB3A/SYP/BRSK2/SNAP25/PLCB1/CRHR1/RIMS1/NRXN1/HRH3/VIP/KCNB1/DOC2B/SYT1/GRM4/CPLX2/ABCC8/EDN3/CPLX1/PRKCG/CHRNA4/HTR2C/HTR2A/UNC13C/SYN2/RIMS2/CH…	71
GO:0043269	regulation of monoatomic ion transport	67/1196	427/15424	0.156909	2.02354	6.21866	1.98999e-08	1.06862e-06	7.4677e-07	HAMP/KCNN4/MAOB/CCL2/LGALS3/KCNE1/CAV1/LILRB2/CCR2/LILRA5/STC1/EGF/PTGS2/GEM/KCNJ15/BDKRB1/CXCR4/FLNA/CXCR3/TCIRG1/ITGB3/KCNMB1/P2RY6/LILRB1/CCL5/LEP/HFE/PRKCE/HTR1A/CALHM1/FXYD6/NKAIN3/KCNG4/ATP1A2/KCNJ9/SCN5A/FGF14/CA7/REM1/FGF12/KCNJ12/GRIN2C/PLP1/CRHR1/FGF13/KCNS2/WNK2/JPH4/NKAIN1/CNTN1/FXYD7/KCNIP2/OPRD1/ABCC8/EDN3/PRKG2/KCNJ3/NKAIN4/KCNIP4/NPPA/HTR2A/RYR2/JPH3/CHRM1/GRIN1/KCNC2/DPP10	67
GO:0071222	cellular response to lipopolysaccharide	40/1196	200/15424	0.2	2.57926	6.51754	2.1696e-08	1.13666e-06	7.94315e-07	LTF/CXCL3/CSF3/SERPINE1/CXCL6/CXCL5/CXCL1/CCL2/CAMP/PPBP/GBP5/LILRB2/PTPN22/IL6/CXCL2/FCAR/IL10/GBP3/NOD2/GBP2/LBP/NFKBIZ/MRC1/PDCD1LG2/ZC3H12A/CD14/ZFP36/PTGS2/IL1B/CCR5/CD274/TNFRSF1B/VIM/TLR2/TNFAIP3/CARD16/CD68/LILRB1/PRKCE/KLRK1	40
GO:0007159	leukocyte cell-cell adhesion	62/1196	385/15424	0.161039	2.07681	6.20352	2.53854e-08	1.27541e-06	8.91276e-07	IL2RA/TNFSF14/ANXA1/FOXJ1/CD44/CCL2/ICAM1/LGALS3/SDC4/S100A8/ADAM8/CAV1/PLA2G5/CR1/LILRB2/PTPN22/IL6/S100A9/CD70/IL10/CHST4/NOD2/NFKBIZ/IL15/CCR2/PDCD1LG2/GCNT1/GATA3/ZC3H12A/CTLA4/IL1B/CD274/RUNX1/CEBPB/VSIG4/ALOX5/IL7R/SELL/MSN/F11R/LCK/VCAM1/ITGB2/VNN1/MAP3K8/IL7/LAX1/HAS2/SOCS1/CD74/CD3E/LILRB1/SLAMF1/CCL5/LEP/LRG1/HFE/TNFRSF13C/KLRK1/PODXL2/PRKCZ/ACTL6B	62
GO:0071219	cellular response to molecule of bacterial origin	41/1196	209/15424	0.196172	2.5299	6.45622	2.57792e-08	1.27541e-06	8.91276e-07	LTF/CXCL3/FCGR2B/CSF3/SERPINE1/CXCL6/CXCL5/CXCL1/CCL2/CAMP/PPBP/GBP5/LILRB2/PTPN22/IL6/CXCL2/FCAR/IL10/GBP3/NOD2/GBP2/LBP/NFKBIZ/MRC1/PDCD1LG2/ZC3H12A/CD14/ZFP36/PTGS2/IL1B/CCR5/CD274/TNFRSF1B/VIM/TLR2/TNFAIP3/CARD16/CD68/LILRB1/PRKCE/KLRK1	41
GO:0007188	adenylate cyclase-modulating G protein-coupled receptor signaling pathway	45/1196	241/15424	0.186722	2.40803	6.38732	2.62057e-08	1.27541e-06	8.91276e-07	MARCO/FPR2/ADM/HTR1D/RGS1/GPR171/GNA15/ADRA1D/FLNA/CXCR3/FPR1/ITGB3/GPR65/GLP1R/GPR61/GABBR1/HTR1A/VIPR1/HTR6/CRHR2/GRM3/MC4R/HTR1E/GABBR2/RAPGEF4/GNAL/PDE2A/CRHR1/RXFP1/PTGER3/HRH3/GPR12/SSTR2/VIP/GRM4/GRM7/OPRD1/HTR5A/PTH2R/RIMS2/GPR26/CHRM2/CHRM1/CHGA/VIPR2	45
GO:1990266	neutrophil migration	26/1196	100/15424	0.26	3.35304	6.84419	2.67195e-08	1.27541e-06	8.91276e-07	SAA1/CXCL3/TREM1/CXCL6/CXCL5/CXCL1/EDN2/LGALS3/S100A8/PPBP/C5AR1/ADAM8/CXCL2/S100A9/NOD2/SLAMF8/LBP/S100A12/IL1B/IL1R1/ITGB2/FCER1G/CD99/CD74/VAV3/EDN3	26
GO:0031640	killing of cells of another organism	28/1196	117/15424	0.239316	3.0863	6.56754	5.52679e-08	2.52586e-06	1.76511e-06	LTF/CXCL3/PLA2G2A/SCNN1B/TREM1/CXCL6/CCL20/HAMP/CCL18/CXCL1/CAMP/LGALS3/PPBP/GBP5/CXCL2/CCL13/GBP3/GBP2/CXCL14/S100A12/GBP1/C6/NLRP6/LYZ/PRF1/APOL1/CHGA/TAC1	28
GO:0141061	disruption of cell in another organism	28/1196	117/15424	0.239316	3.0863	6.56754	5.52679e-08	2.52586e-06	1.76511e-06	LTF/CXCL3/PLA2G2A/SCNN1B/TREM1/CXCL6/CCL20/HAMP/CCL18/CXCL1/CAMP/LGALS3/PPBP/GBP5/CXCL2/CCL13/GBP3/GBP2/CXCL14/S100A12/GBP1/C6/NLRP6/LYZ/PRF1/APOL1/CHGA/TAC1	28
GO:0030593	neutrophil chemotaxis	22/1196	78/15424	0.282051	3.63742	6.7703	6.4217e-08	2.87371e-06	2.00819e-06	SAA1/CXCL3/TREM1/CXCL6/CXCL5/CXCL1/EDN2/LGALS3/S100A8/PPBP/C5AR1/CXCL2/S100A9/NOD2/LBP/S100A12/IL1B/ITGB2/FCER1G/CD74/VAV3/EDN3	22
GO:0061844	antimicrobial humoral immune response mediated by antimicrobial peptide	28/1196	119/15424	0.235294	3.03443	6.45918	8.14527e-08	3.57062e-06	2.4952e-06	LTF/MMP7/CXCL3/CXCL6/CXCL5/CCL20/HAMP/CCL18/CXCL1/CCL7/CCL2/CAMP/LGALS3/PPBP/ADM/CXCL2/S100A9/RNASE3/CCL13/NOD2/CXCL14/S100A12/ANG/TSLP/CCL5/EVPL/VIP/TAC1	28
GO:0070661	leukocyte proliferation	53/1196	318/15424	0.166667	2.14939	6.00459	8.40643e-08	3.6114e-06	2.5237e-06	IL2RA/FCGR2B/TNFSF14/CLCF1/ANXA1/FOXJ1/LGALS3/SDC4/PLA2G5/SLC11A1/CR1/SH2D2A/LILRB2/PTPN22/IL6/CD70/IL10/NFKBIZ/IL15/CCR2/PDCD1LG2/FCGR3A/CTLA4/IL1B/CD274/GAPT/CEBPB/VSIG4/IL7R/CSF1/CDKN1A/MSN/CSF2RB/JUNB/TNFRSF1B/VCAM1/TCIRG1/IL7/FOSL2/TNFAIP3/CD74/CD3E/TNFRSF9/LILRB1/ELF4/SLAMF1/CCL5/LEP/NFATC2/VAV3/TNFRSF13C/KIT/CHRNB2	53
GO:0002768	immune response-regulating cell surface receptor signaling pathway	52/1196	310/15424	0.167742	2.16325	5.99851	8.99319e-08	3.78772e-06	2.64691e-06	LTF/FCGR2B/FPR2/KCNN4/MYO1G/FCGR2C/LGALS3/C5AR1/CR1/LILRB2/PTPN22/FCAR/NOD2/LBP/NFKBIZ/GATA3/ZC3H12A/GBP1/CD14/CD72/CD3D/FCGR3A/CTLA4/C3/FCGR2A/FPR3/CLEC4D/ITK/SLA2/TEC/CEACAM1/FCN3/LCK/ITGAM/TLR2/FPR1/FCER1G/TRAT1/FOSL2/LAX1/TNFAIP3/CD3E/LILRB1/NFAM1/NFATC2/VAV3/PRKCE/KLRK1/KIT/KLRC3/KLRC4/KLRC2	52
GO:0035249	synaptic transmission, glutamatergic	26/1196	106/15424	0.245283	3.16325	6.47942	9.6405e-08	3.98227e-06	2.78287e-06	CCL2/CCR2/PTGS2/GRM3/CACNG7/ATP1A2/UNC13A/GRIN2C/CACNG2/NRXN1/CDH8/SLC17A8/SYT1/GRM4/GRM7/SLC17A6/GRIA2/ABCC8/TNR/HTR2A/CACNG3/UNC13C/GRIA4/GRIN1/SLC17A7/GRID2	26
GO:0141060	disruption of anatomical structure in another organism	28/1196	120/15424	0.233333	3.00914	6.40585	9.85025e-08	3.99214e-06	2.78976e-06	LTF/CXCL3/PLA2G2A/SCNN1B/TREM1/CXCL6/CCL20/HAMP/CCL18/CXCL1/CAMP/LGALS3/PPBP/GBP5/CXCL2/CCL13/GBP3/GBP2/CXCL14/S100A12/GBP1/C6/NLRP6/LYZ/PRF1/APOL1/CHGA/TAC1	28
GO:0071674	mononuclear cell migration	40/1196	211/15424	0.189573	2.4448	6.1266	1.01063e-07	4.02006e-06	2.80928e-06	SAA1/TNFSF14/SERPINE1/RARRES2/CCL20/ANXA1/FPR2/CCL7/CCL2/MYO1G/ICAM1/EDN2/LGALS3/C5AR1/THBS1/ADAM8/IL6/SLAMF8/CCR2/S100A12/MMP14/GATA3/NLRP12/CCR5/ALOX5/CSF1/HSD3B7/MSN/CXCR4/F11R/DUSP1/ITGB3/B4GALT1/CD99/CYP19A1/SLAMF1/CCL5/KLRK1/PLCB1/MSTN	40
GO:0006909	phagocytosis	41/1196	223/15424	0.183857	2.37107	5.97936	1.68158e-07	6.56732e-06	4.58934e-06	MARCO/FCGR2B/PTX3/ANXA1/FPR2/CCL2/MYO1G/FCGR2C/THBS1/PLA2G5/SLC11A1/MET/NOD2/LBP/IL15/CCR2/CD14/C3/FCGR2A/RAB27A/IL2RB/ITGA2/FCN3/ITGAM/COLEC12/ITGB2/TLR2/FCER1G/ITGB3/P2RY6/CEACAM4/MSR1/SLAMF1/C2/LEP/VAV3/PRKCE/XKR7/ICAM5/GULP1/PRKCG	41
GO:0006836	neurotransmitter transport	38/1196	200/15424	0.19	2.4503	5.98531	1.97564e-07	7.57799e-06	5.2956e-06	MYOF/ITGB3/CSPG5/PPFIA3/SYT2/SYNGR3/SLC1A1/SLC6A13/STX1B/ATP1A2/SYN1/UNC13A/RIMS4/SNCG/RAB3A/SYP/SNAP25/GABRQ/RIMS1/NRXN1/HRH3/SLC17A8/SLC6A17/DOC2B/SLC6A7/SYT1/GRM4/SLC17A6/CPLX2/ABCC8/CPLX1/PRKCG/UNC13C/SYN2/RIMS2/RPH3A/SLC17A7/SLC1A6	38
GO:0030199	collagen fibril organization	19/1196	64/15424	0.296875	3.8286	6.57421	2.07343e-07	7.81356e-06	5.46023e-06	LOX/COL1A1/LOXL4/ANXA2/COL3A1/AEBP1/COL5A1/COL1A2/LOXL1/COL14A1/ADAMTS14/EFEMP2/ADAMTS2/COL6A1/LOXL2/P4HA3/MMP11/COL11A2/ADAMTS19	19
GO:0032943	mononuclear cell proliferation	48/1196	285/15424	0.168421	2.17201	5.79007	2.47574e-07	9.16877e-06	6.40726e-06	IL2RA/FCGR2B/TNFSF14/CLCF1/ANXA1/FOXJ1/LGALS3/SDC4/PLA2G5/SLC11A1/CR1/SH2D2A/LILRB2/PTPN22/IL6/CD70/IL10/NFKBIZ/IL15/CCR2/PDCD1LG2/FCGR3A/CTLA4/IL1B/CD274/GAPT/CEBPB/VSIG4/IL7R/CSF1/CDKN1A/MSN/TNFRSF1B/VCAM1/IL7/FOSL2/CD74/CD3E/TNFRSF9/LILRB1/ELF4/SLAMF1/CCL5/LEP/NFATC2/VAV3/TNFRSF13C/CHRNB2	48
GO:0006956	complement activation	17/1196	53/15424	0.320755	4.13656	6.63159	2.61262e-07	9.43376e-06	6.59244e-06	CFB/CFI/C1R/C1S/CR1/C1RL/SERPING1/C3/IL1B/C6/VSIG4/C1QA/C1QB/FCN3/C1QC/C2/CFD	17
[truncated: 2,089 more rows]

## Sheet: TCGA GOBP Simplified
ID	Description	GeneRatio	BgRatio	RichFactor	FoldEnrichment	zScore	pvalue	p.adjust	qvalue	geneID	Count
[truncated: 148 more rows]

## Sheet: TCGA GOCC
ID	Description	GeneRatio	BgRatio	RichFactor	FoldEnrichment	zScore	pvalue	p.adjust	qvalue	geneID	Count
[truncated: 268 more rows]

## Sheet: TCGA GOCC Simplified
ID	Description	GeneRatio	BgRatio	RichFactor	FoldEnrichment	zScore	pvalue	p.adjust	qvalue	geneID	Count
[truncated: 35 more rows]
