# Supplementary material for: A fetal oncogene NUAK2 is an emerging therapeutic target in glioblastoma
Source: EMBO Mol Med. 2025 Aug 6;17(9):2409–37. doi: 10.1038/s44321-025-00287-3 (PMC12423323; doi:10.1038/s44321-025-00287-3)
Supplement: Supplementary file 5 — Dataset EV3 [file 44321_2025_287_MOESM5_ESM.xlsx]

## Sheet: Legend
Dataset EV3 - GSEA (Gene Set Enrichment Analysis)
Table 1: GSEA analysis and associated biological processes GO terms of U251 WT compared to U251 CR-3 clone.
Table 2: GSEA analysis and associated biological processes GO terms of TCGA data comparing high-expressing NUAK2 to low-expressing Nuak2 patient samples.

## Sheet: U251 GSEA GOBP
ID	Description	setSize	enrichmentScore	NES	pvalue	p.adjust	qvalue	rank	leading_edge	core_enrichment
GO:0000070	mitotic sister chromatid segregation	187	-0.562359	-2.22922	1e-10	2.74746e-08	1.77605e-08	2071	tags=36%, list=12%, signal=32%	KIF2A/ABRAXAS2/CDK1/NCAPG/PCID2/CHMP6/HASPIN/KNL1/CENPE/CLASP2/WRAP73/KPNB1/NDC80/NSL1/TPX2/IK/KIF18B/BECN1/RAB11A/SMC4/NCAPH/CENPI/NCAPD2/ANAPC11/RCC1/CENPF/INCENP/CDC16/CDC23/MZT1/POLDIP2/DUSP1/SKA3/RACGAP1/TTK/RB1/KIF23/UBE2C/NUSAP1/SKA2/TRIP13/NUDC/BUB1/BUB1B/DLGAP5/SPDL1/AURKB/BCCIP/CCSAP/PRC1/TUBG1/NUF2/PSRC1/KNSTRN/KIF14/BIRC5/CDCA8/KIF18A/KIF2C/SPAG5/BUB3/PLK1/KIF4A/NEK2/CCNB1/CDC20/RIPOR2
GO:0048705	skeletal system morphogenesis	203	0.547098	2.17638	1e-10	2.74746e-08	1.77605e-08	3190	tags=41%, list=19%, signal=34%	NOG/MMP14/BMP4/HAS2/LTBP3/FBN2/MMP2/SIX1/FGF18/FGFR1/MGP/EXT1/MDFI/RDH10/CSGALNACT1/COL13A1/ACP5/DHRS3/NAB2/LRP5/TGFBR1/HOXB9/VEGFA/COL2A1/MEGF8/SFRP1/OSR1/PRRX1/THBS3/FMN1/ZEB1/MMP16/SIX4/NAB1/TGFB1/LAMA5/BMPR2/RAB23/LOC102724560/ANKRD11/EYA1/FOXN3/BMPR1B/TFAP2A/PKD1/GLI3/CCN2/SATB2/SOX6/FOXC1/SHOX2/HOXD8/NPR2/CHSY1/RARG/MTHFD1/NDST1/COL27A1/TWIST1/TGFB3/OSR2/IFT140/HOXB8/GHR/DLX2/SCX/SGPL1/WDR1…
GO:0140014	mitotic nuclear division	264	-0.508178	-2.09129	1e-10	2.74746e-08	1.77605e-08	2206	tags=34%, list=13%, signal=30%	DRG1/ANLN/NPM2/CAV2/PIN1/KIF2A/ABRAXAS2/CDK1/NCAPG/EDN1/PCID2/CHMP6/HASPIN/KNL1/CENPE/PPP2R2D/CLASP2/WRAP73/KPNB1/NDC80/NSL1/TPX2/IK/KIF18B/CDCA2/BECN1/RAB11A/SMC4/REEP4/EPS8/NCAPH/CENPI/KIF20B/BROX/PRMT5/CEP85/NCAPD2/BMP7/ANAPC11/TOM1L1/RCC1/CENPF/INCENP/CDC16/CDC23/CDC42/NSFL1C/MZT1/POLDIP2/DUSP1/SKA3/AURKAIP1/RACGAP1/TTK/RB1/KIF23/UBE2C/NUSAP1/SKA2/BORA/TRIP13/NUDC/BUB1/BUB1B/DLGAP5/SPDL1/AURK…
GO:0098813	nuclear chromosome segregation	290	-0.486824	-2.02249	1e-10	2.74746e-08	1.77605e-08	2071	tags=29%, list=12%, signal=26%	KIF2A/ABRAXAS2/ARID1B/CDK1/RCC2/NCAPG/PCID2/CHMP6/HASPIN/KNL1/CENPE/CLASP2/WRAP73/KPNB1/NDC80/NSL1/TPX2/IK/KIF18B/BECN1/NDC1/RAB11A/SMC4/NCAPH/CENPI/NCAPD2/ANAPC11/GEM/RCC1/CENPF/INCENP/CDC16/CDC23/CDC42/SMARCD2/MZT1/POLDIP2/DUSP1/SKA3/ACTL6A/RACGAP1/SIRT7/TTK/RB1/KIF23/UBE2C/ASPM/PMF1/NUSAP1/SKA2/TRIP13/NUDC/BUB1/CDC27/BUB1B/DLGAP5/SPDL1/AURKB/BCCIP/CCSAP/PRC1/TUBG1/FAM83D/NUF2/PSRC1/TOP2A/KNSTR…
GO:0007059	chromosome segregation	392	-0.463522	-1.98239	1e-10	2.74746e-08	1.77605e-08	3025	tags=34%, list=18%, signal=29%	MKI67/PINX1/FANCD2/TERF1/MIS12/KIF22/RAN/DDX3X/HJURP/ITGB3BP/TUBGCP4/C9orf78/RIOK2/ZNF207/TUBGCP2/NDEL1/DYNC1LI1/RGS14/NCOR1/CHAMP1/NUP37/NCAPG2/APC/CENPJ/NR3C1/DRG1/KIF2A/ABRAXAS2/ARID1B/CDK1/HAUS7/RCC2/NCAPG/PCID2/CSNK1D/CHMP6/CENPH/HASPIN/SASS6/KNL1/CENPE/CLASP2/WRAP73/KPNB1/NDC80/NSL1/TPX2/IK/TUBGCP3/KIF18B/FIRRM/CDCA2/HDAC3/BECN1/MAPRE3/NDC1/RAB11A/CENPL/SMC4/NCAPH/CENPI/CEP85/GTF2B/NCAPD2/A…
GO:0001501	skeletal system development	462	0.458728	1.97804	1e-10	2.74746e-08	1.77605e-08	2503	tags=30%, list=15%, signal=27%	NOG/CHI3L1/MMP14/BMP4/HAS2/LTBP3/PAPSS2/RASSF2/FBN2/MMP2/FST/WNT7B/WNT5B/SIX1/FGF18/TNFRSF11B/FGFR1/MGP/DDR2/ERRFI1/EXT1/GDF11/VDR/MDFI/LRRC17/SLC2A10/RDH10/CSGALNACT1/COL6A1/COL13A1/ACP5/HMGA2/TGM2/DHRS3/NAB2/COL1A2/LRP5/TGFBR1/VCAN/HOXB9/VEGFA/COL2A1/LARGE1/MEGF8/SFRP1/OSR1/PRRX1/GDF6/THBS3/FMN1/ZEB1/MMP16/SIX4/NAB1/WNT9A/PLXNB1/SRC/TGFB1/LAMA5/BMPR2/RAB23/MAPK11/CREB3L2/SRF/LOC102724560/SULF2/…
GO:0001503	ossification	366	0.455444	1.92265	1e-10	2.74746e-08	1.77605e-08	2076	tags=32%, list=12%, signal=28%	NOG/MMP14/NPNT/BMP4/EGR2/LTBP3/RASSF2/IGFBP5/FBN2/MMP2/WNT7B/FGF18/MGP/DDR2/EXT1/VDR/IFITM1/JUND/WWTR1/KAZALD1/ATP2B1/CSGALNACT1/BCL2/COL6A1/COL13A1/PTK2/DHRS3/NAB2/COL1A2/ATF4/TPM4/LRP5/VCAN/VEGFA/COL2A1/SFRP1/OSR1/THBS3/YAP1/MMP16/NAB1/CDK6/PLXNB1/TGFB1/BMPR2/MAPK11/RRBP1/PRICKLE1/FHL2/LOC102724560/MRC2/EGFR/ACVR1/SMO/SLC8A1/KREMEN2/SLC20A2/GDF5/RANBP3L/DCHS1/BMPR1B/SUN1/IPO7/TFAP2A/RUNX1/ANO6/…
GO:0000280	nuclear division	385	-0.444348	-1.89118	1.06957e-10	2.74746e-08	1.77605e-08	2206	tags=29%, list=13%, signal=25%	DRG1/ANLN/NPM2/CAV2/PIN1/CDC25B/KIF2A/ABRAXAS2/CDK1/CALR/NCAPG/EDN1/PCID2/EME1/CHMP6/HASPIN/KNL1/CENPE/PPP2R2D/CLASP2/WRAP73/KPNB1/NDC80/NSL1/TPX2/IK/KIF18B/CDCA2/BECN1/NDC1/FOXJ3/TDRKH/FZR1/RAD51C/RAB11A/SMC4/REEP4/EPS8/NCAPH/CENPI/KIF20B/BROX/PRMT5/CEP85/NCAPD2/BMP7/CKS2/ANAPC11/TOM1L1/RCC1/CENPF/INCENP/PSMD13/CDC16/CDC23/CDC42/UBB/NSFL1C/MZT1/POLDIP2/DUSP1/SKA3/AURKAIP1/RACGAP1/SIRT7/TTK/RB1/K…
GO:0048285	organelle fission	431	-0.436175	-1.87294	1.35069e-10	3.08408e-08	1.99365e-08	2124	tags=28%, list=13%, signal=25%	NPM2/CAV2/MUL1/PIN1/CDC25B/KIF2A/ABRAXAS2/CDK1/CALR/PINK1/NCAPG/EDN1/PCID2/EME1/CHMP6/MIEF2/HASPIN/KNL1/CENPE/PPP2R2D/CLASP2/AP3B1/WRAP73/MTFR1L/KPNB1/NDC80/NSL1/TPX2/KDR/IK/KIF18B/CDCA2/BECN1/NDC1/FOXJ3/TDRKH/FZR1/RAD51C/RAB11A/SMC4/REEP4/EPS8/NCAPH/CENPI/KIF20B/BROX/PRMT5/CEP85/NCAPD2/BMP7/CKS2/ANAPC11/ACOX1/OPA1/BNIP3/TOM1L1/RCC1/CENPF/INCENP/PSMD13/CDC16/CDC23/CDC42/UBB/NSFL1C/MZT1/POLDIP2/DU…
GO:0000819	sister chromatid segregation	225	-0.506983	-2.04951	1.53716e-10	3.15886e-08	2.04199e-08	2071	tags=32%, list=12%, signal=28%	KIF2A/ABRAXAS2/ARID1B/CDK1/NCAPG/PCID2/CHMP6/HASPIN/KNL1/CENPE/CLASP2/WRAP73/KPNB1/NDC80/NSL1/TPX2/IK/KIF18B/BECN1/RAB11A/SMC4/NCAPH/CENPI/NCAPD2/ANAPC11/RCC1/CENPF/INCENP/CDC16/CDC23/SMARCD2/MZT1/POLDIP2/DUSP1/SKA3/ACTL6A/RACGAP1/TTK/RB1/KIF23/UBE2C/NUSAP1/SKA2/TRIP13/NUDC/BUB1/CDC27/BUB1B/DLGAP5/SPDL1/AURKB/BCCIP/CCSAP/PRC1/TUBG1/NUF2/PSRC1/TOP2A/KNSTRN/KIF14/BIRC5/CDCA8/KIF18A/KIF2C/SPAG5/BUB3…
GO:0007178	cell surface receptor protein serine/threonine kinase signaling pathway	325	0.459289	1.90971	5.25357e-10	9.81462e-08	6.3445e-08	3026	tags=34%, list=18%, signal=29%	NOG/IL17RD/LTBP1/NPNT/BMP4/GDF15/LTBP3/LRP1/FBN2/FST/SPRY1/LTBP2/ITGB5/EXT1/GDF11/SLC2A10/WWTR1/LTBP4/PTK2/COL1A2/TGFB1I1/PDCD4/TGFBR1/MEGF8/SFRP1/GDF6/ZEB1/USP9Y/ZYX/HTRA1/SMURF2/SRC/TGFB1/HIVEP1/SPRED2/BMPR2/EGR1/PALS1/GLCE/ABL1/ACVR1/MAP1LC3A/FAM89B/SKIL/HTRA3/GDF5/BMPR1B/NEO1/NUMA1/ILK/PPM1L/SDCBP/CCN3/SMAD1/INHBA/DLX1/BMPER/SPRED1/PML/AXIN1/FSTL1/RBPJ/ARID4A/THBS1/BMPR1A/SELENON/FKBP1A/PPARA…
GO:0007051	spindle organization	195	-0.523522	-2.07891	7.56175e-10	1.29495e-07	8.37099e-08	2766	tags=38%, list=16%, signal=32%	CEP126/TUBGCP4/ZNF207/TUBGCP2/RGS14/NCOR1/AUNIP/GNAI1/CENPJ/DRG1/KIF2A/ABRAXAS2/HAUS7/CSNK1D/CHMP6/CENPH/SASS6/CENPE/CLASP2/WRAP73/KPNB1/NDC80/TPX2/TUBGCP3/STMN1/HDAC3/MAPRE3/PDE4DIP/RAB11A/CLTC/GTF2B/CHD3/VCP/RCC1/INCENP/MZT1/POLDIP2/SKA3/RACGAP1/TTK/KIF23/STIL/ASPM/MAPRE2/TBCE/SKA2/BORA/NUDC/EZR/SUGT1/GPSM2/DLGAP5/AURKB/BCCIP/CCSAP/PRC1/TUBGCP5/TUBG1/TACC2/CKAP5/NUF2/PSRC1/KNSTRN/BIRC5/CDCA8/CC…
GO:0071559	response to transforming growth factor beta	242	0.48996	1.97782	1.04047e-09	1.64475e-07	1.06322e-07	2608	tags=32%, list=15%, signal=28%	POSTN/ACTA2/IL17RD/LTBP1/NPNT/GDF15/LTBP3/FBN2/PDE3A/SPRY1/LTBP2/ITGB5/DDR2/SLC2A10/LTBP4/PTK2/COL1A2/TGFB1I1/TGFBR1/SFRP1/ANKRD1/ZEB1/USP9Y/ZYX/HTRA1/NFKBIZ/SMURF2/SRC/TGFB1/SPRED2/PALS1/ZFP36L1/LIMS1/ABL1/ACVR1/FAM89B/SKIL/ROCK2/HTRA3/GDF5/SOX6/SDCBP/SMAD1/DLX1/SPRED1/PML/AXIN1/ARID4A/THBS1/BMPR1A/SELENON/APAF1/FKBP1A/PPARA/LATS1/TGFBR3/DKK3/TGFB3/PDGFD/LOX/HDAC2/FERMT2/CREBBP/ZMIZ1/HPGD/FBN1/S…
GO:0045229	external encapsulating structure organization	285	0.467966	1.92386	1.75076e-09	2.56987e-07	1.66125e-07	2181	tags=31%, list=13%, signal=27%	POSTN/MFAP4/MMP14/NPNT/HAS2/FAP/ADAMTS18/COL14A1/COL8A1/LRP1/FBLN5/MMP2/COL12A1/ADAMTS14/LOXL1/AGT/TNFRSF11B/PXDN/GAS6/PTX3/COLGALT2/DDR2/EXT1/ANTXR1/EFEMP2/SLC2A10/LTBP4/OLFML2B/KAZALD1/CSGALNACT1/COL6A1/FKBP10/COL13A1/FOXF1/COL1A2/COL15A1/TGFBR1/ITGA2/COL2A1/LARGE1/MMP16/B4GALT1/THSD4/APP/TGFB1/OLFML2A/COL4A6/ZNF469/PRICKLE1/CST3/SULF2/HMCN1/ABL1/ADAMTS2/SPINK5/ITGB3/COL18A1/LAMB1/APBB2/RECK/RU…
GO:2000147	positive regulation of cell motility	484	0.404226	1.7516	2.70383e-09	3.70425e-07	2.39455e-07	1948	tags=24%, list=11%, signal=22%	POSTN/ACTA2/FN1/SEMA5A/MMP14/BMP4/HAS2/ADGRA2/IGFBP5/F2R/MMP2/WNT5B/MAP4K4/GPNMB/AGT/PGF/CEMIP/JAM2/FGF18/FGFR1/GAS6/PLPP3/DDR2/SEMA6B/FZD4/ITGA6/PDGFB/HMOX1/BCL2/PTK2/SEMA3E/FOXF1/PODXL/AKAP12/MYADM/ARHGEF2/VEGFB/PDGFRB/C5AR1/TGFBR1/CAMK1D/ITGA2/RHOJ/VEGFA/AGO2/LGALS3/NSMF/PLCG1/LPAR1/DAAM2/PLAU/CTSH/SMURF2/APP/GRN/SRC/TGFB1/ARF6/BMPR2/RIN2/CCL2/EPHA4/SOD2/EGFR/INSR/ABL1/ACVR1/SMO/PDGFC/FAM89B/I…
GO:0043062	extracellular structure organization	284	0.467906	1.92398	3.05416e-09	3.92269e-07	2.53576e-07	2181	tags=31%, list=13%, signal=27%	POSTN/MFAP4/MMP14/NPNT/HAS2/FAP/ADAMTS18/COL14A1/COL8A1/LRP1/FBLN5/MMP2/COL12A1/ADAMTS14/LOXL1/AGT/TNFRSF11B/PXDN/GAS6/PTX3/COLGALT2/DDR2/EXT1/ANTXR1/EFEMP2/SLC2A10/LTBP4/OLFML2B/KAZALD1/CSGALNACT1/COL6A1/FKBP10/COL13A1/FOXF1/COL1A2/COL15A1/TGFBR1/ITGA2/COL2A1/LARGE1/MMP16/B4GALT1/THSD4/APP/TGFB1/OLFML2A/COL4A6/ZNF469/PRICKLE1/CST3/SULF2/HMCN1/ABL1/ADAMTS2/SPINK5/ITGB3/COL18A1/LAMB1/APBB2/RECK/RU…
GO:0030198	extracellular matrix organization	283	0.468332	1.92252	3.42921e-09	4.14531e-07	2.67967e-07	2181	tags=31%, list=13%, signal=27%	POSTN/MFAP4/MMP14/NPNT/HAS2/FAP/ADAMTS18/COL14A1/COL8A1/LRP1/FBLN5/MMP2/COL12A1/ADAMTS14/LOXL1/AGT/TNFRSF11B/PXDN/GAS6/PTX3/COLGALT2/DDR2/EXT1/ANTXR1/EFEMP2/SLC2A10/LTBP4/OLFML2B/KAZALD1/CSGALNACT1/COL6A1/FKBP10/COL13A1/FOXF1/COL1A2/COL15A1/TGFBR1/ITGA2/COL2A1/LARGE1/MMP16/B4GALT1/THSD4/APP/TGFB1/OLFML2A/COL4A6/ZNF469/PRICKLE1/CST3/SULF2/HMCN1/ABL1/ADAMTS2/SPINK5/ITGB3/COL18A1/LAMB1/APBB2/RECK/RU…
GO:0001763	morphogenesis of a branching structure	173	0.526256	2.04506	3.86171e-09	4.28494e-07	2.76993e-07	1338	tags=27%, list=8%, signal=25%	DRD2/NOG/MMP14/NPNT/BMP4/SPRY1/SIX1/AGT/PLXNA1/FGFR1/ADM/EXT1/VDR/RDH10/BCL2/COL13A1/SEMA3E/FOXF1/TGM2/MYC/LRP5/SLIT2/VEGFA/SFRP1/YAP1/SIX4/CTSH/SRC/TGFB1/LAMA5/PKD2/SRF/TBX2/ABL1/ACVR1/SMO/EYA1/CLIC4/DCHS1/PRDM1/PKD1/GLI3/ILK/NKX3-1/GLI2/SHOX2/NRP1
GO:0071560	cellular response to transforming growth factor beta stimulus	236	0.492253	1.97846	3.96174e-09	4.28494e-07	2.76993e-07	2608	tags=33%, list=15%, signal=28%	POSTN/ACTA2/IL17RD/LTBP1/NPNT/GDF15/LTBP3/FBN2/PDE3A/SPRY1/LTBP2/ITGB5/DDR2/SLC2A10/LTBP4/PTK2/COL1A2/TGFB1I1/TGFBR1/SFRP1/ANKRD1/ZEB1/USP9Y/ZYX/HTRA1/NFKBIZ/SMURF2/SRC/TGFB1/SPRED2/PALS1/ZFP36L1/LIMS1/ABL1/ACVR1/FAM89B/SKIL/HTRA3/GDF5/SOX6/SDCBP/SMAD1/DLX1/SPRED1/PML/AXIN1/ARID4A/THBS1/BMPR1A/SELENON/APAF1/FKBP1A/PPARA/LATS1/TGFBR3/DKK3/TGFB3/PDGFD/LOX/HDAC2/FERMT2/CREBBP/ZMIZ1/HPGD/FBN1/SPRED3/…
GO:0030335	positive regulation of cell migration	467	0.407298	1.75439	5.44458e-09	5.37846e-07	3.47682e-07	1948	tags=24%, list=11%, signal=22%	POSTN/ACTA2/FN1/SEMA5A/MMP14/BMP4/HAS2/ADGRA2/IGFBP5/F2R/MMP2/WNT5B/MAP4K4/GPNMB/AGT/PGF/CEMIP/JAM2/FGF18/FGFR1/GAS6/PLPP3/DDR2/SEMA6B/FZD4/ITGA6/PDGFB/HMOX1/BCL2/PTK2/SEMA3E/FOXF1/PODXL/AKAP12/MYADM/ARHGEF2/VEGFB/PDGFRB/C5AR1/TGFBR1/CAMK1D/ITGA2/RHOJ/VEGFA/AGO2/LGALS3/NSMF/PLCG1/LPAR1/DAAM2/PLAU/CTSH/SMURF2/APP/GRN/SRC/TGFB1/ARF6/BMPR2/RIN2/CCL2/EPHA4/SOD2/EGFR/INSR/ABL1/ACVR1/SMO/PDGFC/FAM89B/I…
GO:0040017	positive regulation of locomotion	493	0.40311	1.74795	5.49624e-09	5.37846e-07	3.47682e-07	1948	tags=24%, list=11%, signal=22%	POSTN/ACTA2/FN1/SEMA5A/MMP14/BMP4/HAS2/ADGRA2/IGFBP5/F2R/MMP2/WNT5B/MAP4K4/GPNMB/AGT/PGF/CEMIP/JAM2/FGF18/FGFR1/GAS6/PLPP3/DDR2/SEMA6B/FZD4/ITGA6/PDGFB/HMOX1/BCL2/PTK2/SEMA3E/FOXF1/PODXL/AKAP12/MYADM/ARHGEF2/VEGFB/PDGFRB/C5AR1/TGFBR1/CAMK1D/SLIT2/ITGA2/RHOJ/VEGFA/AGO2/LGALS3/MEGF8/NSMF/PLCG1/LPAR1/TPBG/DAAM2/PLAU/CTSH/SMURF2/APP/GRN/SRC/TGFB1/ARF6/BMPR2/RIN2/CCL2/EPHA4/SOD2/EGFR/INSR/ABL1/ACVR1/S…
GO:0060485	mesenchyme development	279	0.461743	1.90094	7.87314e-09	7.1031e-07	4.59168e-07	2608	tags=30%, list=15%, signal=26%	ACTG2/ACTA2/NOG/FN1/SEMA5A/IL17RD/BMP4/HAS2/SPRY1/SIX1/AGT/FGFR1/SOX4/EXT1/SEMA6B/WWTR1/RDH10/BCL2/HMGA2/PTK2/CUL7/SEMA3E/FOXF1/MYC/TGFB1I1/PDCD4/TGFBR1/VEGFA/SFRP1/OSR1/TEAD2/YAP1/SIX4/TGFB1/SPRED2/LAMA5/BMPR2/PKD2/EPHA4/ZFP36L1/TBX2/PRICKLE1/ACVR1/SMO/FRZB/PTK7/ROCK2/RANBP3L/DCHS1/TRIM62/POFUT2/PHLDB2/SEMA3D/FOXC1/SDCBP/NRP1/LRP6/SPRED1/PTEN/SEMA4C/GSK3B/RBPJ/BMPR1A/TASOR/SEMA3A/RTN4/TGFBR3/BNC…
GO:0031589	cell-substrate adhesion	311	0.453278	1.8778	7.94995e-09	7.1031e-07	4.59168e-07	2120	tags=31%, list=12%, signal=28%	POSTN/BCAM/FN1/MMP14/NPNT/HAS2/COL8A1/FBLN5/SNED1/MAP4K4/ITGA7/ITGB5/GAS6/ANTXR1/FZD4/ITGA6/SDC4/EFEMP2/PDGFB/BCL2L11/PTPRO/KANK1/BCL2/RASA1/COL13A1/PTK2/SEMA3E/FOXF1/MYADM/THSD1/ITGA2/VEGFA/CD63/L1CAM/SFRP1/SPRY4/THBS3/FMN1/SORBS3/ACTN1/ZYX/LIMS2/CDK6/PLAU/WASHC2C/SRC/LAMA5/TMEM8B/SPOCK1/RIN2/SRF/LIMS1/ABL1/FZD7/VCL/ST6GAL1/ITGB3/AJUBA/UTRN/ROCK2/ITGA4/LAMB1/PKD1/PHLDB2/PLEKHA2/ILK/DLC1/CCN2/RRE…
GO:0141091	transforming growth factor beta receptor superfamily signaling pathway	306	0.45119	1.86828	1.225e-08	1.0489e-06	6.78047e-07	3026	tags=34%, list=18%, signal=29%	NOG/IL17RD/LTBP1/NPNT/BMP4/GDF15/LTBP3/FBN2/FST/SPRY1/LTBP2/ITGB5/EXT1/GDF11/SLC2A10/LTBP4/PTK2/COL1A2/TGFB1I1/PDCD4/TGFBR1/MEGF8/SFRP1/GDF6/ZEB1/USP9Y/ZYX/HTRA1/SMURF2/SRC/TGFB1/HIVEP1/SPRED2/BMPR2/EGR1/PALS1/ABL1/ACVR1/FAM89B/SKIL/HTRA3/GDF5/BMPR1B/NEO1/NUMA1/ILK/SDCBP/SMAD1/INHBA/DLX1/BMPER/SPRED1/PML/AXIN1/FSTL1/RBPJ/ARID4A/THBS1/BMPR1A/SELENON/FKBP1A/PPARA/LATS1/CCN1/RGMA/TGFBR3/TNFAIP6/DKK3…
GO:0051310	metaphase chromosome alignment	99	-0.607291	-2.2026	1.468e-08	1.16028e-06	7.50045e-07	2060	tags=39%, list=12%, signal=35%	ABRAXAS2/CDK1/RCC2/CHMP6/KNL1/CENPE/KPNB1/NDC80/NSL1/BECN1/RAB11A/GEM/CENPF/INCENP/CDC23/CDC42/SKA3/RACGAP1/TTK/RB1/PMF1/SKA2/NUDC/SPDL1/AURKB/FAM83D/NUF2/PSRC1/KNSTRN/ECT2/KIF14/BIRC5/CDCA8/KIF18A/KIF2C/SPAG5/BUB3/NEK2/CCNB1
GO:1902850	microtubule cytoskeleton organization involved in mitosis	161	-0.529584	-2.05038	1.45551e-08	1.16028e-06	7.50045e-07	2342	tags=37%, list=14%, signal=32%	GNAI1/CENPJ/DRG1/ENKD1/CENPA/KIF2A/ABRAXAS2/CDK1/SAPCD2/CHMP6/CENPH/SASS6/CENPE/CLASP2/WRAP73/KPNB1/NDC80/TPX2/STMN1/HDAC3/GJA1/RAB11A/CLTC/PAFAH1B1/VCP/RCC1/INCENP/NSFL1C/MZT1/POLDIP2/RACGAP1/TTK/KIF23/STIL/TBCE/NUSAP1/BORA/NUDC/GPSM2/DLGAP5/SPDL1/AURKB/BCCIP/CCSAP/PRC1/TUBG1/TACC2/CKAP5/NUF2/PSRC1/BIRC5/CDCA8/AURKA/PLK1/KIF4A/NEK2/CCNB1/CDC20/RIPOR2
GO:0007052	mitotic spindle organization	130	-0.556528	-2.11416	1.61938e-08	1.23253e-06	7.96746e-07	2342	tags=38%, list=14%, signal=33%	GNAI1/CENPJ/DRG1/KIF2A/ABRAXAS2/CHMP6/CENPH/SASS6/CENPE/CLASP2/WRAP73/KPNB1/NDC80/TPX2/STMN1/RAB11A/CLTC/VCP/RCC1/INCENP/MZT1/POLDIP2/RACGAP1/TTK/KIF23/STIL/TBCE/BORA/NUDC/GPSM2/DLGAP5/AURKB/BCCIP/CCSAP/PRC1/TUBG1/TACC2/CKAP5/NUF2/PSRC1/BIRC5/CDCA8/AURKA/PLK1/KIF4A/NEK2/CCNB1/CDC20/RIPOR2
GO:0050000	chromosome localization	115	-0.577983	-2.13664	2.15039e-08	1.53869e-06	9.94659e-07	2060	tags=36%, list=12%, signal=32%	ABRAXAS2/CDK1/RCC2/CHMP6/KNL1/CENPE/KPNB1/NDC80/NSL1/BECN1/RAB11A/GEM/CENPF/INCENP/CDC23/CDC42/SKA3/RACGAP1/TTK/RB1/PMF1/SKA2/NUDC/DLGAP5/SPDL1/AURKB/FAM83D/NUF2/PSRC1/LMNA/KNSTRN/ECT2/KIF14/BIRC5/CDCA8/KIF18A/KIF2C/SPAG5/BUB3/NEK2/CCNB1
GO:0007160	cell-matrix adhesion	205	0.502206	2.00105	2.17138e-08	1.53869e-06	9.94659e-07	1368	tags=27%, list=8%, signal=25%	POSTN/BCAM/FN1/MMP14/NPNT/FBLN5/SNED1/MAP4K4/ITGA7/ITGB5/ITGA6/SDC4/EFEMP2/BCL2L11/BCL2/RASA1/COL13A1/PTK2/SEMA3E/THSD1/ITGA2/VEGFA/CD63/L1CAM/SFRP1/THBS3/FMN1/ACTN1/ZYX/CDK6/PLAU/SRC/TMEM8B/RIN2/SRF/LIMS1/ABL1/VCL/ITGB3/AJUBA/UTRN/ROCK2/ITGA4/PKD1/PHLDB2/PLEKHA2/ILK/DLC1/CCN2/RRAS/SVEP1/ITGA10/NRP1/ARHGAP6/EFNA5/CDH13
GO:0007162	negative regulation of cell adhesion	226	0.480415	1.92657	2.92406e-08	2.00298e-06	1.29479e-06	1405	tags=23%, list=8%, signal=22%	POSTN/PDE5A/SEMA5A/SERPINE2/MMP14/BMP4/ADAMTS18/MMP2/PLXNA4/MAP4K4/GPNMB/ASS1/PRNP/PLXNA1/FZD4/SDC4/C1QTNF1/TNFRSF21/PTPRO/KANK1/RASA1/PTK2/SEMA3E/PODXL/MYADM/VEGFA/LGALS3/SOCS1/UBASH3B/SPRY4/PLXNB2/PLXNB1/SRC/TGFB1/SH2B3/SPOCK1/ADAM22/HSPG2/EPHA4/ABL1/FZD7/IDO1/SWAP70/RUNX1/PHLDB2/GLI3/LGALS1/DLC1/PDCD1LG2/ARHGAP6/EFNA5/CDH13/CEBPB
GO:0032543	mitochondrial translation	129	-0.555087	-2.10098	3.74642e-08	2.40462e-06	1.55443e-06	3572	tags=46%, list=21%, signal=36%	MRPL41/RPUSD3/SARS2/MRPL28/GFM2/TRUB2/MRPS14/MPV17L2/MRPL19/MRPL53/RCC1L/MRPS22/MRPS2/MRPS28/MRPS9/MRPL51/MRPS30/FASTKD3/MRPS12/MRPL1/MRPL21/MRPS21/MRPL2/MRPS5/MRPL18/MRPL35/MRPL4/HARS1/IARS2/MRPL55/MRPL3/MRPS23/MRPL57/C1QBP/MRPS27/MRPL27/MRPL36/MTIF3/MRPL47/MRPL9/WARS2/TARS2/MRPL12/COA3/MRPS31/MRPL58/MRPL22/MRPS11/DARS2/AURKAIP1/TACO1/MRPL10/MRPS15/MRPL20/MRPL24/MRPL37/MRPL38/DAP3/MRPS7
GO:0003013	circulatory system process	456	0.397994	1.71448	3.86144e-08	2.40462e-06	1.55443e-06	1314	tags=19%, list=8%, signal=18%	POSTN/ACTA2/PDE5A/DRD2/LRP1/F2R/MMP2/PDE3A/SLC27A1/AGT/EPAS1/GAS6/CACNA1C/ADM/EXT1/SLC12A2/SLC38A1/GSN/RGS4/SLC7A5/EHD3/SLC2A10/WWTR1/PDGFB/PLEC/SLC29A1/CPS1/BDKRB2/ATP2B1/PTPRO/SLC6A9/NR2F2/COL1A2/AKAP12/VEGFB/LRP5/SLC7A2/SLIT2/TBC1D8/VEGFA/TMEM65/GAA/SLC38A2/MYOF/YAP1/SLC6A6/SLC1A4/SLC2A3/APP/SLC1A5/IRX3/SRC/TGFB1/SLC23A2/ADRA1B/ADCY6/SOD3/BMPR2/ARHGAP42/TBX2/SLC29A4/LOC102724560/ABCA2/SOD2/EGF…
GO:0022613	ribonucleoprotein complex biogenesis	445	-0.397975	-1.71329	3.76405e-08	2.40462e-06	1.55443e-06	3423	tags=31%, list=20%, signal=25%	LUC7L3/RPUSD2/EIF2D/FAU/PRPF3/RBIS/POP5/WDR55/AFG2B/TSR1/METTL18/RPL26/MPV17L2/SNIP1/RCC1L/NOL9/ZRSR2/RAN/DDX3X/MRPS2/REXO4/KHDC4/RPL35A/DDX42/RPS4X/NUDT16/GEMIN4/RIOK2/RPS8/UTP25/MYBBP1A/HEATR3/FBLL1/UTP15/LSM4/XPO1/ISG20L2/DIS3/SNRPC/UTP14C/HEATR1/NOP2/RSRP1/RPL35/PTGES3/AIRIM/AGO3/METTL16/POP4/NSUN4/DKC1/ZNF622/DDX54/SNRPE/GEMIN5/RUVBL2/ADAR/DDX49/EXOSC1/RPL27/CUL4B/PIN4/DDX52/LSG1/HSP90AB1/EI…
GO:0140053	mitochondrial gene expression	166	-0.519009	-2.02448	4.34853e-08	2.6283e-06	1.69902e-06	3572	tags=43%, list=21%, signal=35%	MRPL23/GATB/MRPS18C/EARS2/AARS2/FASTKD5/MRPL41/RPUSD3/SARS2/POLRMT/MRPL28/GFM2/TRUB2/MRPS14/TEFM/MPV17L2/MRPL19/MRPL53/RCC1L/MRPS22/MRPS2/MRPS28/MRPS9/MRPL51/MRPS30/FASTKD3/MRPS12/MRPL1/MRPL21/MRPS21/MRPL2/SLC25A33/ANGEL2/MRPS5/MRPL18/MRPL35/MRPL4/HARS1/IARS2/MRPL55/MRPL3/TRIT1/MRPS23/MRPL57/C1QBP/MRPS27/MRPL27/MRPL36/MTIF3/MRPL47/MRPL9/WARS2/TARS2/MRPL12/COA3/HSD17B10/MRPS31/MRPL58/MRPL22/MRPS11…
GO:0051303	establishment of chromosome localization	107	-0.573762	-2.08734	5.74739e-08	3.37454e-06	2.18142e-06	2060	tags=36%, list=12%, signal=32%	ABRAXAS2/CDK1/RCC2/CHMP6/KNL1/CENPE/KPNB1/NDC80/NSL1/BECN1/RAB11A/GEM/CENPF/INCENP/CDC23/CDC42/SKA3/RACGAP1/TTK/RB1/PMF1/SKA2/NUDC/SPDL1/AURKB/FAM83D/NUF2/PSRC1/KNSTRN/ECT2/KIF14/BIRC5/CDCA8/KIF18A/KIF2C/SPAG5/BUB3/NEK2/CCNB1
GO:0051656	establishment of organelle localization	444	-0.38865	-1.67477	1.00141e-07	5.71637e-06	3.69526e-06	3004	tags=31%, list=18%, signal=26%	PINX1/TERF1/AGTPBP1/MIS12/KXD1/PIK3CG/KIF22/RAN/EXOC2/KIFBP/SAR1B/RAB3A/PAX6/LRRK2/RASGRP1/RIOK2/SNX4/ZNF207/GAB2/NDEL1/MAP4K2/CHAMP1/XPO1/SYT11/AP1M2/BLOC1S2/SNAP23/APC/EXOC1/KIF13A/COPG2/ENKD1/LLGL1/IL13RA2/STARD3/UXT/CENPA/TMED9/LSG1/ABRAXAS2/TANC2/CDK1/MARK1/PINK1/FEZ1/SAPCD2/RCC2/EXOC8/EXOC3/IL4R/KLHL12/CSNK1D/CHMP6/PIK3CD/KNL1/CENPE/SNAPIN/CLASP2/AP3B1/MECP2/KPNB1/NDC80/NSL1/TRAPPC3/GATA2/H…
GO:0060349	bone morphogenesis	91	0.596303	2.13372	1.22658e-07	6.46315e-06	4.178e-06	3190	tags=51%, list=19%, signal=41%	MMP14/BMP4/HAS2/LTBP3/FGF18/EXT1/CSGALNACT1/COL13A1/ACP5/DHRS3/NAB2/LRP5/COL2A1/MEGF8/THBS3/MMP16/NAB1/TGFB1/BMPR2/RAB23/LOC102724560/FOXN3/BMPR1B/TFAP2A/GLI3/FOXC1/SHOX2/NPR2/CHSY1/RARG/COL27A1/TWIST1/TGFB3/OSR2/GHR/SCX/TRIP11/CBS/MSX1/RUNX2/ATF2/FOSL2/ALPL/INPPL1/GLG1/BPNT2
GO:0045667	regulation of osteoblast differentiation	117	0.559969	2.06092	1.21664e-07	6.46315e-06	4.178e-06	2370	tags=41%, list=14%, signal=36%	NOG/NPNT/BMP4/RASSF2/IGFBP5/FBN2/WNT7B/DDR2/IFITM1/JUND/WWTR1/PTK2/ATF4/LRP5/VEGFA/SFRP1/YAP1/CDK6/BMPR2/ACVR1/RANBP3L/BMPR1B/IPO7/GLI3/ILK/FAM20C/PPP3CA/SMAD1/CEBPB/VEGFC/LIMD1/LRP3/CTHRC1/ZHX3/PTEN/GSK3B/FBXO5/BMPR1A/CEBPD/REST/CCN1/TNFAIP6/TWIST1/ACVR2A/FERMT2/ERFE/FZD1/SMOC1
GO:0030324	lung development	178	0.504405	1.97695	1.18518e-07	6.46315e-06	4.178e-06	2235	tags=29%, list=13%, signal=25%	NOG/CHI3L1/MMP14/BMP4/LTBP3/IGFBP5/WNT7B/SPRY1/EPAS1/FGF18/FGFR1/MME/ERRFI1/ABCA3/EXT1/RDH10/COL6A1/FOXF1/VEGFA/YAP1/CTSH/TGFB1/LAMA5/BMPR2/RCN3/SRF/PHF14/TBX2/EGFR/ADAMTS2/PTK7/SRSF6/HEG1/PKD1/GLI3/KLF2/MOSMO/CCN2/GLI2/LIF/RBPJ/BMPR1A/PKDCC/SELENON/ACE/TGFB3/LOX/PPP3R1/STRA6/SIM2/PLOD3
GO:0006397	mRNA processing	456	-0.383872	-1.65876	1.27002e-07	6.5247e-06	4.21779e-06	3674	tags=32%, list=22%, signal=26%	CDK12/DAZAP1/RBM28/RBM41/LSM3/DHX36/CWF19L2/RPUSD3/RBM15/RBM7/HNRNPU/SNRPA1/ZNF830/HNRNPA1L2/LUC7L3/RPUSD2/PRPF3/PAF1/TRUB2/WBP4/PTCD2/HNRNPK/TRA2A/TSEN54/PPWD1/ZPR1/RNPC3/DDX5/SNIP1/HNRNPM/ARGLU1/HNRNPH1/SNRPA/RPRD2/SNRNP25/ZRSR2/SRRM4/HNRNPR/KHDC4/DDX42/SLTM/C9orf78/SYF2/GEMIN4/RBM24/TFIP11/LSM4/EIF1/SNRPC/RBMXL1/LEO1/SAFB2/PLRG1/RSRP1/TARDBP/CWC27/ZNF326/CDK11B/METTL16/ANGEL2/HNRNPA2B1/SNRPE/G…
GO:0061138	morphogenesis of a branching epithelium	157	0.518303	1.97001	1.50703e-07	7.55353e-06	4.88285e-06	1338	tags=27%, list=8%, signal=25%	NOG/MMP14/NPNT/BMP4/SPRY1/SIX1/AGT/PLXNA1/FGFR1/ADM/EXT1/VDR/RDH10/BCL2/SEMA3E/FOXF1/TGM2/MYC/LRP5/SLIT2/VEGFA/SFRP1/YAP1/SIX4/CTSH/SRC/TGFB1/LAMA5/PKD2/SRF/TBX2/ABL1/ACVR1/SMO/EYA1/CLIC4/DCHS1/PKD1/GLI3/ILK/NKX3-1/GLI2/NRP1
GO:0060348	bone development	184	0.49688	1.95038	1.68886e-07	8.26335e-06	5.34171e-06	3190	tags=41%, list=19%, signal=33%	MMP14/BMP4/HAS2/LTBP3/PAPSS2/FGF18/DDR2/EXT1/LRRC17/CSGALNACT1/COL6A1/COL13A1/ACP5/TGM2/DHRS3/NAB2/LRP5/COL2A1/LARGE1/MEGF8/THBS3/MMP16/NAB1/PLXNB1/SRC/TGFB1/BMPR2/RAB23/MAPK11/LOC102724560/SULF2/PDGFC/FOXN3/RANBP3L/DCHS1/BMPR1B/TFAP2A/SRD5A1/GLI3/ADAMTS7/FAM20C/FOXC1/SHOX2/EVC/BGN/SMAD1/NPR2/CHSY1/RARG/BNC2/COL27A1/TWIST1/TGFB3/OSR2/LOX/AKAP13/GNAS/FBN1/GHR/SCX/PTGER4/TTC9/TRIP11/CBS/MSX1/ASXL1/…
GO:0051306	mitotic sister chromatid separation	63	-0.656105	-2.22035	1.78276e-07	8.51992e-06	5.50756e-06	1878	tags=44%, list=11%, signal=40%	PCID2/HASPIN/KNL1/NDC80/IK/ANAPC11/CENPF/INCENP/CDC16/CDC23/DUSP1/SKA3/TTK/RB1/UBE2C/TRIP13/BUB1/BUB1B/DLGAP5/SPDL1/AURKB/NUF2/BIRC5/CDCA8/BUB3/PLK1/CCNB1/CDC20
GO:0010965	regulation of mitotic sister chromatid separation	60	-0.664605	-2.20653	2.16449e-07	9.66962e-06	6.25076e-06	1878	tags=47%, list=11%, signal=42%	PCID2/HASPIN/KNL1/NDC80/IK/ANAPC11/CENPF/INCENP/CDC16/CDC23/DUSP1/SKA3/TTK/RB1/UBE2C/TRIP13/BUB1/BUB1B/DLGAP5/SPDL1/AURKB/NUF2/BIRC5/CDCA8/BUB3/PLK1/CCNB1/CDC20
GO:0042254	ribosome biogenesis	306	-0.426149	-1.77138	2.09273e-07	9.66962e-06	6.25076e-06	3401	tags=32%, list=20%, signal=26%	RPUSD2/FAU/RBIS/POP5/WDR55/AFG2B/TSR1/METTL18/RPL26/MPV17L2/RCC1L/NOL9/RAN/DDX3X/MRPS2/REXO4/RPL35A/RPS4X/NUDT16/GEMIN4/RIOK2/RPS8/UTP25/MYBBP1A/HEATR3/FBLL1/UTP15/XPO1/ISG20L2/DIS3/UTP14C/HEATR1/NOP2/RPL35/AIRIM/METTL16/POP4/NSUN4/DKC1/ZNF622/DDX54/DDX49/EXOSC1/RPL27/CUL4B/PIN4/DDX52/LSG1/EIF4A3/KRR1/NAF1/NOL7/BUD23/ZNF593/DHX29/UTP11/MTREX/RPP40/TSR2/RPL5/C1orf131/NHP2/DIMT1/RPL11/SDE2/MRM3/DDX…
GO:0008380	RNA splicing	425	-0.390004	-1.67363	2.15987e-07	9.66962e-06	6.25076e-06	3674	tags=33%, list=22%, signal=26%	CDK12/DAZAP1/PRMT1/RBM28/RBM41/LSM3/CWF19L2/RBM15/RBM7/HNRNPU/SNRPA1/ZNF830/HNRNPA1L2/LUC7L3/PRPF3/WBP4/HNRNPK/TRA2A/TSEN54/PPWD1/ZPR1/RNPC3/DDX5/SNIP1/HNRNPM/ARGLU1/HNRNPH1/SNRPA/SNRNP25/ZRSR2/PPP1R9B/SRRM4/HNRNPR/USB1/KHDC4/DDX42/C9orf78/SYF2/GEMIN4/RBM24/TFIP11/LSM4/USP22/EIF1/SNRPC/RBMXL1/TADA1/PLRG1/RSRP1/TARDBP/CWC27/SUPT20H/ZNF326/CDK11B/METTL16/HNRNPA2B1/TAF12/SNRPE/GEMIN5/TCERG1/ZMAT2/RS…
GO:0060541	respiratory system development	203	0.484187	1.92611	2.40488e-07	1.05149e-05	6.79721e-06	1231	tags=21%, list=7%, signal=20%	NOG/CHI3L1/MMP14/BMP4/LTBP3/IGFBP5/WNT7B/SPRY1/SIX1/ASS1/EPAS1/FGF18/FGFR1/MME/ERRFI1/ALDH1A3/ABCA3/EXT1/RDH10/COL6A1/FOXF1/VEGFA/YAP1/SIX4/CTSH/TGFB1/LAMA5/BMPR2/RCN3/SRF/PHF14/TBX2/EGFR/ADAMTS2/PTK7/SRSF6/HEG1/PKD1/GLI3/KLF2/MOSMO/CCN2/GLI2
GO:1905818	regulation of chromosome separation	73	-0.621038	-2.16168	2.74145e-07	1.17368e-05	7.58709e-06	1920	tags=44%, list=11%, signal=39%	NCAPG/PCID2/HASPIN/KNL1/NDC80/IK/SMC4/NCAPH/NCAPD2/ANAPC11/CENPF/INCENP/CDC16/CDC23/DUSP1/SKA3/TTK/RB1/UBE2C/TRIP13/BUB1/BUB1B/DLGAP5/SPDL1/AURKB/NUF2/BIRC5/CDCA8/BUB3/PLK1/CCNB1/CDC20
GO:0003018	vascular process in circulatory system	208	0.474742	1.89345	2.86594e-07	1.18246e-05	7.64379e-06	1314	tags=25%, list=8%, signal=24%	ACTA2/LRP1/F2R/MMP2/PDE3A/SLC27A1/AGT/ADM/EXT1/SLC12A2/SLC38A1/SLC7A5/SLC2A10/PLEC/SLC29A1/CPS1/BDKRB2/ATP2B1/SLC6A9/AKAP12/SLC7A2/SLIT2/VEGFA/SLC38A2/SLC6A6/SLC1A4/SLC2A3/SLC1A5/SRC/TGFB1/ADRA1B/ADCY6/SOD3/BMPR2/ARHGAP42/SLC29A4/LOC102724560/ABCA2/SOD2/EGFR/INSR/ABL1/SLC8A1/ROCK2/ITGA4/KAT2B/ADRA1D/KLF2/SLC29A2/SLC5A3/SLC16A7/FOXC1/SVEP1
GO:0001525	angiogenesis	458	0.392094	1.69032	2.87702e-07	1.18246e-05	7.64379e-06	1948	tags=25%, list=11%, signal=22%	FN1/SEMA5A/CHI3L1/MMP14/BMP4/FAP/COL8A1/ADGRA2/MMP2/ARHGAP24/UNC5B/GPNMB/PGF/EPAS1/FGF18/PXDN/FGFR1/THBS2/ADM/CALD1/SLC12A2/FZD4/EPHB4/PDGFB/HMOX1/NINJ1/FZD8/HMGA2/PTK2/SEMA3E/TGM2/DCN/VEGFB/PDGFRB/COL15A1/C5AR1/TGFBR1/SLIT2/RHOJ/VEGFA/AGO2/NOTCH3/FMNL3/SFRP1/PLCG1/CSPG4/B4GALT1/ELK3/AMOTL1/CTSH/GRN/TGFB1/E2F8/MYH9/EGR3/BTG1/HK2/HSPG2/SRF/CCL2/ABL1/ACVR1/SPINK5/MEIS1/ITGB3/COL18A1/CLIC4/E2F7/CARD…
GO:0048771	tissue remodeling	145	0.524071	1.97986	2.99338e-07	1.20616e-05	7.79699e-06	1765	tags=28%, list=10%, signal=26%	MMP14/LTBP3/RASSF2/IGFBP5/F2R/MMP2/GPNMB/AGT/TPP1/EPAS1/TNFRSF11B/DDR2/EXT1/VDR/COL6A1/ACP5/LRP5/UBASH3B/SFRP1/CSPG4/SRC/TGFB1/TMBIM1/BMPR2/CST3/LOC102724560/EGFR/ITGB3/NOX4/ROCK2/GDF5/RUNX1/FOXC1/LIF/PPP3CA/CTHRC1/PML/EFNA2/RBPJ/NPR2/IL7
GO:0030323	respiratory tube development	182	0.492525	1.93729	3.32175e-07	1.31273e-05	8.48592e-06	2235	tags=28%, list=13%, signal=25%	NOG/CHI3L1/MMP14/BMP4/LTBP3/IGFBP5/WNT7B/SPRY1/EPAS1/FGF18/FGFR1/MME/ERRFI1/ABCA3/EXT1/RDH10/COL6A1/FOXF1/VEGFA/YAP1/CTSH/TGFB1/LAMA5/BMPR2/RCN3/SRF/PHF14/TBX2/EGFR/ADAMTS2/PTK7/SRSF6/HEG1/PKD1/GLI3/KLF2/MOSMO/CCN2/GLI2/LIF/RBPJ/BMPR1A/PKDCC/SELENON/ACE/TGFB3/LOX/PPP3R1/STRA6/SIM2/PLOD3
GO:0051304	chromosome separation	79	-0.603393	-2.1116	3.56115e-07	1.38079e-05	8.92586e-06	1920	tags=41%, list=11%, signal=36%	NCAPG/PCID2/HASPIN/KNL1/NDC80/IK/SMC4/NCAPH/NCAPD2/ANAPC11/CENPF/INCENP/CDC16/CDC23/DUSP1/SKA3/TTK/RB1/UBE2C/TRIP13/BUB1/BUB1B/DLGAP5/SPDL1/AURKB/NUF2/BIRC5/CDCA8/BUB3/PLK1/CCNB1/CDC20
GO:0072001	renal system development	286	0.435364	1.78825	3.6383e-07	1.38458e-05	8.95037e-06	1462	tags=26%, list=9%, signal=24%	ACTA2/NOG/NPNT/BMP4/HAS2/WNT7B/SPRY1/SIX1/AGT/ASS1/FGFR1/MME/SOX4/TNS2/EXT1/GDF11/KANK2/SDC4/WWTR1/PDGFB/BCL2L11/RDH10/PTPRO/BCL2/FOXF1/MYC/PODXL/SDC1/PDGFRB/TGFBR1/SLIT2/VEGFA/NOTCH3/SFRP1/OSR1/GDF6/DCHS2/FMN1/YAP1/BICC1/SIX4/CTSH/PYGO1/IRX3/TGFB1/LAMA5/EGR1/PKD2/HELLS/EPHA4/PRICKLE1/SULF2/SMO/EYA1/ITGB3/PTK7/DCHS1/EMX2/TFAP2A/PRDM1/PKD1/GLI3/ILK/NKX3-1/GLI2/FOXC1/NRP1/LIF/PPP3CA/SMAD1/BMPER/SER…
GO:0048754	branching morphogenesis of an epithelial tube	129	0.540281	2.01477	4.50501e-07	1.68324e-05	1.0881e-05	1338	tags=29%, list=8%, signal=27%	NOG/MMP14/NPNT/BMP4/SPRY1/SIX1/AGT/EXT1/VDR/RDH10/BCL2/SEMA3E/FOXF1/MYC/LRP5/SLIT2/VEGFA/YAP1/SIX4/CTSH/SRC/TGFB1/LAMA5/PKD2/SRF/TBX2/ABL1/ACVR1/SMO/EYA1/CLIC4/DCHS1/PKD1/GLI3/ILK/NKX3-1/GLI2/NRP1
GO:0007369	gastrulation	167	0.501388	1.93505	4.99123e-07	1.8316e-05	1.18401e-05	1759	tags=29%, list=10%, signal=27%	NOG/FN1/MMP14/BMP4/COL8A1/MMP2/COL12A1/WNT5B/ITGA7/ITGB5/DUSP4/FGFR1/PLPP3/EXT1/COL6A1/HMGA2/FOXF1/MYADM/LRP5/ITGA2/MEGF8/SFRP1/LAMA3/OSR1/BMPR2/MYH9/BRD3/SRF/PRICKLE1/ACVR1/FZD7/EYA1/ITGB3/DUSP5/ITGA4/LAMB1/POFUT2/PHLDB2/UGDH/FOXC1/SMAD1/TENM4/INHBA/EYA2/AXIN1/APLN/HIRA/BMPR1A/TASOR
GO:0001822	kidney development	278	0.436351	1.7964	5.70986e-07	2.05856e-05	1.33072e-05	1462	tags=25%, list=9%, signal=23%	ACTA2/NOG/NPNT/BMP4/HAS2/WNT7B/SPRY1/SIX1/AGT/ASS1/FGFR1/MME/SOX4/TNS2/EXT1/GDF11/KANK2/SDC4/WWTR1/PDGFB/BCL2L11/RDH10/PTPRO/BCL2/MYC/PODXL/SDC1/PDGFRB/TGFBR1/SLIT2/VEGFA/NOTCH3/SFRP1/OSR1/GDF6/DCHS2/FMN1/YAP1/BICC1/SIX4/CTSH/PYGO1/IRX3/TGFB1/LAMA5/EGR1/PKD2/HELLS/EPHA4/SULF2/SMO/EYA1/ITGB3/PTK7/DCHS1/TFAP2A/PRDM1/PKD1/GLI3/ILK/NKX3-1/GLI2/FOXC1/NRP1/LIF/PPP3CA/SMAD1/BMPER/SERPINB7/CD24
GO:0051216	cartilage development	177	0.487556	1.91173	7.25447e-07	2.57033e-05	1.66155e-05	2461	tags=36%, list=14%, signal=31%	NOG/CHI3L1/BMP4/LTBP3/WNT7B/WNT5B/FGF18/FGFR1/MGP/ERRFI1/EXT1/CSGALNACT1/COL6A1/HMGA2/TGFBR1/COL2A1/OSR1/PRRX1/GDF6/THBS3/ZEB1/WNT9A/TGFB1/BMPR2/CREB3L2/SRF/LOC102724560/SULF2/FRZB/GDF5/BMPR1B/RUNX1/PKD1/GLI3/ADAMTS7/CCN2/SATB2/SOX6/SHOX2/CCN3/EVC/BGN/SMAD1/PTPN11/NPR2/BMPR1A/PKDCC/ZNF219/LNPK/CHSY1/RARG/SLC26A2/CCN1/COL27A1/OSR2/MKKS/ARID5A/SNX19/BBS1/GHR/SMAD7/DLX2/SCX
GO:0061448	connective tissue development	247	0.439589	1.77795	7.83295e-07	2.72826e-05	1.76364e-05	2558	tags=32%, list=15%, signal=28%	ACTA2/NOG/CHI3L1/BMP4/LTBP3/WNT7B/WNT5B/FGF18/FGFR1/MGP/ERRFI1/EXT1/PDGFB/CSGALNACT1/COL6A1/HMGA2/PDGFRB/LRP5/TGFBR1/COL2A1/LARGE1/OSR1/PRRX1/GDF6/THBS3/ZEB1/WNT9A/TGFB1/DGAT2/BMPR2/EGR1/CREB3L2/SRF/LOC102724560/SULF2/FRZB/ITGB3/GDF5/BMPR1B/RUNX1/PKD1/GLI3/ADAMTS7/CCN2/SATB2/SOX6/SHOX2/CCN3/EVC/BGN/SMAD1/SERPINB7/DYRK1B/VPS13B/PTPN11/NPR2/BMPR1A/PKDCC/ZNF219/LNPK/CHSY1/RARG/SLC26A2/CCN1/COL27A1/O…
GO:0051225	spindle assembly	126	-0.53753	-2.02671	8.10803e-07	2.777e-05	1.79515e-05	2279	tags=36%, list=13%, signal=31%	CENPJ/DRG1/KIF2A/ABRAXAS2/HAUS7/CSNK1D/CHMP6/SASS6/CLASP2/WRAP73/KPNB1/NDC80/TPX2/TUBGCP3/HDAC3/MAPRE3/RAB11A/GTF2B/RCC1/INCENP/MZT1/POLDIP2/SKA3/RACGAP1/KIF23/STIL/ASPM/MAPRE2/SKA2/GPSM2/AURKB/BCCIP/CCSAP/PRC1/TUBGCP5/BIRC5/CDCA8/CCNB2/AURKA/SPAG5/PLK1/KIF4A/NEK2/CDC20/RIPOR2
GO:0090092	regulation of transmembrane receptor protein serine/threonine kinase signaling pathway	240	0.451255	1.82016	9.23865e-07	3.11237e-05	2.01194e-05	2932	tags=34%, list=17%, signal=29%	NOG/IL17RD/LTBP1/NPNT/BMP4/GDF15/LRP1/FBN2/FST/SPRY1/GDF11/SLC2A10/LTBP4/TGFB1I1/TGFBR1/SFRP1/GDF6/ZEB1/HTRA1/SMURF2/TGFB1/SPRED2/BMPR2/PALS1/GLCE/ABL1/ACVR1/FAM89B/SKIL/HTRA3/GDF5/NEO1/NUMA1/ILK/SDCBP/CCN3/INHBA/DLX1/BMPER/SPRED1/AXIN1/FSTL1/RBPJ/ARID4A/THBS1/BMPR1A/FKBP1A/PPARA/LATS1/CCN1/RGMA/TGFBR3/TNFAIP6/DKK3/TGFB3/ACVR2A/LOX/HDAC2/CREBBP/FZD1/FBN1/SPRED3/VASN/SMAD7/CD109/TGFB2/ZBTB7A/MAGI2…
GO:0007088	regulation of mitotic nuclear division	109	-0.541078	-1.97824	9.59945e-07	3.18175e-05	2.05679e-05	2091	tags=41%, list=12%, signal=36%	CAV2/PIN1/EDN1/PCID2/HASPIN/KNL1/NDC80/IK/CDCA2/KIF20B/PRMT5/BMP7/ANAPC11/TOM1L1/RCC1/CENPF/INCENP/CDC16/CDC23/CDC42/DUSP1/SKA3/AURKAIP1/TTK/RB1/UBE2C/NUSAP1/BORA/TRIP13/BUB1/BUB1B/DLGAP5/SPDL1/AURKB/CDC25C/NUF2/BIRC5/CDCA8/TOM1L2/AURKA/BUB3/PLK1/NEK2/CCNB1/CDC20
GO:1903053	regulation of extracellular matrix organization	61	0.63483	2.09901	1.0892e-06	3.55288e-05	2.2967e-05	1147	tags=31%, list=7%, signal=29%	HAS2/FAP/LRP1/AGT/DDR2/ANTXR1/EFEMP2/SLC2A10/COL6A1/TGFBR1/TGFB1/ZNF469/CST3/ABL1/ITGB3/LAMB1/RECK/RUNX1/PHLDB2
GO:0006457	protein folding	198	-0.460058	-1.82538	1.2418e-06	3.98733e-05	2.57754e-05	3268	tags=38%, list=19%, signal=31%	PPID/TBCB/PPWD1/ZPR1/PDIA6/SDF2/DNAJC24/HSPD1/RP2/CCT2/CHORDC1/CCT8/FKBP4/SACS/DNLZ/UNC45A/ATF6/CLPX/PPIB/ERO1B/ENGASE/PDIA3/CCT7/CCT6A/CWC27/PTGES3/HSPA9/RUVBL2/CCDC47/HSP90B1/TCP1/TBCD/PPIC/HSP90AB1/AHSA1/CCT4/CALR/DNAJB2/P3H1/HSPA8/NUDCD2/TBCA/PFDN2/PRDX4/DFFA/SIL1/DNAJC3/HYOU1/HSPA4/PPIE/TTC1/CANX/PPIH/DNAJB11/P4HB/HSPA6/HSPB1/HSPA4L/DNAJB4/NFYC/PDIA4/DNAJB1/DNAJC7/TBCE/VBP1/ANP32E/NUDC/SDF2L…
GO:0007179	transforming growth factor beta receptor signaling pathway	190	0.47126	1.86147	1.30552e-06	4.12744e-05	2.66812e-05	2773	tags=34%, list=16%, signal=29%	IL17RD/LTBP1/NPNT/GDF15/LTBP3/FBN2/SPRY1/LTBP2/ITGB5/SLC2A10/LTBP4/PTK2/COL1A2/TGFB1I1/TGFBR1/ZEB1/USP9Y/ZYX/HTRA1/SMURF2/SRC/TGFB1/SPRED2/PALS1/ACVR1/FAM89B/SKIL/HTRA3/GDF5/SDCBP/SMAD1/SPRED1/PML/AXIN1/ARID4A/THBS1/BMPR1A/SELENON/FKBP1A/PPARA/LATS1/TGFBR3/DKK3/TGFB3/LOX/HDAC2/FERMT2/CREBBP/ZMIZ1/HPGD/FBN1/SPRED3/VASN/SMAD7/CD109/APPL1/TGFB2/ZBTB7A/SMAD4/EP300/ZNF703/NRROS/TWSG1/PPM1A
GO:0002009	morphogenesis of an epithelium	431	0.383499	1.64667	1.42312e-06	4.43107e-05	2.86439e-05	2179	tags=26%, list=13%, signal=23%	NOG/MMP14/NPNT/BMP4/IGFBP5/MMP2/FST/WNT7B/WNT5B/SPRY1/ARHGAP24/SIX1/AGT/ITGB5/PLXNA1/FGFR1/ADM/ALDH1A3/EXT1/VDR/MICAL2/SDC4/RDH10/BCL2/SEMA3E/FOXF1/TGM2/MYC/PODXL/TGFB1I1/LRP5/SLIT2/VEGFA/FZD6/MEGF8/SFRP1/OSR1/FMN1/TEAD2/YAP1/PLXNB2/SIX4/CTSH/IRX3/SRC/TGFB1/LAMA5/PALS1/PKD2/SRF/EPHA4/TBX2/PRICKLE1/EGFR/ABL1/ACVR1/VCL/SMO/FRZB/EYA1/ITGB3/PTK7/AJUBA/CLIC4/DCHS1/TCTN1/ACTB/TFAP2A/PKD1/PHLDB2/KDM2B/G…
GO:0035107	appendage morphogenesis	143	0.501694	1.89056	1.53676e-06	4.64418e-05	3.00215e-05	2607	tags=37%, list=15%, signal=32%	NOG/BMP4/FBN2/MAP3K20/FGFR1/CACNA1C/ERRFI1/EXT1/BCL2L11/RDH10/COL6A1/LRP5/FZD6/COL2A1/LARGE1/MEGF8/OSR1/PRRX1/FMN1/TBX2/PRICKLE1/GDF5/RECK/TFAP2A/GLI3/AFF3/MOSMO/SHOX2/LMBR1/FBXW4/NPR2/BMPR1A/PKDCC/ZNF219/LNPK/RARG/SP8/TWIST1/FRAS1/OSR2/FREM2/HDAC2/IFT140/CREBBP/HOXC10/DYNC2H1/ASPH/TGFB2/ZNF358/CHD7/HOXA13/SMAD4/WDR19
GO:0035108	limb morphogenesis	143	0.501694	1.89056	1.53676e-06	4.64418e-05	3.00215e-05	2607	tags=37%, list=15%, signal=32%	NOG/BMP4/FBN2/MAP3K20/FGFR1/CACNA1C/ERRFI1/EXT1/BCL2L11/RDH10/COL6A1/LRP5/FZD6/COL2A1/LARGE1/MEGF8/OSR1/PRRX1/FMN1/TBX2/PRICKLE1/GDF5/RECK/TFAP2A/GLI3/AFF3/MOSMO/SHOX2/LMBR1/FBXW4/NPR2/BMPR1A/PKDCC/ZNF219/LNPK/RARG/SP8/TWIST1/FRAS1/OSR2/FREM2/HDAC2/IFT140/CREBBP/HOXC10/DYNC2H1/ASPH/TGFB2/ZNF358/CHD7/HOXA13/SMAD4/WDR19
GO:0043161	proteasome-mediated ubiquitin-dependent protein catabolic process	407	-0.381353	-1.63312	1.62041e-06	4.82599e-05	3.11968e-05	2857	tags=28%, list=17%, signal=23%	KEAP1/SKP1/KBTBD7/TRIP4/LRRK2/AMBRA1/CUL1/DCAF11/GLMN/PSMA7/RAD23A/PSMA6/TRIM45/KLHL20/XPO1/DMAC2/APC/UBR3/SUMO2/PSMA3/UFD1/PSMD7/ADRM1/CCIN/FEM1C/KCTD2/HSP90AB1/AKIRIN2/DDA1/FAF2/DNAJB2/KLHL11/KLHL12/CSNK1D/PSMB5/MAPK9/DVL1/MDM2/UCHL5/TRAF4/UBQLN4/SPOP/IVNS1ABP/DTX4/USP5/KCMF1/PSMB1/APPBP2/CCNF/KBTBD6/ARRB2/MTM1/RAD23B/TNFAIP1/RPL11/RMND5B/KLHL3/HECTD3/HERC2/FZR1/USP14/PSMD8/PEX10/ARAF/PSMA1/VCP…
GO:0070167	regulation of biomineral tissue development	77	0.587344	2.02652	1.66138e-06	4.87733e-05	3.15287e-05	2212	tags=42%, list=13%, signal=36%	BMP4/LTBP3/FBN2/GAS6/MGP/DDR2/VDR/ATP2B1/ATF4/OSR1/TGFB1/BMPR2/ACVR1/SLC8A1/SLC20A2/ROCK2/BMPR1B/TFAP2A/ANO6/FAM20C/ANKH/CEBPB/FBXO5/BMPR1A/PKDCC/SGMS2/CCN1/TWIST1/OSR2/ACVR2A/ENPP1/BMP2K
GO:0050673	epithelial cell proliferation	359	0.397587	1.67299	1.89053e-06	5.3959e-05	3.48809e-05	2010	tags=24%, list=12%, signal=21%	DRD2/NOG/SEMA5A/NUPR1/MMP14/BMP4/HAS2/FAP/COL8A1/IGFBP5/FST/SIX1/FGFR1/ERRFI1/VDR/PDGFB/HMOX1/XDH/MYC/NR2F2/VEGFB/C5AR1/TGFBR1/VEGFA/ST8SIA1/SFRP1/OSR1/PLCG1/ZEB1/YAP1/B4GALT1/CCND1/SIX4/KLF9/LIMS2/CDK6/NFKBIZ/GRN/TGFB1/LAMA5/BMPR2/EGR3/HSPG2/BCL2L1/CCL2/ZFP36L1/TBX2/EGFR/SULF2/UHRF1/FZD7/SMO/EYA1/ITGB3/SRSF6/ITGA4/GDF5/LAMB1/NKX3-1/RREB1/EREG/CCN3/NRP1/CDH13/CEBPB/VASH2/SP1/VASH1/BMPER/KRIT1/F3/…
GO:0006091	generation of precursor metabolites and energy	435	-0.369389	-1.58949	1.87302e-06	5.3959e-05	3.48809e-05	3326	tags=34%, list=20%, signal=28%	NDUFB5/SLC25A13/NDUFB10/ATG12/ABCC9/NDUFS5/ATP5F1D/UQCRFS1/UQCR10/PHKB/TEFM/ATP5F1C/UQCRHL/MDH2/NDUFA13/NDUFC1/UCHL1/ATP5F1A/NDUFB2/UCP2/PRXL2C/IDH3B/COQ9/NDUFA11/PPP1CA/NR1D1/PHKA2/GPD2/PRKAA2/OAS1/RPTOR/SURF1/MYBBP1A/IL10RB/COX6A1/NCOR1/UQCRQ/NOS2/NDUFV2/SLC25A14/PTGES3/PKM/PFKFB3/SLC25A33/MDH1/SLC25A18/COX17/KGD4/GBE1/IREB2/DLAT/IDH1/DLD/SLC35A4/IDE/CHCHD2/ETFA/GYG1/CDK1/TPI1/ARNT/GIT1/PINK1/S…
GO:0048736	appendage development	176	0.481012	1.88027	2.0838e-06	5.70962e-05	3.69089e-05	2607	tags=35%, list=15%, signal=30%	NOG/BMP4/FBN2/MAP3K20/FGFR1/CACNA1C/ERRFI1/EXT1/ITGA6/BCL2L11/RDH10/COL6A1/LRP5/FZD6/COL2A1/LARGE1/MEGF8/OSR1/PRRX1/FMN1/BMPR2/TBX2/PRICKLE1/KREMEN2/KAT2B/GDF5/RECK/TFAP2A/GLI3/AFF3/MOSMO/SHOX2/LMBR1/FBXW4/NPR2/BMPR1A/PKDCC/ZNF219/LNPK/RARG/SP8/TWIST1/FRAS1/OSR2/FREM2/NAGLU/HDAC2/FERMT2/IFT140/CREBBP/HOXC10/DYNC2H1/ASPH/SMOC1/KREMEN1/SCX/TGFB2/ZNF358/CHD7/HOXA13/SMAD4/WDR19
GO:0060173	limb development	176	0.481012	1.88027	2.0838e-06	5.70962e-05	3.69089e-05	2607	tags=35%, list=15%, signal=30%	NOG/BMP4/FBN2/MAP3K20/FGFR1/CACNA1C/ERRFI1/EXT1/ITGA6/BCL2L11/RDH10/COL6A1/LRP5/FZD6/COL2A1/LARGE1/MEGF8/OSR1/PRRX1/FMN1/BMPR2/TBX2/PRICKLE1/KREMEN2/KAT2B/GDF5/RECK/TFAP2A/GLI3/AFF3/MOSMO/SHOX2/LMBR1/FBXW4/NPR2/BMPR1A/PKDCC/ZNF219/LNPK/RARG/SP8/TWIST1/FRAS1/OSR2/FREM2/NAGLU/HDAC2/FERMT2/IFT140/CREBBP/HOXC10/DYNC2H1/ASPH/SMOC1/KREMEN1/SCX/TGFB2/ZNF358/CHD7/HOXA13/SMAD4/WDR19
GO:0043491	phosphatidylinositol 3-kinase/protein kinase B signal transduction	256	0.433979	1.75914	2.07379e-06	5.70962e-05	3.69089e-05	2076	tags=27%, list=12%, signal=24%	DRD2/FN1/SEMA5A/CHI3L1/SERPINE2/GDF15/IGFBP5/F2R/UNC5B/AGT/FGFR1/GAS6/DDR2/ERRFI1/ROR1/PDGFB/C1QTNF1/COL6A3/MEIS3/XDH/COL6A1/PTK2/SEMA3E/PTPN13/DCN/VEGFB/PDGFRB/TGFBR1/VEGFA/TPBG/PLXNB1/APP/SRC/TGFB1/SH2B3/COL6A2/RCN3/ZFP36L1/EGFR/RASD2/INSR/PDGFC/MYORG/NOX4/ILK/HIP1/NKX3-1/RRAS/DDIT3/PRR5L/TYRO3/MERTK/PTEN/NOP53/RNF41/THBS1/USP49/SESN2/PPARA/RTN4/EXTL3/TWIST1/ITGB1/ATG14/PDGFD/AXL/PIK3R2/LOX
GO:0048762	mesenchymal cell differentiation	227	0.440824	1.76835	2.22053e-06	6.00421e-05	3.88132e-05	2492	tags=28%, list=15%, signal=24%	NOG/FN1/SEMA5A/IL17RD/BMP4/HAS2/SPRY1/SIX1/AGT/FGFR1/EXT1/SEMA6B/WWTR1/RDH10/BCL2/HMGA2/PTK2/CUL7/SEMA3E/TGFB1I1/PDCD4/TGFBR1/VEGFA/SFRP1/OSR1/TGFB1/SPRED2/LAMA5/EPHA4/ACVR1/SMO/FRZB/ROCK2/RANBP3L/TRIM62/POFUT2/PHLDB2/SEMA3D/FOXC1/SDCBP/NRP1/LRP6/SPRED1/PTEN/SEMA4C/GSK3B/RBPJ/BMPR1A/TASOR/SEMA3A/RTN4/TGFBR3/TWIST1/TGFB3/SLC39A6/HDAC2/FERMT2/PPP3R1/SPRED3/EZH2/VASN/SMAD7/TGFB2/SEMA6C
GO:0008608	attachment of spindle microtubules to kinetochore	53	-0.657906	-2.13223	2.48659e-06	6.5512e-05	4.23492e-05	2060	tags=55%, list=12%, signal=48%	ZNF207/CHAMP1/APC/ABRAXAS2/CDK1/RCC2/KNL1/CENPE/NDC80/NSL1/BECN1/INCENP/CDC42/SKA3/RACGAP1/RB1/PMF1/SKA2/AURKB/NUF2/KNSTRN/ECT2/BIRC5/CDCA8/KIF2C/SPAG5/BUB3/NEK2/CCNB1
GO:0090287	regulation of cellular response to growth factor stimulus	275	0.427014	1.75573	2.48658e-06	6.5512e-05	4.23492e-05	2848	tags=33%, list=17%, signal=28%	NOG/IL17RD/LTBP1/NPNT/BMP4/GDF15/ADGRA2/FBN2/FST/SPRY1/AGT/FGF18/FZD4/SLC2A10/LTBP4/XDH/DCN/VEGFB/CADM4/TGFB1I1/SLIT2/VEGFA/CD63/SFRP1/SPRY4/ZEB1/HTRA1/SMURF2/SPRED2/PALS1/SULF2/ABL1/FAM89B/ITGB3/SKIL/HTRA3/GDF5/NEO1/NUMA1/ILK/FAM20C/DMD/SDCBP/NRP1/DLX1/VEGFC/BMPER/SPRED1/AXIN1/FSTL1/APLN/RBPJ/ARID4A/THBS1/SHISA2/FKBP1A/FGFBP3/PPARA/LATS1/CCN1/RGMA/TGFBR3/TNFAIP6/DKK3/TGFB3/ITGB1/LOX/ITGA5/HDAC2/…
GO:0060840	artery development	93	0.562066	2.01496	2.59781e-06	6.75759e-05	4.36833e-05	2571	tags=49%, list=15%, signal=42%	NOG/BMP4/EGR2/LRP1/LOXL1/SIX1/SOX4/EFEMP2/SLC2A10/FKBP10/FOXF1/PDGFRB/TGFBR1/VEGFA/NOTCH3/MEGF8/GAA/PRRX1/BMPR2/PKD2/SRF/TBX2/PRICKLE1/EYA1/PRDM1/GLI3/NPRL3/NKX3-1/FOXC1/DDIT3/NRP1/ADAMTS6/RBPJ/BMPR1A/RTN4/NDST1/HECTD1/LOX/NAGLU/STRA6/ZMIZ1/HPGD/SMAD7/TGFB2/CHD7/HOXA13
GO:0033044	regulation of chromosome organization	246	-0.424134	-1.7354	2.67435e-06	6.86973e-05	4.44082e-05	3104	tags=35%, list=18%, signal=29%	SLF1/NFRKB/SMARCD1/TERF2/PINX1/TERF1/CCT2/CCT8/DCP2/RIOK2/ZNF207/DYNC1LI1/MPHOSPH8/NCAPG2/APC/NSMCE1/CCT7/CCT6A/PTGES3/HNRNPA2B1/DKC1/SETDB1/RUVBL2/TCP1/ARID1B/CDK1/CCT4/NAF1/NCAPG/PCID2/H3-3A/HASPIN/UCHL5/NSMCE4A/KNL1/CENPE/CTC1/NDC80/IK/PIF1/PRKCQ/BECN1/SMC4/HNRNPC/LIG4/NCAPH/NCAPD2/NAT10/ANAPC11/CENPF/INCENP/CDC16/CDC23/PARP1/SMARCD2/DUSP1/SKA3/ACTL6A/NAA10/TTK/RB1/UBE2C/EXOSC10/MACROH2A1/TRIP…
GO:0045333	cellular respiration	229	-0.440462	-1.78591	3.22709e-06	8.18725e-05	5.29252e-05	3326	tags=38%, list=20%, signal=31%	NDUFB5/SLC25A13/NDUFB10/ABCC9/NDUFS5/ATP5F1D/UQCRFS1/UQCR10/TEFM/ATP5F1C/UQCRHL/MDH2/NDUFA13/NDUFC1/ATP5F1A/NDUFB2/IDH3B/COQ9/NDUFA11/GPD2/OAS1/SURF1/MYBBP1A/IL10RB/COX6A1/UQCRQ/NOS2/NDUFV2/SLC25A14/SLC25A33/MDH1/SLC25A18/KGD4/IREB2/DLAT/IDH1/DLD/SLC35A4/IDE/CHCHD2/ETFA/CDK1/PINK1/ATPSCKMT/COX8A/PDHB/NDUFAF1/NDUFS8/MTFR1L/NDUFS4/GHITM/SDHA/ATP5F1B/SUCLA2/NDUFA2/NDUFA8/SDHC/UQCRH/ETFB/UQCRC2/COX5A…
GO:0000375	RNA splicing, via transesterification reactions	289	-0.406559	-1.68798	3.41533e-06	8.55916e-05	5.53293e-05	3606	tags=34%, list=21%, signal=27%	RBM41/LSM3/CWF19L2/RBM15/RBM7/HNRNPU/SNRPA1/HNRNPA1L2/LUC7L3/PRPF3/WBP4/HNRNPK/TRA2A/PPWD1/RNPC3/DDX5/SNIP1/HNRNPM/ARGLU1/HNRNPH1/SNRPA/SNRNP25/ZRSR2/SRRM4/HNRNPR/KHDC4/DDX42/C9orf78/SYF2/GEMIN4/RBM24/TFIP11/LSM4/EIF1/SNRPC/RBMXL1/PLRG1/RSRP1/CWC27/METTL16/HNRNPA2B1/SNRPE/GEMIN5/ZMAT2/RSRC1/EIF4A3/RBMX2/SRRM1/HSPA8/ARB2A/MTREX/RBM42/RNF113A/THRAP3/MAGOH/SLU7/SFPQ/NSRP1/COIL/SF3A1/IK/RBM22/SDE2/GP…
GO:0009612	response to mechanical stimulus	187	0.473442	1.86412	3.55589e-06	8.80405e-05	5.69123e-05	1219	tags=20%, list=7%, signal=19%	POSTN/KCNC1/DRD2/CHI3L1/SERPINE2/MMP14/ETV1/MMP2/DDR2/GSN/PLEC/CHRNA9/COL6A1/PTK2/CNN2/PIEZO2/ITGA2/LARGE1/SLC38A2/ANKRD1/KCNK2/USP53/SRC/TGFB1/PKD2/PPL/FAS/EGFR/SLC8A1/ITGB3/LRP11/GDF5/PIEZO1/SUN1/SLITRK6/BACE1/PKD1/DMD
GO:0070371	ERK1 and ERK2 cascade	234	0.437393	1.75877	3.79929e-06	9.29469e-05	6.0084e-05	1640	tags=22%, list=10%, signal=20%	ACTA2/DRD2/FN1/CHI3L1/NPNT/BMP4/DUSP6/F2R/SPRY1/GPNMB/FGF18/DUSP4/GAS6/LMO3/PDGFB/TNFAIP8L3/MYC/AKAP12/VEGFB/PDGFRB/DENND2B/C5AR1/VEGFA/SPRY4/TPBG/CTSH/APP/SRC/TGFB1/SPRED2/C1QL4/EPHA4/ZFP36L1/MAP3K12/EGFR/ATF3/ABL1/PDGFC/ITGB3/DUSP5/NOX4/CCN2/RRAS/NRP1/LIF/INHBA/BMPER/STYX/SPRED1/HTR2A/MTURN/PTPN11
GO:0045669	positive regulation of osteoblast differentiation	64	0.612917	2.04359	4.06001e-06	9.46382e-05	6.11773e-05	2302	tags=47%, list=14%, signal=41%	NPNT/BMP4/FBN2/WNT7B/DDR2/IFITM1/JUND/WWTR1/LRP5/VEGFA/YAP1/BMPR2/ACVR1/BMPR1B/GLI3/ILK/FAM20C/PPP3CA/SMAD1/CEBPB/LRP3/CTHRC1/ZHX3/FBXO5/BMPR1A/CEBPD/CCN1/ACVR2A/FERMT2/FZD1
GO:0010810	regulation of cell-substrate adhesion	187	0.47241	1.86005	4.02114e-06	9.46382e-05	6.11773e-05	2161	tags=33%, list=13%, signal=29%	POSTN/FN1/MMP14/NPNT/HAS2/COL8A1/MAP4K4/FZD4/ITGA6/SDC4/EFEMP2/PDGFB/PTPRO/KANK1/BCL2/RASA1/PTK2/SEMA3E/FOXF1/MYADM/VEGFA/SFRP1/SPRY4/FMN1/LIMS2/CDK6/PLAU/WASHC2C/SRC/SPOCK1/RIN2/LIMS1/ABL1/FZD7/VCL/ST6GAL1/ITGB3/UTRN/ROCK2/PHLDB2/PLEKHA2/ILK/DLC1/RREB1/RRAS/NRP1/ARHGAP6/ARL2/EFNA5/CDH13/PTEN/GSK3B/THBS1/PRKCE/CCN1/TLN1/HACD1/BRAF/PTPRA/RSU1/ITGA5/FERMT2
GO:0009060	aerobic respiration	183	-0.463026	-1.82438	4.09869e-06	9.46382e-05	6.11773e-05	3520	tags=42%, list=21%, signal=34%	SUCLG1/NDUFA9/ADSL/NDUFB5/NDUFB10/NDUFS5/ATP5F1D/UQCRFS1/UQCR10/TEFM/ATP5F1C/UQCRHL/MDH2/NDUFA13/NDUFC1/ATP5F1A/NDUFB2/IDH3B/COQ9/NDUFA11/SURF1/COX6A1/UQCRQ/NDUFV2/SLC25A14/SLC25A33/MDH1/KGD4/IREB2/DLAT/IDH1/DLD/IDE/CHCHD2/CDK1/PINK1/ATPSCKMT/COX8A/PDHB/NDUFAF1/NDUFS8/MTFR1L/NDUFS4/GHITM/SDHA/ATP5F1B/SUCLA2/NDUFA2/NDUFA8/SDHC/UQCRH/UQCRC2/COX5A/COA6/NDUFB11/NDP/ATP5IF1/VCP/BNIP3/ATP5PD/FH/NDUFS6/…
GO:0000377	RNA splicing, via transesterification reactions with bulged adenosine as nucleophile	285	-0.409583	-1.69606	4.06104e-06	9.46382e-05	6.11773e-05	3606	tags=35%, list=21%, signal=28%	RBM41/LSM3/CWF19L2/RBM15/RBM7/HNRNPU/SNRPA1/HNRNPA1L2/LUC7L3/PRPF3/WBP4/HNRNPK/TRA2A/PPWD1/RNPC3/DDX5/SNIP1/HNRNPM/ARGLU1/HNRNPH1/SNRPA/SNRNP25/ZRSR2/SRRM4/HNRNPR/KHDC4/DDX42/C9orf78/SYF2/GEMIN4/RBM24/TFIP11/LSM4/EIF1/SNRPC/RBMXL1/PLRG1/RSRP1/CWC27/METTL16/HNRNPA2B1/SNRPE/GEMIN5/ZMAT2/RSRC1/EIF4A3/RBMX2/SRRM1/HSPA8/ARB2A/MTREX/RBM42/RNF113A/THRAP3/MAGOH/SLU7/SFPQ/NSRP1/COIL/SF3A1/IK/RBM22/SDE2/GP…
GO:0000398	mRNA splicing, via spliceosome	285	-0.409583	-1.69606	4.06104e-06	9.46382e-05	6.11773e-05	3606	tags=35%, list=21%, signal=28%	RBM41/LSM3/CWF19L2/RBM15/RBM7/HNRNPU/SNRPA1/HNRNPA1L2/LUC7L3/PRPF3/WBP4/HNRNPK/TRA2A/PPWD1/RNPC3/DDX5/SNIP1/HNRNPM/ARGLU1/HNRNPH1/SNRPA/SNRNP25/ZRSR2/SRRM4/HNRNPR/KHDC4/DDX42/C9orf78/SYF2/GEMIN4/RBM24/TFIP11/LSM4/EIF1/SNRPC/RBMXL1/PLRG1/RSRP1/CWC27/METTL16/HNRNPA2B1/SNRPE/GEMIN5/ZMAT2/RSRC1/EIF4A3/RBMX2/SRRM1/HSPA8/ARB2A/MTREX/RBM42/RNF113A/THRAP3/MAGOH/SLU7/SFPQ/NSRP1/COIL/SF3A1/IK/RBM22/SDE2/GP…
GO:0022900	electron transport chain	123	-0.506379	-1.90643	4.24226e-06	9.68649e-05	6.26167e-05	3326	tags=40%, list=20%, signal=32%	NDUFB5/SLC25A13/NDUFB10/NDUFS5/UQCRFS1/UQCR10/UQCRHL/MDH2/NDUFC1/NDUFB2/COQ9/GPD2/MYBBP1A/COX6A1/UQCRQ/NDUFV2/MDH1/SLC25A18/DLD/CHCHD2/ETFA/CDK1/PINK1/COX8A/NDUFAF1/NDUFS8/NDUFS4/GHITM/CYB561/SDHA/NDUFA2/NDUFA8/SDHC/UQCRH/ETFB/UQCRC2/COX5A/AIFM2/COA6/HCCS/NDUFS6/NDUFS3/PARK7/UQCRC1/SDHB/NDUFS2/ENOX2/DHRS2/CCNB1
GO:0070372	regulation of ERK1 and ERK2 cascade	212	0.442083	1.77157	4.42657e-06	9.99625e-05	6.46191e-05	1640	tags=23%, list=10%, signal=21%	ACTA2/DRD2/FN1/CHI3L1/NPNT/BMP4/DUSP6/F2R/SPRY1/GPNMB/FGF18/DUSP4/GAS6/LMO3/PDGFB/TNFAIP8L3/AKAP12/VEGFB/PDGFRB/DENND2B/C5AR1/VEGFA/SPRY4/TPBG/APP/SRC/TGFB1/SPRED2/C1QL4/EPHA4/MAP3K12/EGFR/ATF3/ABL1/PDGFC/ITGB3/NOX4/CCN2/RRAS/NRP1/LIF/INHBA/BMPER/STYX/SPRED1/HTR2A/MTURN/PTPN11
GO:0061077	chaperone-mediated protein folding	67	-0.605153	-2.06606	4.56331e-06	0.000101931	6.58913e-05	3071	tags=49%, list=18%, signal=41%	SDF2/DNAJC24/CCT2/CHORDC1/CCT8/FKBP4/UNC45A/PPIB/CCT7/CCT6A/PTGES3/HSPA9/TCP1/HSP90AB1/CCT4/DNAJB2/P3H1/HSPA8/PFDN2/DFFA/HSPA6/HSPB1/DNAJB4/PDIA4/DNAJB1/DNAJC7/VBP1/SDF2L1/HSPA5/CCT5/PEX19/CCT3/HSPH1
GO:0051985	negative regulation of chromosome segregation	51	-0.644324	-2.07595	5.3053e-06	0.000115983	7.49752e-05	1878	tags=43%, list=11%, signal=38%	PCID2/HASPIN/KNL1/NDC80/IK/CENPF/INCENP/DUSP1/SKA3/TTK/TRIP13/BUB1/BUB1B/SPDL1/AURKB/NUF2/BIRC5/CDCA8/BUB3/PLK1/CCNB1/CDC20
GO:0042060	wound healing	349	0.388315	1.62875	5.26904e-06	0.000115983	7.49752e-05	2539	tags=28%, list=15%, signal=24%	NOG/FN1/SERPINE2/FAP/ADAMTS18/PAPSS2/F2R/ARHGAP24/ITGB5/GAS6/PLPP3/DDR2/EXT1/SLC12A2/SDC4/PDGFB/C1QTNF1/PLEC/HMOX1/KANK1/FKBP10/PTK2/CNN2/VEGFB/CADM4/TGFBR1/ITGA2/VEGFA/FZD6/UBASH3B/MYOF/YAP1/B4GALT1/ELK3/PLAU/SRC/TGFB1/SH2B3/MYH9/PPL/SRF/AHNAK/FZD7/VCL/CSRP1/ITGB3/PTK7/SRSF6/AJUBA/JMJD1C/ITPR3/ACTB/SMPD1/ANO6/PLSCR1/PHLDB2/TFPI/ILK/RREB1/EREG/SVEP1/TYRO3/PPP3CA/MERTK/PTEN/CD151/ANXA5/HTR2A/F3/EP…
GO:0009611	response to wounding	463	0.362125	1.56295	5.46133e-06	0.000118137	7.63678e-05	2539	tags=28%, list=15%, signal=24%	DRD2/NOG/FN1/SERPINE2/FAP/ADAMTS18/PAPSS2/F2R/MMP2/ARHGAP24/ITGB5/GAS6/PLPP3/DDR2/EXT1/SLC12A2/SDC4/PDGFB/C1QTNF1/PLEC/HMOX1/KANK1/BCL2/COL6A1/FKBP10/PTK2/FOXF1/CNN2/ABHD2/VEGFB/CADM4/TGFBR1/ITGA2/VEGFA/FZD6/UBASH3B/MYOF/YAP1/B4GALT1/ELK3/GRIN2A/PTPRS/PLAU/NFKBIZ/KCNK2/GRN/SRC/TGFB1/SH2B3/MYH9/RTN4RL2/PPL/SRF/EPHA4/ZFP36L1/AHNAK/SOD2/SULF2/FZD7/RTN4RL1/VCL/CSRP1/ITGB3/PTK7/SRSF6/AJUBA/JMJD1C/ITPR…
GO:0001704	formation of primary germ layer	108	0.526566	1.92105	5.61903e-06	0.000120282	7.77545e-05	1534	tags=31%, list=9%, signal=28%	NOG/FN1/MMP14/BMP4/COL8A1/MMP2/COL12A1/ITGA7/ITGB5/DUSP4/FGFR1/COL6A1/HMGA2/FOXF1/ITGA2/LAMA3/BMPR2/MYH9/BRD3/SRF/ACVR1/FZD7/EYA1/ITGB3/DUSP5/ITGA4/LAMB1/POFUT2/FOXC1/SMAD1/INHBA/EYA2/AXIN1
GO:0030278	regulation of ossification	100	0.546311	1.95864	6.15503e-06	0.000130398	8.42936e-05	2477	tags=40%, list=15%, signal=34%	BMP4/EGR2/LTBP3/FBN2/MGP/DDR2/VDR/ATP2B1/BCL2/DHRS3/SFRP1/OSR1/TGFB1/BMPR2/ACVR1/SLC8A1/KREMEN2/SLC20A2/BMPR1B/TFAP2A/ANO6/FAM20C/ANKH/CCN3/RBPJ/PTPN11/BMPR1A/PKDCC/CHSY1/SGMS2/CCN1/TWIST1/OSR2/ACVR2A/TOB2/ENPP1/BMP2K/SMAD7/KREMEN1/PTGER4
GO:0140694	non-membrane-bounded organelle assembly	387	-0.378593	-1.61475	6.53574e-06	0.00013705	8.8594e-05	2884	tags=28%, list=17%, signal=24%	DDX3X/MRPS2/NOCT/PLK4/NEBL/TUBGCP4/PRKAA2/ZNF207/UBAP2L/TUBGCP2/CASQ1/DOCK5/NCOR1/LSM4/PSPC1/NOP2/CENPJ/TRIM37/DRG1/ANLN/NBDY/CENPA/KIF2A/ABRAXAS2/HAUS7/EDN1/CSNK1D/DHX29/MAPK9/CHMP6/CENPH/MYOM3/TMOD3/RPL5/SASS6/CENPE/CLASP2/WRAP73/KPNB1/NDC80/TPX2/TUBGCP3/RPL11/ARHGEF5/HDAC3/PROX1/BECN1/MAPRE3/KRT8/C1QBP/RAB11A/YTHDF2/PLS1/G3BP1/CEP85/GTF2B/NEGR1/FMR1/FXR1/RCC1/CENPF/MRTO4/INCENP/JMJD6/DIAPH3/FL…
GO:0003073	regulation of systemic arterial blood pressure	61	0.612138	2.02398	6.6487e-06	0.000138011	8.92149e-05	1000	tags=21%, list=6%, signal=20%	POSTN/DRD2/F2R/AGT/GAS6/ADM/PDGFB/PTPRO/NR2F2/BMPR2/ARHGAP42/SOD2/SLC4A5
GO:0014812	muscle cell migration	86	0.552828	1.9496	6.7526e-06	0.000138766	8.9703e-05	1685	tags=33%, list=10%, signal=29%	POSTN/BMP4/HAS2/LRP1/IGFBP5/TRIB1/SIX1/PLXNA1/DDR2/PDGFB/BCL2/ABHD2/PDGFRB/SLIT2/ITGA2/LPAR1/SIX4/PLAU/SRC/SMO/ITGB3/SSH1/DDIT3/CCN3/NRP1/TCP11L2/BMPR1A/FAT1
GO:0035150	regulation of tube size	109	0.516441	1.884	7.28746e-06	0.000145395	9.39885e-05	1563	tags=27%, list=9%, signal=24%	ACTA2/F2R/MMP2/AGT/ADM/EXT1/CPS1/BDKRB2/ATP2B1/VEGFA/ADRA1B/ADCY6/SOD3/BMPR2/ARHGAP42/LOC102724560/SOD2/EGFR/ABL1/SLC8A1/ROCK2/ITGA4/KAT2B/ADRA1D/KLF2/FOXC1/SVEP1/HTR1D/HTR2A
GO:0035296	regulation of tube diameter	109	0.516441	1.884	7.28746e-06	0.000145395	9.39885e-05	1563	tags=27%, list=9%, signal=24%	ACTA2/F2R/MMP2/AGT/ADM/EXT1/CPS1/BDKRB2/ATP2B1/VEGFA/ADRA1B/ADCY6/SOD3/BMPR2/ARHGAP42/LOC102724560/SOD2/EGFR/ABL1/SLC8A1/ROCK2/ITGA4/KAT2B/ADRA1D/KLF2/FOXC1/SVEP1/HTR1D/HTR2A
GO:0097746	blood vessel diameter maintenance	109	0.516441	1.884	7.28746e-06	0.000145395	9.39885e-05	1563	tags=27%, list=9%, signal=24%	ACTA2/F2R/MMP2/AGT/ADM/EXT1/CPS1/BDKRB2/ATP2B1/VEGFA/ADRA1B/ADCY6/SOD3/BMPR2/ARHGAP42/LOC102724560/SOD2/EGFR/ABL1/SLC8A1/ROCK2/ITGA4/KAT2B/ADRA1D/KLF2/FOXC1/SVEP1/HTR1D/HTR2A
GO:0051896	regulation of phosphatidylinositol 3-kinase/protein kinase B signal transduction	222	0.433363	1.73631	7.86035e-06	0.000155317	0.000100402	2076	tags=27%, list=12%, signal=24%	DRD2/FN1/SEMA5A/CHI3L1/SERPINE2/GDF15/IGFBP5/F2R/UNC5B/AGT/FGFR1/GAS6/DDR2/ROR1/PDGFB/C1QTNF1/MEIS3/XDH/PTK2/SEMA3E/PTPN13/DCN/VEGFB/PDGFRB/TGFBR1/VEGFA/TPBG/PLXNB1/APP/SRC/TGFB1/SH2B3/RCN3/EGFR/RASD2/INSR/PDGFC/MYORG/NOX4/HIP1/NKX3-1/RRAS/DDIT3/PRR5L/TYRO3/MERTK/PTEN/NOP53/RNF41/THBS1/USP49/SESN2/PPARA/RTN4/EXTL3/TWIST1/ITGB1/PDGFD/AXL/LOX
GO:0070374	positive regulation of ERK1 and ERK2 cascade	133	0.499987	1.87209	9.38622e-06	0.000183702	0.000118751	1640	tags=26%, list=10%, signal=23%	ACTA2/DRD2/CHI3L1/NPNT/BMP4/F2R/GPNMB/FGF18/GAS6/PDGFB/TNFAIP8L3/AKAP12/VEGFB/PDGFRB/DENND2B/C5AR1/VEGFA/TPBG/APP/SRC/TGFB1/MAP3K12/EGFR/ABL1/PDGFC/ITGB3/NOX4/CCN2/NRP1/INHBA/BMPER/HTR2A/MTURN/PTPN11
GO:2001251	negative regulation of chromosome organization	96	-0.544896	-1.95604	1.02542e-05	0.000196939	0.000127308	1878	tags=33%, list=11%, signal=30%	PCID2/H3-3A/HASPIN/KNL1/CTC1/NDC80/IK/PIF1/HNRNPC/NAT10/CENPF/INCENP/PARP1/DUSP1/SKA3/NAA10/TTK/EXOSC10/TRIP13/BUB1/BUB1B/SPDL1/AURKB/H3-3B/NUF2/TOP2A/BIRC5/CDCA8/BUB3/PLK1/CCNB1/CDC20
GO:0036293	response to decreased oxygen levels	279	0.40522	1.66824	1.01761e-05	0.000196939	0.000127308	2098	tags=27%, list=12%, signal=24%	POSTN/DRD2/MMP14/MMP2/PGF/EPAS1/STC2/ADM/SOX4/DDR2/FZD4/DDIT4/SLC29A1/BCL2/COL6A1/KCNK3/MYC/ATF4/VEGFB/ITGA2/VEGFA/SFRP1/WTIP/PLAU/KCNK2/SRC/TGFB1/AK4/SOD3/EGR1/HK2/HSPG2/SRF/EPHA4/ZFP36L1/LOC102724560/SOD2/MAP1LC3A/AJUBA/ROCK2/TM9SF4/ATM/HSF1/CRYAB/NKX3-1/BBC3/LIF/PMAIP1/INHBA/VEGFC/CD24/HILPDA/LIMD1/PML/NOP53/THBS1/RAD21/ITPR2/REST/APAF1/BNIP3L/PPARA/VHL/RTN4/PRKCE/ADO/TGFBR3/ERCC2/FOXO3/TWIST1…
GO:0015980	energy derivation by oxidation of organic compounds	314	-0.385447	-1.6064	1.03724e-05	0.000197364	0.000127582	3326	tags=35%, list=20%, signal=29%	NDUFB5/SLC25A13/NDUFB10/ATG12/ABCC9/NDUFS5/ATP5F1D/UQCRFS1/UQCR10/PHKB/TEFM/ATP5F1C/UQCRHL/MDH2/NDUFA13/NDUFC1/ATP5F1A/NDUFB2/IDH3B/COQ9/NDUFA11/PPP1CA/NR1D1/PHKA2/GPD2/OAS1/SURF1/MYBBP1A/IL10RB/COX6A1/UQCRQ/NOS2/NDUFV2/SLC25A14/PTGES3/SLC25A33/MDH1/SLC25A18/KGD4/GBE1/IREB2/DLAT/IDH1/DLD/SLC35A4/IDE/CHCHD2/ETFA/GYG1/CDK1/PINK1/ATPSCKMT/COX8A/PHKA1/PDHB/NDUFAF1/NDUFS8/MTFR1L/NDUFS4/GHITM/STK40/SDH…
GO:0050679	positive regulation of epithelial cell proliferation	165	0.464594	1.7902	1.17135e-05	0.000220836	0.000142756	2081	tags=27%, list=12%, signal=24%	NOG/SEMA5A/BMP4/HAS2/FGFR1/PDGFB/HMOX1/MYC/VEGFB/C5AR1/TGFBR1/VEGFA/ST8SIA1/SFRP1/OSR1/PLCG1/YAP1/B4GALT1/CCND1/GRN/TGFB1/EGR3/HSPG2/EGFR/FZD7/SMO/EYA1/ITGB3/SRSF6/ITGA4/LAMB1/RREB1/NRP1/CDH13/VASH2/SP1/F3/APLN/RBPJ/BMPR1A/RTN4/EXTL3/TWIST1/OSR2/NKX2-5
GO:0001666	response to hypoxia	266	0.411464	1.67587	1.19843e-05	0.000223888	0.000144729	2098	tags=27%, list=12%, signal=24%	POSTN/DRD2/MMP14/MMP2/PGF/EPAS1/STC2/ADM/SOX4/DDR2/FZD4/DDIT4/SLC29A1/BCL2/KCNK3/MYC/ATF4/VEGFB/ITGA2/VEGFA/SFRP1/WTIP/PLAU/KCNK2/SRC/TGFB1/AK4/SOD3/EGR1/HK2/HSPG2/SRF/EPHA4/ZFP36L1/LOC102724560/SOD2/AJUBA/ROCK2/TM9SF4/ATM/HSF1/CRYAB/NKX3-1/BBC3/LIF/PMAIP1/INHBA/VEGFC/CD24/HILPDA/LIMD1/PML/NOP53/THBS1/RAD21/ITPR2/REST/APAF1/BNIP3L/PPARA/VHL/RTN4/PRKCE/ADO/TGFBR3/ERCC2/FOXO3/TWIST1/ACE/TGFB3/TFAM/…
GO:0051783	regulation of nuclear division	129	-0.495741	-1.87635	1.2665e-05	0.000234473	0.000151571	2124	tags=38%, list=13%, signal=33%	NPM2/CAV2/PIN1/CALR/EDN1/PCID2/HASPIN/KNL1/NDC80/IK/CDCA2/FZR1/KIF20B/PRMT5/BMP7/ANAPC11/TOM1L1/RCC1/CENPF/INCENP/CDC16/CDC23/CDC42/DUSP1/SKA3/AURKAIP1/TTK/RB1/UBE2C/NUSAP1/BORA/TRIP13/MSX2/BUB1/BUB1B/DLGAP5/SPDL1/AURKB/CDC25C/NUF2/BIRC5/CDCA8/TOM1L2/AURKA/BUB3/PLK1/NEK2/CCNB1/CDC20
GO:0007080	mitotic metaphase chromosome alignment	60	-0.61328	-2.03613	1.32333e-05	0.000242807	0.000156959	2018	tags=38%, list=12%, signal=34%	CDK1/CHMP6/CENPE/KPNB1/NDC80/BECN1/RAB11A/INCENP/CDC23/SKA3/TTK/SKA2/NUDC/SPDL1/AURKB/NUF2/PSRC1/KIF14/BIRC5/CDCA8/KIF18A/KIF2C/CCNB1
GO:1902100	negative regulation of metaphase/anaphase transition of cell cycle	50	-0.646207	-2.07714	1.45404e-05	0.000260435	0.000168354	1878	tags=44%, list=11%, signal=39%	PCID2/HASPIN/KNL1/NDC80/IK/CENPF/INCENP/DUSP1/SKA3/TTK/TRIP13/BUB1/BUB1B/SPDL1/AURKB/NUF2/BIRC5/CDCA8/BUB3/PLK1/CCNB1/CDC20
GO:1905819	negative regulation of chromosome separation	50	-0.646207	-2.07714	1.45404e-05	0.000260435	0.000168354	1878	tags=44%, list=11%, signal=39%	PCID2/HASPIN/KNL1/NDC80/IK/CENPF/INCENP/DUSP1/SKA3/TTK/TRIP13/BUB1/BUB1B/SPDL1/AURKB/NUF2/BIRC5/CDCA8/BUB3/PLK1/CCNB1/CDC20
GO:2001236	regulation of extrinsic apoptotic signaling pathway	132	0.495393	1.85162	1.45742e-05	0.000260435	0.000168354	2348	tags=33%, list=14%, signal=28%	BMP4/DEPTOR/FAIM2/UNC5B/AGT/ITGA6/ITPRIP/HMOX1/GRINA/BCL2/ARHGEF2/TGFBR1/LGALS3/COL2A1/SFRP1/YAP1/RBCK1/APP/SRC/TMBIM1/BCL2L1/ATF3/ACVR1/EYA1/SKIL/BMPR1B/CSF2/CYLD/ITM2C/NRP1/PMAIP1/INHBA/EYA2/PML/GSK3B/THBS1/IL7/TNFSF15/EYA4/SRPX/ZMYND11/TNFAIP3/BIRC6
GO:0048844	artery morphogenesis	66	0.601754	2.02337	1.49199e-05	0.000262054	0.000169401	2571	tags=50%, list=15%, signal=43%	NOG/BMP4/LRP1/SIX1/SOX4/EFEMP2/FKBP10/FOXF1/PDGFRB/TGFBR1/VEGFA/NOTCH3/MEGF8/PRRX1/PKD2/SRF/TBX2/EYA1/PRDM1/NPRL3/FOXC1/NRP1/RBPJ/BMPR1A/RTN4/NAGLU/STRA6/ZMIZ1/HPGD/SMAD7/TGFB2/CHD7/HOXA13
GO:0051897	positive regulation of phosphatidylinositol 3-kinase/protein kinase B signal transduction	155	0.478185	1.81515	1.48518e-05	0.000262054	0.000169401	1401	tags=25%, list=8%, signal=23%	FN1/SEMA5A/CHI3L1/GDF15/IGFBP5/F2R/UNC5B/AGT/FGFR1/GAS6/DDR2/ROR1/PDGFB/C1QTNF1/MEIS3/PTK2/SEMA3E/DCN/VEGFB/PDGFRB/TGFBR1/VEGFA/TPBG/PLXNB1/APP/SRC/TGFB1/EGFR/RASD2/INSR/PDGFC/MYORG/NOX4/HIP1/NKX3-1/PRR5L/TYRO3/MERTK
GO:0034329	cell junction assembly	440	0.363894	1.5598	1.54679e-05	0.000269378	0.000174135	2473	tags=28%, list=15%, signal=24%	DRD2/FN1/MMP14/DNER/CDH6/SNAP25/AMIGO2/DOCK10/PLXNA4/MAP4K4/SIX1/AGT/PLXNA1/FGFR1/THBS2/ITGA6/SDC4/PLEC/SPTBN2/EFNB3/PTPRO/BCL2/PTK2/PTPN13/THSD1/ITGA2/VEGFA/PCDHB2/LARGE1/SFRP1/LAMA3/FMN1/PLXNB2/TPBG/SIX4/ACTN1/PTPRS/PLXNB1/BDNF/APP/IRX3/SRC/CLSTN2/ARF6/SDK1/ZDHHC8/SRF/PCDHB16/CDH7/LIMS1/PRICKLE1/RAB17/ABL1/CDH24/VCL/ITGB3/PCDHB11/AJUBA/ROCK2/LRFN4/CDH12/ACTB/SLITRK6/ADGRL3/PCDHB9/PHLDB2/AGRN/DL…
GO:0007091	metaphase/anaphase transition of mitotic cell cycle	94	-0.52636	-1.87075	1.71198e-05	0.00029564	0.000191112	1878	tags=34%, list=11%, signal=30%	PCID2/HASPIN/KNL1/CENPE/NDC80/IK/ANAPC11/CENPF/INCENP/CDC16/CDC23/SMARCD2/DUSP1/SKA3/ACTL6A/TTK/RB1/UBE2C/TRIP13/BUB1/CDC27/BUB1B/DLGAP5/SPDL1/AURKB/NUF2/BIRC5/CDCA8/BUB3/PLK1/CCNB1/CDC20
GO:0070482	response to oxygen levels	304	0.392781	1.62498	1.82722e-05	0.000312911	0.000202276	2185	tags=27%, list=13%, signal=24%	POSTN/DRD2/MMP14/MMP2/PGF/EPAS1/STC2/ADM/SOX4/DDR2/FZD4/SLC7A5/DDIT4/SLC29A1/BCL2/COL6A1/KCNK3/MYC/ATF4/VEGFB/ITGA2/VEGFA/SFRP1/LPAR1/WTIP/PLAU/KCNK2/SRC/TGFB1/AK4/SOD3/EGR1/HK2/HSPG2/SRF/EPHA4/ZFP36L1/FAS/LOC102724560/SOD2/MAP1LC3A/AJUBA/ROCK2/TM9SF4/ATM/HSF1/CRYAB/NKX3-1/BBC3/LIF/PMAIP1/INHBA/VEGFC/CD24/HILPDA/LIMD1/PML/NOP53/THBS1/RAD21/ITPR2/REST/APAF1/BNIP3L/PPARA/VHL/RTN4/PRKCE/ADO/TGFBR3/A…
GO:0033047	regulation of mitotic sister chromatid segregation	56	-0.608956	-1.99793	1.95121e-05	0.00032536	0.000210324	2018	tags=48%, list=12%, signal=43%	ZNF207/DYNC1LI1/APC/CDK1/PCID2/HASPIN/KNL1/NDC80/IK/BECN1/CENPF/INCENP/DUSP1/SKA3/TTK/TRIP13/BUB1/BUB1B/SPDL1/AURKB/NUF2/BIRC5/CDCA8/BUB3/PLK1/CCNB1/CDC20
GO:0014909	smooth muscle cell migration	72	0.5709	1.93496	2.02657e-05	0.00032536	0.000210324	1338	tags=31%, list=8%, signal=28%	POSTN/BMP4/HAS2/LRP1/IGFBP5/TRIB1/PLXNA1/DDR2/PDGFB/BCL2/ABHD2/PDGFRB/SLIT2/ITGA2/LPAR1/PLAU/SRC/ITGB3/SSH1/DDIT3/CCN3/NRP1
GO:0032963	collagen metabolic process	91	0.537014	1.92157	2.00303e-05	0.00032536	0.000210324	2461	tags=37%, list=14%, signal=32%	MFAP4/MMP14/BMP4/FAP/F2R/MMP2/ADAMTS14/TNS2/DDR2/COL6A1/TRAM2/COL1A2/ITGA2/CTSB/MMP16/TGFB1/RCN3/CST3/MRC2/ADAMTS2/RUNX1/MMP24/INHBA/SERPINB7/TMEM131/TGFB3/ITGB1/P3H3/NAGLU/HDAC2/PLOD3/MYB/PRDX5/SCX
GO:0072073	kidney epithelium development	127	0.492059	1.82589	1.92256e-05	0.00032536	0.000210324	1462	tags=32%, list=9%, signal=30%	NOG/NPNT/BMP4/WNT7B/SPRY1/SIX1/AGT/FGFR1/EXT1/GDF11/KANK2/SDC4/WWTR1/PTPRO/BCL2/MYC/PODXL/SDC1/SLIT2/VEGFA/SFRP1/OSR1/FMN1/YAP1/SIX4/IRX3/TGFB1/LAMA5/PKD2/EPHA4/SMO/EYA1/DCHS1/PKD1/GLI3/ILK/FOXC1/LIF/SMAD1/BMPER/CD24
GO:0007156	homophilic cell adhesion via plasma membrane adhesion molecules	127	0.491427	1.82354	2.00437e-05	0.00032536	0.000210324	2794	tags=40%, list=16%, signal=34%	CADM3/PCDH1/CDH6/AMIGO2/PCDHGC3/PCDHGA9/PCDH18/CADM4/PCDHB2/L1CAM/FAT4/DCHS2/PLXNB2/IGSF9/PCDHGB1/CLSTN2/PCDHB7/ROBO3/SDK1/PCDHB16/CDH7/HMCN1/CDH24/PTK7/PCDHB11/NEXN/CDH12/DCHS1/PCDHB9/PKD1/PCDHGA1/CDH13/TRO/PCDHB3/PCDH7/FAT1/CLSTN3/PVR/ITGB1/CDH11/CELSR3/PCDHB6/PCDHB10/NECTIN3/CDH20/PECAM1/PCDHGA4/FAT3/TENM3/PCDHB8/PCDHB14
GO:0001667	ameboidal-type cell migration	212	0.428228	1.71605	2.02657e-05	0.00032536	0.000210324	1948	tags=26%, list=11%, signal=24%	ACTA2/FN1/SEMA5A/BMP4/HAS2/FBN2/MAP4K4/DDR2/SEMA6B/KANK2/SDC4/PLEC/KANK1/PTK2/SEMA3E/AKAP12/LRP5/ITGA2/VEGFA/AGO2/MEGF8/GDF6/PLCG1/TPBG/DAAM2/AMOTL1/CTSH/SMURF2/SRC/TGFB1/ARF6/LAMA5/BMPR2/ACVR1/SMO/ITGB3/ITGA4/ILK/SEMA3D/RREB1/PRR5L/EVL/ARHGAP5/CCN3/NRP1/PML/PTEN/SEMA4C/EPB41L4B/PTPN11/THBS1/SEMA3A/RTN4/PRKCE/TWIST1/ITGB1
GO:0050678	regulation of epithelial cell proliferation	298	0.398808	1.64587	2.00773e-05	0.00032536	0.000210324	1925	tags=23%, list=11%, signal=21%	DRD2/NOG/SEMA5A/NUPR1/BMP4/HAS2/SIX1/FGFR1/VDR/PDGFB/HMOX1/XDH/MYC/NR2F2/VEGFB/C5AR1/TGFBR1/VEGFA/ST8SIA1/SFRP1/OSR1/PLCG1/ZEB1/YAP1/B4GALT1/CCND1/SIX4/KLF9/LIMS2/CDK6/GRN/TGFB1/LAMA5/EGR3/HSPG2/CCL2/ZFP36L1/EGFR/SULF2/UHRF1/FZD7/SMO/EYA1/ITGB3/SRSF6/ITGA4/GDF5/LAMB1/NKX3-1/RREB1/EREG/NRP1/CDH13/VASH2/SP1/VASH1/KRIT1/F3/APLN/RBPJ/THBS1/CDK4/BMPR1A/RTN4/PRKDC/TGFBR3/EXTL3/TWIST1
GO:0048732	gland development	381	0.36971	1.56516	1.93908e-05	0.00032536	0.000210324	1946	tags=22%, list=11%, signal=20%	DRD2/NOG/SERPINE2/BMP4/IGFBP5/LBH/MMP2/WNT7B/SIX1/ASS1/PLXNA1/FGFR1/ERRFI1/ALDH1A3/EXT1/VDR/SLC7A5/BCL2L11/SLC29A1/CPS1/XDH/BCL2/FOXF1/TGM2/PCK2/LRP5/TGFBR1/ITGA2/HOXB9/VEGFA/SFRP1/PRKCSH/PCNA/CCND1/SIX4/LIMS2/SRC/TGFB1/ARF6/LAMA5/E2F8/PSAP/PKD2/HK2/SRF/TBX2/SOD2/EGFR/SULF2/INSR/ABL1/SMO/FRZB/E2F7/ATM/ZBTB1/PKD1/SRD5A1/GLI3/CAD/NKX3-1/GLI2/RREB1/FOXC1/TFCP2L1/ARHGAP5/NRP1/CEBPB/NPC1/SMARCC1/IGF2R…
GO:0090307	mitotic spindle assembly	72	-0.5725	-1.98817	2.11388e-05	0.000336746	0.000217684	2206	tags=36%, list=13%, signal=32%	DRG1/KIF2A/ABRAXAS2/CHMP6/CLASP2/WRAP73/KPNB1/TPX2/RAB11A/RCC1/INCENP/MZT1/POLDIP2/RACGAP1/KIF23/AURKB/BCCIP/CCSAP/PRC1/BIRC5/CDCA8/PLK1/KIF4A/NEK2/CDC20/RIPOR2
GO:0014910	regulation of smooth muscle cell migration	65	0.588817	1.9701	2.3048e-05	0.000364336	0.000235519	613	tags=26%, list=4%, signal=25%	POSTN/BMP4/HAS2/LRP1/IGFBP5/TRIB1/PLXNA1/DDR2/PDGFB/BCL2/ABHD2/PDGFRB/SLIT2/ITGA2/LPAR1/PLAU/SRC
GO:0061035	regulation of cartilage development	63	0.596168	1.97601	2.33114e-05	0.000365687	0.000236392	1849	tags=38%, list=11%, signal=34%	NOG/BMP4/LTBP3/FGF18/TGFBR1/GDF6/WNT9A/TGFB1/BMPR2/FRZB/GDF5/BMPR1B/GLI3/ADAMTS7/CCN2/SOX6/SHOX2/SMAD1/PTPN11/PKDCC/ZNF219/LNPK/RARG/CCN1
GO:0030071	regulation of mitotic metaphase/anaphase transition	90	-0.525988	-1.84454	2.40477e-05	0.000374379	0.000242011	1878	tags=36%, list=11%, signal=32%	ARID1B/PCID2/HASPIN/KNL1/CENPE/NDC80/IK/ANAPC11/CENPF/INCENP/CDC16/CDC23/SMARCD2/DUSP1/SKA3/ACTL6A/TTK/RB1/UBE2C/TRIP13/BUB1/BUB1B/DLGAP5/SPDL1/AURKB/NUF2/BIRC5/CDCA8/BUB3/PLK1/CCNB1/CDC20
GO:0042773	ATP synthesis coupled electron transport	89	-0.537498	-1.87817	2.50218e-05	0.00038373	0.000248056	3459	tags=42%, list=20%, signal=33%	NDUFA9/NDUFB5/NDUFB10/NDUFS5/UQCRFS1/UQCR10/UQCRHL/NDUFC1/NDUFB2/COQ9/COX6A1/UQCRQ/NDUFV2/DLD/CHCHD2/CDK1/PINK1/COX8A/NDUFAF1/NDUFS8/NDUFS4/GHITM/SDHA/NDUFA2/NDUFA8/SDHC/UQCRH/UQCRC2/COX5A/COA6/NDUFS6/NDUFS3/PARK7/UQCRC1/SDHB/NDUFS2/CCNB1
GO:0042775	mitochondrial ATP synthesis coupled electron transport	89	-0.537498	-1.87817	2.50218e-05	0.00038373	0.000248056	3459	tags=42%, list=20%, signal=33%	NDUFA9/NDUFB5/NDUFB10/NDUFS5/UQCRFS1/UQCR10/UQCRHL/NDUFC1/NDUFB2/COQ9/COX6A1/UQCRQ/NDUFV2/DLD/CHCHD2/CDK1/PINK1/COX8A/NDUFAF1/NDUFS8/NDUFS4/GHITM/SDHA/NDUFA2/NDUFA8/SDHC/UQCRH/UQCRC2/COX5A/COA6/NDUFS6/NDUFS3/PARK7/UQCRC1/SDHB/NDUFS2/CCNB1
GO:0007044	cell-substrate junction assembly	90	0.526539	1.87983	2.67801e-05	0.000401701	0.000259673	2161	tags=39%, list=13%, signal=34%	FN1/MMP14/MAP4K4/ITGA6/SDC4/PLEC/BCL2/PTK2/THSD1/ITGA2/VEGFA/SFRP1/LAMA3/FMN1/ACTN1/SRC/LIMS1/ABL1/VCL/ITGB3/AJUBA/ROCK2/PHLDB2/DLC1/NRP1/ARHGAP6/EFNA5/PTEN/THBS1/TAOK2/CDH11/TLN1/PTPRA/ITGA5/FERMT2
GO:0030326	embryonic limb morphogenesis	115	0.507113	1.86835	2.67148e-05	0.000401701	0.000259673	2982	tags=41%, list=18%, signal=34%	NOG/BMP4/FBN2/MAP3K20/FGFR1/CACNA1C/BCL2L11/RDH10/LRP5/FZD6/MEGF8/OSR1/PRRX1/TBX2/PRICKLE1/GDF5/RECK/TFAP2A/GLI3/AFF3/MOSMO/SHOX2/LMBR1/FBXW4/BMPR1A/LNPK/RARG/SP8/TWIST1/FRAS1/OSR2/FREM2/HDAC2/IFT140/CREBBP/HOXC10/DYNC2H1/TGFB2/ZNF358/CHD7/HOXA13/SMAD4/WDR19/MSX1/RUNX2/TBC1D32/GNA12
GO:0035113	embryonic appendage morphogenesis	115	0.507113	1.86835	2.67148e-05	0.000401701	0.000259673	2982	tags=41%, list=18%, signal=34%	NOG/BMP4/FBN2/MAP3K20/FGFR1/CACNA1C/BCL2L11/RDH10/LRP5/FZD6/MEGF8/OSR1/PRRX1/TBX2/PRICKLE1/GDF5/RECK/TFAP2A/GLI3/AFF3/MOSMO/SHOX2/LMBR1/FBXW4/BMPR1A/LNPK/RARG/SP8/TWIST1/FRAS1/OSR2/FREM2/HDAC2/IFT140/CREBBP/HOXC10/DYNC2H1/TGFB2/ZNF358/CHD7/HOXA13/SMAD4/WDR19/MSX1/RUNX2/TBC1D32/GNA12
GO:0007423	sensory organ development	491	0.348876	1.51131	2.74732e-05	0.000409112	0.000264464	2788	tags=28%, list=16%, signal=24%	DRD2/NOG/BMP4/ADAMTS18/SHROOM2/COL8A1/FBN2/WNT7B/WNT5B/ATP8B1/SPRY1/SIX1/SOBP/PXDN/FGFR1/CACNA1C/SOX4/ALDH1A3/ROR1/GDF11/FZD4/SDC4/BCL2L11/RDH10/CHRNA9/MEIS3/BCL2/LRIG1/KCNK3/ATF4/PDGFRB/LRP5/TGFBR1/RHOJ/VEGFA/FZD6/COL2A1/LARGE1/OSR1/PRRX1/ZEB1/ZHX2/SIX4/WNT9A/KCNK2/LRP10/TGFB1/SPRED2/BMPR2/SDK1/FOXG1/SRF/EPHA4/TBX2/PRICKLE1/EGFR/OTX1/FRZB/EYA1/MEIS1/PTK7/CLIC4/SKIL/SLC4A5/DCHS1/BMPR1B/TFAP2A/PRD…
GO:0044784	metaphase/anaphase transition of cell cycle	95	-0.523657	-1.86877	2.8086e-05	0.000415228	0.000268417	1878	tags=34%, list=11%, signal=30%	PCID2/HASPIN/KNL1/CENPE/NDC80/IK/ANAPC11/CENPF/INCENP/CDC16/CDC23/SMARCD2/DUSP1/SKA3/ACTL6A/TTK/RB1/UBE2C/TRIP13/BUB1/CDC27/BUB1B/DLGAP5/SPDL1/AURKB/NUF2/BIRC5/CDCA8/BUB3/PLK1/CCNB1/CDC20
GO:0060560	developmental growth involved in morphogenesis	211	0.425726	1.70691	2.90181e-05	0.000425945	0.000275345	1994	tags=25%, list=12%, signal=22%	POSTN/FN1/SEMA5A/BMP4/WNT7B/PLXNA4/SPRY1/SIX1/PLXNA1/EXT1/DRAXIN/RDH10/RAPH1/SLIT2/VEGFA/L1CAM/MEGF8/SFRP1/FMN1/YAP1/SIX4/PTPRS/BDNF/APP/TGFB1/SLC23A2/CPNE5/BMPR2/SRF/TBX2/PRICKLE1/NEDD4L/ABL1/VCL/PTK7/ITGA4/TTL/NRP1/RTN4R/EFNA5/RND2/GSK3B/ADNP/NPR2/GOLGA4/CLSTN3/RARG/SEMA3A/SYT1/RTN4/RGMA/ITGB1/AUTS2
GO:0051983	regulation of chromosome segregation	125	-0.489027	-1.83572	2.92872e-05	0.000426845	0.000275927	2052	tags=34%, list=12%, signal=30%	ARID1B/CDK1/RCC2/NCAPG/PCID2/HASPIN/KNL1/CENPE/NDC80/IK/CDCA2/BECN1/SMC4/NCAPH/NCAPD2/ANAPC11/CENPF/INCENP/CDC16/CDC23/SMARCD2/DUSP1/SKA3/ACTL6A/TTK/RB1/UBE2C/TRIP13/BUB1/CDC27/BUB1B/DLGAP5/SPDL1/AURKB/NUF2/BIRC5/CDCA8/KIF2C/BUB3/PLK1/CCNB1/CDC20
GO:0071774	response to fibroblast growth factor	99	0.520598	1.86516	3.29333e-05	0.000476606	0.000308094	1992	tags=30%, list=12%, signal=27%	POSTN/KCNC1/NOG/SPRY1/FGF18/FGFR1/EXT1/CPS1/FGF5/SFRP1/SPRY4/IER2/EGR3/CCL2/ZFP36L1/TBX2/SULF2/FAM20C/CCN2/CHURC1/SOS1/APLN/PTPN11/THBS1/NPR2/SHISA2/FGFBP3/NDST1/ITGB1/FLRT2
GO:0045839	negative regulation of mitotic nuclear division	57	-0.611987	-2.01371	3.41981e-05	0.000488035	0.000315482	1878	tags=46%, list=11%, signal=41%	PCID2/HASPIN/KNL1/NDC80/IK/BMP7/TOM1L1/CENPF/INCENP/DUSP1/SKA3/AURKAIP1/TTK/TRIP13/BUB1/BUB1B/SPDL1/AURKB/NUF2/BIRC5/CDCA8/TOM1L2/BUB3/PLK1/CCNB1/CDC20
GO:0044772	mitotic cell cycle phase transition	414	-0.356115	-1.52684	3.41255e-05	0.000488035	0.000315482	2908	tags=31%, list=17%, signal=26%	RINT1/CCNB3/DDX3X/PPP1R9B/CCNJL/AMBRA1/EIF4G1/SYF2/CUL1/MBTPS2/INIP/CDKN2D/ORC1/RNASEH2B/RIOK2/ZNF207/RPTOR/CALM3/FHL1/DYNC1LI1/CCNH/USP22/APC/PLRG1/UIMC1/CENPJ/ANLN/PHF8/NPM2/CUL4B/DBF4/CDC25B/ARID1B/KCNH5/CDK1/RCC2/FOXM1/HSPA8/PCID2/MDM2/HASPIN/TMOD3/SASS6/KNL1/CENPE/PPP2R2D/CLASP2/CTC1/DGKZ/CCNF/TFDP1/NDC80/CDK8/BRCC3/BABAM2/IK/SDE2/PIM2/IQGAP3/PBX1/ID4/FZR1/RAD51C/RAB11A/ENSA/EPS8/LSM10/CDKN1…
GO:0072006	nephron development	135	0.479565	1.80222	3.50104e-05	0.000496181	0.000320748	1462	tags=30%, list=9%, signal=27%	ACTA2/NOG/NPNT/BMP4/WNT7B/SIX1/AGT/EXT1/WWTR1/PDGFB/PTPRO/BCL2/MYC/PODXL/PDGFRB/VEGFA/NOTCH3/OSR1/DCHS2/FMN1/YAP1/SIX4/IRX3/TGFB1/LAMA5/EGR1/PKD2/SULF2/SMO/EYA1/ITGB3/DCHS1/PKD1/GLI3/ILK/FOXC1/LIF/PPP3CA/SERPINB7/CD24
GO:0030500	regulation of bone mineralization	64	0.580885	1.93679	3.71829e-05	0.000523362	0.000338319	2212	tags=41%, list=13%, signal=35%	BMP4/LTBP3/FBN2/MGP/DDR2/VDR/ATP2B1/OSR1/BMPR2/ACVR1/SLC8A1/SLC20A2/BMPR1B/TFAP2A/ANO6/FAM20C/ANKH/BMPR1A/PKDCC/SGMS2/CCN1/TWIST1/OSR2/ACVR2A/ENPP1/BMP2K
GO:1902099	regulation of metaphase/anaphase transition of cell cycle	91	-0.523197	-1.83852	3.75815e-05	0.000525263	0.000339548	1878	tags=35%, list=11%, signal=31%	ARID1B/PCID2/HASPIN/KNL1/CENPE/NDC80/IK/ANAPC11/CENPF/INCENP/CDC16/CDC23/SMARCD2/DUSP1/SKA3/ACTL6A/TTK/RB1/UBE2C/TRIP13/BUB1/BUB1B/DLGAP5/SPDL1/AURKB/NUF2/BIRC5/CDCA8/BUB3/PLK1/CCNB1/CDC20
GO:0033045	regulation of sister chromatid segregation	103	-0.500698	-1.82618	3.78291e-05	0.000525263	0.000339548	2052	tags=34%, list=12%, signal=30%	ARID1B/CDK1/PCID2/HASPIN/KNL1/CENPE/NDC80/IK/BECN1/ANAPC11/CENPF/INCENP/CDC16/CDC23/SMARCD2/DUSP1/SKA3/ACTL6A/TTK/RB1/UBE2C/TRIP13/BUB1/CDC27/BUB1B/DLGAP5/SPDL1/AURKB/NUF2/BIRC5/CDCA8/BUB3/PLK1/CCNB1/CDC20
GO:0007018	microtubule-based movement	400	-0.358321	-1.53338	4.18719e-05	0.000577495	0.000373312	3913	tags=28%, list=23%, signal=22%	CFAP251/FBXW11/KIF4B/HIF1A/ARMCX3/KIF11/RAB21/IFT74/BLOC1S3/TMEM108/FMN2/KIF3A/KIF5A/IFT88/PURA/INPP5B/DYNC1I2/HNRNPU/BORCS8/CCR6/BBS12/KIF21A/DNAH5/IQCG/UCHL1/TTLL6/CFAP45/TERF2/AGTPBP1/KXD1/JHY/KIF22/CFAP221/ROPN1/KIFBP/RASGRP1/NDEL1/RFX3/DYNC1LI1/OFD1/BBS4/BLOC1S2/KIF3C/APC/KIF13A/NME5/COPG2/CEP78/UXT/KIF26B/SLIRP/KIF2A/IFT25/FEZ1/HSPA8/DNAI3/SSNA1/DYNLT3/IGBP1/TACR1/CENPE/SNAPIN/CFAP206/AP3B1…
GO:0008015	blood circulation	387	0.369898	1.56801	4.21984e-05	0.000578118	0.000373715	1314	tags=16%, list=8%, signal=15%	POSTN/ACTA2/PDE5A/DRD2/F2R/MMP2/PDE3A/AGT/EPAS1/GAS6/CACNA1C/ADM/EXT1/GSN/RGS4/EHD3/PDGFB/PLEC/CPS1/BDKRB2/ATP2B1/PTPRO/NR2F2/COL1A2/AKAP12/VEGFB/LRP5/SLIT2/TBC1D8/VEGFA/TMEM65/GAA/MYOF/APP/IRX3/SRC/TGFB1/SLC23A2/ADRA1B/ADCY6/SOD3/BMPR2/ARHGAP42/TBX2/LOC102724560/SOD2/EGFR/NEDD4L/ABL1/SLC8A1/PDE4D/ROCK2/ITGA4/KAT2B/SLC4A5/KCNJ3/ADRA1D/BIN1/KLF2/DMD/FOXC1/SHOX2/SVEP1
GO:0060395	SMAD protein signal transduction	71	0.561467	1.90822	4.42328e-05	0.000601976	0.000389138	2939	tags=45%, list=17%, signal=37%	NOG/BMP4/GDF15/LRP1/GDF11/WWTR1/TGFBR1/GDF6/TGFB1/BMPR2/GLCE/ACVR1/MAP1LC3A/FAM89B/GDF5/CCN3/SMAD1/INHBA/BMPER/PML/BMPR1A/TGFBR3/TGFB3/ACVR2A/ZMIZ1/SMAD7/TGFB2/MAGI2/SMAD4/TWSG1/AMH/RUNX2
GO:0051784	negative regulation of nuclear division	63	-0.586208	-1.98381	4.57038e-05	0.000617904	0.000399434	1878	tags=41%, list=11%, signal=37%	PCID2/HASPIN/KNL1/NDC80/IK/BMP7/TOM1L1/CENPF/INCENP/DUSP1/SKA3/AURKAIP1/TTK/TRIP13/BUB1/BUB1B/SPDL1/AURKB/NUF2/BIRC5/CDCA8/TOM1L2/BUB3/PLK1/CCNB1/CDC20
GO:0001823	mesonephros development	86	0.524125	1.84838	4.65018e-05	0.000624582	0.000403751	1447	tags=35%, list=9%, signal=32%	NOG/NPNT/BMP4/SPRY1/SIX1/AGT/FGFR1/GDF11/SDC4/BCL2/MYC/SDC1/SLIT2/VEGFA/SFRP1/OSR1/FMN1/SIX4/TGFB1/LAMA5/PKD2/SMO/EYA1/DCHS1/PKD1/GLI3/ILK/FOXC1/SMAD1/BMPER
GO:0048568	embryonic organ development	393	0.367791	1.5576	5.08971e-05	0.000679179	0.000439044	2534	tags=28%, list=15%, signal=25%	NOG/MMP14/BMP4/FBN2/WNT7B/PLXNA4/SIX1/EPAS1/SOBP/FGFR1/ADM/ALDH1A3/MICAL2/MDFI/PDGFB/RDH10/CHRNA9/LRIG1/FOXF1/NR2F2/ATF4/TGFBR1/HOXB9/VEGFA/FZD6/COL2A1/MEGF8/OSR1/PRRX1/ZEB1/TEAD2/YAP1/MMP16/SIX4/TGFB1/SH2B3/RNF112/E2F8/FOXG1/PKD2/SRF/ZFP36L1/TBX2/PRICKLE1/EGFR/ACVR1/OTX1/SMO/FRZB/EYA1/PTK7/COL18A1/E2F7/RARRES2/TFAP2A/PRDM1/SLITRK6/CSF2/PKD1/JUNB/KDM2B/GLI3/POLE/SATB2/GLI2/FOXC1/MYO15A/SHOX2/LIF/…
GO:0097553	calcium ion transmembrane import into cytosol	127	0.476578	1.76844	5.67335e-05	0.000752176	0.000486232	2538	tags=29%, list=15%, signal=25%	DRD2/F2R/CEMIP/PRNP/CACNA1C/KCNN4/BCL2/UBASH3B/PLCB1/PLCG1/GRIN2A/TGFB1/PKD2/PLCB4/ABL1/SLC8A1/ITGB3/JPH2/PDE4D/ITPR3/DMD/DDIT3/PPP3CA/PML/HTR2A/ITPR2/SELENON/FKBP1A/CACNB3/TRPC3/PRKCE/SLC8B1/PPP3R1/JPH1/ASPH/CHD7/TRPC1
GO:0030199	collagen fibril organization	63	0.583002	1.93237	6.01196e-05	0.000790148	0.000510778	2476	tags=49%, list=15%, signal=42%	COL14A1/COL12A1/ADAMTS14/LOXL1/PXDN/COLGALT2/DDR2/EXT1/EFEMP2/COL6A1/FKBP10/COL1A2/TGFBR1/COL2A1/ADAMTS2/COL18A1/LOXL4/ADAMTS7/FOXC1/CRTAP/SELENON/P4HA1/COL27A1/COLGALT1/LOX/TLL1/PLOD3/ADAMTS19/LUM/SCX/TGFB2
GO:0072594	establishment of protein localization to organelle	430	-0.345689	-1.48585	6.03665e-05	0.000790148	0.000510778	3201	tags=27%, list=19%, signal=22%	IPO11/TOMM40L/ZPR1/ZFAND2B/NDUFA13/KPNA7/SRP72/CSE1L/EFCAB7/SRP14/HUWE1/LRWD1/CHP1/HSPD1/TERF1/SGTB/RAN/SNUPN/LRRK2/SRP9/DNLZ/BHLHE40-AS1/DRD1/FAM53B/HEATR3/ELAVL1/NUP188/TRAF3IP2/UBL4A/ZC3H12A/CCT6A/TARDBP/UBE2L3/SEC61B/TRIM37/TSPAN10/TOMM20/PMPCA/RUVBL2/ADAR/TCP1/AKIRIN2/CDK1/RAB4A/PINK1/HSPA8/IPO5/PITRM1/AP3B1/NUP93/NUP85/KPNB1/MTX1/KPNA6/NPEPPS/KPNA3/RBM22/IPO13/MED1/HDAC3/PARL/BECN1/TSPAN17/…
GO:0001952	regulation of cell-matrix adhesion	104	0.50923	1.84587	6.08106e-05	0.000790923	0.000511279	1645	tags=32%, list=10%, signal=29%	POSTN/MMP14/MAP4K4/SDC4/EFEMP2/BCL2/RASA1/PTK2/SEMA3E/VEGFA/SFRP1/FMN1/CDK6/PLAU/SRC/RIN2/LIMS1/ABL1/VCL/ITGB3/UTRN/ROCK2/PHLDB2/PLEKHA2/DLC1/RRAS/NRP1/ARHGAP6/EFNA5/CDH13/PTEN/GSK3B/THBS1
GO:0048704	embryonic skeletal system morphogenesis	85	0.539171	1.89568	6.23667e-05	0.000804062	0.000519773	2450	tags=33%, list=14%, signal=28%	NOG/MMP14/BMP4/SIX1/MDFI/RDH10/TGFBR1/HOXB9/COL2A1/MEGF8/OSR1/PRRX1/ZEB1/MMP16/SIX4/EYA1/TFAP2A/GLI3/SATB2/SHOX2/MTHFD1/NDST1/TWIST1/TGFB3/OSR2/IFT140/HOXB8/DLX2
GO:0001657	ureteric bud development	83	0.52609	1.83863	6.26033e-05	0.000804062	0.000519773	1447	tags=35%, list=9%, signal=32%	NOG/NPNT/BMP4/SPRY1/SIX1/AGT/FGFR1/GDF11/SDC4/BCL2/MYC/SDC1/SLIT2/VEGFA/SFRP1/OSR1/FMN1/SIX4/TGFB1/LAMA5/PKD2/SMO/EYA1/DCHS1/GLI3/ILK/FOXC1/SMAD1/BMPER
GO:0060070	canonical Wnt signaling pathway	280	0.389209	1.60208	6.78247e-05	0.000865713	0.000559626	1944	tags=24%, list=11%, signal=22%	NOG/SEMA5A/ADGRA2/TLE2/WNT7B/WNT5B/SOX4/EXT1/DRAXIN/FZD4/WWTR1/TBL1X/PTPRO/KANK1/FZD8/COL6A1/SDC1/LRP5/FZD6/SFRP1/YAP1/DKK2/PLEKHA4/TPBG/DAAM2/BICC1/JRK/WNT9A/SMURF2/APP/PYGO1/SRC/TGFB1/EGR1/PRICKLE1/EGFR/SULF2/TCF7/FZD7/RBMS3/FRZB/PTK7/RECK/CCDC88C/GLI3/ILK/CYLD/DDIT3/CCNY/CSNK1G2/FZD2/LIMD1/IGFBP6/LRP6/CTHRC1/AXIN1/PTEN/GSK3B/RBPJ/ADNP/CDK14/RARG/LATS1/FZD5/TLE5/FOXO3/DKK3
GO:0021675	nerve development	81	0.534417	1.86106	6.89128e-05	0.000868809	0.000561627	1338	tags=26%, list=8%, signal=24%	KCNC1/SERPINE2/EGR2/PLXNA4/ATP8B1/SIX1/PLXNA1/EXT1/LRIG1/LARGE1/LPAR1/SIX4/BDNF/EPHA4/SULF2/ITGA4/TFAP2A/SLITRK6/GLI3/ILK/NRP1
GO:0150115	cell-substrate junction organization	97	0.517792	1.85337	6.86319e-05	0.000868809	0.000561627	2161	tags=38%, list=13%, signal=33%	FN1/MMP14/MAP4K4/ITGA6/SDC4/PLEC/BCL2/PTK2/THSD1/ITGA2/VEGFA/SFRP1/LAMA3/FMN1/ACTN1/SRC/ARF6/LIMS1/PRICKLE1/ABL1/VCL/ITGB3/AJUBA/ROCK2/PHLDB2/DLC1/NRP1/ARHGAP6/EFNA5/PTEN/THBS1/TAOK2/CDH11/TLN1/PTPRA/ITGA5/FERMT2
GO:0016055	Wnt signaling pathway	416	0.36069	1.54168	6.98341e-05	0.000875056	0.000565665	1996	tags=21%, list=12%, signal=19%	DRD2/NOG/SEMA5A/APCDD1/LRP1/ADGRA2/TLE2/WNT7B/WNT5B/PLPP3/SOX4/ROR1/EXT1/DRAXIN/FZD4/MDFI/WWTR1/TBL1X/PTPRO/KANK1/FZD8/COL6A1/SDC1/TRABD2A/TGFB1I1/LRP5/FZD6/SFRP1/YAP1/DKK2/PLEKHA4/TPBG/DAAM2/CCND1/BICC1/JRK/AMOTL1/WNT9A/SMURF2/APP/PYGO1/SRC/TGFB1/EGR1/PKD2/PRICKLE1/EGFR/SULF2/TCF7/ABL1/FZD7/RBMS3/FRZB/PTK7/KREMEN2/RECK/CCDC88C/PKD1/GLI3/ILK/CALCOCO1/CYLD/DDIT3/CCNY/CSNK1G2/FZD2/CD24/LIMD1/IGFBP6…
GO:0060993	kidney morphogenesis	84	0.530458	1.8582	7.1029e-05	0.000881902	0.000570091	1364	tags=31%, list=8%, signal=29%	NOG/NPNT/BMP4/WNT7B/SIX1/AGT/SOX4/WWTR1/BCL2/MYC/VEGFA/OSR1/FMN1/SIX4/IRX3/TGFB1/LAMA5/PKD2/SMO/EYA1/DCHS1/PKD1/GLI3/ILK/LIF/PPP3CA
GO:0072163	mesonephric epithelium development	84	0.530248	1.85747	7.20971e-05	0.000881902	0.000570091	1447	tags=36%, list=9%, signal=33%	NOG/NPNT/BMP4/SPRY1/SIX1/AGT/FGFR1/GDF11/SDC4/BCL2/MYC/SDC1/SLIT2/VEGFA/SFRP1/OSR1/FMN1/SIX4/TGFB1/LAMA5/PKD2/SMO/EYA1/DCHS1/PKD1/GLI3/ILK/FOXC1/SMAD1/BMPER
GO:0072164	mesonephric tubule development	84	0.530248	1.85747	7.20971e-05	0.000881902	0.000570091	1447	tags=36%, list=9%, signal=33%	NOG/NPNT/BMP4/SPRY1/SIX1/AGT/FGFR1/GDF11/SDC4/BCL2/MYC/SDC1/SLIT2/VEGFA/SFRP1/OSR1/FMN1/SIX4/TGFB1/LAMA5/PKD2/SMO/EYA1/DCHS1/PKD1/GLI3/ILK/FOXC1/SMAD1/BMPER
GO:0043410	positive regulation of MAPK cascade	353	0.366643	1.53905	7.1987e-05	0.000881902	0.000570091	1645	tags=19%, list=10%, signal=17%	ACTA2/PDE5A/DRD2/CHI3L1/NPNT/BMP4/GDF15/RASSF2/F2R/WNT7B/GPNMB/FGF18/FGFR1/GAS6/SH3RF3/PDGFB/C1QTNF1/XDH/TNFAIP8L3/AKAP12/VEGFB/PDGFRB/DENND2B/C5AR1/VEGFA/FGF5/GDF6/PLCB1/SORBS3/CSPG4/LPAR1/TPBG/CD81/APP/SRC/TGFB1/ADRA1B/EPHA4/MAP3K12/EGFR/INSR/ABL1/FZD7/PDGFC/ITGB3/NOX4/ROCK2/CCDC88C/ADRA1D/CCN2/SDCBP/NRP1/LIF/RELL1/INHBA/BMPER/CD24/MAPK8IP3/IGFBP6/AXIN1/HTR2A/SEMA4C/MTURN/GRM1/PTPN11/THBS1
GO:0072171	mesonephric tubule morphogenesis	56	0.589145	1.90518	7.39521e-05	0.000898453	0.000580791	1179	tags=34%, list=7%, signal=32%	NOG/NPNT/BMP4/SIX1/AGT/BCL2/MYC/VEGFA/OSR1/FMN1/SIX4/TGFB1/LAMA5/PKD2/SMO/EYA1/DCHS1/GLI3/ILK
GO:0022904	respiratory electron transport chain	113	-0.490762	-1.80387	7.43246e-05	0.000898453	0.000580791	3326	tags=42%, list=20%, signal=34%	NDUFA9/NDUFB5/SLC25A13/NDUFB10/NDUFS5/UQCRFS1/UQCR10/UQCRHL/MDH2/NDUFC1/NDUFB2/COQ9/GPD2/MYBBP1A/COX6A1/UQCRQ/NDUFV2/MDH1/SLC25A18/DLD/CHCHD2/ETFA/CDK1/PINK1/COX8A/NDUFAF1/NDUFS8/NDUFS4/GHITM/SDHA/NDUFA2/NDUFA8/SDHC/UQCRH/ETFB/UQCRC2/COX5A/AIFM2/COA6/HCCS/NDUFS6/NDUFS3/PARK7/UQCRC1/SDHB/NDUFS2/CCNB1
GO:0051145	smooth muscle cell differentiation	61	0.57795	1.91094	7.59928e-05	0.000908981	0.000587596	1253	tags=28%, list=7%, signal=26%	NPNT/BMP4/SIX1/ADM/EFEMP2/PDGFB/FOXF1/PDCD4/VEGFA/ZEB1/TGFB1/SRF/TBX2/SOD2/ACVR1/SMARCD3/EREG
GO:0072078	nephron tubule morphogenesis	63	0.57613	1.90959	7.60802e-05	0.000908981	0.000587596	1179	tags=33%, list=7%, signal=31%	NOG/NPNT/BMP4/SIX1/AGT/BCL2/MYC/VEGFA/OSR1/FMN1/SIX4/IRX3/TGFB1/LAMA5/PKD2/SMO/EYA1/DCHS1/PKD1/GLI3/ILK
GO:1902600	proton transmembrane transport	164	-0.443662	-1.72062	8.24853e-05	0.00097981	0.000633382	3326	tags=32%, list=20%, signal=26%	NDUFB5/SLC25A13/NDUFB10/SLC9A7/ATP6V0D2/NDUFS5/ATP5F1D/UQCRFS1/UQCR10/ATP5F1C/NDUFC1/ATP5F1A/NDUFB2/UCP2/CHP1/SLC36A1/HVCN1/SURF1/ATP6V1H/TMCO3/NDUFV2/SLC25A14/SLC25A18/ATP6V0E1/COX17/ATPSCKMT/COX8A/ATP6AP1/ATP5MC3/NDUFS8/SLC9A6/NDUFS4/SLC25A4/GHITM/ATP5F1B/NDUFA2/NDUFA8/UQCRH/SLC15A1/COX5A/ATP5PD/ATP6V0B/NDUFS6/NDUFS3/PARK7/UQCRC1/ATP1A1/SLC46A1/ATP5MC1/NDUFS2/SLC25A5/ATP5PB/ATP1B1
GO:0001649	osteoblast differentiation	207	0.41588	1.65822	8.43822e-05	0.000996583	0.000644225	1925	tags=29%, list=11%, signal=26%	NOG/NPNT/BMP4/RASSF2/IGFBP5/FBN2/WNT7B/DDR2/IFITM1/JUND/WWTR1/COL6A1/PTK2/ATF4/TPM4/LRP5/VCAN/VEGFA/SFRP1/YAP1/CDK6/BMPR2/MAPK11/RRBP1/FHL2/MRC2/ACVR1/SMO/RANBP3L/BMPR1B/IPO7/JUNB/GLI3/ILK/FAM20C/RRAS2/SATB2/GLI2/SHOX2/TP53INP2/PPP3CA/SMAD1/CEBPB/VEGFC/LIMD1/LRP3/CTHRC1/ZHX3/PTEN/GSK3B/FBXO5/HIRA/BMPR1A/CEBPD/BCAP29/REST/CCN1/SYNCRIP/TNFAIP6/TWIST1
GO:0031214	biomineral tissue development	137	0.452738	1.70249	9.19845e-05	0.00108016	0.000698252	2212	tags=31%, list=13%, signal=27%	BMP4/LTBP3/FBN2/FGFR1/GAS6/MGP/DDR2/VDR/SLC20A1/ATP2B1/COL6A1/FAM20A/COL1A2/ATF4/OSR1/TGFB1/BMPR2/PRICKLE1/ACVR1/SLC8A1/SLC20A2/ROCK2/BMPR1B/TFAP2A/ANO6/FAM20C/ANKH/CEBPB/FBXO5/BMPR1A/PKDCC/PPARA/SGMS2/CCN1/ERCC2/TWIST1/OSR2/ACVR2A/HACD1/LOX/ENPP1/BMP2K
GO:0007498	mesoderm development	103	0.493394	1.78143	9.38176e-05	0.00109543	0.000708121	2932	tags=37%, list=17%, signal=31%	NOG/BMP4/FGFR1/EXT1/GDF11/HMGA2/FOXF1/ITGA2/VEGFA/MEST/OSR1/TEAD2/YAP1/IRX3/BMPR2/SRF/ZFP36L1/ACVR1/SMO/EYA1/ITGB3/POFUT2/FOXC1/SMAD1/INHBA/EYA2/AXIN1/BMPR1A/ITGB1/ACVR2A/PALB2/SCX/TLX2/SMAD4/LHX2/TWSG1/POGLUT1/AMH
GO:0007204	positive regulation of cytosolic calcium ion concentration	104	0.500636	1.81472	0.000104938	0.00121835	0.000787579	2477	tags=33%, list=15%, signal=28%	F2R/CACNA1C/ADM/C1QTNF1/CHRNA9/BDKRB2/BCL2/C5AR1/LPAR1/ADRA1B/S1PR3/PKD2/ABL1/SLC8A1/JPH2/ITPR3/SWAP70/PKD1/ADRA1D/RIC3/CD24/LRP6/PML/HTR2A/CACNB3/TRPC3/ADCY8/DLG4/SPPL3/JPH1/ASPH/ABL2/CXCR4/PTGER4
GO:0072088	nephron epithelium morphogenesis	65	0.567666	1.89933	0.000108001	0.00124687	0.000806019	1356	tags=34%, list=8%, signal=31%	NOG/NPNT/BMP4/SIX1/AGT/BCL2/MYC/VEGFA/OSR1/FMN1/SIX4/IRX3/TGFB1/LAMA5/PKD2/SMO/EYA1/DCHS1/PKD1/GLI3/ILK/LIF
GO:1903844	regulation of cellular response to transforming growth factor beta stimulus	131	0.465767	1.73966	0.000108936	0.00125063	0.000808449	2926	tags=35%, list=17%, signal=29%	IL17RD/LTBP1/NPNT/GDF15/FBN2/SPRY1/SLC2A10/LTBP4/TGFB1I1/ZEB1/HTRA1/SMURF2/SPRED2/PALS1/FAM89B/SKIL/HTRA3/SDCBP/DLX1/SPRED1/AXIN1/ARID4A/THBS1/FKBP1A/PPARA/LATS1/TGFBR3/DKK3/TGFB3/LOX/HDAC2/CREBBP/FBN1/SPRED3/VASN/SMAD7/CD109/ZBTB7A/SMAD4/EP300/ZNF703/NRROS/TWSG1/PPM1A/FLCN/PBLD
GO:0007229	integrin-mediated signaling pathway	101	0.498335	1.79241	0.000113352	0.0012941	0.000836551	3079	tags=41%, list=18%, signal=33%	FN1/ITGA7/ITGB5/PLPP3/ITGA6/SLC2A10/PTK2/ITGA2/CD63/ZYX/LIMS2/SRC/LAMA5/MYH9/LIMS1/ABL1/ITGB3/ITGA4/LAMB1/ILK/CCN2/ITGA10/NRP1/PTPN11/ITGB1/TLN1/LAT/PTPRA/ADAM10/ITGA5/FERMT2/ADAMTS1/ADAM11/CD47/TSPAN32/CCM2/ZNF304/EMP2/MADCAM1/PRKD1/ADAMTS13
GO:0072028	nephron morphogenesis	67	0.556587	1.87945	0.000116488	0.0013081	0.000845603	1356	tags=33%, list=8%, signal=30%	NOG/NPNT/BMP4/SIX1/AGT/BCL2/MYC/VEGFA/OSR1/FMN1/SIX4/IRX3/TGFB1/LAMA5/PKD2/SMO/EYA1/DCHS1/PKD1/GLI3/ILK/LIF
GO:0048638	regulation of developmental growth	268	0.391316	1.5966	0.000116241	0.0013081	0.000845603	1910	tags=24%, list=11%, signal=22%	DRD2/NOG/FN1/SEMA5A/GDF15/COL14A1/DUSP6/PLXNA4/SIX1/FGFR1/STC2/DRAXIN/RGS4/ACACB/BCL2L11/BCL2/TGFBR1/VEGFA/L1CAM/MEGF8/PLCB1/PIM1/YAP1/WWC3/SIX4/PTPRS/KCNK2/BDNF/APP/SLC23A2/CPNE5/BMPR2/MAPK11/SRF/TBX2/INSR/NEDD4L/ABL1/SMO/GDF5/RUNX1/AGRN/TTL/FOXC1/NRP1/RTN4R/EFNA5/RND2/PTEN/GSK3B/RBPJ/ADNP/BMPR1A/GPAT4/GOLGA4/IL7/PPARA/SEMA3A/SYT1/RTN4/LATS1/ATRN/RGMA/TGFBR3/WWC2
GO:0060562	epithelial tube morphogenesis	284	0.379431	1.56018	0.000115291	0.0013081	0.000845603	1925	tags=23%, list=11%, signal=21%	NOG/MMP14/NPNT/BMP4/SPRY1/SIX1/AGT/ADM/EXT1/VDR/MICAL2/SDC4/RDH10/BCL2/SEMA3E/FOXF1/MYC/PODXL/LRP5/SLIT2/VEGFA/FZD6/MEGF8/OSR1/FMN1/TEAD2/YAP1/PLXNB2/SIX4/CTSH/IRX3/SRC/TGFB1/LAMA5/PKD2/SRF/EPHA4/TBX2/PRICKLE1/ABL1/ACVR1/SMO/EYA1/CLIC4/DCHS1/TCTN1/PKD1/KDM2B/GLI3/ILK/DLC1/NKX3-1/GLI2/NRP1/CTHRC1/PML/SEMA4C/RBPJ/RNF207/RARG/APAF1/MTHFD1/TMEM59L/RGMA/MIB1/TWIST1
GO:0031398	positive regulation of protein ubiquitination	103	-0.483797	-1.76454	0.00011782	0.00131587	0.000850621	3067	tags=35%, list=18%, signal=29%	RPS2/HUWE1/NDFIP2/MYCBP2/DDX3X/SKP1/LRRK2/AIMP2/RASSF5/UBE2L3/PINK1/DNAJB2/MAPK9/PHF23/HDAC3/MALT1/FZR1/ARRDC3/TRAF6/INAVA/UBB/SPRTN/PEF1/ARRDC4/CENPX/UBE2C/UBQLN1/KDM1A/HSPA5/UBE2S/UBE3A/PSMD10/MAGEA2/PLK1/MAGEA2B/CDC20
GO:0072384	organelle transport along microtubule	90	-0.500311	-1.75449	0.000120655	0.00133928	0.000865757	3902	tags=40%, list=23%, signal=31%	FBXW11/HIF1A/ARMCX3/BLOC1S3/KIF3A/KIF5A/BORCS8/UCHL1/AGTPBP1/KXD1/KIFBP/RASGRP1/NDEL1/BLOC1S2/KIF13A/COPG2/UXT/FEZ1/SNAPIN/AP3B1/MECP2/HDAC6/BORCS6/PEX14/PAFAH1B1/OPA1/RHOT1/CDC42/UBB/BICDL1/HAP1/KIFAP3/PRKCZ/MAP1B/DYNC1I1/NEFL
GO:0042692	muscle cell differentiation	340	0.370095	1.54355	0.00012122	0.00133928	0.000865757	1366	tags=20%, list=8%, signal=19%	MMP14/NPNT/DNER/BMP4/GDF15/COL14A1/IGFBP5/WNT5B/SIX1/JAM2/ADM/RGS4/EFEMP2/PDGFB/PLEC/NINJ1/BCL2/COL6A1/FOXF1/SDC1/PDGFRB/PDCD4/VEGFA/EHD2/LARGE1/SIK1/ANKRD1/ZEB1/SIX4/SPEG/ACTN1/BDNF/CD81/IRX3/TGFB1/MAPK12/BMPR2/MYH9/MAPK11/SRF/TBX2/PRICKLE1/FHL2/SOD2/ACVR1/FZD7/SYNE1/SMO/CSRP1/SLC8A1/MEIS1/MYORG/NOX4/KCNH1/BHLHE41/PIEZO1/LAMB1/NEO1/SMARCD3/OBSL1/BIN1/DMD/SOX6/EREG/SHOX2/CCN3/PLD3/PPP3CA/SMAD1
GO:0048706	embryonic skeletal system development	122	0.476931	1.7561	0.000124366	0.0013667	0.000883478	2010	tags=26%, list=12%, signal=23%	NOG/MMP14/BMP4/SIX1/EXT1/MDFI/SLC2A10/RDH10/TGFBR1/HOXB9/COL2A1/MEGF8/OSR1/PRRX1/ZEB1/MMP16/SIX4/WNT9A/SULF2/EYA1/TFAP2A/GLI3/MOSMO/SATB2/SHOX2/DLX1/MTHFD1/NDST1/TWIST1/TGFB3/OSR2/ACVR2A
GO:0043068	positive regulation of programmed cell death	474	0.333646	1.44002	0.000126292	0.00138048	0.000892387	2343	tags=25%, list=14%, signal=22%	NUPR1/BMP4/FAP/DUSP6/RASSF2/MAP3K20/MMP2/AGT/PRNP/ADM/SOX4/ALDH1A3/VDR/GSN/ITGA6/CTSD/BCL2L11/HMOX1/BCL2/TGM2/MYC/ATF4/AKAP12/PDCD4/TGFBR1/CAMK1D/SLIT2/SFRP1/SIK1/ANKRD1/PLCG1/E2F1/LPAR1/B4GALT1/GRIN2A/RASSF6/HTRA1/PNMA2/CTSH/RBCK1/APP/TIA1/GRN/SRC/TGFB1/BTG1/BCL2L1/CCL2/FAS/STK17A/SOD2/ATF3/ABL1/FRZB/SKIL/ITGA4/ATM/IDO1/HIP1R/BMPR1B/APBB2/SMPD1/TFAP2A/ANO6/BACE1/RPS6KA2/ZNF268/BIN1/LGALS1/DLC1/N…
GO:0090066	regulation of anatomical structure size	421	0.351645	1.5049	0.000130292	0.00141667	0.000915781	2118	tags=24%, list=12%, signal=22%	ACTA2/FN1/SEMA5A/DEPTOR/F2R/MMP2/WNT7B/PLXNA4/AGT/ATP13A2/ADM/EXT1/DRAXIN/SLC12A2/GSN/KANK2/KCNN4/SPTBN2/CPS1/BDKRB2/ATP2B1/KANK1/COL6A1/RASA1/PRR16/MYADM/SLIT2/VEGFA/L1CAM/MEGF8/FMN1/DAAM2/PTPRS/WASHC5/WASHC2C/BDNF/SVIL/ADRA1B/DSTN/ARF6/ADCY6/SOD3/BMPR2/ARHGAP42/SRF/PLEKHG2/LOC102724560/SOD2/EGFR/ABL1/SLC12A4/CRACD/RAB3B/SLC8A1/FCHSD2/ROCK2/ITGA4/KAT2B/HIP1R/TMSB10/SWAP70/ANO6/ADRA1D/SSH1/BIN1/K…
GO:0051321	meiotic cell cycle	227	-0.397603	-1.60732	0.000137397	0.00148606	0.000960639	1473	tags=20%, list=9%, signal=19%	TUBGCP3/RPA1/NDC1/FOXJ3/TDRKH/FZR1/RAD51C/YTHDF2/SMC4/NCAPH/NCAPD2/NSUN2/CKS2/ANAPC11/INCENP/PSMD13/CDC16/CDC23/UBB/DUSP1/SKA3/PPP2CA/SIRT7/TTK/CENPX/ASPM/LFNG/SKA2/TRIP13/MSX2/CDC27/CCNA1/TUBGCP5/TUBG1/CDC25C/SGO2/NUF2/TOP2A/CCNB2/KIF18A/AURKA/BUB3/PLK1/NEK2/PTTG1/CDC20
GO:0060390	regulation of SMAD protein signal transduction	54	0.585083	1.88498	0.000144579	0.00155555	0.00100556	2742	tags=44%, list=16%, signal=37%	NOG/BMP4/GDF15/LRP1/GDF11/TGFBR1/GDF6/TGFB1/BMPR2/GLCE/ACVR1/FAM89B/GDF5/CCN3/INHBA/BMPER/BMPR1A/TGFBR3/TGFB3/ACVR2A/SMAD7/TGFB2/SMAD4/TWSG1
GO:0006403	RNA localization	183	-0.421876	-1.66224	0.000146118	0.00156392	0.00101097	2904	tags=33%, list=17%, signal=27%	RAN/CCT2/CCT8/SNUPN/DCP2/NUP160/CETN3/AHCTF1/XPO1/NUP188/NUP37/CCT7/CCT6A/HNRNPA2B1/TOMM20/DKC1/MRPL18/RUVBL2/TCP1/CHTOP/EIF4A3/NXT2/CCT4/NAF1/PCID2/MAGOH/NUP93/NUP85/KPNB1/SUPT6H/NHP2/IGF2BP2/NCBP3/THOC3/NDC1/UPF3A/NSUN2/GLE1/FMR1/SMG7/FXR1/ALYREF/FXR2/KHDRBS1/DHX9/NUP133/YBX1/EXOSC10/ALKBH5/NUP58/UPF3B/WRAP53/QKI/NUP88/CASC3/RBM8A/CCT5/CAPRIN1/CKAP5/CCT3
GO:0043583	ear development	187	0.430898	1.6966	0.000147144	0.00156674	0.00101279	2187	tags=30%, list=13%, signal=27%	NOG/BMP4/SHROOM2/ATP8B1/SIX1/SOBP/FGFR1/ALDH1A3/ROR1/SDC4/BCL2L11/RDH10/CHRNA9/BCL2/LRIG1/KCNK3/FZD6/COL2A1/OSR1/PRRX1/ZEB1/SIX4/KCNK2/LRP10/TGFB1/FOXG1/EPHA4/TBX2/OTX1/FRZB/EYA1/PTK7/DCHS1/TFAP2A/SLITRK6/MCM2/GLI3/MYO15A/BMPER/FZD2/SLC4A7/CTHRC1/RBPJ/PTPN11/ANP32B/CEBPD/REST/ZIC1/TWIST1/TGFB3/EYA4/OSR2/FREM2/GSDME/ADAM10/NAGLU/STRA6
GO:0015986	proton motive force-driven ATP synthesis	75	-0.524786	-1.82446	0.000152053	0.00161066	0.00104118	3459	tags=57%, list=20%, signal=46%	NDUFAB1/NDUFA7/ATP5MG/NDUFB7/NDUFS1/NDUFA1/NDUFS7/NDUFV3/NDUFV1/ATP5PO/ATP5MF/NDUFB8/NDUFB4/NDUFA9/NDUFB5/NDUFB10/NDUFS5/ATP5F1D/ATP5F1C/NDUFA13/NDUFC1/ATP5F1A/NDUFB2/NDUFA11/NDUFV2/ATPSCKMT/ATP5MC3/NDUFS8/NDUFS4/SDHA/ATP5F1B/NDUFA2/NDUFA8/SDHC/NDUFB11/ATP5IF1/ATP5PD/NDUFS6/NDUFS3/SDHB/ATP5MC1/NDUFS2/ATP5PB
GO:0007492	endoderm development	75	0.542766	1.85753	0.000156533	0.00162845	0.00105268	1035	tags=28%, list=6%, signal=26%	NOG/FN1/MMP14/BMP4/COL8A1/MMP2/COL12A1/ITGA7/ITGB5/DUSP4/EXT1/COL6A1/HMGA2/LAMA3/TGFB1/MYH9/BRD3/ZFP36L1/DUSP5/ITGA4/LAMB1
GO:0000281	mitotic cytokinesis	92	-0.4974	-1.75836	0.000156901	0.00162845	0.00105268	2635	tags=41%, list=16%, signal=35%	MTMR4/ANK3/USP8/BBS4/APC/RAB35/EXOC1/ANLN/CENPA/EXOC8/EXOC3/CHMP6/SEPTIN6/RHOC/STMN1/IQGAP3/RAB11A/JTB/KIF20B/TTC19/INCENP/EXOC7/POLDIP2/RACGAP1/ARF1/UNC119/KIF23/NUSAP1/CEP55/AURKB/ECT2/BIRC5/CDCA8/RHOB/CKAP2/PLK1/KIF4A/KIF20A
GO:0006364	rRNA processing	217	-0.411149	-1.6541	0.000154828	0.00162845	0.00105268	3291	tags=31%, list=19%, signal=25%	POP5/WDR55/TSR1/METTL18/RPL26/NOL9/REXO4/RPL35A/NUDT16/GEMIN4/RIOK2/RPS8/UTP25/FBLL1/UTP15/DIS3/UTP14C/HEATR1/NOP2/RPL35/METTL16/POP4/NSUN4/DKC1/DDX54/DDX49/EXOSC1/RPL27/PIN4/DDX52/EIF4A3/KRR1/NAF1/NOL7/BUD23/UTP11/MTREX/RPP40/TSR2/RPL5/NHP2/DIMT1/RPL11/SDE2/MRM3/DDX10/UTP14A/YTHDF2/TRMT2B/RBM34/NAT10/PELP1/UTP18/MRTO4/SUV39H1/EXOSC8/UTP6/NOL11/LAS1L/WDR3/SIRT7/ERI3/EXOSC10/EBNA1BP2/FTSJ3/RNASEL/…
GO:0098742	cell-cell adhesion via plasma-membrane adhesion molecules	212	0.405108	1.6234	0.000155936	0.00162845	0.00105268	2794	tags=33%, list=16%, signal=28%	CADM3/PCDH1/CDH6/AMIGO2/PCDHGC3/SCARF2/PCDHGA9/PCDH18/MYADM/CADM4/PCDHB2/L1CAM/FAT4/DCHS2/PLXNB2/ELFN2/IGSF9/PTPRS/PCDHGB1/CLSTN2/PCDHB7/ROBO3/SDK1/PCDHB16/CDH7/HMCN1/ACVR1/CDH24/PTK7/PCDHB11/AJUBA/NEXN/LRFN4/CDH12/DCHS1/ATP2C1/ADGRL3/PCDHB9/PKD1/MMP24/PCDHGA1/EFNA5/CDH13/TENM4/LRFN3/TRO/IL1RAP/PCDHB3/PCDH7/FAT1/CLSTN3/PVR/ITGB1/CDH11/CELSR3/ITGA5/PCDHB6/PCDHB10/NECTIN3/CLDN9/CDH20/MDGA1/PECAM1/T…
GO:1903322	positive regulation of protein modification by small protein conjugation or removal	125	-0.463651	-1.74047	0.000158134	0.00163299	0.00105562	3067	tags=35%, list=18%, signal=29%	RPS2/HUWE1/PIAS1/NDFIP2/MYCBP2/DDX3X/SKP1/LRRK2/AIMP2/ZC3H12A/RASSF5/UBE2L3/TNIP1/MUL1/ARNT/PINK1/DNAJB2/MAPK9/PHF23/DCUN1D2/PIAS3/HDAC3/MALT1/FZR1/ARRDC3/TRAF6/VCP/INAVA/UBB/SPRTN/PEF1/ARRDC4/CENPX/UBE2C/UBQLN1/KDM1A/HSPA5/UBE2S/UBE3A/PSMD10/MAGEA2/PLK1/MAGEA2B/CDC20
GO:0050866	negative regulation of cell activation	150	0.445675	1.67812	0.000188199	0.00193374	0.00125004	1405	tags=20%, list=8%, signal=19%	PDE5A/FN1/SERPINE2/BMP4/ADAMTS18/GPNMB/PRNP/SDC4/PDGFB/C1QTNF1/TNFRSF21/LGALS3/SOCS1/UBASH3B/SFRP1/GRN/TGFB1/SH2B3/PARP3/ATM/IDO1/ZBTB46/RUNX1/GLI3/LGALS1/PDCD1LG2/TYRO3/INHBA/MERTK/CEBPB
GO:0006119	oxidative phosphorylation	134	-0.454607	-1.7274	0.000190833	0.00194355	0.00125637	3326	tags=39%, list=20%, signal=31%	NDUFB5/NDUFB10/NDUFS5/ATP5F1D/UQCRFS1/UQCR10/TEFM/ATP5F1C/UQCRHL/NDUFA13/NDUFC1/ATP5F1A/NDUFB2/COQ9/NDUFA11/COX6A1/UQCRQ/NDUFV2/SLC25A33/DLD/CHCHD2/CDK1/PINK1/ATPSCKMT/COX8A/NDUFAF1/NDUFS8/NDUFS4/GHITM/SDHA/ATP5F1B/NDUFA2/NDUFA8/SDHC/UQCRH/UQCRC2/COX5A/COA6/NDUFB11/ATP5IF1/VCP/ATP5PD/NDUFS6/NDUFS3/PARK7/ABCD1/UQCRC1/MACROH2A1/SDHB/NDUFS2/ATP5PB/CCNB1
GO:0009100	glycoprotein metabolic process	328	0.357117	1.48708	0.000191045	0.00194355	0.00125637	2235	tags=23%, list=13%, signal=21%	PTX3/EXT1/SLC2A10/ST6GALNAC5/MGAT4B/CSGALNACT1/IDUA/CHPF/BCL2/NDST3/TMTC1/MAN1A1/VEGFB/POGLUT3/AGO2/COL2A1/LARGE1/ST8SIA1/PLCB1/PRKCSH/B4GALT1/SGSH/BMPR2/GALNT10/GLCE/MAN2B1/B4GALT5/A4GALT/CSGALNACT2/CST3/ST6GALNAC2/ABCA2/GALNT16/SULF2/GUSB/CHSY3/MGAT4A/TMEM260/B3GNT9/HS3ST1/ST6GAL1/GALNT13/BMPR1B/GXYLT2/POFUT2/UGDH/MGAT5/ADAMTS7/BACE2/FUT11/MANBA/ITM2C/GNPTG/SLC35C2/NPC1/B4GALT6/HS6ST2/GLB1/EOGT…
GO:0022408	negative regulation of cell-cell adhesion	141	0.449145	1.69173	0.000192226	0.00194593	0.00125792	1259	tags=18%, list=7%, signal=17%	PDE5A/SERPINE2/BMP4/ADAMTS18/GPNMB/ASS1/PRNP/SDC4/C1QTNF1/TNFRSF21/PTK2/PODXL/MYADM/VEGFA/LGALS3/SOCS1/UBASH3B/TGFB1/SH2B3/ABL1/IDO1/SWAP70/RUNX1/GLI3/LGALS1/PDCD1LG2
GO:0061326	renal tubule development	86	0.499946	1.76311	0.000198343	0.00199801	0.00129158	1462	tags=31%, list=9%, signal=29%	NOG/NPNT/BMP4/WNT7B/SIX1/AGT/WWTR1/BCL2/MYC/VEGFA/OSR1/FMN1/YAP1/SIX4/IRX3/TGFB1/LAMA5/PKD2/PRICKLE1/SMO/EYA1/DCHS1/PKD1/GLI3/ILK/LIF/CD24
GO:0051282	regulation of sequestering of calcium ion	94	0.486338	1.7492	0.000200676	0.00201165	0.0013004	2538	tags=31%, list=15%, signal=26%	DRD2/F2R/CEMIP/CACNA1C/SLC25A23/UBASH3B/PLCB1/PLCG1/TGFB1/PKD2/PLCB4/ABL1/SLC8A1/ITGB3/JPH2/PDE4D/ITPR3/DMD/DDIT3/HTR2A/ITPR2/SELENON/FKBP1A/PRKCE/SLC8B1/JPH1/ASPH/CHD7/TRPC1
GO:0017015	regulation of transforming growth factor beta receptor signaling pathway	129	0.462864	1.72607	0.000205808	0.00205308	0.00132718	2926	tags=35%, list=17%, signal=29%	IL17RD/LTBP1/NPNT/GDF15/FBN2/SPRY1/SLC2A10/LTBP4/TGFB1I1/ZEB1/HTRA1/SMURF2/SPRED2/PALS1/FAM89B/SKIL/HTRA3/SDCBP/SPRED1/AXIN1/ARID4A/THBS1/FKBP1A/PPARA/LATS1/TGFBR3/DKK3/TGFB3/LOX/HDAC2/CREBBP/FBN1/SPRED3/VASN/SMAD7/CD109/ZBTB7A/SMAD4/EP300/ZNF703/NRROS/TWSG1/PPM1A/FLCN/PBLD
GO:0044344	cellular response to fibroblast growth factor stimulus	94	0.485462	1.74605	0.000211073	0.00209544	0.00135456	1992	tags=29%, list=12%, signal=25%	POSTN/NOG/SPRY1/FGF18/FGFR1/EXT1/CPS1/FGF5/SFRP1/SPRY4/EGR3/CCL2/ZFP36L1/TBX2/SULF2/FAM20C/CCN2/CHURC1/SOS1/APLN/PTPN11/THBS1/SHISA2/FGFBP3/NDST1/ITGB1/FLRT2
GO:0060675	ureteric bud morphogenesis	55	0.579274	1.8777	0.000212119	0.00209569	0.00135473	1179	tags=33%, list=7%, signal=31%	NOG/NPNT/BMP4/SIX1/AGT/BCL2/MYC/VEGFA/FMN1/SIX4/TGFB1/LAMA5/PKD2/SMO/EYA1/DCHS1/GLI3/ILK
GO:0033002	muscle cell proliferation	182	0.420123	1.65251	0.000216572	0.00211931	0.00136999	2552	tags=32%, list=15%, signal=28%	NOG/BMP4/IGFBP5/MMP2/TRIB1/SIX1/FGFR1/DDR2/EFEMP2/PDGFB/HMOX1/PDGFRB/PDCD4/TGFBR1/ITGA2/NOTCH3/PIM1/YAP1/KCNK2/SRC/TGFB1/BMPR2/MAPK11/TBX2/SOD2/EGFR/ABL1/ITGB3/RUNX1/FOXC1/EREG/DDIT3/CALCRL/SIX5/CCN3/SMAD1/CDH13/TENM4/PTEN/APLN/RBPJ/THBS1/BMPR1A/SELENON/DSN1/PRKDC/TGFBR3/TGFB3/VGLL4/PDGFD/NKX2-5/TPM1/HPGD/MAP3K5/TNFAIP3/MYB/TGFB2/PPARGC1A/ADAMTS1
GO:0016072	rRNA metabolic process	259	-0.380456	-1.56431	0.000215909	0.00211931	0.00136999	3324	tags=31%, list=20%, signal=25%	GTF3C4/POP5/WDR55/TSR1/METTL18/RPL26/IPPK/NOL9/REXO4/RPL35A/NUDT16/GEMIN4/RIOK2/RPS8/UTP25/SLFN12/FBLL1/UTP15/DIS3/UTP14C/GTF3C6/HEATR1/NOP2/RPL35/METTL16/POP4/TCOF1/NSUN4/DKC1/DDX54/DDX49/EXOSC1/RPL27/PIN4/DDX52/EIF4A3/GTF3C5/KRR1/NAF1/NOL7/BUD23/POLR1D/UTP11/MTREX/RPP40/TSR2/RPL5/NHP2/DIMT1/RPL11/SDE2/MRM3/DDX10/UTP14A/MTOR/DEDD2/YTHDF2/TRMT2B/RBM34/NAT10/PELP1/UTP18/MRTO4/DEDD/SUV39H1/EXOSC8/G…
GO:0021545	cranial nerve development	50	0.602268	1.91966	0.000234127	0.00228024	0.00147402	1802	tags=30%, list=11%, signal=27%	KCNC1/EGR2/PLXNA4/ATP8B1/SIX1/PLXNA1/EXT1/LPAR1/SIX4/TFAP2A/SLITRK6/GLI3/NRP1/NPR2/SEMA3A
GO:0016331	morphogenesis of embryonic epithelium	122	0.467002	1.71954	0.000236688	0.00229432	0.00148312	1925	tags=27%, list=11%, signal=24%	NOG/BMP4/WNT7B/SIX1/ADM/ALDH1A3/SDC4/RDH10/TGFB1I1/FZD6/OSR1/TEAD2/PLXNB2/SIX4/IRX3/TGFB1/LAMA5/PALS1/PRICKLE1/ABL1/TCTN1/TFAP2A/KDM2B/DLC1/VEGFC/CTHRC1/SEMA4C/RARG/APAF1/MTHFD1/RGMA/MIB1/TWIST1
GO:0060537	muscle tissue development	362	0.352173	1.48345	0.000243783	0.00235199	0.0015204	2284	tags=24%, list=13%, signal=21%	NOG/NUPR1/DNER/BMP4/EGR2/COL14A1/IGFBP5/SIX1/FGFR1/RGS4/EFEMP2/PLEC/BCL2/COL6A1/NR2F2/PDGFRB/TGFBR1/VEGFA/LARGE1/OSR1/SIK1/ANKRD1/PIM1/YAP1/SIX4/KCNK2/IRX3/TGFB1/SVIL/EGR1/MAPK11/PKD2/SRF/TBX2/PRICKLE1/FHL2/ATF3/ABL1/ACVR1/FZD7/SYNE1/SMO/CSRP1/EYA1/SLC8A1/MEIS1/JPH2/MYORG/HEG1/NOX4/SKIL/RUNX1/MAFF/OBSL1/DMD/SOX6/NPRL3/FOXC1/SHOX2/FOXN2/PPP3CA/SMAD1/TENM4/EYA2/PDLIM5/RBPJ/NPR2/BMPR1A/SELENON/FKBP1…
GO:0042310	vasoconstriction	60	0.563369	1.84843	0.00024863	0.00238755	0.00154339	2028	tags=35%, list=12%, signal=31%	ACTA2/F2R/MMP2/AGT/ADM/BDKRB2/ATP2B1/ADRA1B/BMPR2/ARHGAP42/EGFR/ABL1/SLC8A1/ITGA4/ADRA1D/SVEP1/HTR1D/HTR2A/ACE/ITGB1/MKKS
GO:0060350	endochondral bone morphogenesis	57	0.583913	1.89683	0.000258097	0.00246693	0.0015947	3190	tags=51%, list=19%, signal=41%	MMP14/BMP4/FGF18/EXT1/CSGALNACT1/COL13A1/NAB2/COL2A1/THBS3/MMP16/NAB1/BMPR2/LOC102724560/BMPR1B/FOXC1/SHOX2/NPR2/RARG/COL27A1/GHR/SCX/TRIP11/CBS/RUNX2/ATF2/FOSL2/ALPL/INPPL1/BPNT2
GO:1905330	regulation of morphogenesis of an epithelium	53	0.592955	1.90377	0.00025992	0.00247285	0.00159853	1725	tags=30%, list=10%, signal=27%	NOG/BMP4/WNT5B/SIX1/AGT/FGFR1/VEGFA/SFRP1/SIX4/TGFB1/TBX2/ABL1/SMO/LIF/NTN4/RNF207
GO:0001706	endoderm formation	52	0.573467	1.83119	0.000261871	0.00247993	0.00160311	1035	tags=33%, list=6%, signal=31%	NOG/FN1/MMP14/COL8A1/MMP2/COL12A1/ITGA7/ITGB5/DUSP4/COL6A1/HMGA2/LAMA3/MYH9/BRD3/DUSP5/ITGA4/LAMB1
GO:0043065	positive regulation of apoptotic process	462	0.339798	1.46521	0.000264146	0.00249	0.00160962	2343	tags=25%, list=14%, signal=22%	NUPR1/BMP4/FAP/DUSP6/RASSF2/MAP3K20/MMP2/AGT/PRNP/ADM/SOX4/ALDH1A3/VDR/GSN/ITGA6/CTSD/BCL2L11/HMOX1/BCL2/TGM2/MYC/ATF4/AKAP12/PDCD4/TGFBR1/CAMK1D/SLIT2/SFRP1/SIK1/ANKRD1/PLCG1/E2F1/LPAR1/B4GALT1/GRIN2A/RASSF6/HTRA1/PNMA2/CTSH/RBCK1/APP/TIA1/GRN/SRC/TGFB1/BTG1/BCL2L1/CCL2/FAS/STK17A/SOD2/ATF3/ABL1/FRZB/SKIL/ITGA4/ATM/IDO1/HIP1R/BMPR1B/APBB2/SMPD1/TFAP2A/ANO6/BACE1/RPS6KA2/ZNF268/BIN1/LGALS1/DLC1/N…
GO:0003007	heart morphogenesis	229	0.394748	1.58281	0.000273145	0.00255552	0.00165197	2578	tags=30%, list=15%, signal=26%	NOG/BMP4/HAS2/SPRY1/SIX1/SOX4/EXT1/MICAL2/EPHB4/PTK2/FOXF1/DHRS3/PDCD4/TGFBR1/SLIT2/VEGFA/COL2A1/MEGF8/GAA/ANKRD1/PIM1/TEAD2/YAP1/ADGRG6/TGFB1/BMPR2/PKD2/SRF/TBX2/PRICKLE1/FHL2/INSR/ACVR1/SMO/EYA1/HEG1/DCHS1/SMARCD3/ILK/DLC1/FOXC1/SHOX2/NRP1/FZD2/SOS1/RBPJ/BMPR1A/RNF207/FKBP1A/RTN4/CCN1/MIB1/TGFBR3/TWIST1/FLRT2/MKKS/DNAH11/NKX2-5/NAGLU/TPM1/ZMIZ1/PARVA/FZD1/ADAMTS19/SMAD7/TGFB2/CHD7/ADAMTS1/SMAD4
GO:0044282	small molecule catabolic process	314	-0.350082	-1.45901	0.000273583	0.00255552	0.00165197	2360	tags=24%, list=14%, signal=21%	AKR1B10/CDADC1/ECH1/PKM/IDS/SLC27A4/THNSL2/MPI/DLD/ETFA/FAAH/ACSS1/ABHD3/ACAA1/TPI1/EHHADH/HMGCL/ALDH4A1/PFKP/SCP2/GOT1/MTRR/DBT/HSD17B4/UPP1/MCCC1/NQO2/AKR1C3/ETFB/AKR1A1/GOT2/HNMT/PGM1/ENTPD7/CPT2/OXCT1/ACADSB/KYAT3/ALDH3B1/APOE/GALE/ACOX1/ECHS1/ALDH2/SULT1A1/SDSL/HPD/SLC25A44/HSD17B10/FOXK2/CDO1/MCCC2/ESD/ADA/ACADVL/PGD/OAT/PARK7/PGK1/ABCD1/ACOT7/FAH/SORD/SHMT1/HK1/ATP2B4/ABCD3/ENO1/DCXR/PIPOX…
GO:0002062	chondrocyte differentiation	104	0.484899	1.75768	0.000276085	0.00256721	0.00165953	3190	tags=47%, list=19%, signal=39%	BMP4/LTBP3/WNT5B/FGF18/FGFR1/EXT1/HMGA2/TGFBR1/COL2A1/OSR1/GDF6/WNT9A/TGFB1/BMPR2/CREB3L2/SULF2/GDF5/BMPR1B/RUNX1/GLI3/ADAMTS7/CCN2/SOX6/SHOX2/CCN3/PTPN11/NPR2/BMPR1A/PKDCC/ZNF219/LNPK/CHSY1/RARG/SLC26A2/COL27A1/OSR2/ARID5A/SNX19/SMAD7/SCX/TRIP11/TWSG1/SLC39A14/RUNX2/NKX3-2/ATF2/FOSL2/GLG1/BPNT2
GO:0048562	embryonic organ morphogenesis	254	0.380257	1.54419	0.000278216	0.00257538	0.00166481	2187	tags=24%, list=13%, signal=21%	NOG/MMP14/BMP4/FBN2/SIX1/SOBP/FGFR1/ALDH1A3/MICAL2/MDFI/RDH10/CHRNA9/LRIG1/FOXF1/TGFBR1/HOXB9/FZD6/COL2A1/MEGF8/OSR1/PRRX1/ZEB1/TEAD2/YAP1/MMP16/SIX4/FOXG1/PKD2/SRF/TBX2/ACVR1/OTX1/SMO/FRZB/EYA1/PTK7/TFAP2A/SLITRK6/KDM2B/GLI3/SATB2/MYO15A/SHOX2/FZD2/CTHRC1/RNF207/REST/RARG/MTHFD1/MIB1/ZIC1/FZD5/NDST1/TWIST1/TGFB3/OSR2/MKKS/NKX2-5/NAGLU/IFT140/STRA6
GO:0097191	extrinsic apoptotic signaling pathway	200	0.412307	1.63628	0.000283144	0.00260924	0.0016867	2578	tags=29%, list=15%, signal=25%	BMP4/DEPTOR/FAIM2/UNC5B/AGT/ITGA6/BCL2L11/ITPRIP/HMOX1/GRINA/BCL2/ARHGEF2/TGFBR1/LGALS3/COL2A1/SFRP1/YAP1/NFKBIZ/RBCK1/APP/SRC/TGFB1/TMBIM1/BCL2L1/FAS/ATF3/ACVR1/KRT18/EYA1/SKIL/BMPR1B/CSF2/CYLD/ITM2C/NRP1/PMAIP1/INHBA/TNFRSF10B/EYA2/PML/GSK3B/RNF41/THBS1/IL7/TNFSF15/FOXO3/EYA4/SRPX/SGPP1/ZMYND11/CASP8AP2/BCL2L2/TNFAIP3/BIRC6/TGFB2/DAPK1/PIDD1/SMAD4
GO:1904888	cranial skeletal system development	63	0.551151	1.8268	0.000294439	0.00268921	0.00173839	2607	tags=40%, list=15%, signal=34%	NOG/MMP14/BMP4/SIX1/EXT1/RDH10/TGFBR1/MEGF8/PRRX1/MMP16/SIX4/TGFB1/RAB23/FOXN3/TFAP2A/GLI3/RIC1/MTHFD1/NDST1/TWIST1/TGFB3/IFT140/DLX2/TGFB2/WDR19
GO:0031109	microtubule polymerization or depolymerization	130	-0.448763	-1.70478	0.000293358	0.00268921	0.00173839	2770	tags=36%, list=16%, signal=30%	FKBP4/TUBGCP4/ZNF207/TUBGCP2/NDEL1/BLOC1S2/APC/CENPJ/TUBB4A/WDR47/DRG1/TBCD/KIF2A/HAUS7/GIT1/SSNA1/CSNK1D/CLASP2/MECP2/TPX2/HDAC6/TUBGCP3/KIF18B/STMN1/MAPRE3/PDE4DIP/NME7/ARHGEF7/MAP7D3/DIAPH3/MZT1/SKA3/TPPP3/PRUNE1/MAPRE2/SKA2/AURKB/CCSAP/TUBGCP5/TUBG1/MAP1B/CKAP5/PSRC1/CKAP2/KIF18A/KIF2C/SLAIN1
GO:0006913	nucleocytoplasmic transport	310	-0.357552	-1.48811	0.000301161	0.00272637	0.00176241	2675	tags=27%, list=16%, signal=23%	RIOK2/DRD1/FAM53B/NUP160/TMEM53/AHCTF1/HEATR3/RGS14/ELAVL1/XPO1/NUP188/TRAF3IP2/NUP37/ZC3H12A/ANP32A/TARDBP/HNRNPA2B1/HSPA9/RANGAP1/ADAR/ANKRD54/LSG1/AKIRIN2/CHTOP/RSRC1/EIF4A3/NXT2/CDK1/CALR/HSPA8/IPO5/PCID2/MDM2/MAGOH/NUP93/NUP85/KPNB1/SUPT6H/KPNA6/KPNA3/NCBP3/RBM22/IPO13/MED1/HDAC3/YWHAE/THOC3/NDC1/STAT3/IPO9/XPO7/MALT1/UHMK1/CDKN1A/NSUN2/GLE1/FMR1/SMG7/TXN/CRY2/ALYREF/EMD/DMAP1/TMCO6/KHDRBS1/…
GO:0051169	nuclear transport	310	-0.357552	-1.48811	0.000301161	0.00272637	0.00176241	2675	tags=27%, list=16%, signal=23%	RIOK2/DRD1/FAM53B/NUP160/TMEM53/AHCTF1/HEATR3/RGS14/ELAVL1/XPO1/NUP188/TRAF3IP2/NUP37/ZC3H12A/ANP32A/TARDBP/HNRNPA2B1/HSPA9/RANGAP1/ADAR/ANKRD54/LSG1/AKIRIN2/CHTOP/RSRC1/EIF4A3/NXT2/CDK1/CALR/HSPA8/IPO5/PCID2/MDM2/MAGOH/NUP93/NUP85/KPNB1/SUPT6H/KPNA6/KPNA3/NCBP3/RBM22/IPO13/MED1/HDAC3/YWHAE/THOC3/NDC1/STAT3/IPO9/XPO7/MALT1/UHMK1/CDKN1A/NSUN2/GLE1/FMR1/SMG7/TXN/CRY2/ALYREF/EMD/DMAP1/TMCO6/KHDRBS1/…
GO:0090101	negative regulation of transmembrane receptor protein serine/threonine kinase signaling pathway	132	0.449811	1.68125	0.000323896	0.00290658	0.00187891	2821	tags=32%, list=17%, signal=27%	NOG/IL17RD/LTBP1/GDF15/LRP1/FBN2/FST/SPRY1/SLC2A10/SFRP1/HTRA1/SMURF2/SPRED2/ABL1/ACVR1/FAM89B/SKIL/HTRA3/CCN3/DLX1/BMPER/SPRED1/ARID4A/FKBP1A/PPARA/TGFBR3/TNFAIP6/DKK3/TGFB3/HDAC2/FZD1/FBN1/SPRED3/VASN/SMAD7/CD109/ZBTB7A/MAGI2/NRROS/TWSG1/PPM1A/RBPMS2
GO:0070507	regulation of microtubule cytoskeleton organization	152	-0.426342	-1.64561	0.000322609	0.00290658	0.00187891	2407	tags=30%, list=14%, signal=26%	APC/GNAI1/MAP6/CENPJ/TUBB4A/WDR47/DRG1/TBCD/HAUS7/GIT1/CHMP6/SASS6/CLASP2/MECP2/CEP70/TPX2/HDAC6/STMN1/MAPRE3/PDE4DIP/NME7/CLTC/ARHGEF7/PAFAH1B1/RCC1/DIAPH3/SKA3/PRUNE1/STIL/CDK2AP2/MAPRE2/SKA2/BORA/GPSM2/AURKB/CCSAP/MAP1B/CKAP5/PSRC1/CKAP2/KIF18A/SPAG5/PLK1/SLAIN1/RIPOR2
GO:0097485	neuron projection guidance	207	0.403193	1.60763	0.000332074	0.00296701	0.00191797	1802	tags=25%, list=11%, signal=23%	NOG/SEMA5A/ETV1/EGR2/BOC/WNT7B/PLXNA4/UNC5B/PLXNA1/EXT1/DRAXIN/SEMA6B/EFNB3/PTPRO/ARHGEF25/PTK2/SEMA3E/SLIT2/VEGFA/NOTCH3/L1CAM/MEGF8/ANOS1/IGSF9/BDNF/APP/ROBO3/BMPR2/FOXG1/EPHA4/DPYSL5/SMO/PTK7/NEXN/BMPR1B/APBB2/NEO1/GLI3/SEMA3D/GLI2/EVL/NRP1/EFNA5/UNC5C/SOS1/EFNA2/KIF5C/SEMA4C/NTN4/YTHDF1/LHX9/SEMA3A
GO:0030856	regulation of epithelial cell differentiation	127	0.447229	1.65954	0.000367131	0.00326603	0.00211127	1511	tags=27%, list=9%, signal=25%	BMP4/FST/SPRY1/ERRFI1/VDR/WWTR1/MACROH2A2/XDH/ETV4/VEGFA/OSR1/PLCB1/ZEB1/YAP1/CCND1/S1PR3/SPRED2/BTG1/ZFP36L1/VCL/SMO/FRZB/SRSF6/ROCK2/IPO7/MAFF/NUMA1/PLAAT4/FOXC1/LIF/CEBPB/CD24/SPRED1/PRKCH
GO:0034612	response to tumor necrosis factor	196	0.401266	1.59554	0.000369013	0.00326863	0.00211295	1260	tags=15%, list=7%, signal=14%	POSTN/CHI3L1/NPNT/HAS2/ASS1/TNFRSF11B/GAS6/EXT1/PID1/TNFRSF21/PCK2/AKAP12/ARHGEF2/SFRP1/ANKRD1/CCL2/ZFP36L1/FAS/LIMS1/SHARPIN/KRT18/SMPD1/ZNF268/KLF2/AFF3/ILK/ADAMTS7/NKX3-1/CYLD
GO:0042776	proton motive force-driven mitochondrial ATP synthesis	67	-0.538205	-1.83749	0.000388854	0.00342959	0.002217	5332	tags=61%, list=31%, signal=42%	NDUFAB1/NDUFA7/ATP5MG/NDUFB7/NDUFS1/NDUFA1/NDUFS7/NDUFV3/NDUFV1/ATP5PO/ATP5MF/NDUFB8/NDUFB4/NDUFA9/NDUFB5/NDUFB10/NDUFS5/ATP5F1D/ATP5F1C/NDUFA13/NDUFC1/ATP5F1A/NDUFB2/NDUFA11/NDUFV2/ATPSCKMT/NDUFS8/NDUFS4/SDHA/ATP5F1B/NDUFA2/NDUFA8/SDHC/NDUFB11/ATP5IF1/ATP5PD/NDUFS6/NDUFS3/SDHB/NDUFS2/ATP5PB
GO:1901875	positive regulation of post-translational protein modification	126	-0.452996	-1.70798	0.000392179	0.00344414	0.00222641	3067	tags=35%, list=18%, signal=29%	RPS2/HUWE1/PIAS1/NDFIP2/MYCBP2/DDX3X/SKP1/LRRK2/AIMP2/ZC3H12A/RASSF5/UBE2L3/TNIP1/MUL1/ARNT/PINK1/DNAJB2/MAPK9/PHF23/DCUN1D2/PIAS3/HDAC3/MALT1/FZR1/ARRDC3/TRAF6/VCP/INAVA/UBB/SPRTN/PEF1/ARRDC4/CENPX/UBE2C/UBQLN1/KDM1A/HSPA5/UBE2S/UBE3A/PSMD10/MAGEA2/PLK1/MAGEA2B/CDC20
GO:0048332	mesoderm morphogenesis	62	0.526817	1.74654	0.0004086	0.00357308	0.00230976	1679	tags=29%, list=10%, signal=26%	NOG/BMP4/FGFR1/HMGA2/FOXF1/ITGA2/BMPR2/SRF/ACVR1/EYA1/ITGB3/POFUT2/FOXC1/SMAD1/INHBA/EYA2/AXIN1/BMPR1A
GO:0001656	metanephros development	71	0.521671	1.77297	0.000427131	0.0037036	0.00239413	1356	tags=37%, list=8%, signal=34%	BMP4/WNT7B/SPRY1/SIX1/GDF11/WWTR1/PDGFB/RDH10/BCL2/MYC/PDGFRB/OSR1/GDF6/FMN1/YAP1/SIX4/CTSH/IRX3/EGR1/PKD2/SMO/EYA1/PKD1/GLI3/NKX3-1/LIF
GO:0051258	protein polymerization	257	-0.36919	-1.51832	0.000425825	0.0037036	0.00239413	2776	tags=30%, list=16%, signal=26%	AMBRA1/ARPC5L/FKBP4/TUBGCP4/DIAPH2/CAPG/ZNF207/TUBGCP2/NDEL1/CYRIA/CASQ1/BBS4/BLOC1S2/CENPJ/ABITRAM/TUBB4A/DRG1/TBCD/HAUS7/GIT1/PINK1/WASF3/SSNA1/CSNK1D/ADD2/ARPC3/CAPZB/TMOD3/TWF2/CLASP2/MECP2/TPX2/TUBGCP3/STMN1/CDC42EP3/MAPRE3/PDE4DIP/ELN/MTOR/NME7/EPS8/ARHGEF7/MAP7D3/KANK4/TENM1/FHDC1/DIAPH3/HAX1/FLII/MZT1/TRIM6/TPPP3/PRUNE1/PFN1/UBE2C/SSH2/TMOD1/GRB2/PAK3/PRKCD/CAPZA1/TUBGCP5/TUBG1/MSRB1/MAP1…
GO:0051209	release of sequestered calcium ion into cytosol	91	0.485832	1.73843	0.000433841	0.00374598	0.00242153	2538	tags=31%, list=15%, signal=26%	DRD2/F2R/CEMIP/CACNA1C/UBASH3B/PLCB1/PLCG1/TGFB1/PKD2/PLCB4/ABL1/SLC8A1/ITGB3/JPH2/PDE4D/ITPR3/DMD/DDIT3/HTR2A/ITPR2/SELENON/FKBP1A/PRKCE/SLC8B1/JPH1/ASPH/CHD7/TRPC1
GO:0031396	regulation of protein ubiquitination	190	-0.395729	-1.5695	0.000444039	0.00381446	0.00246579	3067	tags=28%, list=18%, signal=24%	RPS2/FYN/HUWE1/NDFIP2/CHP1/PINX1/MYCBP2/DDX3X/SKP1/LRRK2/AIMP2/SVBP/RASSF5/UBE2L3/CEP78/HSP90AB1/PINK1/DNAJB2/DTX3L/MAPK9/RPL5/IVNS1ABP/PHF23/ARRB2/RPL11/HDAC3/MALT1/FZR1/ARRDC3/TRAF6/PLAA/GPS2/INAVA/UBB/SPRTN/SIRT7/PEF1/ARRDC4/CENPX/UBE2C/PARK7/UBQLN1/KDM1A/HSPA5/UBE2S/UBE3A/SASH1/PSMD10/MAGEA2/HSP90AA1/PLK1/BEX1/MAGEA2B/CDC20
GO:0051402	neuron apoptotic process	267	0.375248	1.5307	0.000445484	0.00381446	0.00246579	1677	tags=24%, list=10%, signal=22%	NUPR1/F2R/FAIM2/MMP2/PCDHGC3/UNC5B/SIX1/ATP13A2/PRNP/DRAXIN/COL6A3/BCL2L11/TNFRSF21/GRINA/BCL2/COL6A1/RASA1/SEMA3E/ATF4/VEGFB/OXR1/AARS1/NSMF/CCND1/SIX4/USP53/BDNF/APP/GRN/TGFB1/IL27RA/COL6A2/TMBIM1/EGR1/BCL2L1/CCL2/EPHA4/FAS/MAP3K12/NRBP2/SOD2/ABL1/GDF5/ATM/TFAP2A/BACE1/KDM2B/DDIT3/BBC3/AGAP2/EPG5/DNAJC5/NRP1/TYRO3/CEBPB/DLX1/ATN1/PIGT/HTR2A/GSK3B/ADNP/NPR2/RAD21
GO:0072080	nephron tubule development	82	0.51782	1.8086	0.000450998	0.00384263	0.002484	1462	tags=32%, list=9%, signal=29%	NOG/NPNT/BMP4/WNT7B/SIX1/AGT/WWTR1/BCL2/MYC/VEGFA/OSR1/FMN1/YAP1/SIX4/IRX3/TGFB1/LAMA5/PKD2/SMO/EYA1/DCHS1/PKD1/GLI3/ILK/LIF/CD24
GO:1903320	regulation of protein modification by small protein conjugation or removal	232	-0.377047	-1.52633	0.000452514	0.00384263	0.002484	3067	tags=29%, list=18%, signal=24%	RPS2/FYN/HUWE1/PIAS1/NDFIP2/CHP1/PINX1/MYCBP2/DDX3X/SKP1/LRRK2/AIMP2/SVBP/ZC3H12A/RASSF5/UBE2L3/TNIP1/CEP78/COPS4/MUL1/HSP90AB1/ARNT/PINK1/DNAJB2/DTX3L/COPS2/MAPK9/RPL5/IVNS1ABP/PHF23/DCUN1D2/PIAS3/ARRB2/RPL11/HDAC3/MALT1/FZR1/ARRDC3/TRAF6/VCP/COPS6/PLAA/GPS2/INAVA/UBB/COPS3/SPRTN/SIRT7/PEF1/ARRDC4/CENPX/UBE2C/PARK7/UBQLN1/KDM1A/HSPA5/GPS1/UBE2S/UBE3A/SASH1/PSMD10/MAGEA2/HSP90AA1/PLK1/BEX1/MAGEA2…
GO:0072009	nephron epithelium development	100	0.48104	1.72463	0.000457897	0.00385647	0.00249295	1462	tags=30%, list=9%, signal=28%	NOG/NPNT/BMP4/WNT7B/SIX1/AGT/EXT1/WWTR1/PTPRO/BCL2/MYC/PODXL/VEGFA/OSR1/FMN1/YAP1/SIX4/IRX3/TGFB1/LAMA5/PKD2/SMO/EYA1/DCHS1/PKD1/GLI3/ILK/FOXC1/LIF/CD24
GO:0099111	microtubule-based transport	218	-0.390001	-1.56898	0.000456271	0.00385647	0.00249295	3778	tags=32%, list=22%, signal=25%	ARMCX3/RAB21/IFT74/BLOC1S3/TMEM108/KIF3A/KIF5A/IFT88/PURA/DYNC1I2/HNRNPU/BORCS8/BBS12/KIF21A/DNAH5/UCHL1/CFAP45/TERF2/AGTPBP1/KXD1/JHY/CFAP221/KIFBP/RASGRP1/NDEL1/RFX3/OFD1/BLOC1S2/KIF13A/NME5/COPG2/UXT/IFT25/FEZ1/HSPA8/SSNA1/SNAPIN/AP3B1/MECP2/HDAC6/CEP131/BORCS6/GJA1/PEX14/SOD1/PAFAH1B1/SPA17/ARL8A/OPA1/RHOT1/CDC42/UBB/BICDL1/HSPB1/HAP1/DNAH9/SPAG17/CCDC103/KIFAP3/FLOT2/PRKCZ/VANGL1/MAP1B/DYNC1…
GO:2001237	negative regulation of extrinsic apoptotic signaling pathway	83	0.49307	1.72323	0.000490906	0.0041176	0.00266176	2348	tags=34%, list=14%, signal=29%	BMP4/FAIM2/UNC5B/ITGA6/ITPRIP/HMOX1/GRINA/BCL2/ARHGEF2/TGFBR1/LGALS3/COL2A1/YAP1/SRC/TMBIM1/BCL2L1/ACVR1/EYA1/CSF2/NRP1/EYA2/GSK3B/THBS1/IL7/EYA4/ZMYND11/TNFAIP3/BIRC6
GO:0055074	calcium ion homeostasis	234	0.382894	1.53963	0.000494462	0.00413056	0.00267014	1893	tags=21%, list=11%, signal=18%	DRD2/F2R/CEMIP/ATP13A2/FGFR1/STC2/CACNA1C/SLC25A23/VDR/NT5E/ATP2B1/GRINA/BCL2/TGM2/FAM20A/ATF4/UBASH3B/PLCB1/PLCG1/APP/TGFB1/VAPB/PKD2/PLCB4/ATP13A3/TSPOAP1/ABL1/SLC8A1/ITGB3/JPH2/PDE4D/PDZD8/ITPR3/ATP2C1/DMD/ANKH/DDIT3/ATP13A1/PACS2/PML/HTR2A/GRM1/ITPR2/SELENON/FKBP1A/TRPC3/PRKCE/ADCY8
GO:0006874	intracellular calcium ion homeostasis	216	0.382548	1.52575	0.000521189	0.00431872	0.00279177	1893	tags=20%, list=11%, signal=18%	DRD2/F2R/CEMIP/ATP13A2/STC2/CACNA1C/SLC25A23/VDR/ATP2B1/GRINA/BCL2/TGM2/ATF4/UBASH3B/PLCB1/PLCG1/APP/TGFB1/VAPB/PKD2/PLCB4/ATP13A3/TSPOAP1/ABL1/SLC8A1/ITGB3/JPH2/PDE4D/PDZD8/ITPR3/ATP2C1/DMD/DDIT3/ATP13A1/PACS2/PML/HTR2A/GRM1/ITPR2/SELENON/FKBP1A/TRPC3/PRKCE/ADCY8
GO:0006816	calcium ion transport	320	0.35875	1.48623	0.00052094	0.00431872	0.00279177	2740	tags=23%, list=16%, signal=20%	DRD2/F2R/CEMIP/PRNP/STC2/GAS6/CACNA1C/SLC25A23/VDR/TPCN1/RGS4/KCNN4/EHD3/PDGFB/CHRNA9/ATP2B1/BCL2/PDGFRB/LGALS3/UBASH3B/PLCB1/PLCG1/GRIN2A/TGFB1/HOMER3/PKD2/PLCB4/CCL2/AHNAK/ABL1/SLC8A1/ITGB3/JPH2/PDE4D/BEST1/ITPR3/ATP2C1/ANO6/PKD1/BIN1/DMD/CBARP/DDIT3/CALCRL/ASIC1/PPP3CA/PML/HTR2A/ORAI3/ITPR2/SELENON/FKBP1A/CACNB3/TRPC3/PRKCE/ORAI2/ACE/SPG7/TRPM7/SLC8B1/SLC3A2/PPP3R1/MICU3/JPH1/ASPH/ORAI1/NALCN/…
GO:0071356	cellular response to tumor necrosis factor	177	0.414186	1.62405	0.000547553	0.00451896	0.00292121	1260	tags=15%, list=7%, signal=14%	POSTN/CHI3L1/NPNT/HAS2/ASS1/TNFRSF11B/GAS6/EXT1/PID1/TNFRSF21/PCK2/AKAP12/ARHGEF2/SFRP1/ANKRD1/CCL2/ZFP36L1/FAS/LIMS1/SHARPIN/KRT18/ZNF268/KLF2/ILK/ADAMTS7/NKX3-1/CYLD
GO:0097250	mitochondrial respirasome assembly	109	-0.455895	-1.6668	0.000561786	0.00461788	0.00298516	3758	tags=36%, list=22%, signal=28%	NDUFB8/NDUFB4/UQCC5/NDUFAF3/NDUFA9/NDUFB5/NDUFB10/NDUFAF6/NDUFS5/ATP5F1D/UQCRFS1/NDUFA13/NDUFC1/NDUFB2/NDUFA11/NDUFAF2/FASTKD3/SURF1/DMAC2/SLC25A33/HIGD2A/COX17/NDUFAF7/NDUFAF1/NDUFS8/NDUFS4/NDUFA2/NDUFA8/ATPAF1/ATPAF2/NDUFB11/NDUFAF8/TTC19/COA3/TMEM242/TACO1/NDUFS3/NDUFS2/AIFM1
GO:0046785	microtubule polymerization	94	-0.46942	-1.66838	0.000581369	0.00475982	0.00307691	2770	tags=36%, list=16%, signal=30%	FKBP4/TUBGCP4/ZNF207/TUBGCP2/NDEL1/BLOC1S2/CENPJ/TUBB4A/DRG1/TBCD/HAUS7/GIT1/SSNA1/CSNK1D/CLASP2/MECP2/TPX2/TUBGCP3/STMN1/MAPRE3/PDE4DIP/NME7/ARHGEF7/MAP7D3/DIAPH3/MZT1/TPPP3/PRUNE1/TUBGCP5/TUBG1/MAP1B/CKAP5/PSRC1/SLAIN1
GO:0006406	mRNA export from nucleus	63	-0.541391	-1.83215	0.000601465	0.0049048	0.00317063	2604	tags=37%, list=15%, signal=31%	NUP160/XPO1/HNRNPA2B1/CHTOP/EIF4A3/NXT2/PCID2/MAGOH/NUP93/NUP85/SUPT6H/NCBP3/THOC3/NSUN2/GLE1/FMR1/SMG7/ALYREF/NUP133/ALKBH5/NUP88/CASC3/RBM8A
GO:0035265	organ growth	146	0.438075	1.6543	0.000612672	0.00497645	0.00321694	2081	tags=30%, list=12%, signal=27%	NOG/COL14A1/DUSP6/FGFR1/DDR2/EXT1/RGS4/ACACB/BCL2L11/BCL2/TGFBR1/THBS3/PIM1/YAP1/WWC3/KCNK2/PSAP/MAPK11/TBX2/ABL1/SMO/MEIS1/HEG1/RUNX1/FOXC1/EVC/SMAD1/TENM4/PTEN/PDLIM5/RBPJ/PTPN11/NPR2/BMPR1A/IL7/RARG/PPARA/LATS1/TGFBR3/BNC2/COL27A1/WWC2/VGLL4/NKX2-5
GO:0010563	negative regulation of phosphorus metabolic process	250	0.370877	1.5023	0.000637203	0.00511505	0.00330654	1553	tags=18%, list=9%, signal=17%	NUPR1/DEPTOR/RASSF2/TRIB1/SLC27A1/TRIB2/AGT/PRNP/PLPP3/PKIB/ERRFI1/PID1/TRIB3/WWTR1/PDGFB/DDIT4/PTPRO/XDH/PTPN13/NR2F2/CADM4/LRP5/PDCD4/SLIT2/SOCS1/SFRP1/MICAL1/TGFB1/SPRED2/ABL1/SMO/SLC8A1/PDE4D/HEG1/KAT2B/IPO7/SMPD1/DMD/PRR5L/WARS1/INHBA/LRP6/SPRED1/PRKCH/PTEN
GO:0045936	negative regulation of phosphate metabolic process	250	0.370877	1.5023	0.000637203	0.00511505	0.00330654	1553	tags=18%, list=9%, signal=17%	NUPR1/DEPTOR/RASSF2/TRIB1/SLC27A1/TRIB2/AGT/PRNP/PLPP3/PKIB/ERRFI1/PID1/TRIB3/WWTR1/PDGFB/DDIT4/PTPRO/XDH/PTPN13/NR2F2/CADM4/LRP5/PDCD4/SLIT2/SOCS1/SFRP1/MICAL1/TGFB1/SPRED2/ABL1/SMO/SLC8A1/PDE4D/HEG1/KAT2B/IPO7/SMPD1/DMD/PRR5L/WARS1/INHBA/LRP6/SPRED1/PRKCH/PTEN
GO:0061564	axon development	456	0.319506	1.37637	0.000635198	0.00511505	0.00330654	1996	tags=22%, list=12%, signal=20%	DRD2/NOG/FN1/SEMA5A/ETV1/EGR2/NCAM2/BOC/SNAP25/MMP2/WNT7B/PLXNA4/UNC5B/PLXNA1/EXT1/DRAXIN/SEMA6B/TNFRSF21/EFNB3/RAPH1/PTPRO/BCL2/ARHGEF25/PTK2/SEMA3E/SLIT2/VEGFA/NOTCH3/L1CAM/MEGF8/ANOS1/PLXNB2/IGSF9/PTPRS/PLXNB1/BDNF/APP/GRN/ROBO3/BMPR2/FOXG1/RTN4RL2/B4GALT5/SRF/EPHA4/PRICKLE1/ABL1/DPYSL5/RTN4RL1/VCL/SMO/ARHGEF28/SIPA1L1/PTK7/SKIL/NEXN/ITGA4/TCTN1/BMPR1B/APBB2/ACTB/NEO1/SLITRK6/PRDM8/GLI3/SEMA3D…
GO:0051208	sequestering of calcium ion	98	0.46373	1.66347	0.000652259	0.00519532	0.00335843	2538	tags=30%, list=15%, signal=25%	DRD2/F2R/CEMIP/CACNA1C/SLC25A23/UBASH3B/PLCB1/PLCG1/TGFB1/PKD2/PLCB4/ABL1/SLC8A1/ITGB3/JPH2/PDE4D/ITPR3/DMD/DDIT3/HTR2A/ITPR2/SELENON/FKBP1A/PRKCE/SLC8B1/JPH1/ASPH/CHD7/TRPC1
GO:0006754	ATP biosynthetic process	94	-0.465518	-1.65452	0.000650933	0.00519532	0.00335843	3459	tags=38%, list=20%, signal=31%	NDUFA9/NDUFB5/SLC25A13/NDUFB10/NDUFS5/ATP5F1D/ATP5F1C/NDUFA13/NDUFC1/ATP5F1A/NDUFB2/NDUFA11/NDUFV2/PINK1/ATPSCKMT/ATP5MC3/NDUFS8/NDUFS4/SDHA/ATP5F1B/NDUFA2/NDUFA8/SDHC/COX11/NDUFB11/ATP5IF1/VCP/ATP5PD/PARP1/NDUFS6/NDUFS3/SDHB/ATP5MC1/NDUFS2/ENO1/ATP5PB
GO:0019646	aerobic electron transport chain	81	-0.501417	-1.75271	0.000687149	0.00545209	0.00352441	3459	tags=51%, list=20%, signal=41%	COX7B/NDUFA1/NDUFS7/NDUFV3/NDUFV1/DNAJC15/COX6B1/NDUFB8/NDUFB4/NDUFA9/NDUFB5/NDUFB10/NDUFS5/UQCRFS1/UQCR10/UQCRHL/NDUFC1/NDUFB2/COQ9/COX6A1/UQCRQ/NDUFV2/DLD/PINK1/COX8A/NDUFAF1/NDUFS8/NDUFS4/SDHA/NDUFA2/NDUFA8/SDHC/UQCRH/UQCRC2/COX5A/NDUFS6/NDUFS3/PARK7/UQCRC1/SDHB/NDUFS2
GO:1901888	regulation of cell junction assembly	231	0.382355	1.53283	0.000695897	0.00550026	0.00355555	2443	tags=30%, list=14%, signal=26%	MMP14/SNAP25/AMIGO2/DOCK10/MAP4K4/SIX1/AGT/FGFR1/THBS2/SDC4/EFNB3/PTK2/PTPN13/VEGFA/SFRP1/FMN1/TPBG/SIX4/PTPRS/BDNF/APP/IRX3/SRC/CLSTN2/ARF6/ZDHHC8/LIMS1/PRICKLE1/RAB17/ABL1/VCL/ROCK2/LRFN4/SLITRK6/PHLDB2/AGRN/DLC1/ASIC1/NRP1/ARHGAP6/RTN4R/EFNA5/LRFN3/LRFN1/IL1RAP/PRKCH/PTEN/SEMA4C/PDLIM5/ICAM5/THBS1/ADNP/CLSTN3/RTN4/LATS1/FZD5/SETD5/ACE/FLRT2/TLN1/PTPRA/FERMT2/NLGN2/FZD1/SENP1/NECTIN3/MDGA1/S1PR…
GO:0001933	negative regulation of protein phosphorylation	195	0.385093	1.52685	0.000708117	0.0055754	0.00360413	1553	tags=21%, list=9%, signal=19%	DEPTOR/RASSF2/TRIB1/TRIB2/AGT/PRNP/PLPP3/PKIB/ERRFI1/PID1/TRIB3/WWTR1/PTPRO/XDH/PTPN13/NR2F2/CADM4/LRP5/PDCD4/SLIT2/SOCS1/SFRP1/MICAL1/TGFB1/SPRED2/ABL1/SMO/SLC8A1/PDE4D/HEG1/KAT2B/IPO7/SMPD1/DMD/PRR5L/WARS1/LRP6/SPRED1/PRKCH/PTEN
GO:0007005	mitochondrion organization	425	-0.324321	-1.39176	0.00076349	0.00598844	0.00387113	3465	tags=32%, list=20%, signal=27%	GCLM/GOLPH3/MPV17/POLG/IFI6/ALKBH7/ARMCX3/UQCC5/TNFSF10/TIMM50/ATAD3B/BAK1/NDUFAF3/GPX1/PYROXD2/NDUFA9/TIMM10/OMA1/MFSD14A/POLG2/NDUFB5/PTCD2/NDUFB10/IMMT/NDUFAF6/ABCC9/NDUFS5/ATP5F1D/UQCRFS1/NDUFA13/NDUFC1/NDUFB2/CLPP/HUWE1/RCC1L/RRM2B/UCP2/HSPD1/AGTPBP1/MICOS10/NDUFA11/CLUH/SLC25A46/NDUFAF2/RAB3A/LRRK2/VPS35/FASTKD3/SURF1/MFN1/BLOC1S2/DMAC2/MCL1/THG1L/ATAD3A/SLC25A33/HIGD2A/COX17/TOMM20/NDUFAF7…
GO:0051235	maintenance of location	279	0.359594	1.48041	0.000809295	0.00632358	0.00408777	2333	tags=24%, list=14%, signal=21%	DRD2/LTBP1/F2R/FBN2/CEMIP/CACNA1C/SLC25A23/GSN/MDFI/ACACB/NPC2/UBASH3B/GAA/PLCB1/PLCG1/LDAF1/RBCK1/TGFB1/DGAT2/PKD2/HK2/PLCB4/ABL1/SYNE1/SLC8A1/ITGB3/ABCA1/JPH2/G3BP2/VPS13C/PDE4D/DGAT1/ITPR3/SUN1/TMSB10/GPAA1/DMD/DDIT3/EPG5/ARL2/SREBF2/NPC1/HILPDA/PML/HTR2A/MOSPD2/PNPLA2/SCARB1/HEXA/ITPR2/SELENON/CLSTN3/FKBP1A/PPARA/PRKCE/LATS1/TOPORS/SLC8B1/NAGLU/KDELR1/ENPP1/ZFYVE1/BARD1/JPH1/ASPH/FBN1/KDELR3
GO:0001837	epithelial to mesenchymal transition	158	0.416134	1.58321	0.000826486	0.00643344	0.00415879	2608	tags=30%, list=15%, signal=25%	NOG/IL17RD/BMP4/HAS2/SPRY1/AGT/FGFR1/WWTR1/HMGA2/PTK2/CUL7/TGFB1I1/PDCD4/TGFBR1/VEGFA/SFRP1/TGFB1/SPRED2/EPHA4/ACVR1/ROCK2/TRIM62/POFUT2/PHLDB2/FOXC1/SDCBP/LRP6/SPRED1/PTEN/GSK3B/RBPJ/TASOR/RTN4/TGFBR3/TWIST1/TGFB3/SLC39A6/HDAC2/FERMT2/PPP3R1/SPRED3/EZH2/VASN/SMAD7/TGFB2/SMAD4/ZNF703
GO:0043523	regulation of neuron apoptotic process	217	0.390719	1.56187	0.00086024	0.00667092	0.00431231	1677	tags=24%, list=10%, signal=22%	NUPR1/F2R/FAIM2/MMP2/PCDHGC3/UNC5B/SIX1/ATP13A2/PRNP/DRAXIN/BCL2L11/GRINA/BCL2/RASA1/SEMA3E/ATF4/VEGFB/OXR1/AARS1/NSMF/CCND1/SIX4/BDNF/APP/GRN/IL27RA/TMBIM1/EGR1/BCL2L1/CCL2/EPHA4/MAP3K12/NRBP2/SOD2/ABL1/GDF5/ATM/TFAP2A/BACE1/KDM2B/DDIT3/BBC3/AGAP2/DNAJC5/NRP1/TYRO3/CEBPB/DLX1/HTR2A/GSK3B/ADNP/RAD21
GO:0046620	regulation of organ growth	80	0.495168	1.71886	0.000864509	0.00667882	0.00431741	2081	tags=34%, list=12%, signal=30%	NOG/COL14A1/DUSP6/FGFR1/RGS4/ACACB/BCL2L11/TGFBR1/PIM1/YAP1/WWC3/KCNK2/MAPK11/TBX2/SMO/RUNX1/FOXC1/PTEN/RBPJ/BMPR1A/IL7/PPARA/LATS1/TGFBR3/WWC2/VGLL4/NKX2-5
GO:0001707	mesoderm formation	60	0.53687	1.76148	0.00088419	0.00680529	0.00439917	1679	tags=30%, list=10%, signal=27%	NOG/BMP4/FGFR1/HMGA2/FOXF1/ITGA2/BMPR2/SRF/ACVR1/EYA1/ITGB3/POFUT2/FOXC1/SMAD1/INHBA/EYA2/AXIN1/BMPR1A
GO:0061333	renal tubule morphogenesis	67	0.515491	1.74068	0.000911698	0.00699082	0.0045191	1179	tags=31%, list=7%, signal=29%	NOG/NPNT/BMP4/SIX1/AGT/BCL2/MYC/VEGFA/OSR1/FMN1/SIX4/IRX3/TGFB1/LAMA5/PKD2/SMO/EYA1/DCHS1/PKD1/GLI3/ILK
GO:0051283	negative regulation of sequestering of calcium ion	92	0.472583	1.69091	0.000933631	0.00713239	0.00461061	2538	tags=30%, list=15%, signal=26%	DRD2/F2R/CEMIP/CACNA1C/UBASH3B/PLCB1/PLCG1/TGFB1/PKD2/PLCB4/ABL1/SLC8A1/ITGB3/JPH2/PDE4D/ITPR3/DMD/DDIT3/HTR2A/ITPR2/SELENON/FKBP1A/PRKCE/SLC8B1/JPH1/ASPH/CHD7/TRPC1
GO:1901873	regulation of post-translational protein modification	237	-0.367922	-1.49234	0.000939403	0.0071499	0.00462193	3067	tags=29%, list=18%, signal=24%	RPS2/FYN/HUWE1/PIAS1/NDFIP2/CHP1/PINX1/MYCBP2/DDX3X/SKP1/LRRK2/AIMP2/SVBP/ZC3H12A/RASSF5/UBE2L3/TNIP1/CEP78/COPS4/MUL1/HSP90AB1/ARNT/PINK1/DNAJB2/P3H1/DTX3L/COPS2/MAPK9/RPL5/IVNS1ABP/PHF23/DCUN1D2/PIAS3/ARRB2/RPL11/HDAC3/MALT1/FZR1/ARRDC3/TRAF6/VCP/COPS6/PLAA/GPS2/INAVA/UBB/COPS3/SPRTN/SIRT7/PEF1/ARRDC4/CENPX/UBE2C/PARK7/UBQLN1/KDM1A/HSPA5/GPS1/UBE2S/UBE3A/SASH1/PSMD10/MAGEA2/HSP90AA1/PLK1/BEX1/M…
GO:0014823	response to activity	66	0.532035	1.78894	0.000949308	0.00719863	0.00465343	1135	tags=21%, list=7%, signal=20%	POSTN/FN1/MMP2/AGT/TNS2/SLC7A5/COL6A1/ITGA2/SLC38A2/ZEB1/SOD2/ITGB3/HSF1/SRD5A1
GO:0016054	organic acid catabolic process	212	-0.379411	-1.517	0.000961066	0.0072344	0.00467656	2483	tags=25%, list=15%, signal=21%	SLC16A3/NOS2/ECH1/IDS/SLC27A4/THNSL2/DLD/ETFA/FAAH/ABHD3/ACAA1/EHHADH/HMGCL/ALDH4A1/SCP2/GOT1/MTRR/DBT/HSD17B4/MCCC1/ETFB/AKR1A1/GOT2/HNMT/CPT2/ACADSB/KYAT3/ACOX1/ECHS1/SDSL/HPD/SLC25A44/HSD17B10/CDO1/MCCC2/ACADVL/PGD/OAT/ABCD1/ACOT7/FAH/SORD/SHMT1/ATP2B4/ABCD3/DCXR/PIPOX/GLUL/PCK1/BLMH/MFSD2A/CNR1
GO:0046395	carboxylic acid catabolic process	212	-0.379411	-1.517	0.000961066	0.0072344	0.00467656	2483	tags=25%, list=15%, signal=21%	SLC16A3/NOS2/ECH1/IDS/SLC27A4/THNSL2/DLD/ETFA/FAAH/ABHD3/ACAA1/EHHADH/HMGCL/ALDH4A1/SCP2/GOT1/MTRR/DBT/HSD17B4/MCCC1/ETFB/AKR1A1/GOT2/HNMT/CPT2/ACADSB/KYAT3/ACOX1/ECHS1/SDSL/HPD/SLC25A44/HSD17B10/CDO1/MCCC2/ACADVL/PGD/OAT/ABCD1/ACOT7/FAH/SORD/SHMT1/ATP2B4/ABCD3/DCXR/PIPOX/GLUL/PCK1/BLMH/MFSD2A/CNR1
GO:0032886	regulation of microtubule-based process	236	-0.371091	-1.50581	0.000965558	0.00723807	0.00467893	2494	tags=25%, list=15%, signal=22%	XPO1/BBS4/APC/GNAI1/MAP6/CDK11B/CENPJ/TRIM37/TUBB4A/WDR47/DRG1/TBCD/HAUS7/GIT1/FEZ1/CHMP6/SASS6/IGBP1/TACR1/CFAP206/CLASP2/MECP2/CCNF/CEP70/TPX2/HDAC6/STMN1/CEP131/MAPRE3/PDE4DIP/NME7/CYB5D1/CLTC/ARHGEF7/PAFAH1B1/NAT10/RCC1/DIAPH3/HAP1/SKA3/PRUNE1/STIL/CDK2AP2/MAPRE2/SKA2/BORA/GPSM2/AURKB/CCSAP/MAP1B/CKAP5/PSRC1/CKAP2/KIF18A/AURKA/SPAG5/PLK1/SLAIN1/RIPOR2
GO:0010639	negative regulation of organelle organization	336	-0.347952	-1.46376	0.000968598	0.00723807	0.00467893	2248	tags=26%, list=13%, signal=23%	WASF2/TRIM37/TUBB4A/WDR47/NBDY/TBCD/MUL1/PINK1/FEZ1/DNAI3/PCID2/ADD2/H3-3A/HASPIN/CAPZB/TMOD3/TWF2/KNL1/CLASP2/CTC1/SLC25A4/GHITM/CCNF/PHF23/NDC80/TPX2/ODF2L/HDAC6/MTM1/IK/STMN1/PIF1/PARL/INPP5K/BECN1/MTOR/HNRNPC/EPS8/ARHGEF7/RHPN2/KANK4/NAT10/BMP7/OPA1/BNIP3/TOM1L1/PRELID1/CENPF/INCENP/DIAPH3/FLII/PARP1/DUSP1/SKA3/AURKAIP1/NAA10/TTK/PFN1/SSH2/EXOSC10/TMOD1/WDR44/TRIP13/BUB1/BUB1B/SEC22B/SPDL1/AU…
GO:0048041	focal adhesion assembly	79	0.49733	1.72469	0.000975512	0.00726332	0.00469526	2161	tags=37%, list=13%, signal=32%	MMP14/MAP4K4/SDC4/BCL2/PTK2/THSD1/ITGA2/VEGFA/SFRP1/FMN1/ACTN1/SRC/LIMS1/ABL1/VCL/AJUBA/ROCK2/PHLDB2/DLC1/NRP1/ARHGAP6/EFNA5/PTEN/THBS1/TAOK2/CDH11/TLN1/PTPRA/FERMT2
GO:0051924	regulation of calcium ion transport	187	0.403291	1.58791	0.000982295	0.00728743	0.00471084	2658	tags=26%, list=16%, signal=22%	DRD2/F2R/CEMIP/PRNP/STC2/CACNA1C/RGS4/KCNN4/EHD3/PDGFB/ATP2B1/BCL2/PDGFRB/LGALS3/UBASH3B/PLCG1/TGFB1/HOMER3/PKD2/CCL2/AHNAK/ABL1/SLC8A1/ITGB3/JPH2/PDE4D/BEST1/BIN1/DMD/CBARP/PPP3CA/PML/SELENON/FKBP1A/CACNB3/TRPC3/PRKCE/ACE/SPG7/SLC8B1/PPP3R1/JPH1/ASPH/ORAI1/CXCR4/CHD7/TRPC1/GRIN3B/WFS1
GO:0046390	ribose phosphate biosynthetic process	164	-0.403227	-1.56381	0.000988348	0.00730595	0.00472281	3459	tags=37%, list=20%, signal=30%	NDUFA9/ADSL/CTPS1/NDUFB5/SLC25A13/NDUFB10/NDUFS5/ATP5F1D/ATP5F1C/NDUFA13/NDUFC1/ATP5F1A/NDUFB2/NDUFA11/AMPD1/ADCY5/NDUFV2/NME5/AK1/PINK1/ATPSCKMT/HPRT1/ATP5MC3/AMPD2/PRPS2/NDUFS8/UPP1/NDUFS4/ADSS2/SDHA/ATP5F1B/NDUFA2/NDUFA8/SDHC/GUK1/COX11/NDUFB11/NME7/PRPSAP2/G6PD/ATP5IF1/VCP/CMPK1/ATP5PD/NME1/PYGL/ADCY7/PARP1/UPRT/PRPSAP1/NDUFS6/NDUFS3/ADA/AK2/SDHB/PRPS1/ATP5MC1/NDUFS2/ENO1/ADCY1/ATP5PB
GO:0009201	ribonucleoside triphosphate biosynthetic process	109	-0.447119	-1.63472	0.00101332	0.00746368	0.00482477	3459	tags=37%, list=20%, signal=29%	NDUFA9/CTPS1/NDUFB5/SLC25A13/NDUFB10/NDUFS5/ATP5F1D/ATP5F1C/NDUFA13/NDUFC1/ATP5F1A/NDUFB2/NDUFA11/NDUFV2/NME5/PINK1/ATPSCKMT/ATP5MC3/NDUFS8/NDUFS4/SDHA/ATP5F1B/NDUFA2/NDUFA8/SDHC/COX11/NDUFB11/NME7/ATP5IF1/VCP/ATP5PD/NME1/PARP1/NDUFS6/NDUFS3/SDHB/ATP5MC1/NDUFS2/ENO1/ATP5PB
GO:0030111	regulation of Wnt signaling pathway	298	0.358368	1.47898	0.00102549	0.00752638	0.00486531	2981	tags=29%, list=18%, signal=24%	NOG/SEMA5A/APCDD1/LRP1/ADGRA2/TLE2/WNT5B/PLPP3/SOX4/DRAXIN/MDFI/WWTR1/TBL1X/PTPRO/KANK1/TRABD2A/FZD6/SFRP1/YAP1/DKK2/PLEKHA4/TPBG/DAAM2/BICC1/JRK/SMURF2/APP/SRC/TGFB1/EGR1/PRICKLE1/EGFR/SULF2/ABL1/FZD7/RBMS3/FRZB/PTK7/RECK/CCDC88C/GLI3/ILK/CYLD/DDIT3/CCNY/CSNK1G2/LIMD1/IGFBP6/CTHRC1/AXIN1/GSK3B/RBPJ/HIC1/ADNP/SHISA2/CDK14/LATS1/TLE5/FOXO3/DKK3/VGLL4/NKX2-5/SOX7/FZD1/USP34/TNFAIP3/TNKS/KREMEN1/AMF…
GO:0007411	axon guidance	206	0.395666	1.58025	0.00104302	0.00762779	0.00493086	1802	tags=25%, list=11%, signal=22%	NOG/SEMA5A/ETV1/EGR2/BOC/WNT7B/PLXNA4/UNC5B/EXT1/DRAXIN/SEMA6B/EFNB3/PTPRO/ARHGEF25/PTK2/SEMA3E/SLIT2/VEGFA/NOTCH3/L1CAM/MEGF8/ANOS1/IGSF9/BDNF/APP/ROBO3/BMPR2/FOXG1/EPHA4/DPYSL5/SMO/PTK7/NEXN/BMPR1B/APBB2/NEO1/GLI3/SEMA3D/GLI2/EVL/NRP1/EFNA5/UNC5C/SOS1/EFNA2/KIF5C/SEMA4C/NTN4/YTHDF1/LHX9/SEMA3A
GO:0048608	reproductive structure development	248	0.365163	1.47566	0.00106961	0.00779449	0.00503862	2607	tags=28%, list=15%, signal=24%	NOG/NUPR1/SERPINE2/MMP14/BMP4/MMP2/FST/PTX3/ERRFI1/FZD4/BCL2L11/RDH10/BCL2/COL6A1/NR2F2/SDC1/TGFBR1/SLIT2/VEGFA/SFRP1/OSR1/SIX4/SRC/PSAP/BCL2L1/INSR/ATM/BMPR1B/PKD1/SRD5A1/TBC1D20/NKX3-1/FOXC1/EREG/TYRO3/INHBA/MERTK/CEBPB/SMARCC1/ATN1/ARID4A/PTPN11/NPR2/EIF2B2/RARG/LHX9/EIF2S2/TNFAIP6/FOXO3/ACE/LSM14B/FANCA/ACVR2A/MKKS/AXL/STRA6/RNF38/BCL2L2/PATZ1/SCX/SGPL1/TGFB2/PLAG1/CHD7/KIT/ADAMTS1/HOXA13/SMA…
GO:1903311	regulation of mRNA metabolic process	278	-0.356609	-1.4705	0.00108032	0.00782501	0.00505835	3242	tags=30%, list=19%, signal=25%	HNRNPK/TRA2A/NANOS1/DDX5/ARGLU1/PAIP1/YBX3/PABPC4/NOCT/SRRM4/POLR2G/SLTM/DCP2/FASTKD3/RBM24/ELAVL1/DIS3/EIF1/TRAF3IP2/RBMXL1/ZC3H12A/SAFB2/TENT5B/TARDBP/CDK11B/TENT5C/METTL16/ANGEL2/HNRNPA2B1/IREB2/PLEKHN1/EIF4A3/SRRM1/PRKCA/HSPA8/ARB2A/PCID2/RBM42/IKBKE/THRAP3/MAGOH/SUPT6H/NSRP1/IGF2BP2/NT5C3B/C1QBP/YTHDF2/HNRNPC/SAP18/RBM3/UPF3A/HNRNPL/PRMT5/SERBP1/BTG2/FMR1/VIM/CSDC2/FXR1/CDC73/JMJD6/FXR2/KHDR…
GO:0034504	protein localization to nucleus	298	-0.346129	-1.43679	0.00108141	0.00782501	0.00505835	3201	tags=32%, list=19%, signal=26%	IPO11/ZPR1/KPNA7/CSE1L/FYN/EFCAB7/CHP1/PINX1/RAN/CCT2/SKP1/CCT8/SNUPN/LRRK2/JAK1/NF2/DRD1/FAM53B/UTP25/HEATR3/ELAVL1/CTDNEP1/XPO1/NUP188/TRAF3IP2/BBS4/HEATR1/ZC3H12A/RASSF5/CCT7/CCT6A/PLRG1/TARDBP/DKC1/RANGAP1/ADAR/TCP1/PIN1/AKIRIN2/CDK1/KAT7/CCT4/CALR/DTX3L/HSPA8/EDN1/IPO5/DVL1/LAMTOR5/MDM2/NUP93/NUP85/KPNB1/TMEM98/KPNA6/KPNA3/LMNB1/RBM22/IPO13/MED1/RPL11/HDAC3/YWHAE/STAT3/MTOR/IPO9/CDKN1A/CIZ1/…
GO:1901342	regulation of vasculature development	241	0.36378	1.47014	0.00108639	0.00783344	0.0050638	1645	tags=20%, list=10%, signal=19%	SEMA5A/CHI3L1/ADGRA2/GPNMB/FGF18/THBS2/ADM/SLC12A2/HMOX1/NINJ1/HMGA2/SEMA3E/TGM2/DCN/VEGFB/C5AR1/TGFBR1/RHOJ/VEGFA/AGO2/SFRP1/PLCG1/CTSH/GRN/TGFB1/BTG1/HK2/HSPG2/ABL1/SPINK5/ITGB3/ROCK2/RECK/RUNX1/KLF2/FOXC1/RRAS/NRP1/WARS1/SMAD1/VASH2/SP1/VASH1/BMPER/SPRED1/PML/KRIT1/F3/THBS1
GO:0008585	female gonad development	86	0.466224	1.64418	0.00109914	0.0078977	0.00510534	1977	tags=31%, list=12%, signal=28%	NUPR1/MMP14/MMP2/FST/PTX3/FZD4/BCL2/NR2F2/SLIT2/VEGFA/SFRP1/SRC/BCL2L1/INSR/ATM/BMPR1B/FOXC1/EREG/INHBA/CEBPB/NPR2/EIF2B2/LHX9/TNFAIP6/FOXO3/LSM14B/FANCA
GO:0002040	sprouting angiogenesis	118	0.443994	1.63814	0.00110469	0.00790989	0.00511322	1948	tags=27%, list=11%, signal=24%	SEMA5A/BMP4/ADGRA2/PGF/EPHB4/HMOX1/SEMA3E/TGM2/VEGFB/SLIT2/RHOJ/VEGFA/TGFB1/E2F8/EGR3/SRF/ABL1/E2F7/CARD10/RECK/KLF2/NRP1/SMAD1/CDH13/ESM1/VEGFC/BMPER/SPRED1/THBS1/RTN4/TGFBR3/ITGB1
GO:0009206	purine ribonucleoside triphosphate biosynthetic process	104	-0.453547	-1.65038	0.00113646	0.00810911	0.005242	3459	tags=38%, list=20%, signal=30%	NDUFA9/NDUFB5/SLC25A13/NDUFB10/NDUFS5/ATP5F1D/ATP5F1C/NDUFA13/NDUFC1/ATP5F1A/NDUFB2/NDUFA11/NDUFV2/NME5/PINK1/ATPSCKMT/ATP5MC3/NDUFS8/NDUFS4/SDHA/ATP5F1B/NDUFA2/NDUFA8/SDHC/COX11/NDUFB11/NME7/ATP5IF1/VCP/ATP5PD/NME1/PARP1/NDUFS6/NDUFS3/SDHB/ATP5MC1/NDUFS2/ENO1/ATP5PB
GO:1901293	nucleoside phosphate biosynthetic process	291	-0.352107	-1.46113	0.00116736	0.0083008	0.00536591	3490	tags=35%, list=21%, signal=28%	PDK2/NDUFA9/ACSL1/ADSL/CTPS1/QPRT/NDUFB5/SLC25A13/NDUFB10/NADSYN1/NDUFS5/ATP5F1D/PPT1/DCAKD/ATP5F1C/SLC52A3/NDUFA13/PNP/NDUFC1/ATP5F1A/NDUFB2/RRM2B/PPCS/NDUFA11/AMPD1/ADCY5/NADK/PGM3/GMPPA/HSD17B12/NDUFV2/DTYMK/NME5/MPI/DLAT/DLD/SLC35C1/KARS1/ACSS1/AK1/PINK1/PPCDC/ATPSCKMT/HPRT1/PDHB/ATP5MC3/AMPD2/PRPS2/NDUFS8/UPP1/NAXD/NDUFS4/ADSS2/SDHA/ATP5F1B/NDUFA2/NDUFA8/SDHC/NMNAT1/CMAS/GUK1/COX11/NDUFB11/N…
GO:0141188	nucleic acid catabolic process	313	-0.337287	-1.40586	0.00122049	0.00864862	0.00559076	3178	tags=28%, list=19%, signal=24%	ZPR1/NANOS1/DDX5/EDC3/PNRC2/PAIP1/YBX3/PABPC4/DFFB/REXO4/NOCT/POLR2G/NUDT16/DCP2/RNASEH2B/FASTKD3/SLFN12/RBM24/ELAVL1/LSM4/DIS3/TRAF3IP2/ZC3H12A/TENT5B/TARDBP/RNASET2/TENT5C/AGO3/METTL16/ANGEL2/DKC1/IREB2/NBDY/DDX49/PLEKHN1/EXOSC1/SLIRP/EIF4A3/NAF1/PRKCA/PCID2/MTREX/AGO1/IKBKE/THRAP3/MAGOH/CECR2/SMG8/NMNAT1/IGF2BP2/NT5C3B/DFFA/ZCCHC17/DEDD2/YTHDF2/HNRNPC/UPF3A/NSUN2/SERBP1/BTG2/FMR1/SMG7/VIM/CSDC…
GO:0072522	purine-containing compound biosynthetic process	237	-0.364762	-1.47952	0.00124934	0.00882262	0.00570324	3490	tags=35%, list=21%, signal=29%	PDK2/NDUFA9/ACSL1/ADSL/QPRT/NDUFB5/SLC25A13/NDUFB10/NADSYN1/NDUFS5/ATP5F1D/PPT1/DCAKD/ATP5F1C/NDUFA13/PNP/NDUFC1/ATP5F1A/NDUFB2/PPCS/NDUFA11/AMPD1/ADCY5/NADK/HSD17B12/NDUFV2/NME5/DLAT/DLD/ACSS1/AK1/PINK1/PPCDC/ATPSCKMT/HPRT1/PDHB/ATP5MC3/AMPD2/PRPS2/NDUFS8/NAXD/NDUFS4/ADSS2/SDHA/ATP5F1B/NDUFA2/NDUFA8/SDHC/NMNAT1/GUK1/COX11/NDUFB11/NME7/PRPSAP2/ATP5IF1/ELOVL1/ACSL4/NMNAT2/VCP/MPC2/ATP5PD/NME1/COAS…
GO:0009063	amino acid catabolic process	96	-0.470636	-1.68947	0.00129995	0.00908637	0.00587373	2629	tags=31%, list=15%, signal=27%	HIBCH/NOS2/THNSL2/DLD/ETFA/HMGCL/ALDH4A1/GOT1/MTRR/DBT/MCCC1/ETFB/GOT2/HNMT/ACADSB/KYAT3/ECHS1/SDSL/HPD/SLC25A44/HSD17B10/CDO1/MCCC2/OAT/FAH/SHMT1/ATP2B4/PIPOX/GLUL/BLMH
GO:0010811	positive regulation of cell-substrate adhesion	107	0.456288	1.66552	0.00129623	0.00908637	0.00587373	2161	tags=34%, list=13%, signal=30%	FN1/NPNT/HAS2/COL8A1/MAP4K4/ITGA6/SDC4/EFEMP2/PDGFB/FOXF1/MYADM/VEGFA/SFRP1/FMN1/LIMS2/CDK6/RIN2/LIMS1/ABL1/ITGB3/UTRN/PLEKHA2/ILK/RREB1/RRAS/NRP1/ARL2/CDH13/GSK3B/PRKCE/CCN1/HACD1/BRAF/RSU1/ITGA5/FERMT2
GO:0014706	striated muscle tissue development	342	0.337125	1.40626	0.00129836	0.00908637	0.00587373	2284	tags=23%, list=13%, signal=21%	NOG/NUPR1/DNER/BMP4/EGR2/COL14A1/SIX1/FGFR1/RGS4/PLEC/BCL2/COL6A1/NR2F2/PDGFRB/TGFBR1/VEGFA/LARGE1/SIK1/ANKRD1/PIM1/YAP1/SIX4/KCNK2/IRX3/TGFB1/SVIL/EGR1/MAPK11/SRF/TBX2/PRICKLE1/FHL2/ATF3/ABL1/ACVR1/FZD7/SYNE1/SMO/EYA1/SLC8A1/MEIS1/JPH2/MYORG/HEG1/NOX4/SKIL/RUNX1/MAFF/OBSL1/DMD/SOX6/NPRL3/FOXC1/SHOX2/FOXN2/PPP3CA/SMAD1/TENM4/EYA2/PDLIM5/RBPJ/BMPR1A/SELENON/FKBP1A/PPARA/TGFBR3/TWIST1/ITGB1/VGLL4/V…
GO:0072521	purine-containing compound metabolic process	500	-0.312866	-1.36693	0.00133023	0.0092665	0.00599018	3550	tags=33%, list=21%, signal=27%	TP53I3/PGAM1/LDHB/SUCLG1/PDK2/NDUFA9/ACSL1/ADSL/QPRT/NDUFB5/SLC25A13/NDUFB10/NADSYN1/ABCC9/NDUFS5/ATP5F1D/PPT1/GPD1L/DCAKD/ATP5F1C/MDH2/NDUFA13/PNP/NDUFC1/UCHL1/ATP5F1A/NDUFB2/UCP2/PRXL2C/PPCS/NDUFA11/RAN/ACOT11/AMPD1/NOCT/LRRK2/ME2/GDA/NUDT16/GPD2/ADCY5/CASK/PRKAA2/NUDT18/NADK/RPTOR/NCOR1/CLPX/MFN1/HMGCR/HSD17B12/NDUFV2/CD38/PKM/PFKFB3/MDH1/NME5/DLAT/IDH1/DLD/PMVK/ACSS1/AK1/TPI1/ARNT/GIT1/PINK1/…
GO:0043010	camera-type eye development	290	0.353742	1.45378	0.00139205	0.00966441	0.0062474	2742	tags=28%, list=16%, signal=24%	DRD2/BMP4/SHROOM2/COL8A1/FBN2/WNT7B/WNT5B/SPRY1/CACNA1C/SOX4/ALDH1A3/GDF11/FZD4/RDH10/ATF4/PDGFRB/LRP5/TGFBR1/RHOJ/VEGFA/LARGE1/ZEB1/ZHX2/WNT9A/TGFB1/SPRED2/BMPR2/SDK1/SRF/TBX2/PRICKLE1/EGFR/MEIS1/CLIC4/SKIL/SLC4A5/BMPR1B/TFAP2A/PRDM1/SLITRK6/SMARCD3/CRYAB/KDM2B/GLI3/TBC1D20/FOXC1/SIX5/NRP1/INHBA/MERTK/DLX1/SOS1/SPRED1/HSF4/FAT1/RARG/FZD5/TWIST1/OSR2/ABI2/NAGLU/HDAC2/IFT140/LIMK2/STRA6/TUB/FBN1/S…
GO:0050954	sensory perception of mechanical stimulus	154	0.402673	1.52686	0.00148843	0.0102988	0.00665747	2534	tags=27%, list=15%, signal=23%	SERPINE2/ATP8B1/SIX1/CEMIP/SOBP/FGFR1/ROR1/FZD4/CHRNA9/TBL1X/COL6A1/LRIG1/PIEZO2/ITGA2/COL2A1/LARGE1/KCNK2/USP53/EYA1/CLIC5/TFAP2A/SLITRK6/BACE1/PGAP1/DDIT3/MYO15A/AXIN1/HTR2A/NPR2/HEXA/REST/TMC7/ESPNL/MKKS/GSDME/ALDH7A1/SCARB2/TUB/WDR1/CXCR4/CHD7/KIT
GO:0042330	taxis	320	0.346138	1.43398	0.00153973	0.010618	0.00686381	2272	tags=24%, list=13%, signal=21%	SEMA5A/BMP4/ADGRA2/MMP2/WNT7B/PLXNA4/CMTM3/GPNMB/PGF/FGF18/FGFR1/GAS6/SLC12A2/SEMA6B/PDGFB/PLEC/PTPRO/NINJ1/PTK2/SEMA3E/VEGFB/PDGFRB/C5AR1/CAMK1D/SLIT2/ITGA2/HOXB9/VEGFA/LGALS3/L1CAM/MEGF8/ANOS1/LPAR1/TPBG/CMTM1/PLAU/APP/TGFB1/CMTM7/ROBO3/BMPR2/EGR3/CCL2/C5/ST6GAL1/ITGB3/RARRES2/SWAP70/ANO6/CH25H/SEMA3D/CCN3/NRP1/EFNA5/UNC5C/CDH13/VEGFC/SEMA4C/F3/MOSPD2/MTUS1/THBS1/YTHDF1/SEMA3A/JAM3/CCN1/TNFAIP6…
GO:0007600	sensory perception	380	0.326151	1.37951	0.00154567	0.0106232	0.00686721	2534	tags=21%, list=15%, signal=18%	DRD2/TIMP3/SERPINE2/F2R/ATP8B1/SIX1/EPAS1/CEMIP/SOBP/FGFR1/MME/ROR1/FZD4/ANO1/RDH10/CHRNA9/TBL1X/COL6A1/LRIG1/DHRS3/ABLIM1/PIEZO2/C5AR1/ITGA2/COL2A1/LARGE1/ADCY3/GRIN2A/ZIC2/KCNK2/USP53/CCL2/HMCN1/CEP250/EYA1/COL18A1/CLIC5/BEST1/ITPR3/TFAP2A/SLITRK6/BACE1/PGAP1/MMP24/DDIT3/MYO15A/ASIC1/CCN3/FZD2/AXIN1/HTR2A/CFAP69/SCNN1D/GRM1/NPR2/HEXA/REST/TMC7/ZFHX2/WDR36/ESPNL/EYA4/MKKS/GSDME/GJC1/ALDH7A1/MC1R…
GO:0006626	protein targeting to mitochondrion	101	-0.449936	-1.63616	0.00159818	0.0109476	0.00707687	3200	tags=29%, list=19%, signal=23%	TOMM40L/NDUFA13/HUWE1/HSPD1/LRRK2/DNLZ/UBE2L3/TOMM20/PMPCA/PINK1/PITRM1/MTX1/NPEPPS/PARL/MIPEP/BCAP31/ATP5IF1/HSPA4/HAX1/TIMM17B/UBE2J2/MFN2/SH3GLB1/MTCH2/TIMM17A/AIFM1/RAC2/HSP90AA1/RHOU
GO:0001654	eye development	334	0.335961	1.40111	0.0016246	0.0110915	0.00716994	2742	tags=27%, list=16%, signal=23%	DRD2/BMP4/ADAMTS18/SHROOM2/COL8A1/FBN2/WNT7B/WNT5B/SPRY1/PXDN/CACNA1C/SOX4/ALDH1A3/GDF11/FZD4/RDH10/MEIS3/BCL2/ATF4/PDGFRB/LRP5/TGFBR1/RHOJ/VEGFA/LARGE1/ZEB1/ZHX2/WNT9A/TGFB1/SPRED2/BMPR2/SDK1/SRF/TBX2/PRICKLE1/EGFR/MEIS1/CLIC4/SKIL/SLC4A5/BMPR1B/TFAP2A/PRDM1/SLITRK6/SMARCD3/CRYAB/KDM2B/GLI3/TBC1D20/FOXC1/SIX5/NRP1/INHBA/MERTK/DLX1/SOS1/SPRED1/HSF4/FAT1/RARG/FZD5/TWIST1/OSR2/ABI2/FREM2/NAGLU/HDAC…
GO:0090130	tissue migration	92	0.460472	1.64758	0.00164015	0.0111606	0.00721459	1819	tags=26%, list=11%, signal=23%	ACTG2/ACTA2/HAS2/MAP4K4/KANK2/KANK1/PTK2/FOXF1/ITGA2/GDF6/PLCG1/DAAM2/CTSH/SRC/ARF6/BMPR2/RREB1/EVL/ARHGAP5/PTEN/EPB41L4B/PTPN11/RTN4/PRKCE
GO:0009145	purine nucleoside triphosphate biosynthetic process	105	-0.448656	-1.62604	0.00167851	0.011384	0.00735898	3459	tags=37%, list=20%, signal=30%	NDUFA9/NDUFB5/SLC25A13/NDUFB10/NDUFS5/ATP5F1D/ATP5F1C/NDUFA13/NDUFC1/ATP5F1A/NDUFB2/NDUFA11/NDUFV2/NME5/PINK1/ATPSCKMT/ATP5MC3/NDUFS8/NDUFS4/SDHA/ATP5F1B/NDUFA2/NDUFA8/SDHC/COX11/NDUFB11/NME7/ATP5IF1/VCP/ATP5PD/NME1/PARP1/NDUFS6/NDUFS3/SDHB/ATP5MC1/NDUFS2/ENO1/ATP5PB
GO:0046660	female sex differentiation	101	0.452626	1.628	0.00169161	0.0114351	0.00739201	3055	tags=42%, list=18%, signal=34%	NUPR1/MMP14/MMP2/FST/PTX3/FZD4/BCL2/NR2F2/SLIT2/VEGFA/SFRP1/SRC/BCL2L1/INSR/ATM/BMPR1B/SRD5A1/FOXC1/EREG/TYRO3/INHBA/MERTK/CEBPB/NPR2/EIF2B2/LHX9/TNFAIP6/FOXO3/LSM14B/FANCA/AXL/STRA6/SGPL1/CHD7/KIT/ADAMTS1/SMAD4/CASP2/ARID5B/AMH/IMMP2L/GAS2
GO:0006813	potassium ion transport	172	0.385007	1.49297	0.00173569	0.0116564	0.00753506	1170	tags=14%, list=7%, signal=13%	KCNC1/DRD2/SNAP25/PRNP/SLC12A2/RGS4/KCNN4/KCNK3/ATF4/CD63/LARGE1/KCNQ5/KCNK2/KLHL24/PKD2/KCNH3/HCN2/NEDD4L/SLC12A4/KCNG1/KCNH1/KCNJ3/ANO6/BIN1
GO:0061458	reproductive system development	251	0.36029	1.46057	0.0017333	0.0116564	0.00753506	2607	tags=27%, list=15%, signal=24%	NOG/NUPR1/SERPINE2/MMP14/BMP4/MMP2/FST/PTX3/ERRFI1/FZD4/BCL2L11/RDH10/BCL2/COL6A1/NR2F2/SDC1/TGFBR1/SLIT2/VEGFA/SFRP1/OSR1/SIX4/SRC/PSAP/BCL2L1/INSR/ATM/BMPR1B/PKD1/SRD5A1/TBC1D20/NKX3-1/FOXC1/EREG/TYRO3/INHBA/MERTK/CEBPB/SMARCC1/ATN1/ARID4A/PTPN11/NPR2/EIF2B2/RARG/LHX9/EIF2S2/TNFAIP6/FOXO3/ACE/LSM14B/FANCA/ACVR2A/MKKS/AXL/STRA6/RNF38/BCL2L2/PATZ1/SCX/SGPL1/TGFB2/PLAG1/CHD7/KIT/ADAMTS1/HOXA13/SMA…
GO:0090068	positive regulation of cell cycle process	228	-0.371173	-1.50377	0.00177956	0.0119121	0.00770035	2172	tags=29%, list=13%, signal=26%	LEF1/NPM2/CUL4B/DBF4/CDC25B/CDK1/RCC2/NCAPG/EDN1/PCID2/MDM2/TMOD3/SASS6/KNL1/TFDP1/NDC80/MED1/BECN1/PBX1/RAD51C/RAB11A/SMC4/NCAPH/IGF1R/LSM10/KIF20B/NCAPD2/ANAPC11/INCENP/CDC73/EXOC7/CDC16/CDC23/CDC42/NSFL1C/POLDIP2/SKA3/RACGAP1/STXBP4/RB1/KIF23/STIL/UBE2C/CUL4A/PKP3/NUSAP1/MACROH2A1/MSX2/ANXA1/BUB1/GPSM2/DLGAP5/AURKB/FAM83D/CDC25C/DBF4B/ECT2/KIF14/RAB11FIP4/BIRC5/CDCA8/AURKA/SPAG5/RDX/CCNB1/CDC20
GO:0051893	regulation of focal adhesion assembly	58	0.518185	1.6876	0.00181843	0.0119818	0.00774541	2161	tags=38%, list=13%, signal=33%	MMP14/MAP4K4/SDC4/PTK2/VEGFA/SFRP1/FMN1/SRC/LIMS1/ABL1/VCL/ROCK2/PHLDB2/DLC1/NRP1/ARHGAP6/EFNA5/PTEN/THBS1/TLN1/PTPRA/FERMT2
GO:0090109	regulation of cell-substrate junction assembly	58	0.518185	1.6876	0.00181843	0.0119818	0.00774541	2161	tags=38%, list=13%, signal=33%	MMP14/MAP4K4/SDC4/PTK2/VEGFA/SFRP1/FMN1/SRC/LIMS1/ABL1/VCL/ROCK2/PHLDB2/DLC1/NRP1/ARHGAP6/EFNA5/PTEN/THBS1/TLN1/PTPRA/FERMT2
GO:0030282	bone mineralization	104	0.453307	1.64316	0.00181797	0.0119818	0.00774541	2212	tags=31%, list=13%, signal=27%	BMP4/LTBP3/FBN2/MGP/DDR2/VDR/ATP2B1/COL6A1/COL1A2/ATF4/OSR1/BMPR2/PRICKLE1/ACVR1/SLC8A1/SLC20A2/BMPR1B/TFAP2A/ANO6/FAM20C/ANKH/BMPR1A/PKDCC/SGMS2/CCN1/ERCC2/TWIST1/OSR2/ACVR2A/LOX/ENPP1/BMP2K
GO:0035725	sodium ion transmembrane transport	125	0.425033	1.57789	0.00182496	0.0119818	0.00774541	1586	tags=20%, list=9%, signal=18%	SHROOM2/AGT/SLC12A2/TPCN1/SLC38A1/SLC20A1/SLC6A9/OSR1/SLC38A2/SLC6A6/GRIN2A/KLHL24/PKD2/HCN2/NEDD4L/SLC8A1/UTRN/SLC20A2/SLC4A5/ANO6/DMD/SLC5A3/ASIC1/SLC4A7/SCNN1D
GO:0035148	tube formation	124	0.421559	1.55835	0.00181749	0.0119818	0.00774541	1925	tags=23%, list=11%, signal=21%	NOG/BMP4/SIX1/ADM/SDC4/BCL2L11/TGM2/PODXL/VEGFA/FZD6/OSR1/TEAD2/PLXNB2/SIX4/IRX3/TGFB1/PRICKLE1/ABL1/TCTN1/KDM2B/DLC1/CTHRC1/SEMA4C/RARG/APAF1/MTHFD1/RGMA/MIB1/TWIST1
GO:0006399	tRNA metabolic process	196	-0.377809	-1.49452	0.00182385	0.0119818	0.00774541	4446	tags=35%, list=26%, signal=26%	RPP30/POLR2E/TRMT13/DDX1/ELP3/POLR3A/DUS2/FARSB/GATB/MTFMT/GTF3C3/EARS2/AARS2/TRMT10A/SARS2/FARSA/TRUB2/GTF3C4/POP5/TSEN54/MARS2/TYW3/B3GNTL1/METTL2A/POLR3E/URM1/GTF3C6/DTWD2/PUSL1/THG1L/POP4/YRDC/ALKBH8/PARS2/HARS2/KARS1/GTF3C5/HARS1/RPP40/LAGE3/IARS2/EPRS1/FTSJ1/DUS3L/TRIT1/CARS2/ELP5/FAM98B/TARS3/TRMT2B/RTCB/NSUN2/NAT10/ZBTB8OS/RARS1/QNG1/WARS2/DUS1L/TARS2/POP1/LRRC47/HSD17B10/EXOSC8/DARS2/EXO…
GO:0045787	positive regulation of cell cycle	300	-0.338571	-1.40391	0.00183166	0.0119875	0.00774911	2172	tags=27%, list=13%, signal=24%	LEF1/NPM2/CUL4B/DBF4/CDC25B/USP2/CDK1/CALR/PRKCA/RCC2/NCAPG/EDN1/PCID2/DYNLT3/MDM2/TMOD3/SASS6/KNL1/FOXA1/TFDP1/NDC80/NR2E1/MED1/PROX1/BECN1/MAPRE3/PBX1/RAD51C/RAB11A/SMC4/PAFAH1B1/NCAPH/IGF1R/LSM10/KIF20B/NCAPD2/ANAPC11/INCENP/CDC73/EXOC7/CDC16/CDC23/CDC42/NSFL1C/RARA/POLDIP2/SKA3/RACGAP1/STXBP4/RPS6KB1/RB1/KIF23/STIL/UBE2C/CUL4A/PKP3/LFNG/NUSAP1/MACROH2A1/MSX2/ANXA1/BUB1/GPSM2/DLGAP5/MEIS2/AURK…
GO:0090100	positive regulation of transmembrane receptor protein serine/threonine kinase signaling pathway	96	0.465314	1.66614	0.00184959	0.0120664	0.0078001	3026	tags=39%, list=18%, signal=32%	NPNT/BMP4/GDF11/SLC2A10/TGFB1I1/TGFBR1/GDF6/TGFB1/BMPR2/GLCE/ACVR1/GDF5/NEO1/NUMA1/ILK/SDCBP/INHBA/BMPER/AXIN1/RBPJ/THBS1/BMPR1A/CCN1/TGFBR3/TGFB3/ACVR2A/CREBBP/TGFB2/SMAD4/EP300/ZC3H3/FKBP8/TWSG1/MSX1/FLCN/AMH/ACVR1B
GO:0009142	nucleoside triphosphate biosynthetic process	117	-0.431041	-1.60112	0.00186225	0.0121105	0.00782865	3459	tags=36%, list=20%, signal=29%	NDUFA9/CTPS1/NDUFB5/SLC25A13/NDUFB10/NDUFS5/ATP5F1D/ATP5F1C/NDUFA13/NDUFC1/ATP5F1A/NDUFB2/NDUFA11/NDUFV2/DTYMK/NME5/AK1/PINK1/ATPSCKMT/ATP5MC3/NDUFS8/NDUFS4/SDHA/ATP5F1B/NDUFA2/NDUFA8/SDHC/COX11/NDUFB11/NME7/ATP5IF1/VCP/ATP5PD/NME1/PARP1/NDUFS6/NDUFS3/SDHB/ATP5MC1/NDUFS2/ENO1/ATP5PB
GO:0051123	RNA polymerase II preinitiation complex assembly	54	-0.525292	-1.70312	0.00187483	0.0121539	0.00785666	3814	tags=41%, list=22%, signal=32%	THRA/TAF5/TAF11/MED17/MED10/MED7/TAF12/TAF7/MED14/MED27/DR1/TAF13/MED4/GTF2A2/MED18/MED1/MED8/GTF2B/MED11/HMGB1/PSMC6/MED24
GO:0046545	development of primary female sexual characteristics	88	0.452845	1.60893	0.0019138	0.0123675	0.00799477	1977	tags=31%, list=12%, signal=27%	NUPR1/MMP14/MMP2/FST/PTX3/FZD4/BCL2/NR2F2/SLIT2/VEGFA/SFRP1/SRC/BCL2L1/INSR/ATM/BMPR1B/FOXC1/EREG/INHBA/CEBPB/NPR2/EIF2B2/LHX9/TNFAIP6/FOXO3/LSM14B/FANCA
GO:1903046	meiotic cell cycle process	169	-0.386641	-1.50683	0.00192263	0.0123856	0.00800646	2124	tags=24%, list=13%, signal=21%	NPM2/CDC25B/CALR/EDN1/EME1/KNL1/NDC80/NDC1/FOXJ3/TDRKH/FZR1/RAD51C/YTHDF2/SMC4/NCAPH/NCAPD2/NSUN2/CKS2/INCENP/PSMD13/UBB/SKA3/SIRT7/TTK/CENPX/ASPM/SKA2/TRIP13/MSX2/CCNA1/TUBG1/CDC25C/NUF2/TOP2A/CCNB2/KIF18A/AURKA/PLK1/PTTG1/CDC20
GO:0061640	cytoskeleton-dependent cytokinesis	117	-0.430315	-1.59842	0.00193865	0.0124114	0.00802317	2635	tags=34%, list=16%, signal=29%	MTMR4/ANK3/USP8/BBS4/APC/RAB35/EXOC1/ANLN/CENPA/EXOC8/EXOC3/CHMP6/SEPTIN6/RHOC/CECR2/STMN1/IQGAP3/RAB11A/JTB/KIF20B/TTC19/INCENP/EXOC7/POLDIP2/RACGAP1/ARF1/UNC119/KIF23/SEPTIN9/NUSAP1/CEP55/AURKB/ECT2/BIRC5/CDCA8/RHOB/CKAP2/PLK1/KIF4A/KIF20A
GO:0070588	calcium ion transmembrane transport	254	0.355063	1.44188	0.00193872	0.0124114	0.00802317	2740	tags=24%, list=16%, signal=20%	DRD2/F2R/CEMIP/PRNP/GAS6/CACNA1C/SLC25A23/TPCN1/KCNN4/EHD3/CHRNA9/ATP2B1/BCL2/UBASH3B/PLCB1/PLCG1/GRIN2A/TGFB1/PKD2/PLCB4/AHNAK/ABL1/SLC8A1/ITGB3/JPH2/PDE4D/ITPR3/ATP2C1/ANO6/PKD1/BIN1/DMD/CBARP/DDIT3/ASIC1/PPP3CA/PML/HTR2A/ORAI3/ITPR2/SELENON/FKBP1A/CACNB3/TRPC3/PRKCE/ORAI2/SPG7/TRPM7/SLC8B1/PPP3R1/MICU3/JPH1/ASPH/ORAI1/NALCN/CHD7/TRPC1/GRIN3B/LETM2/ITPR1/SLC35G1
GO:1903522	regulation of blood circulation	195	0.371066	1.47123	0.00198307	0.0126559	0.0081812	1314	tags=16%, list=8%, signal=15%	PDE5A/DRD2/F2R/MMP2/AGT/EPAS1/CACNA1C/ADM/RGS4/EHD3/BDKRB2/ATP2B1/TMEM65/GAA/APP/IRX3/SRC/ADRA1B/BMPR2/ARHGAP42/TBX2/EGFR/ABL1/SLC8A1/PDE4D/ITGA4/KCNJ3/ADRA1D/BIN1/DMD/SHOX2/SVEP1
GO:0006935	chemotaxis	319	0.346839	1.43902	0.00202202	0.0128645	0.00831606	2272	tags=24%, list=13%, signal=21%	SEMA5A/BMP4/ADGRA2/MMP2/WNT7B/PLXNA4/CMTM3/GPNMB/PGF/FGF18/FGFR1/GAS6/SLC12A2/SEMA6B/PDGFB/PLEC/PTPRO/NINJ1/PTK2/SEMA3E/VEGFB/PDGFRB/C5AR1/CAMK1D/SLIT2/ITGA2/HOXB9/VEGFA/LGALS3/L1CAM/MEGF8/ANOS1/LPAR1/TPBG/CMTM1/PLAU/APP/TGFB1/CMTM7/ROBO3/BMPR2/EGR3/CCL2/C5/ST6GAL1/ITGB3/RARRES2/SWAP70/ANO6/CH25H/SEMA3D/CCN3/NRP1/EFNA5/UNC5C/CDH13/VEGFC/SEMA4C/F3/MOSPD2/MTUS1/THBS1/YTHDF1/SEMA3A/JAM3/CCN1/TNFAIP6…
GO:0090497	mesenchymal cell migration	51	0.533788	1.70241	0.0020379	0.0129255	0.00835551	1925	tags=27%, list=11%, signal=24%	FN1/SEMA5A/BMP4/SEMA6B/SEMA3E/TPBG/LAMA5/ACVR1/SMO/SEMA3D/NRP1/SEMA4C/SEMA3A/TWIST1
GO:0048880	sensory system development	338	0.336323	1.40295	0.00204544	0.0129334	0.00836062	2742	tags=27%, list=16%, signal=23%	DRD2/BMP4/ADAMTS18/SHROOM2/COL8A1/FBN2/WNT7B/WNT5B/SPRY1/PXDN/CACNA1C/SOX4/ALDH1A3/GDF11/FZD4/RDH10/MEIS3/BCL2/ATF4/PDGFRB/LRP5/TGFBR1/RHOJ/VEGFA/LARGE1/ZEB1/ZHX2/WNT9A/TGFB1/SPRED2/BMPR2/SDK1/SRF/TBX2/PRICKLE1/EGFR/MEIS1/CLIC4/SKIL/SLC4A5/BMPR1B/TFAP2A/PRDM1/SLITRK6/SMARCD3/CRYAB/KDM2B/GLI3/TBC1D20/FOXC1/SIX5/NRP1/INHBA/MERTK/DLX1/SOS1/SPRED1/HSF4/FAT1/RARG/SEMA3A/FZD5/TWIST1/OSR2/ABI2/FREM2/NAG…
GO:0006405	RNA export from nucleus	81	-0.477537	-1.66924	0.0020671	0.0130129	0.00841198	2604	tags=32%, list=15%, signal=27%	NUP160/XPO1/NUP188/HNRNPA2B1/CHTOP/EIF4A3/NXT2/PCID2/MAGOH/NUP93/NUP85/SUPT6H/NCBP3/THOC3/NSUN2/GLE1/FMR1/SMG7/ALYREF/KHDRBS1/DHX9/NUP133/ALKBH5/NUP88/CASC3/RBM8A
GO:0007389	pattern specification process	393	0.330595	1.40008	0.002077	0.0130129	0.00841198	2211	tags=22%, list=13%, signal=19%	NOG/BMP4/EGR2/FST/WNT7B/SPRY1/SIX1/FGFR1/EXT1/GDF11/MICAL2/MDFI/MEIS3/FOXF1/NR2F2/LRP5/TGFBR1/HOXB9/MEGF8/SFRP1/OSR1/ZEB1/DAAM2/BICC1/IRX3/LAMA5/BMPR2/FOXG1/PKD2/SRF/HES6/TBX2/PRICKLE1/SHROOM3/ACVR1/OTX1/ODAD2/SMO/EYA1/MEIS1/BHLHE41/ATM/DCHS1/TCTN1/BMPR1B/EMX2/PGAP1/SMARCD3/KDM2B/GLI3/MOSMO/SATB2/NKX3-1/GLI2/FOXC1/DDIT3/NRP1/SMAD1/DLX1/AXIN1/HOXD8/RBPJ/BMPR1A/RNF207/TASOR/CHSY1/RARG/KIF3B/SP8/PRK…
GO:0006401	RNA catabolic process	289	-0.337204	-1.40003	0.00207491	0.0130129	0.00841198	3178	tags=28%, list=19%, signal=23%	ZPR1/NANOS1/DDX5/EDC3/PNRC2/PAIP1/YBX3/PABPC4/NOCT/POLR2G/NUDT16/DCP2/RNASEH2B/FASTKD3/SLFN12/RBM24/ELAVL1/LSM4/DIS3/TRAF3IP2/ZC3H12A/TENT5B/TARDBP/RNASET2/TENT5C/AGO3/METTL16/ANGEL2/DKC1/IREB2/NBDY/DDX49/PLEKHN1/EXOSC1/SLIRP/EIF4A3/NAF1/PRKCA/PCID2/MTREX/AGO1/IKBKE/THRAP3/MAGOH/SMG8/IGF2BP2/NT5C3B/ZCCHC17/DEDD2/YTHDF2/HNRNPC/UPF3A/NSUN2/SERBP1/BTG2/FMR1/SMG7/VIM/CSDC2/FXR1/PPP1R8/MRTO4/POP1/EXOS…
GO:0050684	regulation of mRNA processing	121	-0.421445	-1.58505	0.00208711	0.0130365	0.00842723	3663	tags=40%, list=22%, signal=31%	DAZAP1/DHX36/RBM15/RBM7/HNRNPU/PTCD2/HNRNPK/TRA2A/DDX5/ARGLU1/SRRM4/SLTM/RBM24/EIF1/RBMXL1/SAFB2/CDK11B/METTL16/HNRNPA2B1/SRRM1/HSPA8/ARB2A/RBM42/THRAP3/MAGOH/SUPT6H/NSRP1/C1QBP/SAP18/RBM3/UPF3A/HNRNPL/PRMT5/FMR1/CDC73/JMJD6/KHDRBS1/SRSF4/DHX9/SRSF2/EXOSC10/ALKBH5/UPF3B/AHCYL1/QKI/RBM8A/PRDX6/WDR77
GO:0010717	regulation of epithelial to mesenchymal transition	100	0.450101	1.61371	0.00209634	0.0130545	0.00843887	2608	tags=34%, list=15%, signal=29%	NOG/IL17RD/BMP4/SPRY1/AGT/WWTR1/PTK2/TGFB1I1/TGFBR1/VEGFA/SFRP1/TGFB1/SPRED2/EPHA4/ACVR1/TRIM62/POFUT2/PHLDB2/FOXC1/SDCBP/SPRED1/PTEN/GSK3B/TWIST1/TGFB3/HDAC2/FERMT2/SPRED3/EZH2/VASN/SMAD7/TGFB2/SMAD4/ZNF703
GO:0042472	inner ear morphogenesis	86	0.454258	1.60198	0.00214065	0.0132901	0.00859117	1871	tags=28%, list=11%, signal=25%	SIX1/SOBP/FGFR1/ALDH1A3/CHRNA9/LRIG1/FZD6/COL2A1/PRRX1/ZEB1/SIX4/FOXG1/TBX2/OTX1/FRZB/EYA1/PTK7/TFAP2A/SLITRK6/MYO15A/FZD2/CTHRC1/REST/ZIC1
GO:0051279	regulation of release of sequestered calcium ion into cytosol	60	0.51666	1.69517	0.00219119	0.0135629	0.00876752	2538	tags=33%, list=15%, signal=28%	F2R/CEMIP/CACNA1C/UBASH3B/PLCG1/TGFB1/PKD2/ABL1/SLC8A1/ITGB3/JPH2/PDE4D/DMD/SELENON/FKBP1A/PRKCE/JPH1/ASPH/CHD7/TRPC1
GO:0048839	inner ear development	162	0.398674	1.52426	0.00231244	0.0142704	0.0092249	2143	tags=30%, list=13%, signal=26%	BMP4/ATP8B1/SIX1/SOBP/FGFR1/ALDH1A3/ROR1/SDC4/CHRNA9/LRIG1/KCNK3/FZD6/COL2A1/PRRX1/ZEB1/SIX4/KCNK2/LRP10/TGFB1/FOXG1/EPHA4/TBX2/OTX1/FRZB/EYA1/PTK7/DCHS1/TFAP2A/SLITRK6/MCM2/GLI3/MYO15A/BMPER/FZD2/SLC4A7/CTHRC1/RBPJ/PTPN11/ANP32B/CEBPD/REST/ZIC1/TGFB3/EYA4/FREM2/GSDME/ADAM10/NAGLU
GO:0042733	embryonic digit morphogenesis	54	0.52059	1.6772	0.00232486	0.0143041	0.00924668	2185	tags=37%, list=13%, signal=32%	NOG/BMP4/MAP3K20/BCL2L11/LRP5/FZD6/MEGF8/OSR1/TBX2/PRICKLE1/GLI3/LMBR1/BMPR1A/LNPK/TWIST1/OSR2/FREM2/HDAC2/IFT140/CREBBP
GO:0046718	symbiont entry into host cell	122	0.428571	1.57803	0.00238864	0.0146527	0.009472	2475	tags=34%, list=15%, signal=29%	ITGB5/GAS6/PTX3/TPCN1/IFITM1/GSN/EFNB3/ITGA2/CTSB/IFITM2/CD81/SLC1A5/SRC/EGFR/INSR/ITGB3/SLC20A2/TRIM62/SMPD1/PLSCR1/CH25H/LGALS1/NRP1/TYRO3/SLC52A2/NPC1/HTR2A/NUP153/SCARB1/PVR/ITGB1/AXL/TRIM8/ITGA5/IFITM3/PIKFYVE/SLC3A2/SCARB2/NECTIN3/CLDN9/CXCR4
GO:0030509	BMP signaling pathway	135	0.416065	1.56359	0.00241691	0.014782	0.00955557	2833	tags=34%, list=17%, signal=29%	NOG/BMP4/FST/EXT1/PDCD4/MEGF8/SFRP1/GDF6/USP9Y/HTRA1/SMURF2/HIVEP1/BMPR2/EGR1/ABL1/ACVR1/SKIL/HTRA3/GDF5/BMPR1B/NEO1/NUMA1/ILK/SMAD1/DLX1/BMPER/FSTL1/RBPJ/BMPR1A/CCN1/RGMA/TGFBR3/TNFAIP6/ACVR2A/FZD1/FBN1/SMAD7/SCX/HOXA13/SMAD4/FKBP8/ZNF8/TWSG1/PPM1A/RBPMS2/MSX1
GO:0007346	regulation of mitotic cell cycle	464	-0.306899	-1.32724	0.00255596	0.015586	0.0100753	2776	tags=27%, list=16%, signal=24%	AMBRA1/EIF4G1/SYF2/MBTPS2/INIP/CDKN2D/ORC1/RNASEH2B/RIOK2/ZNF207/BTG3/RPTOR/FHL1/DYNC1LI1/CCNH/USP22/APC/PLRG1/UIMC1/CENPJ/ANGEL2/ANLN/NPM2/CAV2/CUL4B/PIN1/CDC25B/USP2/ARID1B/KCNH5/CDK1/PRKCA/RCC2/EDN1/PCID2/EME1/DYNLT3/MDM2/HASPIN/TMOD3/SASS6/KNL1/CENPE/CTC1/DGKZ/FOXA1/TFDP1/NDC80/BRCC3/BABAM2/IK/SDE2/PIM2/CDCA2/HDAC3/YWHAE/PBX1/FZR1/RAD51C/RAB11A/PAFAH1B1/LSM10/CDKN1A/KIF20B/PRMT5/BMP7/CKS2/ANA…
GO:0034103	regulation of tissue remodeling	56	0.519623	1.68036	0.00256507	0.0155953	0.0100813	1364	tags=27%, list=8%, signal=25%	LTBP3/GPNMB/TNFRSF11B/DDR2/UBASH3B/SFRP1/SRC/TGFB1/TMBIM1/CST3/EGFR/ITGB3/ROCK2/RUNX1/PPP3CA
GO:0008217	regulation of blood pressure	121	0.427147	1.57114	0.00260924	0.0158171	0.0102247	799	tags=14%, list=5%, signal=13%	POSTN/ACTA2/DRD2/F2R/AGT/GAS6/ADM/EXT1/PDGFB/ATP2B1/PTPRO/NR2F2/COL1A2/LRP5/BMPR2/ARHGAP42/SOD2
GO:0032465	regulation of cytokinesis	81	-0.47037	-1.64419	0.00265769	0.0160163	0.0103535	1352	tags=36%, list=8%, signal=33%	CALM3/AHCTF1/BBS4/KIF13A/PIN1/CDC25B/GIT1/BECN1/RAB11A/IGF1R/KIF20B/INCENP/EXOC7/CDC42/POLDIP2/RACGAP1/SH3GLB1/KIF23/AURKB/PRC1/KLHL13/ECT2/KIF14/RAB11FIP4/BIRC5/CDCA8/AURKA/PLK1/KIF20A
GO:0050878	regulation of body fluid levels	290	0.346938	1.42582	0.00265529	0.0160163	0.0103535	2313	tags=23%, list=14%, signal=21%	DRD2/SERPINE2/HAS2/FAP/ADAMTS18/PAPSS2/F2R/GAS6/ADM/EXT1/VDR/KCNN4/PDGFB/C1QTNF1/ANO1/SLC29A1/PTPRO/XDH/ITGA2/VEGFA/FZD6/UBASH3B/CCND1/PLAU/SRC/SH2B3/ADCY6/MYH9/HK2/SRF/PRICKLE1/EGFR/VCL/CSRP1/ITGB3/HEG1/JMJD1C/SLC4A5/ITPR3/ACTB/ANO6/PLSCR1/TFPI/CAD/ILK/SVEP1/TYRO3/PPP3CA/MERTK/MYO5B/ANXA5/HTR2A/F3/APLN/THBS1/GPAT4/LNPK/PRKCE/OAS2/TLN1/AXL/FLI1/BTC/GNAS/VWF/PLAUR/RASA3/PRRG4
GO:0034446	substrate adhesion-dependent cell spreading	91	0.453562	1.62296	0.00268721	0.0160998	0.0104074	1401	tags=29%, list=8%, signal=26%	POSTN/FN1/HAS2/ANTXR1/FZD4/KANK1/PTK2/MYADM/SPRY4/LIMS2/WASHC2C/SRC/LAMA5/LIMS1/ABL1/FZD7/ST6GAL1/ITGB3/ITGA4/LAMB1/ILK/RREB1/NRP1/TYRO3/EFNA5/MERTK
GO:0048863	stem cell differentiation	211	0.370768	1.48656	0.00268502	0.0160998	0.0104074	2726	tags=29%, list=16%, signal=25%	NOG/FN1/SEMA5A/BMP4/LTBP3/LBH/SIX1/FGFR1/EXT1/SEMA6B/RDH10/BCL2/HMGA2/SEMA3E/SFRP1/OSR1/TEAD2/YAP1/CDK6/SH2B3/LAMA5/SRF/TBX2/PRICKLE1/ABL1/ACVR1/SMO/FRZB/CCDC88C/SEMA3D/SOX6/FOXC1/NRP1/LIF/LRP6/NUDT21/SEMA4C/GSK3B/RBPJ/BMPR1A/REST/SEMA3A/PRKDC/ERCC2/TWIST1/ACE/ITGB1/SHC4/NKX2-5/HDAC2/FZD1/SETD1A/EZH2/TGFB2/SEMA6C/CDK13/KIT/SMAD4/EIF2AK2/PHF5A/MTA1
GO:0071772	response to BMP	141	0.403914	1.52136	0.00274248	0.0163357	0.0105599	2833	tags=34%, list=17%, signal=29%	NOG/BMP4/FST/EXT1/PDCD4/COL2A1/MEGF8/SFRP1/GDF6/USP9Y/HTRA1/SMURF2/HIVEP1/BMPR2/EGR1/ABL1/ACVR1/SKIL/HTRA3/GDF5/BMPR1B/NEO1/NUMA1/ILK/ADAMTS7/SMAD1/DLX1/BMPER/FSTL1/RBPJ/BMPR1A/CCN1/RGMA/TGFBR3/TNFAIP6/ACVR2A/FZD1/FBN1/SMAD7/SCX/HOXA13/SMAD4/FKBP8/ZNF8/TWSG1/PPM1A/RBPMS2/MSX1
GO:0071773	cellular response to BMP stimulus	141	0.403914	1.52136	0.00274248	0.0163357	0.0105599	2833	tags=34%, list=17%, signal=29%	NOG/BMP4/FST/EXT1/PDCD4/COL2A1/MEGF8/SFRP1/GDF6/USP9Y/HTRA1/SMURF2/HIVEP1/BMPR2/EGR1/ABL1/ACVR1/SKIL/HTRA3/GDF5/BMPR1B/NEO1/NUMA1/ILK/ADAMTS7/SMAD1/DLX1/BMPER/FSTL1/RBPJ/BMPR1A/CCN1/RGMA/TGFBR3/TNFAIP6/ACVR2A/FZD1/FBN1/SMAD7/SCX/HOXA13/SMAD4/FKBP8/ZNF8/TWSG1/PPM1A/RBPMS2/MSX1
GO:0051058	negative regulation of small GTPase mediated signal transduction	59	0.515165	1.68116	0.00277446	0.0163367	0.0105606	2871	tags=41%, list=17%, signal=34%	STMN3/SPRY1/ARHGAP24/KANK1/SCAI/SLIT2/SPRY4/ARHGAP29/ARHGAP42/HEG1/DLC1/LZTR1/RASA2/ARHGAP25/SH3BP1/ITGB1/RASA3/ABL2/CYRIB/TGFB2/MET/SYNGAP1/FLCN/BCL6
GO:0150116	regulation of cell-substrate junction organization	63	0.498804	1.6533	0.00277446	0.0163367	0.0105606	2161	tags=37%, list=13%, signal=32%	MMP14/MAP4K4/SDC4/PTK2/VEGFA/SFRP1/FMN1/SRC/ARF6/LIMS1/ABL1/VCL/ROCK2/PHLDB2/DLC1/NRP1/ARHGAP6/EFNA5/PTEN/THBS1/TLN1/PTPRA/FERMT2
GO:0042471	ear morphogenesis	106	0.435105	1.58231	0.00276399	0.0163367	0.0105606	2143	tags=27%, list=13%, signal=24%	NOG/SIX1/SOBP/FGFR1/ALDH1A3/CHRNA9/LRIG1/FZD6/COL2A1/OSR1/PRRX1/ZEB1/SIX4/FOXG1/TBX2/OTX1/FRZB/EYA1/PTK7/TFAP2A/SLITRK6/MYO15A/FZD2/CTHRC1/REST/ZIC1/TWIST1/OSR2/NAGLU
GO:0000910	cytokinesis	173	-0.384927	-1.50623	0.00276019	0.0163367	0.0105606	2635	tags=32%, list=16%, signal=27%	MTMR4/ANK3/CALM3/AHCTF1/USP8/BBS4/APC/RAB35/EXOC1/KIF13A/ANLN/CENPA/PIN1/CDC25B/GIT1/EXOC8/EXOC3/CHMP6/SEPTIN6/RHOC/CECR2/STMN1/IQGAP3/BECN1/RAB11A/JTB/IGF1R/KIF20B/TTC19/INCENP/EXOC7/CDC42/POLDIP2/RACGAP1/ARF1/SH3GLB1/UNC119/KIF23/SEPTIN9/NUSAP1/CEP55/AURKB/PRC1/KLHL13/ECT2/KIF14/RAB11FIP4/BIRC5/CDCA8/RHOB/CKAP2/AURKA/PLK1/KIF4A/KIF20A
GO:0044409	symbiont entry into host	127	0.41352	1.53445	0.00283625	0.0166054	0.0107343	2475	tags=32%, list=15%, signal=28%	ITGB5/GAS6/PTX3/TPCN1/IFITM1/GSN/EFNB3/ITGA2/CTSB/IFITM2/CD81/SLC1A5/SRC/EGFR/INSR/ITGB3/SLC20A2/TRIM62/SMPD1/PLSCR1/CH25H/LGALS1/NRP1/TYRO3/SLC52A2/NPC1/HTR2A/NUP153/SCARB1/PVR/ITGB1/AXL/TRIM8/ITGA5/IFITM3/PIKFYVE/SLC3A2/SCARB2/NECTIN3/CLDN9/CXCR4
GO:0007416	synapse assembly	229	0.363299	1.45671	0.0028307	0.0166054	0.0107343	2443	tags=28%, list=14%, signal=25%	DRD2/DNER/SNAP25/AMIGO2/DOCK10/PLXNA4/SIX1/PLXNA1/FGFR1/THBS2/SPTBN2/EFNB3/PTPN13/PCDHB2/LARGE1/PLXNB2/TPBG/SIX4/PTPRS/PLXNB1/BDNF/APP/CLSTN2/ARF6/SDK1/ZDHHC8/PCDHB16/PRICKLE1/RAB17/ABL1/PCDHB11/LRFN4/SLITRK6/ADGRL3/PCDHB9/AGRN/ASIC1/SDCBP/RTN4R/EFNA5/LRFN3/ADGRF1/LRFN1/IL1RAP/PTEN/SEMA4C/PDLIM5/ICAM5/PCDHB3/ADNP/CLSTN3/RTN4/LATS1/FZD5/SETD5/FLRT2/PCDHB6/NLGN2/PCDHB10/FZD1/SENP1/NECTIN3/MDGA1/S1P…
GO:0050865	regulation of cell activation	457	0.307143	1.32445	0.00286521	0.0167273	0.0108131	1673	tags=16%, list=10%, signal=15%	ACTA2/PDE5A/FN1/SERPINE2/MMP14/BMP4/ADAMTS18/GPNMB/PRNP/GAS6/SOX4/DDR2/SDC4/PDGFB/C1QTNF1/TNFRSF21/EFNB3/BCL2/LGALS3/SOCS1/UBASH3B/SFRP1/SOX12/ZEB1/NFKBIZ/CD81/APP/GRN/SRC/TGFB1/IL27RA/SH2B3/EGR3/CCL2/ZFP36L1/TCF7/ABL1/SPINK5/PARP3/ATM/IDO1/ACTB/PRDM1/ZBTB1/ZBTB46/RUNX1/SMARCD3/PLSCR1/TCF3/JUNB/GLI3/KLHL22/LGALS1/GLI2/PDCD1LG2/CYLD/IL15RA/SVEP1/TYRO3/PPP3CA/INHBA/MERTK/CEBPB/CD24/SMARCC1/SOS1/SOS…
GO:0055021	regulation of cardiac muscle tissue growth	51	0.526495	1.67915	0.00292839	0.0170477	0.0110202	2081	tags=33%, list=12%, signal=29%	NOG/COL14A1/FGFR1/RGS4/TGFBR1/PIM1/YAP1/KCNK2/MAPK11/TBX2/RUNX1/RBPJ/BMPR1A/PPARA/TGFBR3/VGLL4/NKX2-5
GO:0048588	developmental cell growth	202	0.372142	1.48004	0.00294191	0.0170781	0.0110398	1994	tags=23%, list=12%, signal=20%	POSTN/FN1/SEMA5A/COL14A1/PLXNA4/PLXNA1/EXT1/DRAXIN/RGS4/RAPH1/SLIT2/VEGFA/L1CAM/MEGF8/PTPRS/BDNF/APP/SLC23A2/CPNE5/BMPR2/SRF/PRICKLE1/NEDD4L/ABL1/VCL/MEIS1/ITGA4/TTL/NRP1/RTN4R/EFNA5/RND2/PDLIM5/GSK3B/ADNP/NPR2/GOLGA4/CLSTN3/RARG/PPARA/SEMA3A/SYT1/RTN4/RGMA/ITGB1/AUTS2
GO:0051336	regulation of hydrolase activity	482	0.306447	1.32647	0.00296699	0.0171751	0.0111026	2435	tags=22%, list=14%, signal=20%	TIMP3/SERPINE2/NPNT/STMN3/LRP1/F2R/PDE3A/TIMP2/DOCK10/MAP4K4/ATP13A2/FGFR1/GAS6/PTX3/TBC1D2/GSN/ITGA6/CTSD/SLPI/COL6A3/BCL2L11/XDH/PTK2/TGM2/MYC/SERPINI1/ASAP1/VEGFA/SFRP1/PCNA/ANOS1/MICAL1/PLXNB2/RALGAPA2/PLXNB1/CTSH/APP/GRN/SRC/MAPK12/SPOCK1/RCN3/PSAP/ARHGAP42/GRAMD4/EPHA4/FAS/LIMS1/CST3/SPINK5/SIPA1L1/DDX11/HIP1R/RECK/BIN1/TFPI/AGRN/HIP1/TBC1D20/ASAP2/DLC1/NKX3-1/SPOCK3/PSME1/BBC3/ARHGAP6/ARL2…
GO:0043269	regulation of monoatomic ion transport	353	0.327622	1.37526	0.00300009	0.0173179	0.0111949	1252	tags=13%, list=7%, signal=13%	KCNC1/DRD2/SERPINE2/F2R/ATP8B1/AGT/CEMIP/PRNP/STC2/CACNA1C/PXK/RGS4/KCNN4/EHD3/PDGFB/ATP2B1/SLC6A9/BCL2/ATF4/PDGFRB/LGALS3/UBASH3B/CD63/OSR1/SIK1/PLCG1/GRIN2A/TGFB1/HOMER3/KLHL24/PKD2/CCL2/AHNAK/NEDD4L/ABL1/SLC8A1/ITGB3/JPH2/KCNG1/PDE4D/UTRN/BEST1/KCNJ3/ANO6/BIN1/DMD/CBARP
GO:1903034	regulation of response to wounding	137	0.395383	1.48681	0.00305303	0.0174628	0.0112885	2475	tags=29%, list=15%, signal=25%	SERPINE2/FAP/ADAMTS18/F2R/DDR2/SLC12A2/PDGFB/C1QTNF1/KANK1/PTK2/VEGFB/CADM4/UBASH3B/PTPRS/PLAU/GRN/SH2B3/EPHA4/RTN4RL1/SRSF6/NEO1/ANO6/PHLDB2/TFPI/RREB1/RTN4R/PTEN/F3/THBS1/PRKCE/RGMA/EXTL3/ITGB1/BRAF/FERMT2/PLAUR/TNFAIP3/KREMEN1/CD109/CXCR4
GO:0010970	transport along microtubule	176	-0.378235	-1.48026	0.00305191	0.0174628	0.0112885	3902	tags=33%, list=23%, signal=26%	FBXW11/HIF1A/ARMCX3/RAB21/IFT74/BLOC1S3/TMEM108/KIF3A/KIF5A/IFT88/PURA/DYNC1I2/HNRNPU/BORCS8/BBS12/KIF21A/UCHL1/TERF2/AGTPBP1/KXD1/KIFBP/RASGRP1/NDEL1/BLOC1S2/KIF13A/COPG2/UXT/IFT25/FEZ1/HSPA8/SSNA1/SNAPIN/AP3B1/MECP2/HDAC6/CEP131/BORCS6/PEX14/SOD1/PAFAH1B1/ARL8A/OPA1/RHOT1/CDC42/UBB/BICDL1/HSPB1/HAP1/SPAG17/KIFAP3/FLOT2/PRKCZ/MAP1B/DYNC1I1/SSX2IP/BAG3/KIF4A/NEFL
GO:0001894	tissue homeostasis	222	0.357603	1.43278	0.00305917	0.0174628	0.0112885	2571	tags=26%, list=15%, signal=22%	COL14A1/LTBP3/F2R/TPP1/JAM2/TNFRSF11B/ERRFI1/EXT1/SLC12A2/WWTR1/NT5E/BCL2/ACP5/VEGFA/LDB2/COL2A1/UBASH3B/YAP1/NFKBIZ/SRC/SRF/PRICKLE1/EGFR/VCL/SMO/CRACD/ITGB3/NOX4/APBB2/ACTB/CCN2/DMD/ANKH/FOXC1/EPG5/TP53INP2/VPS13B/PTPN11/IL7/JAM3/ITGB1/MKKS/NAGLU/GPR137/BARD1/ACACA/TUB/CCDC66/TNFAIP3/BBS1/PRDX5/KMT2A/SCX/PECAM1/USP45/DEF8/HOXA13
GO:0060249	anatomical structure homeostasis	222	0.357603	1.43278	0.00305917	0.0174628	0.0112885	2571	tags=26%, list=15%, signal=22%	COL14A1/LTBP3/F2R/TPP1/JAM2/TNFRSF11B/ERRFI1/EXT1/SLC12A2/WWTR1/NT5E/BCL2/ACP5/VEGFA/LDB2/COL2A1/UBASH3B/YAP1/NFKBIZ/SRC/SRF/PRICKLE1/EGFR/VCL/SMO/CRACD/ITGB3/NOX4/APBB2/ACTB/CCN2/DMD/ANKH/FOXC1/EPG5/TP53INP2/VPS13B/PTPN11/IL7/JAM3/ITGB1/MKKS/NAGLU/GPR137/BARD1/ACACA/TUB/CCDC66/TNFAIP3/BBS1/PRDX5/KMT2A/SCX/PECAM1/USP45/DEF8/HOXA13
GO:0009117	nucleotide metabolic process	440	-0.308778	-1.33118	0.00307755	0.017519	0.0113249	3361	tags=33%, list=20%, signal=27%	CTPS1/QPRT/NDUFB5/SLC25A13/NDUFB10/NADSYN1/ABCC9/NDUFS5/ATP5F1D/GPD1L/ATP5F1C/SLC52A3/MDH2/NDUFA13/PNP/NDUFC1/UCHL1/ATP5F1A/NDUFB2/RRM2B/UCP2/PRXL2C/NDUFA11/RAN/AMPD1/NOCT/LRRK2/ME2/GDA/NUDT16/GPD2/ADCY5/CASK/SMUG1/RNASEH2B/PRKAA2/NUDT18/NADK/RPTOR/NCOR1/CLPX/MFN1/NDUFV2/CD38/DTYMK/PKM/PFKFB3/MDH1/NME5/IDH1/KARS1/AK1/TPI1/ARNT/GIT1/PINK1/SLC2A6/ATPSCKMT/NT5C/HPRT1/HSPA8/PDE8A/EPHA2/PFKP/ATP5MC3/A…
GO:1990845	adaptive thermogenesis	146	-0.401629	-1.5391	0.00308982	0.0175403	0.0113386	1655	tags=29%, list=10%, signal=26%	SLN/ACOT11/KSR2/NR1D1/GADD45G/TSHR/APC/PWWP2B/TFE3/IL4R/SLC25A4/IGF2BP2/PEMT/HDAC3/IL18/GJA1/CPT2/LEPR/ARRDC3/IGF1R/ADIPOR1/GATM/PCTP/S100B/SLC25A44/FH/DHRS7B/MFN2/RB1/SORL1/SFXN5/QKI/KDM1A/NRDC/ZNF423/DIO2/SLC25A5/LGR4/CKB/ID1/PRKAB2/ZBTB7B
GO:0042326	negative regulation of phosphorylation	211	0.369005	1.47949	0.00314129	0.0177833	0.0114958	1553	tags=19%, list=9%, signal=18%	DEPTOR/RASSF2/TRIB1/TRIB2/AGT/PRNP/PLPP3/PKIB/ERRFI1/PID1/TRIB3/WWTR1/PTPRO/XDH/PTPN13/NR2F2/CADM4/LRP5/PDCD4/SLIT2/SOCS1/SFRP1/MICAL1/TGFB1/SPRED2/ABL1/SMO/SLC8A1/PDE4D/HEG1/KAT2B/IPO7/SMPD1/DMD/PRR5L/WARS1/INHBA/LRP6/SPRED1/PRKCH/PTEN
GO:0044057	regulation of system process	418	0.318934	1.3645	0.00315146	0.0177919	0.0115013	1967	tags=18%, list=12%, signal=16%	PDE5A/DRD2/NPNT/EGR2/IGFBP5/F2R/MMP2/AGT/EPAS1/JAM2/FBXO32/FGFR1/GAS6/CACNA1C/SHISA9/ADM/TSHZ3/RGS4/EHD3/PDGFB/C1QTNF1/ACACB/TNFRSF21/LMCD1/BDKRB2/ATP2B1/PTPRO/ITGA2/TMEM65/GAA/GRIN2A/APP/IRX3/SRC/ADRA1B/BMPR2/ARHGAP42/SRF/TBX2/EGFR/ABL1/SYNE1/SLC8A1/PDE4D/ROCK2/ITGA4/HIP1R/KCNJ3/ADRA1D/SSH1/BIN1/DMD/NKX3-1/SHOX2/SVEP1/CCN3/PPP3CA/TENM4/INHBA/PTEN/HTR2A/GRM1/APLN/PTPN11/SELENON/RNF207/ZFHX2/FKBP1…
GO:0010959	regulation of metal ion transport	296	0.342572	1.41296	0.00318854	0.0179519	0.0116047	2687	tags=23%, list=16%, signal=20%	KCNC1/DRD2/SERPINE2/F2R/AGT/CEMIP/PRNP/STC2/CACNA1C/RGS4/KCNN4/EHD3/PDGFB/ATP2B1/BCL2/ATF4/PDGFRB/LGALS3/UBASH3B/CD63/OSR1/SIK1/PLCG1/TGFB1/HOMER3/KLHL24/PKD2/CCL2/AHNAK/NEDD4L/ABL1/SLC8A1/ITGB3/JPH2/KCNG1/PDE4D/UTRN/BEST1/ANO6/BIN1/DMD/CBARP/PPP3CA/PML/HTR2A/SELENON/FKBP1A/CACNB3/TRPC3/PRKCE/ACE/SPG7/ITGB1/SLC8B1/NKX2-5/PPP3R1/JPH1/ASPH/ORAI1/CXCR4/CHD7/KCNIP3/TRPC1/GRIN3B/CRBN/ACTN4/WFS1/ATP1B3
GO:0055017	cardiac muscle tissue growth	70	0.486868	1.64838	0.00321596	0.0180568	0.0116725	2081	tags=34%, list=12%, signal=30%	NOG/COL14A1/FGFR1/RGS4/TGFBR1/PIM1/YAP1/KCNK2/MAPK11/TBX2/ABL1/MEIS1/HEG1/RUNX1/FOXC1/SMAD1/TENM4/PDLIM5/RBPJ/BMPR1A/PPARA/TGFBR3/VGLL4/NKX2-5
GO:0032945	negative regulation of mononuclear cell proliferation	54	0.513021	1.65282	0.00325479	0.018225	0.0117813	1405	tags=20%, list=8%, signal=19%	PDE5A/BMP4/GPNMB/PRNP/SDC4/TNFRSF21/TGFB1/ATM/IDO1/PDCD1LG2/CEBPB
GO:0048645	animal organ formation	60	0.506125	1.66061	0.00332989	0.0185321	0.0119798	1679	tags=22%, list=10%, signal=20%	NOG/BMP4/SPRY1/SIX1/FGFR1/EXT1/RDH10/PIM1/EYA1/SMARCD3/GLI3/RBPJ/BMPR1A
GO:0061387	regulation of extent of cell growth	90	0.442277	1.579	0.0033457	0.0185321	0.0119798	1863	tags=26%, list=11%, signal=23%	FN1/SEMA5A/PLXNA4/DRAXIN/VEGFA/L1CAM/MEGF8/PTPRS/BDNF/BMPR2/SRF/ABL1/TTL/NRP1/RTN4R/EFNA5/RND2/GSK3B/ADNP/GOLGA4/SEMA3A/RTN4/RGMA
GO:0055001	muscle cell development	164	0.380287	1.46451	0.00334541	0.0185321	0.0119798	2247	tags=26%, list=13%, signal=23%	DNER/BMP4/COL14A1/SIX1/ADM/RGS4/EFEMP2/PLEC/BCL2/COL6A1/SDC1/PDGFRB/VEGFA/LARGE1/ANKRD1/SIX4/ACTN1/SRF/PRICKLE1/FHL2/SMO/CSRP1/SLC8A1/MEIS1/MYORG/OBSL1/BIN1/DMD/SHOX2/PPP3CA/PDLIM5/BMPR1A/SELENON/PPARA/LMOD1/ITGB1/LOX/NKX2-5/MEF2A/NAGLU/AKAP13/TPM1/SGCB
GO:0007409	axonogenesis	408	0.322046	1.37138	0.00332311	0.0185321	0.0119798	1996	tags=23%, list=12%, signal=21%	DRD2/NOG/FN1/SEMA5A/ETV1/EGR2/BOC/SNAP25/WNT7B/PLXNA4/UNC5B/PLXNA1/EXT1/DRAXIN/SEMA6B/EFNB3/RAPH1/PTPRO/BCL2/ARHGEF25/PTK2/SEMA3E/SLIT2/VEGFA/NOTCH3/L1CAM/MEGF8/ANOS1/PLXNB2/IGSF9/PTPRS/PLXNB1/BDNF/APP/ROBO3/BMPR2/FOXG1/B4GALT5/SRF/EPHA4/PRICKLE1/ABL1/DPYSL5/VCL/SMO/ARHGEF28/SIPA1L1/PTK7/SKIL/NEXN/ITGA4/TCTN1/BMPR1B/APBB2/ACTB/NEO1/SLITRK6/PRDM8/GLI3/SEMA3D/GLI2/TTL/SHOX2/EVL/NRP1/RTN4R/EFNA5/UNC…
GO:0050708	regulation of protein secretion	209	0.369371	1.47542	0.00341298	0.018854	0.0121878	2476	tags=21%, list=15%, signal=18%	DRD2/F2R/SNAP25/ATP13A2/SOX4/SLC12A2/KCNN4/ANO1/RAB11FIP1/PCK2/LRP5/RHBDF1/SFRP1/PLCB1/ANKRD1/SYBU/TGFB1/ARF6/FRMD4A/RAB11FIP3/EGFR/NEO1/ENY2/CCN3/PPP3CA/EFNA5/VEGFC/PTPN11/REST/PFKL/PRKCE/RSAD2/ADCY8/TGFB3/KCNB1/SIDT2/SLC8B1/GNAS/NLGN2/RHBDF2/IRS2/ORAI1/LRRC8A/TGFB2
GO:1903169	regulation of calcium ion transmembrane transport	132	0.404037	1.51016	0.00343889	0.0189462	0.0122474	1947	tags=22%, list=11%, signal=20%	DRD2/F2R/CEMIP/PRNP/CACNA1C/KCNN4/EHD3/BCL2/UBASH3B/PLCG1/TGFB1/PKD2/AHNAK/ABL1/SLC8A1/ITGB3/JPH2/PDE4D/BIN1/DMD/CBARP/PPP3CA/PML/SELENON/FKBP1A/CACNB3/TRPC3/PRKCE/SPG7
GO:2000027	regulation of animal organ morphogenesis	63	0.494209	1.63806	0.00347243	0.0190798	0.0123338	889	tags=19%, list=5%, signal=18%	NOG/BMP4/APCDD1/SPRY1/SIX1/AGT/TNFRSF11B/FGFR1/VEGFA/SIX4/TGFB1/SMO
GO:0021536	diencephalon development	61	0.490733	1.62257	0.00348936	0.0191011	0.0123476	1679	tags=23%, list=10%, signal=21%	KCNC1/DRD2/NOG/SEMA5A/BMP4/PLXNA1/SEMA3E/OTX1/SMO/SRD5A1/GLI2/NRP1/RBPJ/BMPR1A
GO:0060419	heart growth	77	0.466036	1.60797	0.00352221	0.0191011	0.0123476	2081	tags=34%, list=12%, signal=30%	NOG/COL14A1/DUSP6/FGFR1/RGS4/ACACB/TGFBR1/PIM1/YAP1/KCNK2/MAPK11/TBX2/ABL1/MEIS1/HEG1/RUNX1/FOXC1/SMAD1/TENM4/PDLIM5/RBPJ/BMPR1A/PPARA/TGFBR3/VGLL4/NKX2-5
GO:0001935	endothelial cell proliferation	130	0.417185	1.55223	0.00349848	0.0191011	0.0123476	1645	tags=23%, list=10%, signal=21%	SEMA5A/MMP14/BMP4/COL8A1/FGFR1/PDGFB/HMOX1/XDH/NR2F2/VEGFB/TGFBR1/VEGFA/PLCG1/BMPR2/EGR3/HSPG2/CCL2/ITGB3/ITGA4/NRP1/CDH13/VASH2/SP1/VASH1/BMPER/KRIT1/F3/APLN/SCARB1/THBS1
GO:0050657	nucleic acid transport	144	-0.403376	-1.54908	0.00353207	0.0191011	0.0123476	2604	tags=29%, list=15%, signal=25%	NUP160/CETN3/AHCTF1/XPO1/NUP188/NUP37/HNRNPA2B1/TOMM20/MRPL18/CHTOP/EIF4A3/NXT2/PCID2/MAGOH/NUP93/NUP85/KPNB1/SUPT6H/IGF2BP2/NCBP3/THOC3/NDC1/UPF3A/NSUN2/GLE1/FMR1/SMG7/FXR1/ALYREF/FXR2/KHDRBS1/DHX9/NUP133/YBX1/ALKBH5/NUP58/UPF3B/QKI/NUP88/CASC3/RBM8A/CKAP5
GO:0050658	RNA transport	144	-0.403376	-1.54908	0.00353207	0.0191011	0.0123476	2604	tags=29%, list=15%, signal=25%	NUP160/CETN3/AHCTF1/XPO1/NUP188/NUP37/HNRNPA2B1/TOMM20/MRPL18/CHTOP/EIF4A3/NXT2/PCID2/MAGOH/NUP93/NUP85/KPNB1/SUPT6H/IGF2BP2/NCBP3/THOC3/NDC1/UPF3A/NSUN2/GLE1/FMR1/SMG7/FXR1/ALYREF/FXR2/KHDRBS1/DHX9/NUP133/YBX1/ALKBH5/NUP58/UPF3B/QKI/NUP88/CASC3/RBM8A/CKAP5
GO:0009165	nucleotide biosynthetic process	208	-0.358558	-1.43374	0.0035289	0.0191011	0.0123476	3459	tags=35%, list=20%, signal=28%	NDUFA9/ADSL/CTPS1/QPRT/NDUFB5/SLC25A13/NDUFB10/NADSYN1/NDUFS5/ATP5F1D/ATP5F1C/SLC52A3/NDUFA13/PNP/NDUFC1/ATP5F1A/NDUFB2/RRM2B/NDUFA11/AMPD1/ADCY5/NADK/NDUFV2/DTYMK/NME5/KARS1/AK1/PINK1/ATPSCKMT/HPRT1/ATP5MC3/AMPD2/PRPS2/NDUFS8/UPP1/NAXD/NDUFS4/ADSS2/SDHA/ATP5F1B/NDUFA2/NDUFA8/SDHC/NMNAT1/GUK1/COX11/NDUFB11/NME7/PRPSAP2/ATP5IF1/NMNAT2/VCP/CMPK1/ATP5PD/NME1/ADCY7/PARP1/PARP9/FLAD1/UPRT/PRPSAP1/NDUF…
GO:0014855	striated muscle cell proliferation	67	0.482551	1.62945	0.00354522	0.0191219	0.012361	2081	tags=34%, list=12%, signal=30%	NOG/SIX1/FGFR1/TGFBR1/PIM1/YAP1/KCNK2/SRC/MAPK11/TBX2/ABL1/RUNX1/FOXC1/SIX5/SMAD1/TENM4/RBPJ/BMPR1A/SELENON/DSN1/TGFBR3/VGLL4/NKX2-5
GO:0140013	meiotic nuclear division	151	-0.381877	-1.47452	0.00357991	0.0192584	0.0124493	2124	tags=23%, list=13%, signal=20%	NPM2/CDC25B/CALR/EME1/KNL1/NDC80/NDC1/FOXJ3/TDRKH/FZR1/RAD51C/SMC4/NCAPH/CKS2/INCENP/PSMD13/UBB/SKA3/SIRT7/TTK/CENPX/ASPM/SKA2/TRIP13/MSX2/CCNA1/NUF2/TOP2A/CCNB2/KIF18A/AURKA/PLK1/PTTG1/CDC20
GO:0002064	epithelial cell development	185	0.372633	1.464	0.00361759	0.0194103	0.0125475	2575	tags=29%, list=15%, signal=25%	ACTA2/BMP4/WNT7B/WNT5B/EPAS1/GDF11/PDGFB/PLEC/PODXL/SDC1/ATF4/MYADM/VEGFA/PLCB1/YAP1/B4GALT1/CDK6/PTPRS/SRC/TGFB1/S1PR3/MAGI1/VCL/SMO/FRZB/COL18A1/PDE4D/HEG1/CLIC4/ROCK2/SLC4A5/PRDM1/CCDC88C/TBC1D20/TFCP2L1/GSK3B/ARID4A/FAT1/GPAT4/RARG/FZD5/COL27A1/SIDT2/ABI2/PLOD3/SIPA1/S1PR2/PECAM1/CXCR4/RAPGEF2/MAGI2/HOXA13/MET
GO:1901987	regulation of cell cycle phase transition	419	-0.314179	-1.34696	0.00370513	0.0198282	0.0128176	3069	tags=28%, list=18%, signal=24%	SMARCD1/MLF1/RRM2B/PINX1/FANCD2/RHNO1/RINT1/TP53BP1/DDX3X/PPP1R9B/AMBRA1/EIF4G1/SYF2/MBTPS2/INIP/CDKN2D/ORC1/RNASEH2B/RIOK2/ZNF207/RPTOR/FHL1/DYNC1LI1/CCNH/APC/PLRG1/UIMC1/CENPJ/CCNQ/ANLN/NPM2/CUL4B/DBF4/CDC25B/ARID1B/KCNH5/CDK1/RCC2/DTX3L/PCID2/EME1/MDM2/HASPIN/TMOD3/SASS6/KNL1/CENPE/INTS7/CTC1/DGKZ/TFDP1/NDC80/BRCC3/BABAM2/IK/SDE2/PROX1/PBX1/FZR1/RAD51C/CDK16/RAB11A/LSM10/CDKN1A/NSUN2/ANAPC11/R…
GO:0098771	inorganic ion homeostasis	396	0.321549	1.36093	0.00377546	0.0201522	0.013027	2740	tags=22%, list=16%, signal=19%	DRD2/F2R/CA12/CYBRD1/AGT/EPAS1/CEMIP/ATP13A2/PRNP/FGFR1/STC2/CACNA1C/SLC25A23/EXT1/VDR/SLC12A2/NT5E/FTH1/HMOX1/ATP2B1/GRINA/BCL2/TGM2/MYC/FAM20A/ATF4/UBASH3B/STEAP2/PLCB1/PLCG1/APP/TGFB1/VAPB/PKD2/PLCB4/ATP13A3/TSPOAP1/SOD2/ABL1/SLC12A4/PRND/SLC8A1/ITGB3/JPH2/PDE4D/PDZD8/ITPR3/ATP2C1/NEO1/DMD/ANKH/DDIT3/ATP13A1/PACS2/PML/HTR2A/SCNN1D/GRM1/SLC12A9/TTC7A/ITPR2/SELENON/FKBP1A/TRPC3/PRKCE/ADCY8/ATP6V…
GO:0150063	visual system development	335	0.335671	1.40133	0.00385197	0.0205073	0.0132566	2742	tags=27%, list=16%, signal=23%	DRD2/BMP4/ADAMTS18/SHROOM2/COL8A1/FBN2/WNT7B/WNT5B/SPRY1/PXDN/CACNA1C/SOX4/ALDH1A3/GDF11/FZD4/RDH10/MEIS3/BCL2/ATF4/PDGFRB/LRP5/TGFBR1/RHOJ/VEGFA/LARGE1/ZEB1/ZHX2/WNT9A/TGFB1/SPRED2/BMPR2/SDK1/SRF/TBX2/PRICKLE1/EGFR/MEIS1/CLIC4/SKIL/SLC4A5/BMPR1B/TFAP2A/PRDM1/SLITRK6/SMARCD3/CRYAB/KDM2B/GLI3/TBC1D20/FOXC1/SIX5/NRP1/INHBA/MERTK/DLX1/SOS1/SPRED1/HSF4/FAT1/RARG/FZD5/TWIST1/OSR2/ABI2/FREM2/NAGLU/HDAC…
GO:1901990	regulation of mitotic cell cycle phase transition	319	-0.334864	-1.40001	0.00391275	0.020777	0.013431	2776	tags=29%, list=16%, signal=25%	AMBRA1/EIF4G1/SYF2/MBTPS2/INIP/CDKN2D/ORC1/RNASEH2B/RIOK2/ZNF207/RPTOR/FHL1/DYNC1LI1/CCNH/APC/PLRG1/UIMC1/CENPJ/ANLN/NPM2/CUL4B/CDC25B/ARID1B/KCNH5/CDK1/RCC2/PCID2/MDM2/HASPIN/TMOD3/SASS6/KNL1/CENPE/CTC1/DGKZ/TFDP1/NDC80/BRCC3/BABAM2/IK/SDE2/PBX1/FZR1/RAD51C/RAB11A/LSM10/CDKN1A/ANAPC11/RPA2/CENPF/INCENP/CDC73/BABAM1/CDC16/CRLF3/CDC23/SMARCD2/PSME3/DUSP1/SKA3/ACTL6A/PPP2CA/TTK/RB1/STIL/MIIP/CRADD/…
GO:0071300	cellular response to retinoic acid	59	0.505703	1.65028	0.00396307	0.02099	0.0135686	1007	tags=20%, list=6%, signal=19%	DRD2/WNT7B/WNT5B/FZD4/OSR1/TEAD2/YAP1/WNT9A/FZD7/ABCA1/PTK7/ATM
GO:0051028	mRNA transport	118	-0.412906	-1.53343	0.00401543	0.0212126	0.0137126	2604	tags=31%, list=15%, signal=26%	NUP160/CETN3/AHCTF1/XPO1/NUP188/NUP37/HNRNPA2B1/CHTOP/EIF4A3/NXT2/PCID2/MAGOH/NUP93/NUP85/SUPT6H/IGF2BP2/NCBP3/THOC3/NDC1/UPF3A/NSUN2/GLE1/FMR1/SMG7/FXR1/ALYREF/FXR2/DHX9/NUP133/ALKBH5/NUP58/UPF3B/QKI/NUP88/CASC3/RBM8A
GO:0035567	non-canonical Wnt signaling pathway	60	0.49615	1.62788	0.00419595	0.0218296	0.0141114	1996	tags=30%, list=12%, signal=27%	WNT7B/WNT5B/FZD4/FZD8/FZD6/SFRP1/PLEKHA4/DAAM2/SMURF2/PRICKLE1/ABL1/FZD7/FRZB/CCDC88C/FZD2/CTHRC1/FZD5/CELSR3
GO:0042698	ovulation cycle	60	0.495625	1.62616	0.00419595	0.0218296	0.0141114	2552	tags=38%, list=15%, signal=33%	HAS2/MMP2/CA12/PTX3/FZD4/SLIT2/PCNA/SRC/EGR1/EGFR/BMPR1B/EREG/TYRO3/INHBA/ADNP/NPR2/TNFAIP6/FOXO3/TGFB3/AXL/SGPL1/TGFB2/ADAMTS1
GO:0070555	response to interleukin-1	85	0.45614	1.60375	0.0041803	0.0218296	0.0141114	1502	tags=22%, list=9%, signal=20%	CHI3L1/HAS2/MMP2/IRAK2/AKAP12/SFRP1/PLCB1/ANKRD1/APP/SRC/EGR1/MAPK11/CCL2/SMPD1/KLF2/ADAMTS7/NKX3-1/IL1R1/IL1RAP
GO:0007093	mitotic cell cycle checkpoint signaling	146	-0.394808	-1.51296	0.00417778	0.0218296	0.0141114	2738	tags=30%, list=16%, signal=25%	SYF2/MBTPS2/INIP/ORC1/ZNF207/DYNC1LI1/APC/UIMC1/CDK1/PCID2/EME1/MDM2/HASPIN/KNL1/DGKZ/NDC80/BRCC3/BABAM2/IK/SDE2/FZR1/CDKN1A/RPA2/CENPF/INCENP/BABAM1/DUSP1/SKA3/TTK/CRADD/GTSE1/RBM38/TRIP13/BUB1/BUB1B/SPDL1/AURKB/NUF2/BIRC5/CDCA8/BUB3/PLK1/CCNB1/CDC20
GO:0051168	nuclear export	155	-0.3857	-1.49085	0.00417665	0.0218296	0.0141114	2675	tags=30%, list=16%, signal=25%	RIOK2/NUP160/XPO1/NUP188/HNRNPA2B1/HSPA9/RANGAP1/ADAR/LSG1/CHTOP/EIF4A3/NXT2/CALR/PCID2/MDM2/MAGOH/NUP93/NUP85/SUPT6H/NCBP3/RBM22/YWHAE/THOC3/XPO7/MALT1/UHMK1/NSUN2/GLE1/FMR1/SMG7/TXN/ALYREF/EMD/KHDRBS1/SIRT7/DHX9/NUP133/PARK7/ALKBH5/STRADA/AHCYL1/NUP88/CASC3/RBM8A/BAG3/SFN
GO:0045765	regulation of angiogenesis	236	0.355684	1.42956	0.00415114	0.0218296	0.0141114	1645	tags=20%, list=10%, signal=18%	SEMA5A/CHI3L1/ADGRA2/GPNMB/FGF18/THBS2/ADM/SLC12A2/HMOX1/NINJ1/HMGA2/SEMA3E/TGM2/DCN/VEGFB/C5AR1/RHOJ/VEGFA/AGO2/SFRP1/PLCG1/CTSH/GRN/BTG1/HK2/HSPG2/ABL1/SPINK5/ITGB3/ROCK2/RECK/RUNX1/KLF2/FOXC1/RRAS/NRP1/WARS1/SMAD1/VASH2/SP1/VASH1/BMPER/SPRED1/PML/KRIT1/F3/THBS1
GO:0022612	gland morphogenesis	111	0.429454	1.57458	0.00421173	0.0218563	0.0141287	1946	tags=24%, list=11%, signal=22%	NOG/BMP4/IGFBP5/MMP2/PLXNA1/FGFR1/VDR/BCL2/TGM2/LRP5/SFRP1/LIMS2/SRC/TGFB1/LAMA5/TBX2/EGFR/SULF2/GLI3/NKX3-1/NRP1/CEBPB/PML/NTN4/RARG/RTN4/TGFB3
GO:0030879	mammary gland development	116	0.423716	1.55896	0.00424587	0.0219228	0.0141716	1999	tags=28%, list=12%, signal=25%	BMP4/IGFBP5/LBH/WNT7B/VDR/BCL2L11/SLC29A1/XDH/FOXF1/LRP5/ITGA2/HOXB9/VEGFA/CCND1/SRC/TGFB1/HK2/TBX2/SMO/GLI3/CAD/GLI2/RREB1/ARHGAP5/CEBPB/PML/APLN/GPAT4/RTN4/LATS1/TGFB3/OAS2
GO:0010720	positive regulation of cell development	370	0.319914	1.34922	0.0042377	0.0219228	0.0141716	1511	tags=18%, list=9%, signal=17%	PDE5A/DRD2/FN1/SEMA5A/SERPINE2/MMP14/BMP4/EGR2/PDE3A/PLXNA4/TRIB1/PLXNA1/GAS6/MME/SOX4/FZD4/SLC7A5/BCL2/ETV5/CUL7/TGM2/VCAN/SLIT2/VEGFA/SOCS1/L1CAM/MEGF8/SOX12/PLXNB2/NFKBIZ/PLXNB1/BDNF/TGFB1/RNF112/BMPR2/EGR3/FOXG1/SRF/EPHA4/ZFP36L1/EGFR/SMO/ZNF365/SKIL/CUX1/HSF1/ACTB/ZBTB1/ZBTB46/RUNX1/SMARCD3/GLI3/OBSL1/BIN1/GLI2/CYLD/IL15RA/SHOX2/NRP1/LIF/PPP3CA/EFNA5/TENM4/RND2/VEGFC/SMARCC1/PRKCH
GO:0007517	muscle organ development	295	0.331695	1.36617	0.00430065	0.02215	0.0143185	2303	tags=23%, list=14%, signal=20%	NOG/NUPR1/DNER/BMP4/ETV1/EGR2/SIX1/ITGA7/ASS1/EFEMP2/COL6A3/PLEC/BCL2/COL6A1/NR2F2/TGFBR1/LARGE1/ANKRD1/SIX4/SPEG/TGFB1/SVIL/MAPK12/LAMA5/EGR1/EGR3/ATF3/SMO/JPH2/MYORG/HEG1/UTRN/SKIL/FOXK1/MAFF/CRYAB/DMD/SOX6/FOXC1/SHOX2/FOXN2/EVC/LIF/PPP3CA/FZD2/VPS13B/ZNF609/RBPJ/TAGLN/BMPR1A/SELENON/FKBP1A/POU6F1/TGFBR3/TWIST1/ITGB1/VAMP5/LOX/NKX2-5/MEF2A/NAGLU/STRA6/TPM1/SGCB/VGLL2/ASNSD1/FZD1/JPH1
GO:1901992	positive regulation of mitotic cell cycle phase transition	88	-0.441933	-1.54455	0.0043262	0.0222258	0.0143675	2344	tags=34%, list=14%, signal=30%	PLRG1/CENPJ/CUL4B/CDC25B/CDK1/RCC2/MDM2/TMOD3/SASS6/TFDP1/PBX1/RAD51C/RAB11A/LSM10/ANAPC11/CDC16/CDC23/SKA3/RB1/STIL/UBE2C/CUL4A/ANXA1/DLGAP5/CDC25C/DBF4B/BIRC5/RDX/CCNB1/CDC20
GO:0033627	cell adhesion mediated by integrin	72	0.473235	1.60394	0.00433843	0.0222331	0.0143722	2738	tags=36%, list=16%, signal=30%	NPNT/ITGA7/ITGB5/PLPP3/EXT1/ITGA6/PTK2/PODXL/ITGA2/PLAU/ITGB3/ITGA4/PIEZO1/SWAP70/ITGA10/CCN3/LIF/PTPN11/JAM3/ITGB1/ITGA5/FBN1/TGFB2/MUC1/VCAM1/WNK1
GO:0014033	neural crest cell differentiation	82	0.467983	1.63454	0.00435915	0.0222837	0.0144049	1925	tags=26%, list=11%, signal=23%	FN1/SEMA5A/BMP4/SIX1/EXT1/SEMA6B/RDH10/SEMA3E/SFRP1/LAMA5/ACVR1/SMO/FRZB/SEMA3D/FOXC1/NRP1/LRP6/SEMA4C/BMPR1A/SEMA3A/TWIST1
GO:1901989	positive regulation of cell cycle phase transition	105	-0.430381	-1.55981	0.00440143	0.0224268	0.0144974	2344	tags=32%, list=14%, signal=28%	PLRG1/CENPJ/CUL4B/CDC25B/CDK1/RCC2/MDM2/TMOD3/SASS6/TFDP1/PBX1/RAD51C/RAB11A/LSM10/ANAPC11/CDC73/CDC16/CDC23/SKA3/STXBP4/RB1/STIL/UBE2C/CUL4A/PKP3/ANXA1/DLGAP5/FAM83D/CDC25C/DBF4B/BIRC5/RDX/CCNB1/CDC20
GO:0043542	endothelial cell migration	198	0.366457	1.45609	0.00440897	0.0224268	0.0144974	1645	tags=21%, list=10%, signal=19%	SEMA5A/FAP/ADGRA2/AGT/FGF18/FGFR1/PLPP3/EPHB4/PDGFB/HMOX1/PTK2/NR2F2/DCN/TGFBR1/SLIT2/RHOJ/VEGFA/PLCG1/GRN/TGFB1/MYH9/EGR3/RIN2/SRF/ABL1/ITGB3/CARD10/ROCK2/RRAS/CCN3/NRP1/CDH13/SP1/VASH1/VEGFC/BMPER/SPRED1/SH3BP1/FSTL1/KRIT1/SCARB1/THBS1
GO:0001938	positive regulation of endothelial cell proliferation	77	0.458265	1.58116	0.00442889	0.0224725	0.014527	1613	tags=25%, list=9%, signal=22%	SEMA5A/BMP4/FGFR1/PDGFB/HMOX1/VEGFB/TGFBR1/VEGFA/PLCG1/EGR3/HSPG2/ITGB3/ITGA4/NRP1/CDH13/VASH2/SP1/F3/APLN
GO:0072655	establishment of protein localization to mitochondrion	119	-0.417958	-1.55455	0.0044458	0.0225027	0.0145465	3200	tags=27%, list=19%, signal=22%	TOMM40L/NDUFA13/HUWE1/HSPD1/LRRK2/DNLZ/UBE2L3/TOMM20/PMPCA/PINK1/PITRM1/AP3B1/MTX1/NPEPPS/PARL/MIPEP/BCAP31/ATP5IF1/HSPA4/HAX1/TIMM17B/UBE2J2/MFN2/SH3GLB1/MTCH2/HK1/NMT1/TIMM17A/AIFM1/RAC2/HSP90AA1/RHOU
GO:0003205	cardiac chamber development	146	0.397778	1.50213	0.00446603	0.0225496	0.0145768	2578	tags=34%, list=15%, signal=29%	NOG/BMP4/SOX4/FOXF1/DHRS3/TGFBR1/SLIT2/TMEM65/ADGRG6/KCNK2/TGFB1/BMPR2/SRF/TBX2/FHL2/ACVR1/SMO/PTK7/HEG1/PRDM1/SMARCD3/NPRL3/FOXC1/SHOX2/NRP1/FZD2/SOS1/ADAMTS6/RBPJ/BMPR1A/FKBP1A/CCN1/TGFBR3/NDST1/DNAH11/HECTD1/NKX2-5/NAGLU/STRA6/TPM1/PARVA/FZD1/ADAMTS19/SMAD7/TGFB2/CHD7/ADAMTS1/HOXA13/CRELD1/SMAD4
GO:0050672	negative regulation of lymphocyte proliferation	53	0.520252	1.67035	0.00451734	0.0227235	0.0146892	1405	tags=21%, list=8%, signal=19%	PDE5A/BMP4/GPNMB/PRNP/SDC4/TNFRSF21/TGFB1/ATM/IDO1/PDCD1LG2/CEBPB
GO:0042063	gliogenesis	293	0.334546	1.37683	0.00452258	0.0227235	0.0146892	2486	tags=27%, list=15%, signal=24%	NOG/SERPINE2/MMP14/DNER/EGR2/APCDD1/LRP1/PLPP3/SOX4/ROR1/SLC7A5/ANO1/TNFRSF21/PLEC/COL6A1/ETV5/NAB2/C5AR1/VCAN/FGF5/LARGE1/CSPG4/LPAR1/DAAM2/NAB1/CDK6/ADGRG6/APP/GRN/TGFB1/RNF112/PALS1/FOXG1/B4GALT5/CCL2/EPHA4/ABCA2/EGFR/ABL1/SMO/ZNF365/SUN1/LAMB1/PRDM8/GLI3/BIN1/ILK/RRAS2/SOX6/RRAS/MMP24/LIF/TENM4/DLX1/VEGFC/SOS1/B4GALT6/PRKCH/PTEN/PHGDH/PTPN11/EIF2B2/RTN4/ERCC2/PARD3/NAGLU/HDAC2/PPP3R1/IFNGR1/Z…
GO:0032386	regulation of intracellular transport	246	-0.341977	-1.39925	0.00457273	0.0229194	0.0148159	2908	tags=30%, list=17%, signal=25%	RINT1/RAN/SNX12/ARV1/LRRK2/VPS35/REEP6/NF2/SH3TC2/RIOK2/MTMR4/REEP5/NDEL1/TMEM53/XPO1/ARHGAP1/EIPR1/DERL2/ZC3H12A/TARDBP/MTMR2/RANGAP1/CDK1/FEZ1/IPO5/SCP2/MAP2K1/MDM2/GRIPAP1/SNAPIN/MECP2/SUPT6H/RBM22/HDAC3/YWHAE/CEP131/RAB11A/DENND10/BCAP31/UHMK1/KIF20B/NSUN2/TENM1/WWC1/TXN/MYLK2/CDC42/EMD/DMAP1/HAP1/KHDRBS1/SIRT7/DHX9/VAMP2/INPP5F/PARK7/SORL1/ALKBH5/NUP58/EZR/LDLRAP1/NDRG4/PRKCD/ANXA2/ANXA2P2/M…
GO:0140962	multicellular organismal-level chemical homeostasis	63	0.486367	1.61207	0.00459434	0.0229717	0.0148497	1045	tags=21%, list=6%, signal=19%	HAS2/CYBRD1/EPAS1/ABCA3/EXT1/HMOX1/VEGFA/CTSH/TGFB1/ADCY6/RCN3/SOD2/NEO1
GO:0010812	negative regulation of cell-substrate adhesion	51	0.508668	1.62229	0.00464662	0.0231767	0.0149822	1645	tags=35%, list=10%, signal=32%	POSTN/MMP14/MAP4K4/FZD4/PTPRO/KANK1/RASA1/SEMA3E/SPRY4/SRC/SPOCK1/FZD7/PHLDB2/DLC1/ARHGAP6/EFNA5/PTEN/THBS1
GO:0003012	muscle system process	343	0.32248	1.34528	0.00477296	0.0237143	0.0153297	2106	tags=17%, list=12%, signal=16%	ACTA2/PDE5A/DRD2/NPNT/COL14A1/IGFBP5/F2R/AGT/SNTB1/FBXO32/CACNA1C/CALD1/GSN/RGS4/EHD3/ACACB/LMCD1/HMOX1/BDKRB2/ATP2B1/COL6A1/VEGFB/TPM4/ITGA2/LARGE1/GAA/MYOF/ADRA1B/ARHGAP42/SRF/TBX2/SULF2/NEDD4L/SLC8A1/MEIS1/PDE4D/UTRN/ROCK2/APBB2/KCNJ3/CRYAB/BIN1/DMD/PPP3CA/LTB4R/HTR1D/HTR2A/PDLIM5/SELENON/RNF207/FKBP1A/PPARA/TRPC3/PGAM2/LMOD1/FOXO3/MKKS/NKX2-5/MEF2A/GJC1
GO:0010638	positive regulation of organelle organization	453	-0.301273	-1.30265	0.00477748	0.0237143	0.0153297	2479	tags=23%, list=15%, signal=20%	SYT11/BBS4/NCAPG2/WHAMM/CCT7/CCT6A/PTGES3/CENPJ/WASF2/HNRNPA2B1/DKC1/DRG1/SETDB1/NPM2/RUVBL2/TMED9/TCP1/MUL1/CDK1/CCT4/GIT1/PINK1/NAF1/NCAPG/WASF3/EDN1/MAPK9/MIEF2/UCHL5/SASS6/TACR1/RHOC/WRAP73/MECP2/KDR/PFDN2/ARHGEF5/SURF4/PROX1/PRKCQ/CDC42EP3/BECN1/PDE4DIP/MTOR/SMC4/LIG4/NCAPH/G3BP1/ATP5IF1/MMP9/NCAPD2/FHOD1/ANAPC11/BNIP3/TENM1/ARHGEF10L/CDC16/CDC23/CDC42/HAP1/SKA3/ACTL6A/CALCOCO2/SNX7/RB1/SH3G…
GO:0003206	cardiac chamber morphogenesis	106	0.422972	1.53819	0.00492639	0.0243945	0.0157694	2578	tags=37%, list=15%, signal=31%	NOG/BMP4/SOX4/FOXF1/DHRS3/TGFBR1/SLIT2/ADGRG6/TGFB1/BMPR2/SRF/TBX2/FHL2/ACVR1/SMO/HEG1/SMARCD3/FOXC1/SHOX2/NRP1/FZD2/SOS1/RBPJ/BMPR1A/FKBP1A/CCN1/TGFBR3/DNAH11/NKX2-5/NAGLU/TPM1/PARVA/FZD1/ADAMTS19/SMAD7/TGFB2/CHD7/ADAMTS1/SMAD4
GO:0070664	negative regulation of leukocyte proliferation	59	0.497069	1.6221	0.00494505	0.0244281	0.0157911	1405	tags=19%, list=8%, signal=17%	PDE5A/BMP4/GPNMB/PRNP/SDC4/TNFRSF21/TGFB1/ATM/IDO1/PDCD1LG2/CEBPB
GO:0043484	regulation of RNA splicing	172	-0.368011	-1.44033	0.00498113	0.0245473	0.0158682	2570	tags=27%, list=15%, signal=23%	RBM24/USP22/EIF1/RBMXL1/TADA1/SUPT20H/ZNF326/CDK11B/METTL16/HNRNPA2B1/TAF12/SRRM1/HSPA8/RPS26/ARB2A/RBM42/THRAP3/MAGOH/NSRP1/FAM50A/RBM22/TAF5L/PQBP1/POLR2A/C1QBP/SAP18/RBM3/UPF3A/HNRNPL/PRMT5/FMR1/MBNL2/JMJD6/KHDRBS1/SRSF4/SRSF2/EXOSC10/RBM38/UPF3B/CLK3/QKI/AFF2/RBM8A/PRDX6/WDR77/ILDR2
GO:0060828	regulation of canonical Wnt signaling pathway	231	0.351933	1.41087	0.00521264	0.0256267	0.016566	2773	tags=29%, list=16%, signal=24%	NOG/SEMA5A/ADGRA2/TLE2/SOX4/DRAXIN/WWTR1/TBL1X/PTPRO/KANK1/FZD6/SFRP1/YAP1/DKK2/PLEKHA4/TPBG/DAAM2/BICC1/JRK/SMURF2/APP/SRC/TGFB1/EGR1/PRICKLE1/EGFR/SULF2/FZD7/RBMS3/FRZB/PTK7/RECK/CCDC88C/GLI3/ILK/CYLD/DDIT3/CCNY/CSNK1G2/LIMD1/IGFBP6/CTHRC1/AXIN1/GSK3B/RBPJ/ADNP/CDK14/LATS1/TLE5/FOXO3/DKK3/NKX2-5/SOX7/FZD1/USP34/TNKS/KREMEN1/AMFR/IGFBP2/SMAD4/UBR5/ZNF703/LGR6/RNF146/WNK1/PPM1A
GO:0010038	response to metal ion	273	0.33804	1.38694	0.00523479	0.0256742	0.0165967	2085	tags=18%, list=12%, signal=16%	KCNC1/DRD2/CYBRD1/ASS1/ATP13A2/PRNP/TNFRSF11B/SLC25A23/SLC12A2/JUND/HMOX1/CPS1/BCL2/KCNK3/SDC1/ATF4/PCNA/ANXA11/APP/CPNE5/SOD3/PKD2/SOD2/EGFR/MAP1LC3A/SLC30A3/CLIC4/KCNH1/HSF1/ITPR3/SMPD1/TFAP2A/BACE1/PLSCR1/JUNB/NEK7/ENTPD6/PPP3CA/NPC1/ZNF658/THBS1/SYT1/TRPC3/PGAM2/ADCY8/ITPKB/DLG4/KCNB1/BRAF/MEF2A
GO:0008543	fibroblast growth factor receptor signaling pathway	69	0.471894	1.59921	0.00533558	0.0261062	0.0168759	1992	tags=30%, list=12%, signal=27%	NOG/SPRY1/FGF18/FGFR1/EXT1/FGF5/SPRY4/TBX2/SULF2/FAM20C/CCN2/CHURC1/SOS1/APLN/PTPN11/THBS1/SHISA2/FGFBP3/NDST1/ITGB1/FLRT2
GO:0030705	cytoskeleton-dependent intracellular transport	201	-0.358571	-1.42809	0.0053724	0.0262239	0.016952	3902	tags=32%, list=23%, signal=25%	FBXW11/F8A1/HIF1A/ARMCX3/RAB21/IFT74/BLOC1S3/TMEM108/KIF3A/KIF5A/IFT88/PURA/CCDC88B/DYNC1I2/HNRNPU/BORCS8/BBS12/KIF21A/UCHL1/TERF2/AGTPBP1/KXD1/KIFBP/RASGRP1/NDEL1/BLOC1S2/KIF13A/MAP6/COPG2/UXT/TANC2/IFT25/FEZ1/HSPA8/SSNA1/SNAPIN/AP3B1/MECP2/HDAC6/CEP131/BORCS6/PEX14/SOD1/PAFAH1B1/ARL8A/OPA1/RHOT1/CDC42/UBB/BICDL1/HSPB1/MYO10/HAP1/SPAG17/KIFAP3/FLOT2/PRKCZ/TUBA1B/MAP1B/DYNC1I1/SSX2IP/BAG3/TUBA1C/…
GO:0000075	cell cycle checkpoint signaling	196	-0.359222	-1.421	0.00539769	0.026285	0.0169915	3002	tags=29%, list=18%, signal=24%	FANCD2/RHNO1/RINT1/TP53BP1/SYF2/MBTPS2/INIP/ORC1/RNASEH2B/ZNF207/DYNC1LI1/APC/UIMC1/CDK1/DTX3L/PCID2/EME1/MDM2/HASPIN/KNL1/INTS7/DGKZ/NDC80/BRCC3/BABAM2/IK/SDE2/PROX1/FZR1/CDKN1A/NSUN2/RPA2/CENPF/INCENP/BABAM1/PARP9/DUSP1/SKA3/TTK/CRADD/CUL4A/GTSE1/RBM38/EIF2AK4/TIPRL/TRIP13/BUB1/BUB1B/SPDL1/AURKB/NUF2/BIRC5/CDCA8/BUB3/PLK1/CCNB1/CDC20
GO:0006164	purine nucleotide biosynthetic process	176	-0.367027	-1.43639	0.00543955	0.0264262	0.0170828	3459	tags=35%, list=20%, signal=28%	NDUFA9/ADSL/QPRT/NDUFB5/SLC25A13/NDUFB10/NADSYN1/NDUFS5/ATP5F1D/ATP5F1C/NDUFA13/NDUFC1/ATP5F1A/NDUFB2/NDUFA11/AMPD1/ADCY5/NADK/NDUFV2/NME5/AK1/PINK1/ATPSCKMT/HPRT1/ATP5MC3/AMPD2/PRPS2/NDUFS8/NAXD/NDUFS4/ADSS2/SDHA/ATP5F1B/NDUFA2/NDUFA8/SDHC/NMNAT1/GUK1/COX11/NDUFB11/NME7/PRPSAP2/ATP5IF1/NMNAT2/VCP/ATP5PD/NME1/ADCY7/PARP1/PARP9/PRPSAP1/NDUFS6/NDUFS3/ADA/AK2/SDHB/PRPS1/ATP5MC1/NDUFS2/ENO1/ADCY1/ATP…
GO:0034762	regulation of transmembrane transport	353	0.321008	1.34749	0.00545895	0.0264579	0.0171033	3017	tags=26%, list=18%, signal=22%	KCNC1/DRD2/F2R/AGT/CEMIP/PRNP/CACNA1C/SLC38A1/PID1/TRIB3/RGS4/SLC7A5/KCNN4/EHD3/CNIH3/SLC6A9/BCL2/UBASH3B/CD63/OSR1/PLCG1/PIM1/GRIN2A/TGFB1/KLHL24/PKD2/HK2/CCL2/AHNAK/INSR/NEDD4L/ABL1/SLC8A1/ITGB3/JPH2/KCNG1/PDE4D/UTRN/AZIN1/ACTB/KCNJ3/ANO6/BIN1/DMD/CBARP/RHOQ/PPP3CA/CNIH2/SLC43A1/PML/PTPN11/THBS1/SELENON/FKBP1A/CACNB3/TRPC3/PRKCE/ACE/SPG7/ITGB1/BRAF/MEF2A/PPP3R1/ENPP1/NLGN2/ERFE/JPH1/ASPH/IFNGR2…
GO:0045132	meiotic chromosome segregation	71	-0.463808	-1.60308	0.00549989	0.02648	0.0171175	1744	tags=23%, list=10%, signal=20%	KNL1/NDC80/NDC1/SMC4/NCAPH/SKA3/SIRT7/TTK/ASPM/SKA2/TRIP13/NUF2/CCNB2/AURKA/PLK1/PTTG1
GO:0032835	glomerulus development	61	0.478643	1.58259	0.00549309	0.02648	0.0171175	1462	tags=31%, list=9%, signal=29%	ACTA2/NOG/BMP4/EXT1/WWTR1/PDGFB/PTPRO/BCL2/PODXL/PDGFRB/NOTCH3/OSR1/EGR1/SULF2/ITGB3/FOXC1/PPP3CA/SERPINB7/CD24
GO:0009266	response to temperature stimulus	141	-0.385515	-1.47309	0.00550216	0.02648	0.0171175	2059	tags=23%, list=12%, signal=20%	HSP90AB1/HSPA8/EIF2B1/STAC/EIF2B5/SLU7/HDAC6/TRPV3/EIF2B4/YWHAE/DNAJC3/MTOR/SOD1/CDKN1A/EPHB1/VCP/PCSK1N/EIF2B3/HSPA6/HSPB1/RBBP7/DNAJB4/DNAJB1/FOXO1/ACADVL/DNAJC7/EIF2AK4/IRAK1/BAG3/GRIK2/HSP90AA1/NGFR
GO:1903008	organelle disassembly	70	-0.47715	-1.64526	0.00553175	0.0265601	0.0171694	3694	tags=33%, list=22%, signal=26%	SKIC8/CDK5RAP3/ASCC2/EIF2D/GFM2/RACK1/MRRF/RNF14/TRIP4/PRKAA2/RNF25/EIF4E2/CDK1/FAF2/HDAC6/MTIF3/MCTS1/VCP/MRPL58/PLIN3/PELO/NEDD9/AURKA
GO:0048738	cardiac muscle tissue development	201	0.35799	1.42054	0.00556246	0.0266453	0.0172244	2503	tags=29%, list=15%, signal=25%	NOG/BMP4/COL14A1/FGFR1/RGS4/PLEC/PDGFRB/TGFBR1/VEGFA/LARGE1/SIK1/ANKRD1/PIM1/YAP1/KCNK2/IRX3/TGFB1/MAPK11/SRF/TBX2/PRICKLE1/FHL2/ABL1/ACVR1/FZD7/SYNE1/SLC8A1/MEIS1/JPH2/HEG1/NOX4/RUNX1/OBSL1/SOX6/NPRL3/FOXC1/SHOX2/SMAD1/TENM4/PDLIM5/RBPJ/BMPR1A/FKBP1A/PPARA/TGFBR3/ITGB1/VGLL4/NKX2-5/MEF2A/GJC1/NAGLU/AKAP13/TPM1/SGCB/FHOD3/SMAD7/TGFB2/CHD7
GO:0010594	regulation of endothelial cell migration	153	0.390997	1.4832	0.00562142	0.0268651	0.0173665	1645	tags=22%, list=10%, signal=20%	SEMA5A/ADGRA2/AGT/FGF18/FGFR1/PLPP3/PDGFB/HMOX1/PTK2/NR2F2/DCN/SLIT2/RHOJ/VEGFA/PLCG1/GRN/TGFB1/RIN2/ABL1/ITGB3/CARD10/ROCK2/RRAS/NRP1/SP1/VASH1/VEGFC/BMPER/SPRED1/SH3BP1/KRIT1/SCARB1/THBS1
GO:0071229	cellular response to acid chemical	86	0.436359	1.53886	0.00567918	0.0270782	0.0175043	2290	tags=30%, list=13%, signal=26%	MMP2/SIX1/ASS1/SLC7A5/PLEC/COL6A1/COL1A2/VEGFA/SOCS1/NSMF/ZEB1/PKD2/COL4A6/BCL2L1/EGFR/PDGFC/HSF1/KLF2/KLHL22/CEBPB/MAT2A/SESN2/RRAGD/PDGFD/BCL2L2/SIPA1
GO:0060420	regulation of heart growth	56	0.498043	1.61057	0.0057166	0.0271579	0.0175558	2081	tags=34%, list=12%, signal=30%	NOG/COL14A1/DUSP6/FGFR1/RGS4/ACACB/TGFBR1/PIM1/YAP1/KCNK2/MAPK11/TBX2/RUNX1/RBPJ/BMPR1A/PPARA/TGFBR3/VGLL4/NKX2-5
GO:0030516	regulation of axon extension	74	0.461857	1.57275	0.00572233	0.0271579	0.0175558	1817	tags=26%, list=11%, signal=23%	FN1/SEMA5A/PLXNA4/DRAXIN/VEGFA/L1CAM/MEGF8/PTPRS/BMPR2/SRF/ABL1/TTL/NRP1/RTN4R/GSK3B/ADNP/GOLGA4/SEMA3A/RTN4
GO:0002695	negative regulation of leukocyte activation	130	0.407175	1.51498	0.00577985	0.0273677	0.0176914	1405	tags=18%, list=8%, signal=17%	PDE5A/FN1/BMP4/GPNMB/PRNP/SDC4/TNFRSF21/LGALS3/SOCS1/SFRP1/GRN/TGFB1/PARP3/ATM/IDO1/ZBTB46/RUNX1/GLI3/LGALS1/PDCD1LG2/TYRO3/INHBA/MERTK/CEBPB
GO:2000177	regulation of neural precursor cell proliferation	84	-0.426926	-1.50324	0.00579648	0.0273834	0.0177015	1540	tags=27%, list=9%, signal=25%	NR2E1/GATA2/PDE9A/PROX1/ID4/FGF2/BTG2/TOX/BCAN/FOXO1/ASPM/GNG5/KIFAP3/PTPRZ1/CX3CL1/KDM1A/SHCBP1/CDON/CEND1/SPINT1/ID2/SLC16A2/NES
GO:0070585	protein localization to mitochondrion	126	-0.401572	-1.51409	0.00594532	0.0280221	0.0181144	3430	tags=27%, list=20%, signal=22%	TIMM10/ISG15/TOMM40L/NDUFA13/HUWE1/HSPD1/LRRK2/DNLZ/UBE2L3/TOMM20/PMPCA/PINK1/PITRM1/AP3B1/MTX1/NPEPPS/PARL/MIPEP/BCAP31/ATP5IF1/HSPA4/HAX1/TIMM17B/UBE2J2/MFN2/SH3GLB1/MTCH2/HK1/NMT1/TIMM17A/AIFM1/RAC2/HSP90AA1/RHOU
GO:0006367	transcription initiation at RNA polymerase II promoter	147	-0.393044	-1.50561	0.00613489	0.0288494	0.0186492	2226	tags=22%, list=13%, signal=19%	TAF12/TAF7/RBBP5/KDM1B/ARID1B/MED14/KAT7/PCID2/MED27/DR1/TAF13/MED4/GTF2A2/MED18/MED1/GTF2H2/MED8/GTF2B/MED11/HMGB1/VPS72/PSMC6/SIRT7/MED24/HEY2/FOXO1/GTF2F2/ELOA/MACROH2A1/NOC2L/WBP2/PADI2
GO:0071826	protein-RNA complex organization	195	-0.349834	-1.3892	0.00617253	0.0289602	0.0187208	2812	tags=23%, list=17%, signal=19%	KHDC4/DDX42/GEMIN4/TFIP11/LSM4/SNRPC/NOP2/RSRP1/PTGES3/AGO3/SNRPE/GEMIN5/RUVBL2/ADAR/HSP90AB1/FAF2/RBMX2/NAF1/DHX29/NUFIP1/AGO1/RPL5/EIF3J/SLU7/COIL/SF3A1/RPL11/EIF3A/DDX20/MCTS1/PRMT5/VCP/DDX46/MRTO4/RPL38/DHX9/HTATSF1/SF3A3/SF3B4/ERAL1/EIF3M/EIF3I/MRPS7/WDR77/HSP90AA1
GO:1903050	regulation of proteolysis involved in protein catabolic process	216	-0.347312	-1.39765	0.00623551	0.029189	0.0188688	2059	tags=24%, list=12%, signal=21%	HSP90AB1/DDA1/PINK1/DNAJB2/CSNK1D/MAPK9/DVL1/MDM2/UCHL5/RPL5/UBQLN4/USP5/EFNA1/MTM1/RAD23B/RPL11/OSBPL7/USP13/FZR1/BCAP31/CCDC22/USP14/ATP5IF1/ARAF/VCP/PRMT6/APOE/FMR1/TLK2/HIPK2/IKBKG/UBB/UBQLN2/PBK/PSME3/PSMC6/PARK7/PSMC2/PSMD14/NUDT15/PSMC4/UBQLN1/PSMC1/UBE3A/PITHD1/PSMD10/PSMC5/PSMC3/AURKA/PLK1/CDC20
GO:0045931	positive regulation of mitotic cell cycle	117	-0.401514	-1.49144	0.00628826	0.0293025	0.0189421	2090	tags=32%, list=12%, signal=28%	CUL4B/CDC25B/USP2/CDK1/PRKCA/RCC2/DYNLT3/MDM2/TMOD3/SASS6/FOXA1/TFDP1/PBX1/RAD51C/RAB11A/PAFAH1B1/LSM10/ANAPC11/CDC16/CDC23/POLDIP2/SKA3/RPS6KB1/RB1/STIL/UBE2C/CUL4A/ANXA1/DLGAP5/MEIS2/CDC25C/DBF4B/BIRC5/AURKA/RDX/CCNB1/CDC20
GO:0030178	negative regulation of Wnt signaling pathway	153	0.390129	1.47991	0.00628275	0.0293025	0.0189421	2081	tags=24%, list=12%, signal=21%	NOG/APCDD1/LRP1/TLE2/DRAXIN/MDFI/WWTR1/PTPRO/TRABD2A/FZD6/SFRP1/DKK2/TPBG/BICC1/APP/EGR1/PRICKLE1/RBMS3/FRZB/CCDC88C/GLI3/CYLD/DDIT3/LIMD1/IGFBP6/CTHRC1/AXIN1/GSK3B/HIC1/SHISA2/LATS1/TLE5/FOXO3/DKK3/VGLL4/NKX2-5
GO:1901606	alpha-amino acid catabolic process	83	-0.445463	-1.56655	0.00640545	0.029781	0.0192514	1903	tags=29%, list=11%, signal=26%	HIBCH/NOS2/THNSL2/HMGCL/ALDH4A1/GOT1/MTRR/MCCC1/GOT2/HNMT/ACADSB/KYAT3/SDSL/HPD/HSD17B10/CDO1/MCCC2/OAT/FAH/SHMT1/ATP2B4/PIPOX/GLUL/BLMH
GO:0030902	hindbrain development	131	0.397777	1.48572	0.00645199	0.0297951	0.0192606	2145	tags=24%, list=13%, signal=22%	KCNC1/NOG/SERPINE2/EGR2/FAIM2/FZD4/SPTBN2/BCL2/AARS1/GPX4/LPAR1/PTPRS/LOC102724560/ABL1/OTX1/SMO/ZNF365/KDM2B/ATF5/DLC1/GLI2/FOXC1/TTBK2/SMAD1/SEMA4C/PIANP/PTPN11/ATRN/ITGB1/ATIC/NAGLU/GART
GO:0050801	monoatomic ion homeostasis	464	0.302773	1.30622	0.00644839	0.0297951	0.0192606	1898	tags=16%, list=11%, signal=14%	DRD2/F2R/CA12/CYBRD1/AGT/EPAS1/CEMIP/ATP13A2/PRNP/FGFR1/STC2/CACNA1C/SLC25A23/EXT1/VDR/SLC12A2/NT5E/FTH1/HMOX1/CPS1/ATP2B1/GRINA/BCL2/TGM2/MYC/FAM20A/ATF4/UBASH3B/STEAP2/PLCB1/PLCG1/APP/GRN/TGFB1/VAPB/PKD2/PLCB4/ATP13A3/TSPOAP1/SOD2/ABL1/SLC12A4/PRND/SLC8A1/ITGB3/JPH2/PDE4D/CLIC4/PDZD8/SLC4A5/TM9SF4/ITPR3/ATP2C1/NEO1/DMD/ANKH/DDIT3/ATP13A1/PACS2/SLC4A7/PML/HTR2A/SCNN1D/GRM1/SLC12A9/TTC7A/ITPR2/SE…
GO:0055080	monoatomic cation homeostasis	457	0.298195	1.28586	0.00644839	0.0297951	0.0192606	1898	tags=16%, list=11%, signal=14%	DRD2/F2R/CYBRD1/AGT/EPAS1/CEMIP/ATP13A2/PRNP/FGFR1/STC2/CACNA1C/SLC25A23/EXT1/VDR/SLC12A2/NT5E/FTH1/HMOX1/ATP2B1/GRINA/BCL2/TGM2/MYC/FAM20A/ATF4/UBASH3B/STEAP2/PLCB1/PLCG1/APP/GRN/TGFB1/VAPB/PKD2/PLCB4/ATP13A3/TSPOAP1/SOD2/ABL1/SLC12A4/PRND/SLC8A1/ITGB3/JPH2/PDE4D/CLIC4/PDZD8/SLC4A5/TM9SF4/ITPR3/ATP2C1/NEO1/DMD/ANKH/DDIT3/ATP13A1/PACS2/SLC4A7/PML/HTR2A/SCNN1D/GRM1/SLC12A9/TTC7A/ITPR2/SELENON/FKBP…
GO:0043266	regulation of potassium ion transport	70	0.470219	1.59201	0.00653355	0.0301042	0.0194603	1170	tags=17%, list=7%, signal=16%	KCNC1/DRD2/PRNP/RGS4/KCNN4/ATF4/CD63/KLHL24/NEDD4L/KCNG1/ANO6/BIN1
GO:0030512	negative regulation of transforming growth factor beta receptor signaling pathway	88	0.427345	1.51833	0.00656965	0.0302027	0.0195241	2773	tags=31%, list=16%, signal=26%	IL17RD/LTBP1/GDF15/FBN2/SPRY1/SLC2A10/HTRA1/SMURF2/SPRED2/FAM89B/SKIL/HTRA3/SPRED1/ARID4A/FKBP1A/PPARA/TGFBR3/TGFB3/HDAC2/FBN1/SPRED3/VASN/SMAD7/CD109/ZBTB7A/NRROS/PPM1A
GO:0030100	regulation of endocytosis	242	0.338824	1.36773	0.00659283	0.0302417	0.0195492	2445	tags=25%, list=14%, signal=22%	DRD2/LRP1/GAS6/PTX3/TGM2/CNN2/CAMK1D/ITGA2/VEGFA/LGALS3/CD63/LPAR1/APP/SRC/TGFB1/ARF6/MCTP1/CCL2/ABCA13/ABCA2/INSR/NEDD4L/ABL1/SYNE1/DYSF/ITGB3/WASL/HIP1R/ACTB/SMPD1/ANO6/PLSCR1/BIN1/HIP1/IL15RA/SNAP91/ARFGAP1/SDCBP/PPP3CA/CDH13/MERTK/CD151/APLN/SCARB1/TBC1D5/VPS28/PIP4P2/MIB1/STON2/DLG4/AXL/PPP3R1/SNX33/BMP2K/FCGR2A/C4B/TUB/CALY/ABL2/RAB27A/APPL1
GO:0032388	positive regulation of intracellular transport	129	-0.395249	-1.496	0.00662694	0.0303304	0.0196066	2443	tags=29%, list=14%, signal=25%	EIPR1/ZC3H12A/TARDBP/MTMR2/CDK1/FEZ1/IPO5/SCP2/MDM2/SNAPIN/MECP2/RBM22/HDAC3/YWHAE/CEP131/BCAP31/KIF20B/TENM1/CDC42/EMD/DMAP1/KHDRBS1/DHX9/VAMP2/SORL1/EZR/LDLRAP1/PRKCD/ANXA2/ANXA2P2/MSN/ECT2/BAG3/SFN/HSP90AA1/SPAG5/RDX
GO:0033273	response to vitamin	71	0.459781	1.56263	0.00669267	0.0305632	0.0197571	1113	tags=21%, list=7%, signal=20%	POSTN/STC2/GAS6/VDR/KANK2/ITGA2/SFRP1/PIM1/NFKBIZ/TGFB1/LOC102724560/SOD2/EGFR/ABCA1/MN1
GO:0050920	regulation of chemotaxis	153	0.389074	1.47591	0.00672364	0.0306365	0.0198045	2105	tags=29%, list=12%, signal=26%	SEMA5A/ADGRA2/PLXNA4/PGF/FGF18/FGFR1/GAS6/PDGFB/PTPRO/NINJ1/PTK2/VEGFB/PDGFRB/C5AR1/CAMK1D/SLIT2/ITGA2/VEGFA/MEGF8/LPAR1/TPBG/APP/TGFB1/ROBO3/BMPR2/CCL2/C5/ST6GAL1/RARRES2/SWAP70/ANO6/CCN3/NRP1/CDH13/VEGFC/F3/MOSPD2/MTUS1/THBS1/YTHDF1/JAM3/TNFAIP6/PDGFD/SLC8B1/ADAM10
GO:0021766	hippocampus development	83	-0.444084	-1.5617	0.00679366	0.0308871	0.0199665	3020	tags=42%, list=18%, signal=35%	TSKU/RAN/PPP1R9B/NKX2-1/NF2/DRD1/UQCRQ/BBS4/LEF1/FEZ1/ANXA3/ZIC3/EIF2B5/MECP2/NR2E1/CRK/YWHAE/PROX1/ID4/PAFAH1B1/IGF1R/EPHA5/POMGNT1/BTG2/FXR1/KIRREL3/RARA/FXR2/BCAN/HDAC1/ATP2B4/KIF14/LRP8/MFSD2A/NEFL
GO:0050921	positive regulation of chemotaxis	105	0.418888	1.52494	0.00681861	0.0309321	0.0199956	1645	tags=28%, list=10%, signal=25%	SEMA5A/PGF/FGF18/FGFR1/GAS6/PDGFB/PTK2/VEGFB/PDGFRB/C5AR1/CAMK1D/SLIT2/ITGA2/VEGFA/MEGF8/LPAR1/TPBG/APP/TGFB1/BMPR2/RARRES2/SWAP70/ANO6/NRP1/CDH13/VEGFC/F3/MOSPD2/THBS1
GO:0099072	regulation of postsynaptic membrane neurotransmitter receptor levels	102	-0.40971	-1.49293	0.00684844	0.030999	0.0200388	3188	tags=28%, list=19%, signal=23%	NCDN/PRKCI/NSG1/VPS35/PORCN/SNX27/RAB8A/VAMP4/EPS15/MDM2/GRIPAP1/RAP1A/RAB11A/EPS8/AP2B1/TRAF6/SUSD4/GPC4/RAP2A/GPC6/NRG1/AP2M1/FLOT2/RNF220/GPSM2/PRKCZ/EFNB2/HSP90AA1/KIF2C
GO:0051236	establishment of RNA localization	147	-0.390549	-1.49606	0.00688763	0.0311079	0.0201092	2604	tags=29%, list=15%, signal=24%	NUP160/CETN3/AHCTF1/XPO1/NUP188/NUP37/HNRNPA2B1/TOMM20/MRPL18/CHTOP/EIF4A3/NXT2/PCID2/MAGOH/NUP93/NUP85/KPNB1/SUPT6H/IGF2BP2/NCBP3/THOC3/NDC1/UPF3A/NSUN2/GLE1/FMR1/SMG7/FXR1/ALYREF/FXR2/KHDRBS1/DHX9/NUP133/YBX1/ALKBH5/NUP58/UPF3B/QKI/NUP88/CASC3/RBM8A/CKAP5
GO:0001889	liver development	128	0.390455	1.45463	0.00693959	0.0312738	0.0202164	1915	tags=23%, list=11%, signal=20%	ASS1/ERRFI1/SLC7A5/CPS1/PCK2/ITGA2/PRKCSH/PCNA/CCND1/LIMS2/TGFB1/ARF6/E2F8/PKD2/SOD2/EGFR/SULF2/FRZB/E2F7/PKD1/SRD5A1/CAD/CEBPB/NPC1/IGF2R/PHF2/RTN4/TGFBR3/SEC63
GO:0014902	myotube differentiation	95	0.436058	1.56541	0.00697414	0.0312964	0.020231	1465	tags=27%, list=9%, signal=25%	MMP14/DNER/GDF15/SIX1/JAM2/PLEC/BCL2/COL6A1/EHD2/LARGE1/SIK1/SIX4/BDNF/CD81/MYH9/SMO/MYORG/KCNH1/BHLHE41/PIEZO1/NEO1/SHOX2/CCN3/PLD3/PPP3CA/DYRK1B
GO:0001838	embryonic epithelial tube formation	101	0.420162	1.51124	0.00697506	0.0312964	0.020231	1925	tags=25%, list=11%, signal=22%	NOG/BMP4/SIX1/ADM/SDC4/FZD6/OSR1/TEAD2/PLXNB2/SIX4/IRX3/TGFB1/PRICKLE1/ABL1/TCTN1/KDM2B/DLC1/CTHRC1/SEMA4C/RARG/APAF1/MTHFD1/RGMA/MIB1/TWIST1
GO:0050808	synapse organization	480	0.301131	1.29927	0.0069924	0.0313058	0.0202371	2014	tags=21%, list=12%, signal=19%	DRD2/DNER/SEZ6L2/CDH6/CTTNBP2/F2R/SNAP25/AMIGO2/WNT7B/PCDHGC3/DOCK10/PLXNA4/SIX1/PRNP/PLXNA1/FGFR1/THBS2/SPTBN2/EFNB3/PTPRO/SEMA3E/PTPN13/CADM4/ASAP1/C5AR1/AGO2/STK38L/PCDHB2/L1CAM/LARGE1/PLXNB2/TPBG/SIX4/ELFN2/ACTN1/IGSF9/PTPRS/PLXNB1/SEPTIN11/SYBU/BDNF/APP/ZNF804A/CLSTN2/C1QL1/ARF6/LAMA5/SDK1/ZDHHC8/PCDHB16/EPHA4/PRICKLE1/INSR/RAB17/ABL1/SIPA1L1/ITGB3/PTK7/PCDHB11/ZNF365/LRFN4/WASL/HIP1R/APBB2/…
GO:0003014	renal system process	94	0.418515	1.50527	0.00705985	0.0315391	0.0203879	1000	tags=16%, list=6%, signal=15%	DRD2/BMP4/HAS2/F2R/AGT/GAS6/SLC25A23/ADM/GSN/PDGFB/PTPRO/BCL2/ADCY6/SULF2/SLC4A5
GO:0033108	mitochondrial respiratory chain complex assembly	101	-0.419455	-1.52531	0.00715188	0.0316326	0.0204484	5219	tags=46%, list=31%, signal=32%	COX19/NDUFB7/SAMM50/NDUFS1/CHCHD4/OXA1L/NDUFA1/NDUFS7/TMEM126A/SCO1/SDHAF1/NDUFB8/NDUFB4/UQCC5/NDUFAF3/NDUFA9/OMA1/NDUFB5/NDUFB10/NDUFAF6/NDUFS5/UQCRFS1/NDUFA13/NDUFC1/NDUFB2/NDUFA11/NDUFAF2/FASTKD3/SURF1/DMAC2/SLC25A33/COX17/NDUFAF7/NDUFAF1/NDUFS8/NDUFS4/NDUFA2/NDUFA8/NDUFB11/NDUFAF8/TTC19/COA3/TACO1/NDUFS3/NDUFS2/AIFM1
GO:0043524	negative regulation of neuron apoptotic process	145	0.388794	1.4688	0.00713886	0.0316326	0.0204484	1429	tags=23%, list=8%, signal=22%	F2R/FAIM2/PCDHGC3/UNC5B/SIX1/DRAXIN/GRINA/BCL2/RASA1/SEMA3E/ATF4/VEGFB/OXR1/AARS1/CCND1/SIX4/BDNF/GRN/IL27RA/TMBIM1/BCL2L1/CCL2/EPHA4/MAP3K12/NRBP2/SOD2/GDF5/KDM2B/AGAP2/DNAJC5/NRP1/TYRO3/CEBPB/DLX1
GO:0008033	tRNA processing	133	-0.384273	-1.45782	0.0071164	0.0316326	0.0204484	2816	tags=23%, list=17%, signal=19%	TYW3/B3GNTL1/METTL2A/URM1/DTWD2/PUSL1/THG1L/POP4/YRDC/ALKBH8/KARS1/RPP40/LAGE3/FTSJ1/DUS3L/TRIT1/ELP5/FAM98B/TRMT2B/RTCB/NSUN2/NAT10/ZBTB8OS/QNG1/DUS1L/POP1/HSD17B10/TRMT1L/ELP4/ELAC2
GO:0055002	striated muscle cell development	137	0.38029	1.43006	0.00715286	0.0316326	0.0204484	2578	tags=30%, list=15%, signal=26%	DNER/BMP4/COL14A1/SIX1/RGS4/PLEC/BCL2/COL6A1/SDC1/PDGFRB/VEGFA/LARGE1/ANKRD1/SIX4/SRF/PRICKLE1/FHL2/SMO/CSRP1/SLC8A1/MEIS1/MYORG/OBSL1/SHOX2/PPP3CA/PDLIM5/BMPR1A/SELENON/PPARA/LMOD1/ITGB1/NKX2-5/MEF2A/NAGLU/AKAP13/TPM1/SGCB/FHOD3/WDR1/TNNT1/SMAD4
GO:0050900	leukocyte migration	264	0.327322	1.33561	0.00715774	0.0316326	0.0204484	2477	tags=25%, list=15%, signal=21%	MMP14/GDF15/MMP2/ITGA7/PGF/JAM2/GAS6/EXT1/SLC12A2/ITGA6/PDGFB/PLEC/HMOX1/PTPRO/NINJ1/PTK2/CNN2/VEGFB/C5AR1/CAMK1D/SLIT2/ITGA2/VEGFA/LGALS3/PLCB1/B4GALT1/CD81/APP/SRC/TGFB1/IL27RA/MYH9/CCL2/ABL1/C5/ITGB3/ITGA4/RARRES2/WASL/SWAP70/ANO6/CH25H/CCN3/IL1R1/VEGFC/SOS1/MOSPD2/MTUS1/THBS1/RTN4/JAM3/TNFAIP6/ITGB1/CKLF/PDGFD/SLC8B1/ADAM10/PIKFYVE/HSD3B7/ABL2/WDR1/PECAM1/CXCR4/TGFB2/PTGER4
GO:0010595	positive regulation of endothelial cell migration	99	0.422804	1.51479	0.00720127	0.0316887	0.0204846	1645	tags=23%, list=10%, signal=21%	SEMA5A/ADGRA2/AGT/FGF18/FGFR1/PLPP3/PDGFB/HMOX1/RHOJ/VEGFA/PLCG1/GRN/TGFB1/RIN2/ABL1/ITGB3/ROCK2/RRAS/NRP1/SP1/VEGFC/SCARB1/THBS1
GO:0009260	ribonucleotide biosynthetic process	158	-0.371936	-1.44052	0.00719092	0.0316887	0.0204846	3459	tags=35%, list=20%, signal=28%	NDUFA9/ADSL/CTPS1/NDUFB5/SLC25A13/NDUFB10/NDUFS5/ATP5F1D/ATP5F1C/NDUFA13/NDUFC1/ATP5F1A/NDUFB2/NDUFA11/AMPD1/ADCY5/NDUFV2/NME5/AK1/PINK1/ATPSCKMT/HPRT1/ATP5MC3/AMPD2/NDUFS8/UPP1/NDUFS4/ADSS2/SDHA/ATP5F1B/NDUFA2/NDUFA8/SDHC/GUK1/COX11/NDUFB11/NME7/ATP5IF1/VCP/CMPK1/ATP5PD/NME1/ADCY7/PARP1/UPRT/NDUFS6/NDUFS3/ADA/AK2/SDHB/ATP5MC1/NDUFS2/ENO1/ADCY1/ATP5PB
GO:0006022	aminoglycan metabolic process	105	0.416348	1.51569	0.00730454	0.0320744	0.020734	1951	tags=29%, list=11%, signal=25%	CHI3L1/HAS2/CEMIP/EXT1/PDGFB/CSGALNACT1/IDUA/CHPF/NDST3/SGSH/TGFB1/GLCE/B4GALT5/CSGALNACT2/CHST6/GUSB/CHSY3/B3GNT9/HS3ST1/UGDH/FOXC1/GLB1/HEXA/DSE/CHSY1/GNS/STAB2/NDST1/TNFAIP6/GALNT5
GO:0090596	sensory organ morphogenesis	240	0.349118	1.40818	0.00734192	0.0321698	0.0207956	1273	tags=17%, list=7%, signal=16%	NOG/BMP4/SHROOM2/COL8A1/FBN2/SIX1/SOBP/FGFR1/SOX4/ALDH1A3/GDF11/CHRNA9/BCL2/LRIG1/ATF4/LRP5/VEGFA/FZD6/COL2A1/LARGE1/OSR1/PRRX1/ZEB1/ZHX2/SIX4/WNT9A/SDK1/FOXG1/TBX2/OTX1/FRZB/EYA1/MEIS1/PTK7/TFAP2A/PRDM1/SLITRK6/KDM2B/GLI3/TBC1D20/MYO15A
GO:1902369	negative regulation of RNA catabolic process	77	-0.442553	-1.54076	0.00743061	0.0324892	0.0210021	4645	tags=52%, list=27%, signal=38%	SECISBP2/TRDMT1/PHAX/MAPKAPK2/HNRNPA0/TENT2/MYD88/HNRNPAB/DHX36/TIRAP/HNRNPU/PAIP1/YBX3/NOCT/RBM24/ELAVL1/TRAF3IP2/TENT5B/TARDBP/TENT5C/METTL16/ANGEL2/DKC1/IREB2/SLIRP/NAF1/IKBKE/THRAP3/IGF2BP2/ZCCHC17/HNRNPC/UPF3A/NSUN2/FXR1/CSDE1/DHX9/YBX1/PKP3/RBM38/QKI
GO:0048145	regulation of fibroblast proliferation	79	0.448872	1.55665	0.00749975	0.0327218	0.0211525	2459	tags=41%, list=14%, signal=35%	FN1/NUPR1/AGT/GAS6/DDR2/PDGFB/FTH1/MYC/SFRP1/E2F1/CDK6/TGFB1/C1QL4/SOD2/EGFR/ABL1/PDGFC/ITGB3/PARP10/EREG/LIF/PML/CDK4/IFI30/PDGFD/TP53INP1/BRK1/BTC/ZMIZ1/MYB/FBXO4/KMT2A
GO:0051646	mitochondrion localization	50	-0.509875	-1.63892	0.00754271	0.0328396	0.0212286	3114	tags=40%, list=18%, signal=33%	UCHL1/AGTPBP1/CLUH/KIFBP/LRRK2/MFN1/UXT/MUL1/MARK1/FEZ1/MSTO1/HDAC6/MTM1/OPA1/RHOT1/UBB/HAP1/MFN2/MAP1B/NEFL
GO:0000209	protein polyubiquitination	246	-0.334228	-1.36754	0.00767155	0.0333299	0.0215456	2936	tags=26%, list=17%, signal=22%	MYCBP2/RNF14/DDX3X/SKP1/KBTBD7/RNF115/AMBRA1/CUL1/ARK2C/TRIM45/KLHL20/TRAF3IP2/UBE2L3/RNF20/RNF25/FBXO28/UBE2QL1/CUL4B/MUL1/RUSC1/MARCHF1/UBE2T/DDA1/UBE2D2/DTX3L/MDM2/RNF26/SPOP/MKRN3/RNF167/DTX4/KCMF1/KBTBD6/DDB2/PELI2/NPEPPS/HDAC6/KLHL3/FZR1/WSB2/PEX10/TRAF6/UBE2A/PLAA/ANAPC11/UBE4B/UBE2Q1/GPS2/UBE2O/UBE2G1/CDC16/CDC23/FBXL7/TRIM6/UBE2J2/ARRDC4/UBE2C/RNF6/CDC27/TRIM22/UBE2S/UBE3A/SASH1/BLMH/WDR…
GO:0035904	aorta development	57	0.494358	1.60591	0.00776548	0.0336668	0.0217633	2143	tags=44%, list=13%, signal=38%	EGR2/LRP1/LOXL1/SIX1/SOX4/EFEMP2/FKBP10/PDGFRB/MEGF8/GAA/PKD2/SRF/TBX2/PRICKLE1/EYA1/PRDM1/NPRL3/NKX3-1/ADAMTS6/RBPJ/BMPR1A/NDST1/HECTD1/LOX/NAGLU
GO:1904018	positive regulation of vasculature development	138	0.387871	1.4566	0.00780856	0.0337823	0.021838	1948	tags=24%, list=11%, signal=21%	SEMA5A/CHI3L1/FGF18/ADM/HMOX1/NINJ1/HMGA2/TGM2/VEGFB/C5AR1/TGFBR1/VEGFA/AGO2/PLCG1/CTSH/GRN/TGFB1/BTG1/HK2/ABL1/ITGB3/RUNX1/RRAS/NRP1/SMAD1/VASH2/SP1/BMPER/F3/THBS1/RTN4/TWIST1/ITGB1
GO:0010257	NADH dehydrogenase complex assembly	60	-0.483879	-1.60651	0.00795305	0.0342631	0.0221488	4804	tags=48%, list=28%, signal=35%	OXA1L/NDUFA1/NDUFS7/TMEM126A/NDUFB8/NDUFB4/NDUFAF3/NDUFA9/NDUFB5/NDUFB10/NDUFAF6/NDUFS5/NDUFA13/NDUFC1/NDUFB2/NDUFA11/NDUFAF2/DMAC2/NDUFAF7/NDUFAF1/NDUFS8/NDUFS4/NDUFA2/NDUFA8/NDUFB11/NDUFAF8/NDUFS3/NDUFS2/AIFM1
GO:0032981	mitochondrial respiratory chain complex I assembly	60	-0.483879	-1.60651	0.00795305	0.0342631	0.0221488	4804	tags=48%, list=28%, signal=35%	OXA1L/NDUFA1/NDUFS7/TMEM126A/NDUFB8/NDUFB4/NDUFAF3/NDUFA9/NDUFB5/NDUFB10/NDUFAF6/NDUFS5/NDUFA13/NDUFC1/NDUFB2/NDUFA11/NDUFAF2/DMAC2/NDUFAF7/NDUFAF1/NDUFS8/NDUFS4/NDUFA2/NDUFA8/NDUFB11/NDUFAF8/NDUFS3/NDUFS2/AIFM1
GO:0046635	positive regulation of alpha-beta T cell activation	51	-0.487891	-1.57194	0.00810143	0.0348208	0.0225093	1880	tags=29%, list=11%, signal=26%	IL4R/AP3B1/EBI3/PRKCQ/IL18/MALT1/NKAP/OPA1/RARA/ADA/ANXA1/PRKCZ/ZBTB7B/HSPH1/TNFSF4
GO:1904062	regulation of monoatomic cation transmembrane transport	233	0.345283	1.38544	0.00811637	0.0348208	0.0225093	1948	tags=18%, list=11%, signal=16%	KCNC1/DRD2/F2R/AGT/CEMIP/PRNP/CACNA1C/RGS4/KCNN4/EHD3/BCL2/UBASH3B/CD63/OSR1/PLCG1/GRIN2A/TGFB1/KLHL24/PKD2/AHNAK/NEDD4L/ABL1/SLC8A1/ITGB3/JPH2/KCNG1/PDE4D/UTRN/ANO6/BIN1/DMD/CBARP/PPP3CA/PML/SELENON/FKBP1A/CACNB3/TRPC3/PRKCE/SPG7/ITGB1
GO:0016073	snRNA metabolic process	57	-0.486716	-1.60152	0.00815638	0.0349195	0.0225731	5106	tags=51%, list=30%, signal=36%	ZCCHC8/NOP10/EXOSC2/SNAPC2/ELL2/INTS4/EXOSC5/ICE2/SNAPC5/INTS8/RBM7/INTS6/INTS14/SNAPC1/USB1/TOE1/RPAP2/USPL1/SAGE1/METTL16/SNAPC3/DKC1/INTS10/INTS11/MTREX/INTS7/NHP2/EXOSC8/EXOSC10
GO:0042176	regulation of protein catabolic process	336	-0.318477	-1.33977	0.00817559	0.034929	0.0225793	2139	tags=23%, list=13%, signal=20%	IDE/CUL4B/ADRA2A/PIN1/PACSIN3/HSP90AB1/DDA1/PINK1/DNAJB2/TIMP4/CSNK1D/MAPK9/DVL1/CHMP6/MDM2/UCHL5/UBQLN4/USP5/MTM1/RAD23B/RPL11/OSBPL7/USP13/TSPAN17/PPP2R3A/FZR1/BCAP31/USP14/GGA3/SNF8/ARAF/TMEM9/VCP/APOE/FMR1/TLK2/DEDD/UBB/UBQLN2/PBK/FURIN/PSME3/PSMC6/HGS/ODC1/FOXO1/CUL4A/PARK7/SORL1/PSMC2/PSMD14/PHB1/NUDT15/EZR/PSMC4/UBQLN1/NRDC/SEC22B/PSMC1/TSPAN15/FAM83D/ANXA2/PSMD1/MSN/PITHD1/PSMD10/PSMD2/PS…
GO:0072175	epithelial tube formation	113	0.410079	1.50427	0.00819943	0.0349582	0.0225981	1925	tags=24%, list=11%, signal=21%	NOG/BMP4/SIX1/ADM/SDC4/PODXL/VEGFA/FZD6/OSR1/TEAD2/PLXNB2/SIX4/IRX3/TGFB1/PRICKLE1/ABL1/TCTN1/KDM2B/DLC1/CTHRC1/SEMA4C/RARG/APAF1/MTHFD1/RGMA/MIB1/TWIST1
GO:0006939	smooth muscle contraction	80	0.441557	1.53276	0.00843614	0.0358871	0.0231986	1037	tags=18%, list=6%, signal=17%	ACTA2/DRD2/NPNT/F2R/BDKRB2/ATP2B1/ITGA2/ARHGAP42/SRF/TBX2/SULF2/SLC8A1/ROCK2/APBB2
GO:0003002	regionalization	354	0.31946	1.34328	0.00845224	0.0358871	0.0231986	2211	tags=20%, list=13%, signal=18%	NOG/BMP4/EGR2/WNT7B/SPRY1/SIX1/FGFR1/EXT1/GDF11/MICAL2/MDFI/FOXF1/NR2F2/LRP5/TGFBR1/HOXB9/MEGF8/SFRP1/OSR1/DAAM2/BICC1/IRX3/LAMA5/BMPR2/FOXG1/PKD2/SRF/HES6/TBX2/PRICKLE1/ACVR1/OTX1/ODAD2/SMO/BHLHE41/ATM/TCTN1/BMPR1B/EMX2/PGAP1/SMARCD3/KDM2B/GLI3/MOSMO/NKX3-1/GLI2/FOXC1/DDIT3/NRP1/DLX1/AXIN1/HOXD8/RBPJ/BMPR1A/RNF207/TASOR/CHSY1/RARG/KIF3B/SP8/PRKDC/POFUT1/MIB1/FZD5/ACVR2A/MKKS/DNAH11/NKX2-5/TLL1/P…
GO:0071805	potassium ion transmembrane transport	150	0.380458	1.43256	0.00864667	0.0366369	0.0236833	1170	tags=15%, list=7%, signal=14%	KCNC1/SNAP25/PRNP/SLC12A2/RGS4/KCNN4/KCNK3/CD63/LARGE1/KCNQ5/KCNK2/KLHL24/PKD2/KCNH3/HCN2/NEDD4L/SLC12A4/KCNG1/KCNH1/KCNJ3/ANO6/BIN1
GO:0048024	regulation of mRNA splicing, via spliceosome	99	-0.411697	-1.4932	0.00876181	0.0370484	0.0239493	3663	tags=38%, list=22%, signal=30%	DAZAP1/RBM15/RBM7/HNRNPU/HNRNPK/TRA2A/DDX5/ARGLU1/SRRM4/RBM24/EIF1/RBMXL1/METTL16/HNRNPA2B1/SRRM1/HSPA8/ARB2A/RBM42/THRAP3/MAGOH/NSRP1/C1QBP/SAP18/RBM3/UPF3A/HNRNPL/PRMT5/FMR1/JMJD6/KHDRBS1/SRSF4/SRSF2/EXOSC10/UPF3B/QKI/RBM8A/PRDX6/WDR77
GO:0009101	glycoprotein biosynthetic process	270	0.338995	1.38797	0.00880354	0.0371484	0.024014	1951	tags=21%, list=11%, signal=19%	EXT1/SLC2A10/ST6GALNAC5/MGAT4B/CSGALNACT1/CHPF/BCL2/NDST3/TMTC1/MAN1A1/VEGFB/POGLUT3/AGO2/LARGE1/ST8SIA1/PLCB1/B4GALT1/BMPR2/GALNT10/GLCE/B4GALT5/A4GALT/CSGALNACT2/ST6GALNAC2/ABCA2/GALNT16/CHSY3/MGAT4A/TMEM260/B3GNT9/HS3ST1/ST6GAL1/GALNT13/BMPR1B/GXYLT2/POFUT2/UGDH/MGAT5/BACE2/FUT11/ITM2C/SLC35C2/NPC1/B4GALT6/HS6ST2/EOGT/UBE2J1/DSE/ST6GALNAC6/CHSY1/GAL3ST4/POFUT1/EXTL3/NDST1/TUSC3/GALNT5
GO:0051146	striated muscle cell differentiation	240	0.344829	1.39088	0.00908648	0.0382638	0.024735	1364	tags=20%, list=8%, signal=18%	MMP14/DNER/BMP4/GDF15/COL14A1/IGFBP5/SIX1/JAM2/RGS4/PLEC/BCL2/COL6A1/SDC1/PDGFRB/VEGFA/EHD2/LARGE1/SIK1/ANKRD1/SIX4/BDNF/CD81/IRX3/TGFB1/MYH9/SRF/PRICKLE1/FHL2/ACVR1/FZD7/SYNE1/SMO/CSRP1/SLC8A1/MEIS1/MYORG/NOX4/KCNH1/BHLHE41/PIEZO1/NEO1/OBSL1/SOX6/SHOX2/CCN3/PLD3/PPP3CA
GO:0050709	negative regulation of protein secretion	55	0.48841	1.58316	0.00911324	0.038298	0.0247571	1971	tags=29%, list=12%, signal=26%	DRD2/F2R/RAB11FIP1/RHBDF1/SFRP1/FRMD4A/RAB11FIP3/NEO1/ENY2/CCN3/PPP3CA/PTPN11/REST/PFKL/RSAD2/KCNB1
GO:0045104	intermediate filament cytoskeleton organization	55	-0.475879	-1.54377	0.00932449	0.0391058	0.0252793	1837	tags=24%, list=11%, signal=21%	KRT17/KRT10/MTM1/SOD1/KRT16/VIM/KRT19/ATP8A2/KRT13/NES/KRT15/GFAP/NEFL
GO:0120034	positive regulation of plasma membrane bounded cell projection assembly	101	-0.411221	-1.49537	0.00940169	0.0393492	0.0254367	2449	tags=26%, list=14%, signal=22%	BBS4/APC/CENPJ/WASF2/ANLN/TWF2/WRAP73/CDC42EP3/AKIRIN1/MTOR/EPS8/FMR1/TENM1/CDC42/HAP1/MIEN1/PFN1/SEPTIN9/NLGN1/TENM2/CYFIP1/RAC2/HSP90AA1/COBL/DPYSL3/RIPOR2
GO:0071396	cellular response to lipid	482	0.291326	1.26102	0.00960242	0.0401077	0.025927	2608	tags=23%, list=15%, signal=20%	DRD2/NR3C2/MLC1/LBH/MMP2/PDE3A/WNT7B/WNT5B/TRIB1/ASS1/FBXO32/ERRFI1/VDR/LMO3/PID1/FZD4/KANK2/SLC7A5/BCL2L11/DDIT4/CPS1/IRAK2/ABHD2/PCK2/PDCD4/ITGA2/SFRP1/OSR1/PLCB1/ANKRD1/PIM1/ADCY3/TEAD2/YAP1/LPAR1/KLF9/WNT9A/NFKBIZ/KCNK2/SRC/TGFB1/ADCY6/PAQR8/DGAT2/KDM5D/CCL2/ZFP36L1/TBX2/EGFR/ABL1/FZD7/SMO/FAM210B/ABCA1/PTK7/ROCK2/ATM/HSF1/CD180/PLSCR4/CSF2/MN1/SRD5A1/TFPI/SPON2/CALCOCO1/NKX3-1/PDCD1LG2/EFNA5…
GO:0000271	polysaccharide biosynthetic process	56	0.483601	1.56387	0.00965698	0.0402538	0.0260214	2351	tags=30%, list=14%, signal=26%	HAS2/EXT1/PDGFB/PPP1R3B/CSGALNACT1/NDST3/DYRK2/TGFB1/CSGALNACT2/INSR/PPP1R3C/GSK3B/PASK/NDST1/PPP1R3E/ENPP1/IRS2
GO:0022618	protein-RNA complex assembly	186	-0.342275	-1.35557	0.00978615	0.0407096	0.0263161	2812	tags=26%, list=17%, signal=22%	SNRPA1/LUC7L3/EIF2D/FAU/PRPF3/SNIP1/ZRSR2/KHDC4/DDX42/GEMIN4/LSM4/SNRPC/NOP2/RSRP1/PTGES3/AGO3/SNRPE/GEMIN5/RUVBL2/ADAR/HSP90AB1/RBMX2/NAF1/DHX29/NUFIP1/AGO1/RPL5/EIF3J/SLU7/COIL/SF3A1/RPL11/EIF3A/DDX20/MCTS1/PRMT5/DDX46/MRTO4/RPL38/DHX9/HTATSF1/SF3A3/SF3B4/ERAL1/EIF3M/EIF3I/MRPS7/WDR77/HSP90AA1
GO:0006163	purine nucleotide metabolic process	385	-0.303836	-1.29315	0.00986788	0.0409666	0.0264822	3348	tags=33%, list=20%, signal=27%	QPRT/NDUFB5/SLC25A13/NDUFB10/NADSYN1/ABCC9/NDUFS5/ATP5F1D/GPD1L/ATP5F1C/MDH2/NDUFA13/PNP/NDUFC1/UCHL1/ATP5F1A/NDUFB2/UCP2/PRXL2C/NDUFA11/RAN/AMPD1/NOCT/LRRK2/ME2/GDA/NUDT16/GPD2/ADCY5/CASK/PRKAA2/NUDT18/NADK/RPTOR/NCOR1/CLPX/MFN1/NDUFV2/CD38/PKM/PFKFB3/MDH1/NME5/IDH1/AK1/TPI1/ARNT/GIT1/PINK1/SLC2A6/ATPSCKMT/NT5C/HPRT1/HSPA8/PDE8A/EPHA2/PFKP/ATP5MC3/AMPD2/PRPS2/NDUFS8/NAXD/NDUFS4/ADSS2/SDHA/ATP5F1…
GO:0061041	regulation of wound healing	104	0.41675	1.51065	0.00991058	0.0409784	0.0264898	2475	tags=29%, list=15%, signal=25%	SERPINE2/FAP/ADAMTS18/F2R/DDR2/SLC12A2/PDGFB/C1QTNF1/KANK1/PTK2/VEGFB/CADM4/UBASH3B/PLAU/SH2B3/SRSF6/ANO6/PHLDB2/TFPI/RREB1/PTEN/F3/THBS1/PRKCE/ITGB1/FERMT2/PLAUR/TNFAIP3/CD109/CXCR4
GO:0007015	actin filament organization	401	0.30675	1.3036	0.00989163	0.0409784	0.0264898	2161	tags=23%, list=13%, signal=20%	SEMA5A/SHROOM2/ITGB5/IQGAP2/MICAL2/CALD1/GSN/RGS4/KANK2/SDC4/RHOBTB1/PLEC/SPTBN2/ARPIN/KANK1/BCL2/RASA1/CNN2/MYADM/ARHGEF2/TPM4/TGFBR1/SLIT2/RHOJ/WIPF1/SFRP1/FMN1/SORBS3/MICAL1/LPAR1/DAAM2/MICAL3/ACTN1/ZYX/WASHC5/WASHC2C/SRC/SVIL/DSTN/ARF6/RHPN1/SRF/PLEKHG2/SHROOM3/ABL1/CRACD/SPIRE1/FCHSD2/ROCK2/WASL/HIP1R/TMSB10/SWAP70/WASHC2A/SSH1/PHLDB2/BIN1/HIP1/DLC1/CCN2/RHOQ/MYO15A/EVL/MYO5C/NRP1/ARHGAP6/RN…
GO:0006814	sodium ion transport	174	0.365916	1.42551	0.0099487	0.0410534	0.0265383	1308	tags=17%, list=8%, signal=16%	DRD2/SERPINE2/SHROOM2/AGT/SLC38A11/SLC12A2/TPCN1/SLC38A1/SLC20A1/SLC6A9/OSR1/SIK1/SLC38A2/SLC6A6/GRIN2A/TGFB1/SLC23A2/KLHL24/PKD2/HCN2/NEDD4L/SLC8A1/UTRN/SLC20A2/SLC4A5/ANO6/DMD/SLC5A3/ASIC1
GO:0045859	regulation of protein kinase activity	347	0.316649	1.32817	0.0100799	0.0415115	0.0268344	2401	tags=23%, list=14%, signal=20%	PDE5A/CHI3L1/DEPTOR/RASSF2/TRIB1/TRIB2/AGT/CEMIP/PRNP/FGF18/FGFR1/GAS6/DDR2/PKIB/ERRFI1/TRIB3/WWTR1/PDGFB/PTPRO/HMGA2/PTK2/NR2F2/PDGFRB/LRP5/PDCD4/C5AR1/PIM1/CCND1/CCNE2/SRC/EPHA4/MAP3K12/CAMKK2/EGFR/INSR/ABL1/SLC8A1/ITGB3/HEG1/NOX4/CARD10/KAT2B/IPO7/ACTB/SMPD1/EREG/AGAP2/WARS1/CCNY/CDC25A/VEGFC/CD24/LRP6/SPRED1/TNFRSF10B/PRKCH/AXIN1/PTEN/MST1/THBS1/COPS8/TAOK2/LATS1/CCN1/TNFSF15/ADCY8/LAT/CCNT1/…
GO:0006029	proteoglycan metabolic process	78	0.442422	1.53021	0.010483	0.0430851	0.0278516	1922	tags=35%, list=11%, signal=31%	EXT1/SLC2A10/CSGALNACT1/IDUA/CHPF/NDST3/COL2A1/SGSH/BMPR2/GLCE/CSGALNACT2/SULF2/GUSB/CHSY3/HS3ST1/BMPR1B/UGDH/ADAMTS7/HS6ST2/GLB1/HEXA/DSE/CHSY1/GAL3ST4/EXTL3/NDST1/HGSNAT
GO:0050769	positive regulation of neurogenesis	215	0.339375	1.35514	0.0106441	0.0436599	0.0282232	1511	tags=20%, list=9%, signal=19%	DRD2/FN1/SEMA5A/SERPINE2/EGR2/PLXNA4/PLXNA1/MME/FZD4/SLC7A5/ETV5/CUL7/TGM2/VCAN/SLIT2/VEGFA/L1CAM/MEGF8/PLXNB2/PLXNB1/BDNF/TGFB1/RNF112/BMPR2/FOXG1/SRF/EPHA4/EGFR/SMO/ZNF365/SKIL/CUX1/SMARCD3/GLI3/OBSL1/BIN1/SHOX2/NRP1/LIF/EFNA5/TENM4/RND2/VEGFC/PRKCH
GO:0051493	regulation of cytoskeleton organization	477	-0.292923	-1.27434	0.0107119	0.0438507	0.0283466	2449	tags=23%, list=14%, signal=20%	BBS4/PDGFA/APC/WHAMM/CORO2B/GNAI1/MAP6/CENPJ/ABITRAM/WASF2/TRIM37/TUBB4A/WDR47/DRG1/TBCD/HAUS7/GIT1/WASF3/DNAI3/EDN1/CHMP6/ADD2/ARPC3/CAPZB/TMOD3/TWF2/SASS6/TACR1/CLASP2/RHOC/MECP2/CCNF/RAC3/CEP70/TPX2/CRK/HDAC6/PFDN2/ARHGEF5/STMN1/PROX1/INPP5K/CDC42EP3/MAPRE3/PDE4DIP/ELN/MTOR/NME7/EPS8/CLTC/ARHGEF7/PAFAH1B1/RHPN2/KANK4/CAPN2/EPHA5/FHOD1/TENM1/RCC1/DIAPH3/HAX1/ARHGEF10L/FLII/CDC42/SKA3/ARF1/PRUNE…
GO:0048286	lung alveolus development	50	0.506762	1.61525	0.010861	0.0442968	0.0286349	2327	tags=32%, list=14%, signal=28%	BMP4/LTBP3/IGFBP5/ERRFI1/COL6A1/FOXF1/TGFB1/BMPR2/PHF14/LIF/PKDCC/SELENON/ACE/TGFB3/STRA6/FBN1
GO:1903530	regulation of secretion by cell	435	0.294963	1.26415	0.010864	0.0442968	0.0286349	2503	tags=18%, list=15%, signal=16%	CADPS/DRD2/F2R/SNAP25/SNCAIP/AGT/ATP9A/ATP13A2/FGFR1/SOX4/SLC12A2/SDC4/KCNN4/C1QTNF1/ANO1/RAB11FIP1/FOXF1/SDC1/PCK2/LRP5/SYT12/RHBDF1/SFRP1/PLCB1/SLC38A2/ANKRD1/MYOF/MICAL1/SYBU/TGFB1/ARF6/MCTP1/TSPOAP1/FRMD4A/RAB11FIP3/EGFR/MCTP2/DYSF/NEO1/ENY2/NKX3-1/CBARP/ASIC1/SDCBP/CCN3/LIF/PPP3CA/EFNA5/INHBA/VEGFC/HTR2A/PASK/PTPN11/RIC1/REST/PFKL/SYT1/PRKCE/RSAD2/ADCY8/TGFB3/KCNB1/SIDT2/SLC8B1/BRAF/RAB27B/G…
GO:0061053	somite development	62	0.44954	1.49035	0.0109016	0.0443618	0.028677	2882	tags=37%, list=17%, signal=31%	NOG/SIX1/FOXF1/SFRP1/SIX4/SMO/FRZB/ATM/NKX3-1/FOXC1/RBPJ/BMPR1A/MTHFD1/PRKDC/POFUT1/MIB1/PALB2/SCX/SMAD4/EP300/WDR19/POGLUT1/NRARP
GO:0043086	negative regulation of catalytic activity	357	0.305993	1.28747	0.0110302	0.0447966	0.028958	1718	tags=16%, list=10%, signal=15%	DRD2/TIMP3/SERPINE2/LRP1/DEPTOR/TIMP2/TRIB1/TRIB2/AGT/PRNP/GAS6/PTX3/PKIB/ERRFI1/TRIB3/SLPI/WWTR1/COL6A3/PTPRO/NR2F2/SERPINI1/LRP5/PDCD4/VEGFA/ANOS1/MICAL1/APP/SRC/TMBIM1/SPOCK1/CST3/EIF4A2/ABL1/SLC8A1/SPINK5/HEG1/KAT2B/IPO7/SMPD1/RECK/MCM2/BIN1/TFPI/SPOCK3/PALM/ARL2/WARS1/SERPINB7/LRP6/SPRED1/PRKCH/PTEN/GSK3B/FBXO5/THBS1/CSTB/FNIP1
GO:0003281	ventricular septum development	68	0.45463	1.53586	0.0110818	0.0448289	0.0289789	2732	tags=38%, list=16%, signal=32%	NOG/BMP4/SOX4/TGFBR1/SLIT2/BMPR2/ACVR1/PTK7/HEG1/PRDM1/NPRL3/FZD2/RBPJ/BMPR1A/CCN1/TGFBR3/HECTD1/NKX2-5/STRA6/FZD1/ADAMTS19/SMAD7/TGFB2/HOXA13/SMAD4/TRIP11
GO:1903038	negative regulation of leukocyte cell-cell adhesion	98	0.41356	1.4835	0.0110667	0.0448289	0.0289789	2937	tags=28%, list=17%, signal=23%	PDE5A/BMP4/GPNMB/ASS1/PRNP/SDC4/TNFRSF21/LGALS3/SOCS1/TGFB1/IDO1/RUNX1/GLI3/LGALS1/PDCD1LG2/CEBPB/PPARA/SMAD7/CD274/IRF1/WNK1/TWSG1/TSPAN32/STAT5A/BCL6/NRARP/SOCS6
GO:0010976	positive regulation of neuron projection development	146	-0.374037	-1.43336	0.01112	0.0448953	0.0290218	2016	tags=23%, list=12%, signal=21%	CUX2/FEZ1/P3H1/DVL1/TWF2/STK24/RAP1A/RGS2/PAFAH1B1/IGF1R/NEGR1/BMP7/GPRASP3/APOE/TOX/ZDHHC15/ENC1/VLDLR/CX3CL1/KDM1A/NDRG4/CAPRIN1/BAIAP2/ATP8A2/NTRK3/ITGA3/ROR2/NTRK2/CYFIP1/LRP8/COBL/CNR1/DPYSL3/CNTN1
GO:0035023	regulation of Rho protein signal transduction	77	0.427819	1.47611	0.0112846	0.0454702	0.0293935	1363	tags=23%, list=8%, signal=22%	F2R/DOCK10/KANK2/KANK1/SCAI/ARHGEF2/DOCK6/ARHGAP20/LPAR1/PLXNB1/ARHGAP42/ABL1/ARHGEF28/ABCA1/HEG1/DLC1/NRP1/RTN4R
GO:0061136	regulation of proteasomal protein catabolic process	183	-0.354439	-1.39653	0.0113273	0.0455528	0.0294469	2059	tags=23%, list=12%, signal=21%	HSP90AB1/DDA1/PINK1/DNAJB2/CSNK1D/MAPK9/DVL1/MDM2/UCHL5/UBQLN4/USP5/MTM1/RAD23B/RPL11/OSBPL7/USP13/FZR1/BCAP31/USP14/ARAF/VCP/APOE/FMR1/TLK2/UBB/UBQLN2/PBK/PSME3/PSMC6/PARK7/PSMC2/PSMD14/NUDT15/PSMC4/UBQLN1/PSMC1/PITHD1/PSMD10/PSMC5/PSMC3/AURKA/PLK1/CDC20
GO:1903532	positive regulation of secretion by cell	234	0.334563	1.34529	0.0114126	0.0458063	0.0296108	3017	tags=21%, list=18%, signal=17%	CADPS/DRD2/SNAP25/ATP13A2/FGFR1/SOX4/SLC12A2/SDC4/KCNN4/C1QTNF1/ANO1/SDC1/PCK2/PLCB1/ANKRD1/SYBU/TGFB1/ARF6/FRMD4A/EGFR/NKX3-1/SDCBP/INHBA/VEGFC/PTPN11/SYT1/PRKCE/ADCY8/TGFB3/KCNB1/RAB27B/MICU3/NLGN2/IRS2/RAB27A/MYB/ORAI1/LRRC8A/TGFB2/SMAD4/ECRG4/ITPR1/RAB3D/RAB15/RASL10B/PRKD1/STX1A/P2RX4
GO:0090288	negative regulation of cellular response to growth factor stimulus	87	0.413185	1.46407	0.0114676	0.0458479	0.0296376	1697	tags=24%, list=10%, signal=22%	NOG/ADGRA2/SPRY1/AGT/XDH/DCN/CADM4/SLIT2/SFRP1/SPRY4/HTRA1/SMURF2/SULF2/ABL1/SKIL/HTRA3/DLX1/BMPER/APLN/THBS1/SHISA2
GO:0009896	positive regulation of catabolic process	498	-0.282962	-1.2351	0.0114457	0.0458479	0.0296376	3389	tags=27%, list=20%, signal=22%	MAGEF1/CSNK1A1/DDB1/FBXO22/SNX9/SH3RF2/COP1/OAZ1/RACK1/RNFT1/NANOS1/NDUFA13/UCHL1/GPC3/TRIM32/HUWE1/PIAS1/PAIP1/PRXL2C/AGTPBP1/LPCAT1/KEAP1/NOCT/POLR2G/LRRK2/VPS35/AMBRA1/DCP2/PRKAA2/SNX4/RPTOR/RBM24/RAD23A/ATF6/ELAVL1/SH3BP4/DIS3/APC/TBK1/ZC3H12A/UBR3/SUMO2/TARDBP/METTL16/IDE/VDAC1/PLEKHN1/CUL4B/MUL1/ADRA2A/PACSIN3/DDA1/ARNT/PINK1/DNAJB2/MID2/DTX3L/PHKA1/CSNK1D/MAPK9/DVL1/MDM2/USP5/SLC25A4/NT5C3…
GO:0170035	L-amino acid catabolic process	63	-0.461959	-1.56334	0.0116994	0.0466839	0.030178	2481	tags=30%, list=15%, signal=26%	NOS2/THNSL2/HMGCL/ALDH4A1/GOT1/MCCC1/GOT2/HNMT/KYAT3/SDSL/HPD/CDO1/MCCC2/OAT/FAH/SHMT1/ATP2B4/PIPOX/GLUL
GO:0034765	regulation of monoatomic ion transmembrane transport	259	0.32693	1.32968	0.0118256	0.0470962	0.0304446	1948	tags=17%, list=11%, signal=15%	KCNC1/DRD2/F2R/AGT/CEMIP/PRNP/CACNA1C/RGS4/KCNN4/EHD3/SLC6A9/BCL2/UBASH3B/CD63/OSR1/PLCG1/GRIN2A/TGFB1/KLHL24/PKD2/CCL2/AHNAK/NEDD4L/ABL1/SLC8A1/ITGB3/JPH2/KCNG1/PDE4D/UTRN/KCNJ3/ANO6/BIN1/DMD/CBARP/PPP3CA/PML/SELENON/FKBP1A/CACNB3/TRPC3/PRKCE/SPG7/ITGB1
GO:0051962	positive regulation of nervous system development	254	0.327426	1.32965	0.0118552	0.0471226	0.0304616	1511	tags=20%, list=9%, signal=19%	DRD2/FN1/SEMA5A/SERPINE2/EGR2/AMIGO2/PLXNA4/PLXNA1/MME/THBS2/FZD4/SLC7A5/ETV5/CUL7/TGM2/VCAN/SLIT2/VEGFA/L1CAM/MEGF8/PLXNB2/TPBG/PLXNB1/BDNF/TGFB1/CLSTN2/RNF112/BMPR2/FOXG1/SRF/EPHA4/EGFR/SMO/ZNF365/SKIL/CUX1/SLITRK6/SMARCD3/GLI3/OBSL1/BIN1/AGRN/SHOX2/NRP1/LIF/EFNA5/TENM4/RND2/VEGFC/IL1RAP/PRKCH
GO:0031503	protein-containing complex localization	199	-0.349183	-1.38855	0.0119437	0.0473828	0.0306298	2998	tags=25%, list=18%, signal=21%	TERF1/NSG1/RAN/VPS35/FKBP4/NACC2/RIOK2/XPO1/RAB8A/VAMP4/EPS15/LSG1/AKIRIN2/RAB4A/IFT25/RCC2/SSNA1/EXOC3/MDM2/GRIPAP1/SNAPIN/RAP1A/LMNB1/CEP131/NDC1/SGCD/IPO9/RAB11A/AP2B1/TRAF6/SUSD4/GPC4/FXR1/MZT1/GPC6/SPAG17/KIFAP3/NRG1/AP2M1/RNF220/EZR/GPSM2/PRKCZ/NLGN1/NUP88/LMNA/EFNB2/SSX2IP/BIRC5/KIF2C
GO:0036465	synaptic vesicle recycling	87	-0.413635	-1.44708	0.0120554	0.0477339	0.0308568	2817	tags=29%, list=17%, signal=24%	RAB3A/LRRK2/NLGN4X/SYT11/VAMP4/GIT1/ARPC3/GRIPAP1/SH3GL3/AP2B1/CAPN2/SYNJ2/PLAA/CLTB/AMPH/CANX/VAMP2/MYLK/SNCG/PARK7/AP2M1/DNAJC6/NLGN1/CYFIP1/DNM1
GO:0009451	RNA modification	162	-0.362126	-1.40687	0.0120809	0.0477426	0.0308625	3834	tags=28%, list=23%, signal=22%	APOBEC3C/METTL15/TRMT10A/HNRNPAB/APOBEC3G/RPUSD3/RBM15/RPUSD2/TRUB2/TYW3/B3GNTL1/METTL2A/FBLL1/URM1/NOP2/DTWD2/PUSL1/THG1L/METTL16/NSUN4/DKC1/YRDC/SNRPE/ADAR/ALKBH8/NAF1/BUD23/NSUN7/NHP2/FTSJ1/DUS3L/TRIT1/DIMT1/MRM3/ELP5/TRMT2B/NSUN2/NAT10/QNG1/DUS1L/JMJD6/DNAJB11/HSD17B10/TRMT1L/ELP4/FTSJ3
GO:0051250	negative regulation of lymphocyte activation	111	0.405985	1.48854	0.0122428	0.0482896	0.031216	1405	tags=19%, list=8%, signal=17%	PDE5A/BMP4/GPNMB/PRNP/SDC4/TNFRSF21/LGALS3/SOCS1/SFRP1/TGFB1/PARP3/ATM/IDO1/RUNX1/GLI3/LGALS1/PDCD1LG2/TYRO3/INHBA/MERTK/CEBPB
GO:0042273	ribosomal large subunit biogenesis	61	-0.45059	-1.49895	0.0125391	0.049352	0.0319028	4108	tags=39%, list=24%, signal=30%	NSA2/NOP16/DHX30/NPM1/RPL26L1/AFG2B/RPL26/NOL9/RPL35A/HEATR3/NOP2/RPL35/AIRIM/ZNF622/RPL5/RPL11/RBM34/MRTO4/GTF3A/LAS1L/EBNA1BP2/FTSJ3/NOC2L/RPF1
GO:0006352	DNA-templated transcription initiation	184	-0.344473	-1.35993	0.0125601	0.049352	0.0319028	3858	tags=31%, list=23%, signal=24%	TAF1B/SMARCA5/APOBEC3C/THRA/SNAPC5/PAAF1/TAF5/UBTF/DHX36/TAF11/MED17/PPM1D/MED10/POLRMT/GTF3C4/ZMPSTE24/SMARCD1/POLR2G/MED13/MED7/CCNH/JUN/TAF12/TAF7/RBBP5/KDM1B/BRF2/ARID1B/MED14/KAT7/GTF3C5/PCID2/MED27/DR1/TAF13/MED4/GTF2A2/MED18/MED1/GTF2H2/MED8/GTF2B/MED11/HMGB1/VPS72/PSMC6/SIRT7/MED24/HEY2/FOXO1/GTF2F2/TAF9B/ELOA/MACROH2A1/NOC2L/WBP2/PADI2
GO:0001541	ovarian follicle development	50	0.501594	1.59878	0.0126597	0.0496481	0.0320942	1970	tags=36%, list=12%, signal=32%	MMP14/MMP2/PTX3/BCL2/VEGFA/SRC/BCL2L1/ATM/BMPR1B/FOXC1/EREG/INHBA/CEBPB/NPR2/EIF2B2/TNFAIP6/FOXO3/LSM14B
GO:0008406	gonad development	190	0.350602	1.38487	0.0126929	0.0496835	0.0321171	2607	tags=27%, list=15%, signal=23%	NUPR1/MMP14/MMP2/FST/PTX3/FZD4/BCL2L11/RDH10/BCL2/NR2F2/SDC1/TGFBR1/SLIT2/VEGFA/SFRP1/OSR1/SIX4/SRC/BCL2L1/INSR/ATM/BMPR1B/SRD5A1/TBC1D20/NKX3-1/FOXC1/EREG/INHBA/CEBPB/ATN1/ARID4A/NPR2/EIF2B2/LHX9/EIF2S2/TNFAIP6/FOXO3/ACE/LSM14B/FANCA/ACVR2A/MKKS/RNF38/BCL2L2/PATZ1/SCX/SGPL1/TGFB2/KIT/ADAMTS1/SMAD4/WDR19
GO:0006368	transcription elongation by RNA polymerase II	114	-0.387465	-1.42764	0.0127937	0.0498817	0.0322452	3694	tags=32%, list=22%, signal=26%	SKIC8/CDK12/RTF1/INTS8/INTS6/EAF1/HNRNPU/MED17/MED10/CCNK/INTS14/PAF1/SUPT4H1/MED7/LEO1/ADRM1/TCERG1/PWWP2B/MED14/INTS10/PCID2/MED27/INTS11/INTS7/MED4/SUPT6H/MED18/MED1/MED8/MED11/CDC73/PARP1/MED24/GTF2F2/HEXIM1/ELP4/ELOA
GO:0002685	regulation of leukocyte migration	164	0.355166	1.36777	0.0127914	0.0498817	0.0322452	2105	tags=26%, list=12%, signal=23%	MMP14/GDF15/PGF/JAM2/GAS6/HMOX1/NINJ1/PTK2/CNN2/VEGFB/C5AR1/CAMK1D/SLIT2/ITGA2/VEGFA/LGALS3/PLCB1/CD81/APP/TGFB1/IL27RA/CCL2/ABL1/C5/ITGB3/ITGA4/RARRES2/WASL/SWAP70/ANO6/CCN3/IL1R1/VEGFC/MOSPD2/MTUS1/THBS1/RTN4/JAM3/TNFAIP6/PDGFD/SLC8B1/ADAM10
GO:1902105	regulation of leukocyte differentiation	239	0.335386	1.35176	0.0128163	0.0498817	0.0322452	2589	tags=26%, list=15%, signal=23%	MMP14/BMP4/RASSF2/TRIB1/TNFRSF11B/GAS6/SOX4/LRRC17/MYC/SOCS1/UBASH3B/PRXL2A/SFRP1/SOX12/ZEB1/CDK6/NFKBIZ/TGFB1/EGR3/ZFP36L1/TCF7/ABL1/SPINK5/HSF1/ACTB/PRDM1/ZBTB1/ZBTB46/RUNX1/SMARCD3/JUNB/GLI3/LGALS1/GLI2/CYLD/IL15RA/LIF/PPP3CA/INHBA/CEBPB/SMARCC1/SOS1/SOS2/RNF41/SHB/IL7/PRKDC/TNFAIP6/FOXO3/ITPKB/FANCA/AXL/TOB2/BRAF/GPR137/ZMIZ1/ERFE/FBN1/SMAD7/SMARCA4/PBRM1/EP300/IRF1

## Sheet: TCGA GSEA GOBP
ID	Description	setSize	enrichmentScore	NES	pvalue	p.adjust	qvalue	rank	leading_edge	core_enrichment
GO:0002460	adaptive immune response based on somatic recombination of immune receptors built from immunoglobulin superfamily domains	297	0.621469	2.94497	1e-10	1.01852e-09	4.85867e-10	4002	tags=55%, list=20%, signal=45%	ZC3H12A/BCL3/C1RL/CLCF1/ANXA1/SOCS3/RAB27A/RELB/MYO1G/ICAM1/CFI/NFKB2/C1R/SERPING1/FCGR2C/SLC11A1/BCL10/FCGR2B/C1S/TNFAIP3/NOD2/STAT3/TCIRG1/TNFRSF1B/SECTM1/ZBTB7B/NFKBIZ/UNC93B1/IL18R1/JUNB/FCGR2A/UNC13D/WAS/FZD5/FOXJ1/CD7/IL4R/LOXL3/SLA2/PTPN6/CD274/FCGR3A/CTSC/C3/SWAP70/MALT1/CSF2RB/TNFSF13/MYD88/C1QA/BCL6/ARID5A/IL21R/HFE/CLU/FCER1G/SLAMF6/STAT5A/C1QC/CD74/C1QB/LILRB1/LGALS1/PAXIP1/IL10/IL27/…
GO:0050729	positive regulation of inflammatory response	149	0.65252	2.85422	1e-10	1.01852e-09	4.85867e-10	3853	tags=60%, list=19%, signal=49%	CEBPB/SERPINE1/TNFRSF1A/OSMR/GRN/GBP2/TRADD/NFKBIA/NFKBIZ/GBP5/ADAM8/TNIP1/IL15/GBP1/MAP3K8/NLRP12/TLR2/NEAT1/OSM/CTSC/C3/CASP1/S100A8/LGALS1/PLA2G2A/ALOX5AP/RIPK1/TGFB1/ABCC1/GBP3/IL1B/S100A9/CASP5/NLRP6/TLR9/CD81/TSLP/CCR2/CASP4/PLCG2/FCGR1A/PTGS2/LILRA5/IL6/NMI/TNFSF4/GPSM3/IL23A/S100A12/MGST2/MDK/IL16/TLR3/MEFV/MAPK13/VAMP8/PYCARD/IL18/IFI35/LBP/LDLR/IL17RA/NLRC4/TNFRSF11A/GSDMD/NAIP/TRPV4/BT…
GO:0046631	alpha-beta T cell activation	180	0.631238	2.83961	1e-10	1.01852e-09	4.85867e-10	3956	tags=57%, list=19%, signal=47%	ZC3H12A/BCL3/ANXA1/SOCS3/CEBPB/RELB/STAT3/IL2RA/TCIRG1/ZBTB7B/FOSL2/IRF1/NFKBIZ/LGALS3/RUNX1/IL18R1/JUNB/SLC4A2/ELF4/IL15/ITPKB/IL4R/LOXL3/CD274/CLEC2B/TWSG1/NKAP/MALT1/BCL6/HFE/RUNX3/SLAMF6/STAT5A/SOCS1/RASAL3/LILRB1/LGALS1/DOCK2/IL27/BATF/HLX/TNFRSF14/NCKAP1L/TGFBR2/FOXP3/IL6R/SYK/WDFY4/GPR183/CARD11/CD81/CD86/ITK/CCR2/SASH3/JAK3/IL6/PTPRC/PRDM1/TNFSF4/GATA3/IL23A/FUT7/LGALS9/IL2RG/CD300A/LY9/E…
GO:0002250	adaptive immune response	440	0.580156	2.81695	1e-10	1.01852e-09	4.85867e-10	4002	tags=51%, list=20%, signal=42%	ZC3H12A/BCL3/C1RL/CLCF1/ANXA1/SOCS3/RAB27A/RELB/MYO1G/ICAM1/CFI/NFKB2/C1R/SERPING1/FCGR2C/SLC11A1/BCL10/FCGR2B/C1S/TNFAIP3/NOD2/LILRB2/STAT3/TCIRG1/LILRB3/TNFRSF1B/SECTM1/TFE3/ZBTB7B/IRF1/NFKBIZ/PDIA3/TREM1/LAIR1/SIPA1/UNC93B1/IL18R1/JUNB/FCGR2A/UNC13D/WAS/FZD5/FOXJ1/CD7/IL4R/LOXL3/SLA2/PTPN6/CD274/FCGR3A/LILRA6/CTSC/C3/TEC/SWAP70/MALT1/CSF2RB/TNFSF13/MYD88/C1QA/PDCD1LG2/BCL6/ARID5A/IL21R/SIGLEC1…
GO:0071706	tumor necrosis factor superfamily cytokine production	163	0.626374	2.79374	1e-10	1.01852e-09	4.85867e-10	3756	tags=55%, list=18%, signal=45%	ZC3H12A/BCL3/MAPKAPK2/FCGR2C/PTPN22/HSPB1/BCL10/FCGR2B/TNFAIP3/NOD2/STAT3/NOD1/ZFP36/CD14/ELF4/FCGR2A/ADAM8/ORM1/FZD5/FRMD8/PTPN6/LTF/CD274/FCGR3A/TLR2/MYD88/THBS1/ARID5A/CLU/TLR1/LILRB1/TICAM1/TMEM106A/IL10/RIPK1/MAVS/CLEC7A/TGFB1/CARD9/FOXP3/SYK/TLR9/CD86/CCR2/LEP/LY96/PLCG2/CD33/SASH3/LILRA5/IL6/PTPRC/IL23A/GAS6/LGALS9/MC1R/CYBB/SLAMF1/CYBA/TLR3/TYROBP/GPNMB/PYCARD/HAVCR2/ARRB2/IRAK3/AXL/LBP/O…
GO:1903555	regulation of tumor necrosis factor superfamily cytokine production	163	0.626374	2.79374	1e-10	1.01852e-09	4.85867e-10	3756	tags=55%, list=18%, signal=45%	ZC3H12A/BCL3/MAPKAPK2/FCGR2C/PTPN22/HSPB1/BCL10/FCGR2B/TNFAIP3/NOD2/STAT3/NOD1/ZFP36/CD14/ELF4/FCGR2A/ADAM8/ORM1/FZD5/FRMD8/PTPN6/LTF/CD274/FCGR3A/TLR2/MYD88/THBS1/ARID5A/CLU/TLR1/LILRB1/TICAM1/TMEM106A/IL10/RIPK1/MAVS/CLEC7A/TGFB1/CARD9/FOXP3/SYK/TLR9/CD86/CCR2/LEP/LY96/PLCG2/CD33/SASH3/LILRA5/IL6/PTPRC/IL23A/GAS6/LGALS9/MC1R/CYBB/SLAMF1/CYBA/TLR3/TYROBP/GPNMB/PYCARD/HAVCR2/ARRB2/IRAK3/AXL/LBP/O…
GO:1903557	positive regulation of tumor necrosis factor superfamily cytokine production	105	0.666514	2.78837	1e-10	1.01852e-09	4.85867e-10	3293	tags=59%, list=16%, signal=50%	MAPKAPK2/FCGR2C/HSPB1/BCL10/FCGR2B/NOD2/STAT3/NOD1/CD14/FCGR2A/ADAM8/ORM1/FZD5/FRMD8/FCGR3A/TLR2/MYD88/THBS1/ARID5A/CLU/TLR1/TICAM1/TMEM106A/RIPK1/MAVS/CLEC7A/TGFB1/CARD9/SYK/TLR9/CD86/CCR2/LEP/LY96/PLCG2/SASH3/LILRA5/IL6/PTPRC/IL23A/LGALS9/CYBB/CYBA/TLR3/TYROBP/PYCARD/HAVCR2/LBP/ORM2/FADD/SPN/TNFRSF8/IL1A/BTK/CD2/PF4/IFIH1/SPON2/OAS3/LILRA2/TIRAP/NFATC4
GO:0019724	B cell mediated immunity	125	0.651078	2.77595	1e-10	1.01852e-09	4.85867e-10	4002	tags=59%, list=20%, signal=48%	BCL3/C1RL/CLCF1/CFI/C1R/SERPING1/FCGR2C/BCL10/FCGR2B/C1S/NOD2/TCIRG1/NFKBIZ/FCGR2A/FOXJ1/IL4R/SLA2/PTPN6/FCGR3A/C3/SWAP70/CSF2RB/TNFSF13/MYD88/C1QA/BCL6/IL21R/CLU/FCER1G/C1QC/CD74/C1QB/PAXIP1/IL10/BATF/IL2RB/TGFB1/CARD9/FOXP3/INPP5D/CD81/FCGR1A/CR1/C2/PTPRC/TNFSF4/SLC15A4/IRF7/TLR8/CD27/APLF/CD70/C5/BTK/C6/C4A/PARP3/CD226/FCGR3B/CD40/MPL/C4BPB/TRAF3IP2/C8A/C7/CD46/PRKCD/PCYT1A/IL27RA/CD28/CR1L/TR…
GO:0002449	lymphocyte mediated immunity	282	0.587398	2.76755	1e-10	1.01852e-09	4.85867e-10	3859	tags=53%, list=19%, signal=44%	BCL3/C1RL/CLCF1/RAB27A/MYO1G/ICAM1/CFI/C1R/SERPING1/FCGR2C/BCL10/FCGR2B/C1S/NOD2/TCIRG1/TNFRSF1B/SECTM1/NFKBIZ/UNC93B1/IL18R1/FCGR2A/UNC13D/WAS/FZD5/FOXJ1/CD7/IL4R/SLA2/PTPN6/CD274/FCGR3A/CTSC/C3/SWAP70/MALT1/CSF2RB/TNFSF13/MYD88/C1QA/BCL6/ARID5A/IL21R/HFE/CLU/FCER1G/SLAMF6/C1QC/CD74/C1QB/LILRB1/PAXIP1/IL10/BATF/VAV1/RIPK3/IL4I1/IL2RB/RASGRP4/RFTN1/PRF1/TGFB1/IL1B/NCKAP1L/CARD9/IL1R1/FOXP3/INPP5D…
GO:0042773	ATP synthesis coupled electron transport	81	-0.626916	-2.76514	1e-10	1.01852e-09	4.85867e-10	4477	tags=60%, list=22%, signal=47%	NDUFS3/COX8A/CHCHD2/UQCRB/NDUFV2/COX7B/NDUFA12/NDUFB6/NDUFB4/NDUFS4/NDUFA9/COX7B2/NDUFA6/SNCA/NDUFA7/COX6B1/COX7A1/PINK1/COX6C/NDUFB10/UQCR11/DGUOK/UQCRHL/COX4I1/NDUFB5/NDUFA8/COX7A2L/NDUFV1/COX5B/SDHB/BID/NDUFB7/COX5A/UQCRH/GHITM/NDUFA4/NDUFA10/COX6A1/NDUFS1/UQCRC1/NDUFS7/NDUFC2/NDUFB9/NDUFAB1/UQCRFS1/NDUFB8/CYC1/COX7A2/UQCRC2
GO:0042775	mitochondrial ATP synthesis coupled electron transport	81	-0.626916	-2.76514	1e-10	1.01852e-09	4.85867e-10	4477	tags=60%, list=22%, signal=47%	NDUFS3/COX8A/CHCHD2/UQCRB/NDUFV2/COX7B/NDUFA12/NDUFB6/NDUFB4/NDUFS4/NDUFA9/COX7B2/NDUFA6/SNCA/NDUFA7/COX6B1/COX7A1/PINK1/COX6C/NDUFB10/UQCR11/DGUOK/UQCRHL/COX4I1/NDUFB5/NDUFA8/COX7A2L/NDUFV1/COX5B/SDHB/BID/NDUFB7/COX5A/UQCRH/GHITM/NDUFA4/NDUFA10/COX6A1/NDUFS1/UQCRC1/NDUFS7/NDUFC2/NDUFB9/NDUFAB1/UQCRFS1/NDUFB8/CYC1/COX7A2/UQCRC2
GO:0002286	T cell activation involved in immune response	129	0.646353	2.76482	1e-10	1.01852e-09	4.85867e-10	3916	tags=55%, list=19%, signal=45%	ZC3H12A/BCL3/ANXA1/SOCS3/RAB27A/RELB/ICAM1/SLC11A1/FCGR2B/STAT3/ZBTB7B/NFKBIZ/LGALS3/IL18R1/JUNB/IL4R/LOXL3/MALT1/BCL6/FCER1G/SLAMF6/STAT5A/CD74/LILRB1/LGALS1/LCP1/IL27/BATF/CLEC4D/HLX/NCKAP1L/FOXP3/IL6R/GPR183/CD81/CD86/JAK3/IL6/TNFSF4/GATA3/IL23A/LGALS9/MDK/CEACAM1/TYROBP/LY9/ASCL2/HAVCR2/IL18/EOMES/IL12RB1/ITGAL/SPN/CD69/FGL2/NLRP3/APBB1IP/SHB/PTGER4/LEF1/NFKBID/RORC/EIF2AK4/CLEC4E/CD46/RARA/I…
GO:0060078	regulation of postsynaptic membrane potential	147	-0.572291	-2.7581	1e-10	1.01852e-09	4.85867e-10	3129	tags=50%, list=15%, signal=42%	CDK5/GABRA5/GABRG3/GRM5/GLRA1/RELN/KCNK1/GSK3A/CHRNB3/NLGN2/GABRA4/MAPK8IP2/SLC8A3/GLRB/GABRG1/SHANK3/PRKAR1B/DRD2/PPP3CA/SHANK1/TBC1D24/STX1A/GRM1/HTR3B/BEGAIN/GABRA6/CHRNA2/GABRD/GSK3B/GABRB2/GRIN1/SLC8A2/KCNA1/NLGN3/ADORA2A/GRIK2/P2RX5/LRRK2/CELF4/DLG4/GLRA2/GRIA3/CUX2/P2RX3/RIMS1/TMEM108/GABRA2/RIMS2/MTMR2/GABRA3/TMEM25/GABRA1/KCTD16/CHRNB2/GABRG2/STX1B/KCNA2/CHRM1/P2RX7/CHRNA4/GRIN2C/CBLN1/H…
GO:0016064	immunoglobulin mediated immune response	123	0.647438	2.75485	1e-10	1.01852e-09	4.85867e-10	4002	tags=59%, list=20%, signal=47%	BCL3/C1RL/CLCF1/CFI/C1R/SERPING1/FCGR2C/BCL10/FCGR2B/C1S/NOD2/TCIRG1/NFKBIZ/FCGR2A/FOXJ1/IL4R/PTPN6/FCGR3A/C3/SWAP70/CSF2RB/TNFSF13/MYD88/C1QA/BCL6/IL21R/CLU/FCER1G/C1QC/CD74/C1QB/PAXIP1/IL10/BATF/IL2RB/TGFB1/CARD9/FOXP3/INPP5D/CD81/FCGR1A/CR1/C2/PTPRC/TNFSF4/SLC15A4/IRF7/TLR8/CD27/APLF/C5/BTK/C6/C4A/PARP3/CD226/FCGR3B/CD40/MPL/C4BPB/TRAF3IP2/C8A/C7/CD46/PRKCD/PCYT1A/IL27RA/CD28/CR1L/TREM2/TFRC/A…
GO:0051250	negative regulation of lymphocyte activation	155	0.623163	2.75474	1e-10	1.01852e-09	4.85867e-10	2902	tags=48%, list=14%, signal=42%	ZC3H12A/ANXA1/CEBPB/PTPN22/SDC4/FCGR2B/TNFAIP3/LILRB2/IL2RA/ZBTB7B/IRF1/LGALS3/RUNX1/SLC4A2/FOXJ1/IL4R/LOXL3/PTPN6/CD274/TWSG1/PTPN2/ERBB2/PDCD1LG2/BCL6/HFE/RUNX3/LAX1/STAT5A/SOCS1/CD74/LILRB1/LGALS1/CTLA4/IL10/LAPTM5/IL4I1/FGR/MNDA/HLX/TGFB1/TNFRSF14/TBC1D10C/PLA2G5/VSIG4/FOXP3/INPP5D/CD86/MICA/CR1/JAK3/TNFSF4/LGALS9/MDK/CD300A/TYROBP/LYN/RASSF5/ASCL2/BTN2A2/GPNMB/HAVCR2/SAMSN1/AXL/PDCD1/INHA/SP…
GO:0032760	positive regulation of tumor necrosis factor production	101	0.658983	2.74943	1e-10	1.01852e-09	4.85867e-10	3293	tags=58%, list=16%, signal=49%	MAPKAPK2/FCGR2C/HSPB1/FCGR2B/NOD2/STAT3/NOD1/CD14/FCGR2A/ORM1/FZD5/FRMD8/FCGR3A/TLR2/MYD88/THBS1/ARID5A/CLU/TLR1/TICAM1/TMEM106A/RIPK1/MAVS/CLEC7A/TGFB1/CARD9/SYK/TLR9/CCR2/LEP/LY96/PLCG2/SASH3/LILRA5/IL6/PTPRC/IL23A/LGALS9/CYBB/CYBA/TLR3/TYROBP/PYCARD/HAVCR2/LBP/ORM2/FADD/SPN/TNFRSF8/IL1A/BTK/CD2/PF4/IFIH1/SPON2/OAS3/LILRA2/TIRAP/NFATC4
GO:0032640	tumor necrosis factor production	158	0.61853	2.7334	1e-10	1.01852e-09	4.85867e-10	3853	tags=54%, list=19%, signal=45%	ZC3H12A/BCL3/MAPKAPK2/FCGR2C/PTPN22/HSPB1/FCGR2B/TNFAIP3/NOD2/STAT3/NOD1/ZFP36/CD14/ELF4/FCGR2A/ORM1/FZD5/FRMD8/PTPN6/LTF/FCGR3A/TLR2/MYD88/THBS1/ARID5A/CLU/TLR1/LILRB1/TICAM1/TMEM106A/IL10/RIPK1/MAVS/CLEC7A/TGFB1/CARD9/FOXP3/SYK/TLR9/CCR2/LEP/LY96/PLCG2/CD33/SASH3/LILRA5/IL6/PTPRC/IL23A/GAS6/LGALS9/MC1R/CYBB/SLAMF1/CYBA/TLR3/TYROBP/GPNMB/PYCARD/HAVCR2/ARRB2/IRAK3/AXL/LBP/ORM2/FADD/SPN/LILRB4/TNF…
GO:0032680	regulation of tumor necrosis factor production	158	0.61853	2.7334	1e-10	1.01852e-09	4.85867e-10	3853	tags=54%, list=19%, signal=45%	ZC3H12A/BCL3/MAPKAPK2/FCGR2C/PTPN22/HSPB1/FCGR2B/TNFAIP3/NOD2/STAT3/NOD1/ZFP36/CD14/ELF4/FCGR2A/ORM1/FZD5/FRMD8/PTPN6/LTF/FCGR3A/TLR2/MYD88/THBS1/ARID5A/CLU/TLR1/LILRB1/TICAM1/TMEM106A/IL10/RIPK1/MAVS/CLEC7A/TGFB1/CARD9/FOXP3/SYK/TLR9/CCR2/LEP/LY96/PLCG2/CD33/SASH3/LILRA5/IL6/PTPRC/IL23A/GAS6/LGALS9/MC1R/CYBB/SLAMF1/CYBA/TLR3/TYROBP/GPNMB/PYCARD/HAVCR2/ARRB2/IRAK3/AXL/LBP/ORM2/FADD/SPN/LILRB4/TNF…
GO:0007159	leukocyte cell-cell adhesion	385	0.567281	2.72835	1e-10	1.01852e-09	4.85867e-10	3756	tags=49%, list=18%, signal=40%	ZC3H12A/ANXA1/CD44/TNFSF14/F11R/CEBPB/MSN/ICAM1/PTPN22/BCL10/SDC4/NOD2/CAV1/LILRB2/IL2RA/ZBTB7B/IRAK1/IRF1/NFKBIZ/LGALS3/RUNX1/SLC4A2/ADAM8/TNIP1/IL15/ITPKB/ALOX5/MAP3K8/FOXJ1/CHST4/IL4R/LOXL3/ACTB/PTPN6/GCNT1/CD274/ITGB2/SLC39A8/RAC2/TWSG1/NKAP/CCL2/FERMT3/PTPN2/MALT1/ERBB2/PDCD1LG2/BCL6/ITGA5/HFE/CHST2/S100A8/RUNX3/LAX1/STAT5A/HES1/SOCS1/CD74/RASAL3/LILRB1/LGALS1/CTLA4/IL10/ITGB1/VAV1/LAPTM5/IL…
GO:0002292	T cell differentiation involved in immune response	86	0.670201	2.72333	1e-10	1.01852e-09	4.85867e-10	3916	tags=62%, list=19%, signal=50%	ZC3H12A/BCL3/ANXA1/SOCS3/RELB/STAT3/ZBTB7B/NFKBIZ/IL18R1/JUNB/IL4R/LOXL3/MALT1/BCL6/FCER1G/SLAMF6/STAT5A/LGALS1/IL27/BATF/CLEC4D/HLX/FOXP3/IL6R/GPR183/CD86/JAK3/IL6/TNFSF4/GATA3/IL23A/LGALS9/LY9/ASCL2/IL18/EOMES/IL12RB1/SPN/CD69/FGL2/NLRP3/SHB/PTGER4/LEF1/NFKBID/RORC/CLEC4E/CD46/RARA/IFNG/ZFPM1/MEN1/ATP7A
GO:0046632	alpha-beta T cell differentiation	126	0.637033	2.72115	1e-10	1.01852e-09	4.85867e-10	3956	tags=57%, list=19%, signal=46%	ZC3H12A/BCL3/ANXA1/SOCS3/RELB/STAT3/ZBTB7B/FOSL2/IRF1/NFKBIZ/RUNX1/IL18R1/JUNB/SLC4A2/ITPKB/IL4R/LOXL3/NKAP/MALT1/BCL6/RUNX3/SLAMF6/STAT5A/SOCS1/LGALS1/IL27/BATF/HLX/NCKAP1L/TGFBR2/FOXP3/IL6R/SYK/GPR183/CD86/ITK/SASH3/JAK3/IL6/PRDM1/TNFSF4/GATA3/IL23A/FUT7/LGALS9/IL2RG/LY9/ASCL2/IL18/EOMES/IL12RB1/AP3B1/SPN/LILRB4/CD69/NLRP3/TNFSF8/CBFB/SHB/PTGER4/LEF1/NFKBID/RORC/CD83/PNP/RARA/GLI3/IFNG/ZFPM1/ME…
GO:0032943	mononuclear cell proliferation	285	0.573868	2.70752	1e-10	1.01852e-09	4.85867e-10	3742	tags=49%, list=18%, signal=40%	CLCF1/ANXA1/TNFSF14/CEBPB/MSN/CSF1/SLC11A1/PTPN22/SDC4/FCGR2B/LILRB2/SH2D2A/IL2RA/TNFRSF1B/ZBTB7B/FOSL2/IRF1/NFKBIZ/LGALS3/SLC4A2/ELF4/IL15/FOXJ1/PTPN6/CD274/NCSTN/FCGR3A/RAC2/TWSG1/MALT1/CDKN1A/MYD88/ERBB2/PDCD1LG2/BCL6/IRS2/GAPT/BCL2L1/HES1/CD74/RASAL3/LILRB1/DOCK2/TICAM1/CTLA4/IL10/IL27/RIPK3/IL7/IL4I1/MNDA/CCL5/CD151/TGFB1/IL1B/TNFRSF14/NCKAP1L/VCAM1/PLA2G5/VSIG4/TGFBR2/FOXP3/SYK/INPP5D/GPR18…
GO:0046651	lymphocyte proliferation	277	0.574733	2.70408	1e-10	1.01852e-09	4.85867e-10	3742	tags=49%, list=18%, signal=41%	CLCF1/ANXA1/TNFSF14/CEBPB/MSN/SLC11A1/PTPN22/SDC4/FCGR2B/LILRB2/SH2D2A/IL2RA/TNFRSF1B/ZBTB7B/FOSL2/IRF1/NFKBIZ/LGALS3/SLC4A2/ELF4/IL15/FOXJ1/PTPN6/CD274/NCSTN/FCGR3A/RAC2/TWSG1/MALT1/CDKN1A/MYD88/ERBB2/PDCD1LG2/BCL6/IRS2/GAPT/HES1/CD74/RASAL3/LILRB1/DOCK2/TICAM1/CTLA4/IL10/IL27/RIPK3/IL7/IL4I1/MNDA/CCL5/CD151/TGFB1/IL1B/TNFRSF14/NCKAP1L/VCAM1/PLA2G5/VSIG4/TGFBR2/FOXP3/SYK/INPP5D/GPR183/CARD11/TLR…
GO:0035710	CD4-positive, alpha-beta T cell activation	120	0.634964	2.69837	1e-10	1.01852e-09	4.85867e-10	3916	tags=57%, list=19%, signal=47%	ZC3H12A/BCL3/ANXA1/SOCS3/CEBPB/RELB/STAT3/IL2RA/TCIRG1/ZBTB7B/NFKBIZ/RUNX1/IL18R1/JUNB/IL4R/LOXL3/CD274/TWSG1/MALT1/BCL6/RUNX3/SLAMF6/STAT5A/SOCS1/LGALS1/IL27/BATF/HLX/NCKAP1L/TGFBR2/FOXP3/IL6R/GPR183/CARD11/CD81/CD86/SASH3/JAK3/IL6/TNFSF4/GATA3/IL23A/FUT7/LGALS9/IL2RG/LY9/ASCL2/IL18/IL12RB1/CD3E/SPN/CD69/NLRP3/CBFB/SHB/PTGER4/LGALS9C/LEF1/NFKBID/RORC/NKG7/CD83/RARA/CDH26/CD28/IFNG/ZFPM1/MEN1/ATP…
GO:0046634	regulation of alpha-beta T cell activation	115	0.635426	2.69491	1e-10	1.01852e-09	4.85867e-10	3756	tags=58%, list=18%, signal=48%	ZC3H12A/ANXA1/IL2RA/ZBTB7B/IRF1/NFKBIZ/LGALS3/RUNX1/JUNB/SLC4A2/ITPKB/IL4R/LOXL3/CD274/TWSG1/NKAP/MALT1/BCL6/HFE/RUNX3/STAT5A/SOCS1/RASAL3/LILRB1/LGALS1/IL27/BATF/HLX/TNFRSF14/NCKAP1L/TGFBR2/FOXP3/SYK/CARD11/CD81/CD86/CCR2/SASH3/JAK3/PTPRC/PRDM1/TNFSF4/GATA3/IL23A/LGALS9/IL2RG/CD300A/EBI3/ASCL2/IL18/IL12RB1/AP3B1/CD3E/LILRB4/CD69/NLRP3/CBFB/SHB/LGALS9C/NFKBID/CRTAM/CD83/PNP/RARA/CD28/GLI3/IFNG
GO:0002443	leukocyte mediated immunity	373	0.561566	2.69261	1e-10	1.01852e-09	4.85867e-10	3859	tags=50%, list=19%, signal=41%	BCL3/C1RL/CLCF1/RAB27A/MYO1G/ICAM1/CFI/C1R/SERPING1/FCGR2C/BCL10/FCGR2B/C1S/NOD2/TCIRG1/TNFRSF1B/SECTM1/NFKBIZ/TREM1/UNC93B1/FES/IL18R1/FCGR2A/UNC13D/WAS/FZD5/FOXJ1/CD7/IL4R/STX4/SLA2/PTPN6/CD274/ITGAM/ITGB2/FCGR3A/CTSC/RAC2/C3/SWAP70/SPI1/MALT1/CSF2RB/TNFSF13/MYD88/STXBP2/C1QA/BCL6/CXCL6/ARID5A/SCNN1B/IL21R/HFE/CLU/FCER1G/SLAMF6/C1QC/CD74/C1QB/LILRB1/TICAM1/FCAR/PAXIP1/IL10/BATF/VAV1/RIPK3/IL4I1…
GO:0071222	cellular response to lipopolysaccharide	200	0.589362	2.69233	1e-10	1.01852e-09	4.85867e-10	3711	tags=50%, list=18%, signal=42%	ZC3H12A/NFKB1/SERPINE1/MAP2K3/CXCL3/PTPN22/BCL10/GBP2/TNFAIP3/NOD2/CAPN2/LILRB2/VIM/TNFRSF1B/IRAK1/ZFP36/NFKBIA/NFKBIZ/CD14/GBP5/TNIP1/LTF/CD274/TLR2/SBNO2/CXCL5/CSF3/CCL2/CXCL1/CCR5/ABCA1/CASP7/MALT1/CD68/MYD88/PDCD1LG2/ADAM9/CXCL6/PPBP/IRAK2/ARID5A/LITAF/CASP1/HCK/LILRB1/CXCL2/TICAM1/FCAR/IL10/TICAM2/TRIM5/GBP3/IL1B/CARD16/CAMP/TLR9/CD86/LY96/PLCG2/PTGS2/IL6/TNFSF4/CSF2/TNIP2/LYN/MRC1/PYCARD/HA…
GO:0032944	regulation of mononuclear cell proliferation	227	0.581978	2.69171	1e-10	1.01852e-09	4.85867e-10	3742	tags=50%, list=18%, signal=41%	CLCF1/ANXA1/CEBPB/CSF1/PTPN22/SDC4/FCGR2B/LILRB2/IL2RA/TNFRSF1B/ZBTB7B/IRF1/LGALS3/SLC4A2/IL15/FOXJ1/PTPN6/CD274/FCGR3A/RAC2/TWSG1/CDKN1A/MYD88/ERBB2/PDCD1LG2/BCL6/IRS2/BCL2L1/HES1/CD74/RASAL3/LILRB1/TICAM1/CTLA4/IL10/IL27/RIPK3/IL7/IL4I1/MNDA/CCL5/TGFB1/IL1B/TNFRSF14/NCKAP1L/VCAM1/PLA2G5/VSIG4/TGFBR2/FOXP3/SYK/INPP5D/GPR183/CARD11/TLR9/CD81/CD86/CCR2/LEP/CD276/SASH3/CR1/TNFRSF9/IL6/PTPRC/TNFSF4/…
GO:0071219	cellular response to molecule of bacterial origin	209	0.58841	2.68752	1e-10	1.01852e-09	4.85867e-10	3711	tags=51%, list=18%, signal=42%	ZC3H12A/NFKB1/SERPINE1/MAP2K3/CXCL3/PTPN22/BCL10/FCGR2B/GBP2/TNFAIP3/NOD2/CAPN2/LILRB2/VIM/TNFRSF1B/IRAK1/ZFP36/NFKBIA/NFKBIZ/CD14/GBP5/TNIP1/FZD5/LTF/CD274/TLR2/SBNO2/CXCL5/CSF3/CCL2/CXCL1/CCR5/ABCA1/CASP7/MALT1/CD68/MYD88/PDCD1LG2/ADAM9/CXCL6/PPBP/IRAK2/ARID5A/LITAF/CASP1/HCK/TLR1/LILRB1/CXCL2/TICAM1/FCAR/IL10/TICAM2/TRIM5/GBP3/IL1B/CARD16/CAMP/TLR9/CD86/LY96/PLCG2/PTGS2/IL6/TNFSF4/TLR6/CSF2/TN…
GO:0002274	myeloid leukocyte activation	226	0.580315	2.67901	1e-10	1.01852e-09	4.85867e-10	3853	tags=53%, list=19%, signal=43%	ZC3H12A/ANXA1/RELB/C5AR1/CSF1/SLC11A1/GRN/FCGR2B/FES/UNC13D/IL15/ITGB8/EDN2/HAMP/IL4R/STX4/PTPN6/ITGAM/ITGB2/FCGR3A/TLR2/SBNO2/CTSC/RAC2/SPI1/MYD88/STXBP2/C1QA/ADAM9/CXCL6/THBS1/LCP2/SCNN1B/CLU/FCER1G/CD74/TLR1/UBD/NAGLU/DOCK2/TICAM1/TMEM106A/FCAR/IL10/PLA2G2A/BATF/CD93/CLEC4D/NDRG1/FN1/FGR/CCL5/TGFB1/IFNGR2/VSIG4/CAMP/TGFBR2/STXBP3/SYK/TLR9/PRAM1/TSLP/CCR2/PLCG2/CD33/IL6/PLSCR1/NMI/PTPRC/PIK3CD/…
GO:0002695	negative regulation of leukocyte activation	176	0.595344	2.67669	1e-10	1.01852e-09	4.85867e-10	2902	tags=47%, list=14%, signal=40%	ZC3H12A/ANXA1/CEBPB/PTPN22/GRN/SDC4/FCGR2B/TNFAIP3/LILRB2/IL2RA/ZBTB7B/IRF1/LGALS3/RUNX1/SLC4A2/FOXJ1/IL4R/LOXL3/PTPN6/CD274/TWSG1/PTPN2/ERBB2/PDCD1LG2/BCL6/HFE/RUNX3/LAX1/STAT5A/SOCS1/CD74/LILRB1/LGALS1/CTLA4/IL10/LAPTM5/FN1/IL4I1/FGR/MNDA/HLX/TGFB1/TNFRSF14/TBC1D10C/PLA2G5/VSIG4/FOXP3/INPP5D/CD86/MICA/CD33/CR1/JAK3/PTPRC/TNFSF4/LGALS9/CST7/MDK/CD300A/TYROBP/LYN/RASSF5/ASCL2/BTN2A2/GPNMB/HAVCR2/…
GO:1903039	positive regulation of leukocyte cell-cell adhesion	256	0.572858	2.6708	1e-10	1.01852e-09	4.85867e-10	3756	tags=51%, list=18%, signal=42%	ANXA1/CD44/TNFSF14/BCL10/NOD2/CAV1/LILRB2/IL2RA/ZBTB7B/IRAK1/NFKBIZ/RUNX1/ADAM8/IL15/ITPKB/ALOX5/MAP3K8/CHST4/IL4R/ACTB/PTPN6/GCNT1/CD274/ITGB2/NKAP/CCL2/MALT1/PDCD1LG2/BCL6/CHST2/RUNX3/HES1/SOCS1/CD74/RASAL3/LILRB1/LGALS1/VAV1/IL7/CD4/IL4I1/HLX/CCL5/TGFB1/IL1B/HAS2/TNFRSF14/NCKAP1L/VCAM1/TGFBR2/FOXP3/SYK/CARD11/CD81/CD86/CCR2/LEP/CD276/SASH3/CR1/PIK3R6/DOCK8/IL6/PTPRC/VNN1/TNFSF4/GATA3/IL23A/FUT…
GO:0019221	cytokine-mediated signaling pathway	492	0.545395	2.66811	1e-10	1.01852e-09	4.85867e-10	4927	tags=52%, list=24%, signal=41%	CLCF1/RBM47/SOCS3/CD44/PLP2/FOSL1/TNFRSF1A/CSF1/BIRC3/MAPKAPK2/OSMR/IL13RA1/CXCL3/TNFAIP3/CAV1/LILRB2/STAT3/TRIM56/IL2RA/TRADD/TNFRSF1B/IRAK1/IRF1/NFKBIA/NFKBIZ/IL18R1/CISH/IL1RN/F3/HCLS1/IL15/EDN2/CXCR4/IL4R/IFNAR1/CCL20/PTPN6/IL1R2/AGPAT2/CXCL5/OSM/P4HB/CSF3/IL10RA/CCL2/CXCL1/CCR5/SPI1/PTPN2/CSF2RB/IFITM3/MYD88/IKBKE/CSF3R/IL15RA/CXCL6/PPBP/IRAK2/IL21R/CASP1/ACTN4/FCER1G/TNFRSF11B/PTPN1/IKBKB/S…
GO:0050670	regulation of lymphocyte proliferation	222	0.579615	2.66378	1e-10	1.01852e-09	4.85867e-10	3967	tags=51%, list=19%, signal=42%	CLCF1/ANXA1/CEBPB/PTPN22/SDC4/FCGR2B/LILRB2/IL2RA/TNFRSF1B/ZBTB7B/IRF1/LGALS3/SLC4A2/IL15/FOXJ1/PTPN6/CD274/FCGR3A/RAC2/TWSG1/CDKN1A/MYD88/ERBB2/PDCD1LG2/BCL6/IRS2/HES1/CD74/RASAL3/LILRB1/TICAM1/CTLA4/IL10/IL27/RIPK3/IL7/IL4I1/MNDA/CCL5/TGFB1/IL1B/TNFRSF14/NCKAP1L/VCAM1/PLA2G5/VSIG4/TGFBR2/FOXP3/SYK/INPP5D/GPR183/CARD11/TLR9/CD81/CD86/CCR2/LEP/CD276/SASH3/CR1/TNFRSF9/IL6/PTPRC/TNFSF4/IL23A/CD1D/L…
GO:0019646	aerobic electron transport chain	74	-0.617062	-2.66303	1e-10	1.01852e-09	4.85867e-10	4477	tags=59%, list=22%, signal=47%	NDUFS3/COX8A/UQCRB/NDUFV2/COX7B/NDUFB6/NDUFB4/NDUFS4/NDUFA9/COX7B2/NDUFA6/SNCA/NDUFA7/COX6B1/COX7A1/PINK1/COX6C/NDUFB10/UQCR11/UQCRHL/COX4I1/NDUFB5/NDUFA8/COX7A2L/NDUFV1/COX5B/SDHB/NDUFB7/COX5A/UQCRH/NDUFA4/NDUFA10/COX6A1/NDUFS1/UQCRC1/NDUFS7/NDUFC2/NDUFB9/NDUFAB1/UQCRFS1/NDUFB8/CYC1/COX7A2/UQCRC2
GO:0050868	negative regulation of T cell activation	121	0.626157	2.66074	1e-10	1.01852e-09	4.85867e-10	3189	tags=51%, list=16%, signal=44%	ZC3H12A/ANXA1/CEBPB/PTPN22/SDC4/LILRB2/IL2RA/ZBTB7B/IRF1/LGALS3/RUNX1/SLC4A2/FOXJ1/IL4R/LOXL3/PTPN6/CD274/TWSG1/PTPN2/ERBB2/PDCD1LG2/BCL6/HFE/RUNX3/LAX1/STAT5A/SOCS1/CD74/LILRB1/LGALS1/CTLA4/IL10/LAPTM5/IL4I1/HLX/TGFB1/TNFRSF14/PLA2G5/VSIG4/FOXP3/CD86/CR1/JAK3/TNFSF4/LGALS9/MDK/CD300A/ASCL2/BTN2A2/GPNMB/HAVCR2/PDCD1/SPN/LILRB4/TNFAIP8L2/CD69/FGL2/CBFB/LGALS9C/TIGIT/CRTAM/PLA2G2F
GO:0002287	alpha-beta T cell activation involved in immune response	79	0.668229	2.65995	1e-10	1.01852e-09	4.85867e-10	3916	tags=61%, list=19%, signal=49%	ZC3H12A/BCL3/ANXA1/SOCS3/RELB/STAT3/ZBTB7B/NFKBIZ/IL18R1/JUNB/IL4R/LOXL3/MALT1/BCL6/SLAMF6/STAT5A/LGALS1/IL27/BATF/HLX/FOXP3/IL6R/GPR183/CD86/JAK3/IL6/TNFSF4/GATA3/IL23A/LGALS9/LY9/ASCL2/IL18/EOMES/IL12RB1/SPN/CD69/NLRP3/SHB/PTGER4/LEF1/NFKBID/RORC/RARA/IFNG/ZFPM1/MEN1/ATP7A
GO:0002293	alpha-beta T cell differentiation involved in immune response	79	0.668229	2.65995	1e-10	1.01852e-09	4.85867e-10	3916	tags=61%, list=19%, signal=49%	ZC3H12A/BCL3/ANXA1/SOCS3/RELB/STAT3/ZBTB7B/NFKBIZ/IL18R1/JUNB/IL4R/LOXL3/MALT1/BCL6/SLAMF6/STAT5A/LGALS1/IL27/BATF/HLX/FOXP3/IL6R/GPR183/CD86/JAK3/IL6/TNFSF4/GATA3/IL23A/LGALS9/LY9/ASCL2/IL18/EOMES/IL12RB1/SPN/CD69/NLRP3/SHB/PTGER4/LEF1/NFKBID/RORC/RARA/IFNG/ZFPM1/MEN1/ATP7A
GO:0050866	negative regulation of cell activation	198	0.582607	2.6587	1e-10	1.01852e-09	4.85867e-10	4623	tags=56%, list=23%, signal=44%	ZC3H12A/ANXA1/CEBPB/PTPN22/GRN/SDC4/FCGR2B/TNFAIP3/LILRB2/IL2RA/ZBTB7B/IRF1/LGALS3/RUNX1/SLC4A2/FOXJ1/IL4R/LOXL3/PTPN6/CD274/TWSG1/PTPN2/ERBB2/PDCD1LG2/BCL6/HFE/RUNX3/LAX1/STAT5A/SOCS1/CD74/LILRB1/SH2B3/LGALS1/THBD/CTLA4/IL10/LAPTM5/FN1/IL4I1/C1QTNF1/FGR/MNDA/HLX/TGFB1/TNFRSF14/TBC1D10C/PLA2G5/VSIG4/FOXP3/INPP5D/CD86/MICA/CD33/CR1/JAK3/PTPRC/TNFSF4/LGALS9/CST7/EMILIN1/MDK/CD300A/CEACAM1/TYROBP/LY…
GO:0001819	positive regulation of cytokine production	467	0.545264	2.65827	1e-10	1.01852e-09	4.85867e-10	3853	tags=49%, list=19%, signal=40%	BCL3/CHI3L1/RBM47/ANXA1/CEBPB/SERPINE1/C5AR1/MAPKAPK2/FCGR2C/SLC11A1/PTPN22/HSPB1/BCL10/FCGR2B/NOD2/LILRB2/STAT3/TRIM56/SECTM1/CLEC5A/ZBTB7B/NOD1/IRAK1/IRF1/ZC3HAV1/RUNX1/UNC93B1/IL18R1/CD14/FCGR2A/GBP5/F3/ADAM8/RNF135/IL15/ORM1/FZD5/NLRP12/CD7/FRMD8/IL4R/CD274/FCGR3A/TLR2/AGPAT2/IFI16/OSM/C3/NFAM1/MALT1/MYD88/IKBKE/SAA1/THBS1/ARID5A/CASP1/CLU/FCER1G/SLAMF6/CD74/TLR1/TLR5/LILRB1/ARNT/TICAM1/TMEM1…
GO:0071216	cellular response to biotic stimulus	233	0.571005	2.65125	1e-10	1.01852e-09	4.85867e-10	3711	tags=48%, list=18%, signal=40%	ZC3H12A/NFKB1/SERPINE1/MAP2K3/CXCL3/PTPN22/BCL10/FCGR2B/GBP2/TNFAIP3/NOD2/CAPN2/LILRB2/VIM/TNFRSF1B/IRAK1/ZFP36/NFKBIA/NFKBIZ/CD14/GBP5/TNIP1/FZD5/LTF/CD274/TLR2/SBNO2/HSPA5/CXCL5/CSF3/CCL2/CXCL1/CCR5/ABCA1/CASP7/MALT1/CD68/MYD88/PDCD1LG2/ADAM9/CXCL6/PPBP/IRAK2/ARID5A/LITAF/CASP1/HCK/TLR1/LILRB1/CXCL2/TICAM1/FCAR/IL10/TICAM2/TRIM5/CLEC7A/GBP3/IL1B/CARD16/CAMP/SYK/TLR9/CD86/LY96/PLCG2/PTGS2/IL6/TN…
GO:0002294	CD4-positive, alpha-beta T cell differentiation involved in immune response	78	0.666211	2.65121	1e-10	1.01852e-09	4.85867e-10	3916	tags=60%, list=19%, signal=49%	ZC3H12A/BCL3/ANXA1/SOCS3/RELB/STAT3/ZBTB7B/NFKBIZ/IL18R1/JUNB/IL4R/LOXL3/MALT1/BCL6/SLAMF6/STAT5A/LGALS1/IL27/BATF/HLX/FOXP3/IL6R/GPR183/CD86/JAK3/IL6/TNFSF4/GATA3/IL23A/LGALS9/LY9/ASCL2/IL18/IL12RB1/SPN/CD69/NLRP3/SHB/PTGER4/LEF1/NFKBID/RORC/RARA/IFNG/ZFPM1/MEN1/ATP7A
GO:0032635	interleukin-6 production	140	0.610464	2.64969	1e-10	1.01852e-09	4.85867e-10	3227	tags=54%, list=16%, signal=45%	ZC3H12A/CEBPB/MAPKAPK2/PTPN22/BCL10/TNFAIP3/NOD2/CAPN2/LILRB2/STAT3/NOD1/UNC93B1/ELF4/ORM1/FOXJ1/NLRP12/PTPN6/TLR2/MYD88/ARID5A/NLRX1/CD74/TLR1/TICAM1/TMEM106A/IL10/EREG/MAVS/CLEC7A/TGFB1/IL1B/NCKAP1L/CARD9/FOXP3/IL6R/SYK/INPP5D/TLR9/TSLP/LEP/PLCG2/POU2F2/LILRA5/IL6/TNFSF4/GAS6/SIGLEC16/LGALS9/TLR6/IL16/SLAMF1/CYBA/TLR3/TYROBP/MAPK13/TLR8/PYCARD/HAVCR2/ARRB2/IRAK3/LBP/CD200R1/IL17RA/LILRB4/IL1A/I…
GO:0032675	regulation of interleukin-6 production	140	0.610464	2.64969	1e-10	1.01852e-09	4.85867e-10	3227	tags=54%, list=16%, signal=45%	ZC3H12A/CEBPB/MAPKAPK2/PTPN22/BCL10/TNFAIP3/NOD2/CAPN2/LILRB2/STAT3/NOD1/UNC93B1/ELF4/ORM1/FOXJ1/NLRP12/PTPN6/TLR2/MYD88/ARID5A/NLRX1/CD74/TLR1/TICAM1/TMEM106A/IL10/EREG/MAVS/CLEC7A/TGFB1/IL1B/NCKAP1L/CARD9/FOXP3/IL6R/SYK/INPP5D/TLR9/TSLP/LEP/PLCG2/POU2F2/LILRA5/IL6/TNFSF4/GAS6/SIGLEC16/LGALS9/TLR6/IL16/SLAMF1/CYBA/TLR3/TYROBP/MAPK13/TLR8/PYCARD/HAVCR2/ARRB2/IRAK3/LBP/CD200R1/IL17RA/LILRB4/IL1A/I…
GO:1903037	regulation of leukocyte cell-cell adhesion	348	0.555263	2.64709	1e-10	1.01852e-09	4.85867e-10	3756	tags=47%, list=18%, signal=39%	ZC3H12A/ANXA1/CD44/TNFSF14/CEBPB/PTPN22/BCL10/SDC4/NOD2/CAV1/LILRB2/IL2RA/ZBTB7B/IRAK1/IRF1/NFKBIZ/LGALS3/RUNX1/SLC4A2/ADAM8/IL15/ITPKB/ALOX5/MAP3K8/FOXJ1/CHST4/IL4R/LOXL3/ACTB/PTPN6/GCNT1/CD274/ITGB2/TWSG1/NKAP/CCL2/PTPN2/MALT1/ERBB2/PDCD1LG2/BCL6/HFE/CHST2/RUNX3/LAX1/STAT5A/HES1/SOCS1/CD74/RASAL3/LILRB1/LGALS1/CTLA4/IL10/VAV1/LAPTM5/IL7/CD4/IL4I1/HLX/CCL5/TGFB1/IL1B/HAS2/TNFRSF14/NCKAP1L/VCAM1/…
GO:0043367	CD4-positive, alpha-beta T cell differentiation	95	0.639628	2.64359	1e-10	1.01852e-09	4.85867e-10	3916	tags=59%, list=19%, signal=48%	ZC3H12A/BCL3/ANXA1/SOCS3/RELB/STAT3/ZBTB7B/NFKBIZ/RUNX1/IL18R1/JUNB/IL4R/LOXL3/MALT1/BCL6/RUNX3/SLAMF6/STAT5A/SOCS1/LGALS1/IL27/BATF/HLX/NCKAP1L/FOXP3/IL6R/GPR183/CD86/SASH3/JAK3/IL6/TNFSF4/GATA3/IL23A/FUT7/LGALS9/IL2RG/LY9/ASCL2/IL18/IL12RB1/SPN/CD69/NLRP3/CBFB/SHB/PTGER4/LEF1/NFKBID/RORC/CD83/RARA/IFNG/ZFPM1/MEN1/ATP7A
GO:0070661	leukocyte proliferation	318	0.558217	2.64332	1e-10	1.01852e-09	4.85867e-10	3742	tags=47%, list=18%, signal=39%	CLCF1/ANXA1/TNFSF14/CEBPB/MSN/CSF1/SLC11A1/PTPN22/SDC4/FCGR2B/TNFAIP3/LILRB2/SH2D2A/IL2RA/TCIRG1/TNFRSF1B/ZBTB7B/FOSL2/IRF1/NFKBIZ/LGALS3/JUNB/SLC4A2/ELF4/IL15/FOXJ1/PTPN6/CD274/NCSTN/FCGR3A/RAC2/TWSG1/MALT1/CSF2RB/CDKN1A/MYD88/ERBB2/PDCD1LG2/BCL6/IRS2/CLU/GAPT/BCL2L1/HES1/CD74/RASAL3/LILRB1/DOCK2/TICAM1/CTLA4/IL10/IL27/RIPK3/IL7/IL4I1/MNDA/CSF1R/CCL5/CD151/TGFB1/IL1B/TNFRSF14/NCKAP1L/VCAM1/PLA2G…
GO:0046637	regulation of alpha-beta T cell differentiation	77	0.666528	2.64232	1e-10	1.01852e-09	4.85867e-10	3756	tags=62%, list=18%, signal=51%	ZC3H12A/ANXA1/ZBTB7B/NFKBIZ/RUNX1/JUNB/SLC4A2/ITPKB/IL4R/LOXL3/NKAP/MALT1/BCL6/RUNX3/STAT5A/SOCS1/LGALS1/IL27/BATF/HLX/NCKAP1L/TGFBR2/FOXP3/SYK/CD86/SASH3/JAK3/PRDM1/TNFSF4/GATA3/IL23A/LGALS9/IL2RG/ASCL2/IL18/IL12RB1/AP3B1/LILRB4/CD69/NLRP3/CBFB/SHB/NFKBID/CD83/PNP/RARA/GLI3/IFNG
GO:0002822	regulation of adaptive immune response based on somatic recombination of immune receptors built from immunoglobulin superfamily domains	185	0.58494	2.63167	1e-10	1.01852e-09	4.85867e-10	4566	tags=58%, list=22%, signal=45%	ZC3H12A/CLCF1/ANXA1/SLC11A1/FCGR2B/TNFAIP3/NOD2/TNFRSF1B/SECTM1/ZBTB7B/NFKBIZ/IL18R1/JUNB/WAS/FZD5/FOXJ1/CD7/IL4R/LOXL3/PTPN6/CD274/C3/MALT1/TNFSF13/BCL6/ARID5A/HFE/STAT5A/LILRB1/LGALS1/PAXIP1/IL10/IL27/BATF/RIPK3/CD4/IL4I1/HLX/CLEC7A/TGFB1/IL1B/NCKAP1L/CARD9/IL1R1/FOXP3/CD81/CCR2/MICA/FCGR1A/SASH3/CR1/MR1/JAK3/IL6/PTPRC/TNFSF4/GATA3/IL23A/FUT7/CD1D/CLEC6A/SLC15A4/SLAMF1/CEACAM1/ASCL2/HAVCR2/IL18…
GO:0050900	leukocyte migration	374	0.547013	2.62981	1e-10	1.01852e-09	4.85867e-10	3706	tags=48%, list=18%, signal=40%	ANXA1/TNFSF14/F11R/SERPINE1/MSN/MYO1G/RARRES2/HSD3B7/ICAM1/C5AR1/CSF1/CXCL3/NOD2/B4GALT1/MMP14/ITGA3/TREM1/LGALS3/FPR2/ADAM8/SLAMF8/ALOX5/EDN2/CXCR4/FOXJ1/CHST4/NLRP12/ITGA2/CCL20/GCNT1/RIN3/ITGB2/CXCL5/RAC2/CCL2/CXCL1/SWAP70/CCR5/MYD88/SAA1/CSF3R/CXCL6/THBS1/CD99/PPBP/MYH9/FCER1G/CHST2/S100A8/CXCL16/ITGA7/HCK/CD74/DUSP1/CXCL2/CCR1/IL10/ITGB1/VAV1/ANO6/CCL7/RIPK3/TGFB2/TMEM102/ADORA1/HMOX1/CSF1R/…
GO:0002698	negative regulation of immune effector process	120	0.618358	2.6278	1e-10	1.01852e-09	4.85867e-10	2907	tags=48%, list=14%, signal=42%	ZC3H12A/ANXA1/SERPING1/GRN/FCGR2B/NOD2/ZBTB7B/LGALS3/SLAMF8/FOXJ1/IL4R/LOXL3/PTPN6/CD274/SPI1/BCL6/NLRX1/HFE/STAT5A/A2M/LILRB1/LGALS1/IL10/TGFB2/IL4I1/HLX/TGFB1/NCKAP1L/VSIG4/FOXP3/CCR2/MICA/CR1/JAK3/PTPRC/TNFSF4/CD96/LGALS9/SERPINB9/SLAMF1/CD300A/CEACAM1/ASCL2/HAVCR2/ARRB2/IL7R/IRAK3/AXL/KIR2DL4/PDCD1/SPN/LILRB4/CD69/FGL2/TMBIM6/BST2/PARP3/CD59
GO:0002819	regulation of adaptive immune response	200	0.575177	2.62753	1e-10	1.01852e-09	4.85867e-10	3967	tags=54%, list=19%, signal=44%	ZC3H12A/CLCF1/ANXA1/SLC11A1/FCGR2B/TNFAIP3/NOD2/TNFRSF1B/SECTM1/ZBTB7B/IRF1/NFKBIZ/IL18R1/JUNB/WAS/FZD5/FOXJ1/CD7/IL4R/LOXL3/PTPN6/CD274/C3/MALT1/TNFSF13/BCL6/ARID5A/HFE/STAT5A/LILRB1/LGALS1/PAXIP1/IL10/IL27/BATF/RIPK3/CD4/IL4I1/HLX/CLEC7A/TGFB1/IL1B/TNFRSF14/NCKAP1L/CARD9/IL1R1/FOXP3/CD81/CCR2/MICA/FCGR1A/SASH3/CR1/MR1/JAK3/IL6/PTPRC/TNFSF4/GATA3/IL23A/FUT7/CD1D/CLEC6A/SLC15A4/ADCY7/SLAMF1/CEACA…
GO:0022409	positive regulation of cell-cell adhesion	304	0.553385	2.6267	1e-10	1.01852e-09	4.85867e-10	3789	tags=47%, list=18%, signal=39%	ANXA1/CD44/TNFSF14/F11R/PLAUR/BCL10/NOD2/CAV1/LILRB2/IL2RA/PDPN/ZBTB7B/IRAK1/NFKBIZ/RUNX1/ADAM8/IL15/ITPKB/ALOX5/MAP3K8/CHST4/IL4R/ACTB/PTPN6/GCNT1/CD274/ITGB2/NKAP/CCL2/MALT1/PDCD1LG2/BCL6/CHST2/RUNX3/PODXL/HES1/SOCS1/CD74/RASAL3/LILRB1/LGALS1/IL10/VAV1/IL7/CD4/IL4I1/HLX/CCL5/TGFB1/IL1B/HAS2/TNFRSF14/NCKAP1L/VCAM1/TGFBR2/FOXP3/IL6R/SYK/CARD11/CD81/CD86/CCR2/LEP/CD276/SASH3/CR1/PIK3R6/DOCK8/IL6/P…
GO:0050867	positive regulation of cell activation	346	0.551544	2.62601	1e-10	1.01852e-09	4.85867e-10	3756	tags=48%, list=18%, signal=40%	CLCF1/ANXA1/TNFSF14/BCL10/NOD2/FLNA/CAV1/LILRB2/IL2RA/ZBTB7B/MMP14/NFKBIZ/RUNX1/ADAM8/IL15/ITPKB/MAP3K8/HAMP/IL4R/ACTB/PTPN6/CD274/FCGR3A/CTSC/NKAP/CCL2/SPI1/MALT1/CDKN1A/TNFSF13/MYD88/PDCD1LG2/BCL6/IL15RA/THBS1/IRS2/RUNX3/HES1/SOCS1/CD74/RASAL3/LILRB1/LGALS1/TICAM1/PAXIP1/IL10/VAV1/CLEC4D/IL7/CD4/IL4I1/HLX/CCL5/CLEC7A/TGFB1/IL1B/TNFRSF14/NCKAP1L/VCAM1/TGFBR2/FOXP3/SYK/INPP5D/GPR183/CARD11/TLR9/C…
GO:0060326	cell chemotaxis	294	0.555204	2.62257	1e-10	1.01852e-09	4.85867e-10	4028	tags=49%, list=20%, signal=40%	ANXA1/TNFSF14/LOX/SERPINE1/RAB13/RARRES2/HSD3B7/C5AR1/CSF1/CXCL3/HSPB1/NOD2/NRP1/TREM1/LGALS3/FPR2/ADAM8/SLAMF8/ALOX5/EDN2/CXCR4/CCL20/RIN3/ITGB2/CXCL5/RAC2/CCL2/CXCL1/SWAP70/CCR5/SAA1/CSF3R/CXCL6/THBS1/PPBP/RHOG/FCER1G/S100A8/CXCL16/CD74/DUSP1/CXCL2/CCR1/IL10/VAV1/ANO6/CCL7/TGFB2/TMEM102/CSF1R/CCL5/ABCC1/IL1B/NCKAP1L/S100A9/VCAM1/IL6R/SYK/GPR183/FGFR1/CCR10/CCR2/PRKD2/IL6/CXCR3/PIK3CD/GPSM3/C3AR…
GO:0070663	regulation of leukocyte proliferation	250	0.563101	2.61811	1e-10	1.01852e-09	4.85867e-10	3742	tags=48%, list=18%, signal=40%	CLCF1/ANXA1/CEBPB/CSF1/PTPN22/SDC4/FCGR2B/TNFAIP3/LILRB2/IL2RA/TNFRSF1B/ZBTB7B/IRF1/LGALS3/SLC4A2/IL15/FOXJ1/PTPN6/CD274/FCGR3A/RAC2/TWSG1/CSF2RB/CDKN1A/MYD88/ERBB2/PDCD1LG2/BCL6/IRS2/BCL2L1/HES1/CD74/RASAL3/LILRB1/TICAM1/CTLA4/IL10/IL27/RIPK3/IL7/IL4I1/MNDA/CSF1R/CCL5/TGFB1/IL1B/TNFRSF14/NCKAP1L/VCAM1/PLA2G5/VSIG4/TGFBR2/FOXP3/SYK/INPP5D/GPR183/CARD11/TLR9/CD81/CD86/CCR2/LEP/CD276/SASH3/CR1/TNFR…
GO:0002285	lymphocyte activation involved in immune response	209	0.572835	2.61639	1e-10	1.01852e-09	4.85867e-10	4002	tags=49%, list=20%, signal=40%	ZC3H12A/BCL3/CLCF1/ANXA1/SOCS3/RAB27A/RELB/ICAM1/SLC11A1/FCGR2B/STAT3/ZBTB7B/NFKBIZ/LGALS3/IL18R1/JUNB/UNC13D/IL4R/LOXL3/FCGR3A/SWAP70/MALT1/TNFSF13/BCL6/FCER1G/GAPT/SLAMF6/STAT5A/CD74/LILRB1/LGALS1/LCP1/PAXIP1/IL10/IL27/BATF/CLEC4D/HLX/TGFB1/NCKAP1L/FOXP3/IL6R/GPR183/LAMP1/CD81/CD86/DDRGK1/PLCG2/CR1/JAK3/IL6/PTPRC/TNFSF4/GATA3/IL23A/LGALS9/SLC15A4/MDK/CEACAM1/TYROBP/LY9/DOCK11/ASCL2/HAVCR2/IL18/…
GO:1903038	negative regulation of leukocyte cell-cell adhesion	131	0.610197	2.61578	1e-10	1.01852e-09	4.85867e-10	3749	tags=51%, list=18%, signal=42%	ZC3H12A/ANXA1/CEBPB/PTPN22/SDC4/LILRB2/IL2RA/ZBTB7B/IRF1/LGALS3/RUNX1/SLC4A2/FOXJ1/IL4R/LOXL3/PTPN6/CD274/TWSG1/PTPN2/ERBB2/PDCD1LG2/BCL6/HFE/RUNX3/LAX1/STAT5A/SOCS1/CD74/LILRB1/LGALS1/CTLA4/IL10/LAPTM5/IL4I1/HLX/TGFB1/TNFRSF14/PLA2G5/VSIG4/FOXP3/CD86/CR1/JAK3/TNFSF4/LGALS9/MDK/CD300A/ASCL2/BTN2A2/GPNMB/HAVCR2/PDCD1/SPN/LILRB4/TNFAIP8L2/CD69/FGL2/CBFB/LGALS9C/TIGIT/CRTAM/PLA2G2F/DUSP3/DUSP22/IDO1…
GO:0042093	T-helper cell differentiation	76	0.662469	2.6141	1e-10	1.01852e-09	4.85867e-10	3916	tags=59%, list=19%, signal=48%	ZC3H12A/BCL3/ANXA1/SOCS3/RELB/STAT3/ZBTB7B/NFKBIZ/IL18R1/JUNB/IL4R/LOXL3/MALT1/BCL6/SLAMF6/STAT5A/LGALS1/IL27/BATF/HLX/FOXP3/IL6R/GPR183/CD86/JAK3/IL6/TNFSF4/GATA3/IL23A/LY9/ASCL2/IL18/IL12RB1/SPN/CD69/NLRP3/SHB/PTGER4/LEF1/NFKBID/RORC/RARA/ZFPM1/MEN1/ATP7A
GO:0002237	response to molecule of bacterial origin	336	0.550552	2.61402	1e-10	1.01852e-09	4.85867e-10	3785	tags=47%, list=18%, signal=39%	ZC3H12A/NFKB1/CEBPB/SERPINE1/C5AR1/MAP2K3/NFKB2/MAPKAPK2/CXCL3/SLC11A1/PTPN22/SOD2/BCL10/FCGR2B/GBP2/TNFAIP3/NOD2/CAPN2/LILRB2/VIM/TNFRSF1B/IRAK1/ZFP36/FOSL2/NFKBIA/ADM/NFKBIZ/CD14/MAOB/GBP5/TNIP1/FZD5/IFNAR1/LTF/CD274/TLR2/SBNO2/COL6A1/CXCL5/CSF3/IL10RA/CCL2/CXCL1/CCR5/SLPI/ABCA1/CASP7/MALT1/CSF2RB/CD68/MYD88/FOS/PDCD1LG2/ADAM9/CXCL6/PPBP/IRAK2/ARID5A/LITAF/CASP1/S100A8/HCK/TLR1/LILRB1/CXCL2/NAG…
GO:0002696	positive regulation of leukocyte activation	328	0.549436	2.61002	1e-10	1.01852e-09	4.85867e-10	3756	tags=48%, list=18%, signal=40%	CLCF1/ANXA1/TNFSF14/BCL10/NOD2/CAV1/LILRB2/IL2RA/ZBTB7B/MMP14/NFKBIZ/RUNX1/ADAM8/IL15/ITPKB/MAP3K8/HAMP/IL4R/ACTB/PTPN6/CD274/FCGR3A/CTSC/NKAP/CCL2/SPI1/MALT1/CDKN1A/TNFSF13/MYD88/PDCD1LG2/BCL6/IL15RA/THBS1/IRS2/RUNX3/HES1/SOCS1/CD74/RASAL3/LILRB1/LGALS1/TICAM1/PAXIP1/IL10/VAV1/CLEC4D/IL7/CD4/IL4I1/HLX/CCL5/CLEC7A/TGFB1/IL1B/TNFRSF14/NCKAP1L/VCAM1/TGFBR2/FOXP3/SYK/INPP5D/GPR183/CARD11/TLR9/CD81/C…
GO:0042098	T cell proliferation	198	0.57185	2.60961	1e-10	1.01852e-09	4.85867e-10	3742	tags=50%, list=18%, signal=41%	ANXA1/TNFSF14/CEBPB/MSN/SLC11A1/SDC4/LILRB2/SH2D2A/IL2RA/TNFRSF1B/ZBTB7B/IRF1/LGALS3/SLC4A2/ELF4/IL15/FOXJ1/PTPN6/CD274/NCSTN/RAC2/TWSG1/MALT1/ERBB2/PDCD1LG2/BCL6/HES1/RASAL3/LILRB1/DOCK2/CTLA4/IL10/IL27/RIPK3/IL4I1/CCL5/CD151/TGFB1/IL1B/TNFRSF14/NCKAP1L/VCAM1/PLA2G5/VSIG4/TGFBR2/FOXP3/SYK/CARD11/CD81/CD86/CCR2/LEP/CD276/SASH3/CR1/TNFRSF9/DOCK8/IL6/PTPRC/TNFSF4/IL23A/CD1D/LGALS9/SLAMF1/ICOSLG/EBI…
GO:0032637	interleukin-8 production	81	0.653211	2.60703	1e-10	1.01852e-09	4.85867e-10	3465	tags=60%, list=17%, signal=50%	BCL3/CHI3L1/ANXA1/SERPINE1/PTPN22/BCL10/NOD2/STAT3/NOD1/CD14/F3/TLR2/MYD88/CD74/TLR1/TLR5/IL10/RIPK1/MAVS/CD58/CLEC7A/OTUD7B/IL1B/CAMP/IL6R/SYK/TLR9/LEP/PRKD2/CD33/IL6/PTPRC/LGALS9/TLR6/TLR3/TLR8/PYCARD/LBP/ANXA4/FADD/CD2/ELANE/RELA/FFAR2/TLR7/LILRA2/TIRAP/HSPA1B/FCN1
GO:0032677	regulation of interleukin-8 production	81	0.653211	2.60703	1e-10	1.01852e-09	4.85867e-10	3465	tags=60%, list=17%, signal=50%	BCL3/CHI3L1/ANXA1/SERPINE1/PTPN22/BCL10/NOD2/STAT3/NOD1/CD14/F3/TLR2/MYD88/CD74/TLR1/TLR5/IL10/RIPK1/MAVS/CD58/CLEC7A/OTUD7B/IL1B/CAMP/IL6R/SYK/TLR9/LEP/PRKD2/CD33/IL6/PTPRC/LGALS9/TLR6/TLR3/TLR8/PYCARD/LBP/ANXA4/FADD/CD2/ELANE/RELA/FFAR2/TLR7/LILRA2/TIRAP/HSPA1B/FCN1
GO:0002224	toll-like receptor signaling pathway	75	0.661371	2.6067	1e-10	1.01852e-09	4.85867e-10	3304	tags=59%, list=16%, signal=49%	FOSL1/BIRC3/MAPKAPK2/BCL10/IRAK1/IRF1/NFKBIZ/UNC93B1/TNIP1/CD274/TLR2/MYD88/IRAK2/S100A8/IKBKB/TLR1/TLR5/TICAM1/TICAM2/S100A9/NLRP6/TLR9/RPS6KA3/LY96/PLCG2/CTSS/TLR6/TLR3/CD300A/IRF7/TLR8/ARRB2/IRAK3/AP3B1/CD300LF/GFI1/LRCH4/BTK/ESR1/RELA/IRF3/TLR7/TIRAP/OTUD4
GO:0032755	positive regulation of interleukin-6 production	94	0.631104	2.60322	1e-10	1.01852e-09	4.85867e-10	3227	tags=55%, list=16%, signal=47%	BCL10/NOD2/LILRB2/STAT3/NOD1/UNC93B1/TLR2/MYD88/ARID5A/CD74/TLR1/TICAM1/TMEM106A/EREG/MAVS/CLEC7A/TGFB1/IL1B/CARD9/IL6R/SYK/TLR9/TSLP/LEP/PLCG2/POU2F2/LILRA5/IL6/TNFSF4/SIGLEC16/LGALS9/TLR6/IL16/CYBA/TLR3/TYROBP/MAPK13/TLR8/PYCARD/LBP/IL17RA/IL1A/IL17RC/TRPV4/BTK/AIF1/IFIH1/RELA/SPON2/TLR7/LILRA2/TIRAP
GO:0032612	interleukin-1 production	106	0.61992	2.59857	1e-10	1.01852e-09	4.85867e-10	3341	tags=50%, list=16%, signal=42%	ZC3H12A/ANXA1/HSPB1/TNFAIP3/NOD2/PML/STAT3/NOD1/ELF4/GBP5/ORM1/FZD5/NLRP12/IL1R2/IFI16/MALT1/MYD88/SAA1/CASP1/TMEM106A/IL10/CASP8/CLEC7A/CARD16/EGR1/CD33/LILRA5/IL6/GAS6/LGALS9/TLR6/IL16/MEFV/CEACAM1/S1PR3/SERPINB1/TYROBP/TLR8/PYCARD/HAVCR2/ARRB2/ORM2/NLRC4/GSDMD/NAIP/LILRB4/CCR7/NLRP3/RELA/LILRA2/TMED10/SPHK1/S100A13
GO:0032652	regulation of interleukin-1 production	106	0.61992	2.59857	1e-10	1.01852e-09	4.85867e-10	3341	tags=50%, list=16%, signal=42%	ZC3H12A/ANXA1/HSPB1/TNFAIP3/NOD2/PML/STAT3/NOD1/ELF4/GBP5/ORM1/FZD5/NLRP12/IL1R2/IFI16/MALT1/MYD88/SAA1/CASP1/TMEM106A/IL10/CASP8/CLEC7A/CARD16/EGR1/CD33/LILRA5/IL6/GAS6/LGALS9/TLR6/IL16/MEFV/CEACAM1/S1PR3/SERPINB1/TYROBP/TLR8/PYCARD/HAVCR2/ARRB2/ORM2/NLRC4/GSDMD/NAIP/LILRB4/CCR7/NLRP3/RELA/LILRA2/TMED10/SPHK1/S100A13
GO:0051251	positive regulation of lymphocyte activation	300	0.548027	2.59693	1e-10	1.01852e-09	4.85867e-10	3756	tags=48%, list=18%, signal=40%	CLCF1/ANXA1/TNFSF14/BCL10/NOD2/CAV1/LILRB2/IL2RA/ZBTB7B/MMP14/NFKBIZ/RUNX1/ADAM8/IL15/ITPKB/MAP3K8/IL4R/ACTB/PTPN6/CD274/FCGR3A/NKAP/CCL2/SPI1/MALT1/CDKN1A/TNFSF13/MYD88/PDCD1LG2/BCL6/IL15RA/IRS2/RUNX3/HES1/SOCS1/CD74/RASAL3/LILRB1/LGALS1/TICAM1/PAXIP1/IL10/VAV1/IL7/CD4/IL4I1/HLX/CCL5/CLEC7A/TGFB1/IL1B/TNFRSF14/NCKAP1L/VCAM1/TGFBR2/FOXP3/SYK/INPP5D/GPR183/CARD11/TLR9/CD81/CD86/DDRGK1/CCR2/LEP/CD2…
GO:0032496	response to lipopolysaccharide	322	0.548456	2.59572	1e-10	1.01852e-09	4.85867e-10	3711	tags=46%, list=18%, signal=39%	ZC3H12A/NFKB1/CEBPB/SERPINE1/MAP2K3/NFKB2/MAPKAPK2/CXCL3/SLC11A1/PTPN22/SOD2/BCL10/GBP2/TNFAIP3/NOD2/CAPN2/LILRB2/VIM/TNFRSF1B/IRAK1/ZFP36/FOSL2/NFKBIA/ADM/NFKBIZ/CD14/MAOB/GBP5/TNIP1/IFNAR1/LTF/CD274/TLR2/SBNO2/COL6A1/CXCL5/CSF3/IL10RA/CCL2/CXCL1/CCR5/SLPI/ABCA1/CASP7/MALT1/CSF2RB/CD68/MYD88/FOS/PDCD1LG2/ADAM9/CXCL6/PPBP/IRAK2/ARID5A/LITAF/CASP1/S100A8/HCK/LILRB1/CXCL2/NAGLU/LOXL1/TICAM1/THBD/FC…
GO:0042129	regulation of T cell proliferation	166	0.580904	2.59295	1e-10	1.01852e-09	4.85867e-10	3742	tags=51%, list=18%, signal=42%	ANXA1/CEBPB/SDC4/LILRB2/IL2RA/TNFRSF1B/ZBTB7B/IRF1/LGALS3/SLC4A2/IL15/FOXJ1/PTPN6/CD274/RAC2/TWSG1/ERBB2/PDCD1LG2/BCL6/HES1/RASAL3/LILRB1/CTLA4/IL10/IL27/RIPK3/IL4I1/CCL5/TGFB1/IL1B/TNFRSF14/NCKAP1L/VCAM1/PLA2G5/VSIG4/TGFBR2/FOXP3/SYK/CARD11/CD81/CD86/CCR2/LEP/CD276/SASH3/CR1/TNFRSF9/IL6/PTPRC/TNFSF4/IL23A/CD1D/LGALS9/SLAMF1/ICOSLG/EBI3/CCDC88B/BTN2A2/GPNMB/PYCARD/HAVCR2/IL18/IL12RB1/CD70/FADD/CD…
GO:0032609	type II interferon production	113	0.610381	2.5906	1e-10	1.01852e-09	4.85867e-10	3077	tags=48%, list=15%, signal=41%	ZC3H12A/BCL3/SLC11A1/PTPN22/NOD2/IL18R1/CD14/FZD5/CD274/PDCD1LG2/ARID5A/SLAMF6/LILRB1/IL10/IL27/LAPTM5/RIPK3/CLEC7A/IL1B/NLRP6/IL1R1/FOXP3/TLR9/CCR2/CD276/SASH3/CR1/TNFSF4/GATA3/CD96/IL23A/GAS6/LGALS9/SLAMF1/TLR3/EBI3/TLR8/PYCARD/HAVCR2/IL18/IL12RB1/AXL/FADD/CD3E/INHA/LILRB4/CD2/IL1RL1/CCR7/CD226/LGALS9C/TXK/TLR7/CRTAM
GO:0032649	regulation of type II interferon production	113	0.610381	2.5906	1e-10	1.01852e-09	4.85867e-10	3077	tags=48%, list=15%, signal=41%	ZC3H12A/BCL3/SLC11A1/PTPN22/NOD2/IL18R1/CD14/FZD5/CD274/PDCD1LG2/ARID5A/SLAMF6/LILRB1/IL10/IL27/LAPTM5/RIPK3/CLEC7A/IL1B/NLRP6/IL1R1/FOXP3/TLR9/CCR2/CD276/SASH3/CR1/TNFSF4/GATA3/CD96/IL23A/GAS6/LGALS9/SLAMF1/TLR3/EBI3/TLR8/PYCARD/HAVCR2/IL18/IL12RB1/AXL/FADD/CD3E/INHA/LILRB4/CD2/IL1RL1/CCR7/CD226/LGALS9C/TXK/TLR7/CRTAM
GO:0034341	response to type II interferon	115	0.610783	2.59039	1e-10	1.01852e-09	4.85867e-10	3074	tags=48%, list=15%, signal=41%	PIM1/SLC11A1/GBP2/RAB43/CIITA/VIM/NUB1/IRF1/MYO1C/WAS/GBP5/GBP1/KYNU/STX4/TLR2/CCL2/PTPN2/IFITM3/CASP1/CXCL16/HCK/IFITM2/CD74/PARP14/UBD/RAB20/VAMP3/FCAR/SP100/CCL5/CD58/GCH1/GBP3/IFNGR2/PARP9/TRIM21/STXBP3/ACTG1/GSN/LGALS9/CALCOCO2/SLC22A5/ZYX/TLR3/MEFV/MRC1/IL12RB1/GAPDH/NLRC5/BST2/AIF1/CLDN1/CD40/TXK/GBP4
GO:0050870	positive regulation of T cell activation	233	0.557042	2.58641	1e-10	1.01852e-09	4.85867e-10	3756	tags=49%, list=18%, signal=41%	ANXA1/TNFSF14/BCL10/NOD2/CAV1/LILRB2/IL2RA/ZBTB7B/NFKBIZ/RUNX1/ADAM8/IL15/ITPKB/MAP3K8/IL4R/ACTB/PTPN6/CD274/NKAP/CCL2/MALT1/PDCD1LG2/BCL6/RUNX3/HES1/SOCS1/CD74/RASAL3/LILRB1/LGALS1/VAV1/IL7/CD4/IL4I1/HLX/CCL5/TGFB1/IL1B/TNFRSF14/NCKAP1L/VCAM1/TGFBR2/FOXP3/SYK/CARD11/CD81/CD86/CCR2/LEP/CD276/SASH3/CR1/PIK3R6/DOCK8/IL6/PTPRC/VNN1/TNFSF4/GATA3/IL23A/CD1D/LGALS9/IL2RG/MDK/SLAMF1/SIRPG/ICOSLG/RHOH/LY…
GO:0002526	acute inflammatory response	103	0.619698	2.58064	1e-10	1.01852e-09	4.85867e-10	4322	tags=58%, list=21%, signal=46%	CEBPB/CD163/OSMR/FCGR2C/SERPINA1/FCGR2B/B4GALT1/IL1RN/FCGR2A/F3/ADAM8/ORM1/SAA2/FCGR3A/HP/OSM/SAA4/C3/SERPINA3/SAA1/A2M/ANO6/ALOX5AP/FN1/ADORA1/APOL2/IL1B/NLRP6/IL6R/FCGR1A/PTGS2/IL6/PLSCR1/VNN1/TNFSF4/FUT7/LBP/ORM2/TNFRSF11A/SPN/IL1A/BTK/CCR7/NLRP3/TNFSF11/PTGES/EIF2AK1/FCGR3B/ELANE/FFAR2/NUPR1/EXT1/FFAR3/PIK3CG/CD6/TFRC/IL31RA/CRP/RHBDD3/TFR2
GO:0002366	leukocyte activation involved in immune response	290	0.547705	2.58057	1e-10	1.01852e-09	4.85867e-10	4002	tags=47%, list=20%, signal=38%	ZC3H12A/BCL3/CLCF1/ANXA1/SOCS3/RAB27A/RELB/ICAM1/SLC11A1/GRN/FCGR2B/STAT3/ZBTB7B/NFKBIZ/LGALS3/FES/IL18R1/JUNB/UNC13D/IL4R/LOXL3/STX4/PTPN6/ITGAM/ITGB2/FCGR3A/SBNO2/RAC2/SWAP70/SPI1/MALT1/TNFSF13/MYD88/STXBP2/BCL6/SCNN1B/FCER1G/GAPT/SLAMF6/STAT5A/CD74/LILRB1/LGALS1/DOCK2/LCP1/TICAM1/PAXIP1/IL10/IL27/BATF/CLEC4D/FGR/HLX/TGFB1/NCKAP1L/STXBP3/FOXP3/IL6R/SYK/GPR183/LAMP1/CD81/PRAM1/CD86/DDRGK1/CCR2/P…
GO:0050727	regulation of inflammatory response	370	0.537184	2.57366	1e-10	1.01852e-09	4.85867e-10	3758	tags=44%, list=18%, signal=37%	ANXA1/NFKB1/SOCS3/CEBPB/SERPINE1/TNC/TNFRSF1A/BIRC3/OSMR/GRN/FCGR2B/GBP2/TNFAIP3/NOD2/STAT3/IL2RA/TRADD/TNFRSF1B/ZFP36/NFKBIA/NFKBIZ/FURIN/IER3/RHBDF2/FPR2/ELF4/METRNL/GBP5/ADAM8/TNIP1/SLAMF8/IL15/GBP1/ALOX5/MAP3K8/NLRP12/HAMP/PTPN6/PPP1R13L/TLR2/SBNO2/NEAT1/SLC39A8/OSM/IL10RA/CTSC/NCF1/C3/PTPN2/MYD88/SAA1/BCL6/NLRX1/LPCAT3/SIGLEC10/CASP1/S100A8/HCK/LGALS1/ARNT/IL10/PLA2G2A/ALOX5AP/RIPK1/ADORA1/F…
GO:0007229	integrin-mediated signaling pathway	104	0.616661	2.5735	1e-10	1.01852e-09	4.85867e-10	3603	tags=53%, list=18%, signal=44%	TIMP1/ITGB5/ITGB4/CTNNA1/FLNA/NRP1/ITGA3/LAMB2/ITGB8/TLN1/SLC2A10/LOXL3/ITGA2/ITGAM/ITGB2/TEC/FERMT3/ADAM9/ITGA5/MYH9/ITGA7/HCK/LAMB1/ITGB1/VAV1/LAMA5/FN1/COL3A1/ADAMTS1/FGR/SYK/ITGB3/PRAM1/ADAM15/CD63/CCM2/VAV3/ZYX/ITGA11/CEACAM1/NEDD9/LAMC1/LAMA2/BST1/EMP2/ITGAL/ITGA4/PLEK/ITGAV/ITGAX/LAT/PTK2B/LIMS1/ITGB7/ITGA1
GO:0002263	cell activation involved in immune response	293	0.544743	2.5722	1e-10	1.01852e-09	4.85867e-10	4002	tags=46%, list=20%, signal=38%	ZC3H12A/BCL3/CLCF1/ANXA1/SOCS3/RAB27A/RELB/ICAM1/SLC11A1/GRN/FCGR2B/STAT3/ZBTB7B/NFKBIZ/LGALS3/FES/IL18R1/JUNB/UNC13D/IL4R/LOXL3/STX4/PTPN6/ITGAM/ITGB2/FCGR3A/SBNO2/RAC2/SWAP70/SPI1/MALT1/TNFSF13/MYD88/STXBP2/BCL6/SCNN1B/FCER1G/GAPT/SLAMF6/STAT5A/CD74/LILRB1/LGALS1/DOCK2/LCP1/TICAM1/PAXIP1/IL10/IL27/BATF/CLEC4D/FGR/HLX/TGFB1/NCKAP1L/STXBP3/FOXP3/IL6R/SYK/GPR183/LAMP1/CD81/PRAM1/CD86/DDRGK1/CCR2/P…
GO:0060760	positive regulation of response to cytokine stimulus	64	0.667527	2.57166	1e-10	1.01852e-09	4.85867e-10	4312	tags=64%, list=21%, signal=51%	RBM47/CSF1/TRIM56/CXCR4/TLR2/AGPAT2/IKBKE/CASP1/CD74/PARP14/LAPTM5/TICAM2/IL7/RIPK1/MAVS/NLRP6/PARP9/IL1R1/TRIM6/TSLP/CASP4/GAS6/IRF7/TRAF2/AXL/CD300LF/GFI1/FADD/NLRC5/IFIH1/CD40/TXK/IRF3/ZBP1/HSPA1B/TRIM41/MMP8/TREM2/HIF1A/HSPA1A/ADAM17
GO:0051249	regulation of lymphocyte activation	469	0.526887	2.56606	1e-10	1.01852e-09	4.85867e-10	3756	tags=45%, list=18%, signal=37%	ZC3H12A/ZFP36L2/CLCF1/ANXA1/TNFSF14/CEBPB/ZFP36L1/PTPN22/BCL10/SDC4/FCGR2B/TNFAIP3/NOD2/CAV1/LILRB2/IL2RA/TNFRSF1B/ZBTB7B/IRF1/MMP14/NFKBIZ/LGALS3/RUNX1/JUNB/SLC4A2/ADAM8/SLAMF8/IL15/ITPKB/MAP3K8/FOXJ1/IL4R/LOXL3/ACTB/PTPN6/CD274/FCGR3A/RAC2/TWSG1/NKAP/CCL2/NFAM1/SPI1/PTPN2/MALT1/CDKN1A/TNFSF13/MYD88/ERBB2/PDCD1LG2/BCL6/IL15RA/IRS2/HFE/RUNX3/LAX1/STAT5A/HES1/SOCS1/CD74/RASAL3/LILRB1/LGALS1/TICAM1…
GO:0002697	regulation of immune effector process	372	0.533998	2.56174	1e-10	1.01852e-09	4.85867e-10	3967	tags=47%, list=19%, signal=38%	ZC3H12A/CLCF1/ANXA1/ICAM1/MAPKAPK2/SERPING1/IL13RA1/GRN/BCL10/FCGR2B/NOD2/TNFRSF1B/SECTM1/ZBTB7B/NOD1/NFKBIZ/LGALS3/FES/IL18R1/JUNB/UNC13D/WAS/SLAMF8/FZD5/FOXJ1/CD7/IL4R/LOXL3/STX4/PTPN6/CD274/ITGAM/ITGB2/RAC2/NCF1/C3/SPI1/MALT1/TNFSF13/MYD88/STXBP2/BCL6/CXCL6/ARID5A/NLRX1/LITAF/HFE/SLAMF6/STAT5A/CD74/A2M/LILRB1/LGALS1/TICAM1/PAXIP1/IL10/IL27/BATF/VAV1/LAPTM5/RIPK3/TGFB2/IL4I1/FGR/RASGRP4/MAVS/HL…
GO:2000514	regulation of CD4-positive, alpha-beta T cell activation	79	0.643102	2.55992	1e-10	1.01852e-09	4.85867e-10	3756	tags=59%, list=18%, signal=49%	ZC3H12A/ANXA1/IL2RA/ZBTB7B/NFKBIZ/RUNX1/JUNB/IL4R/LOXL3/CD274/TWSG1/MALT1/BCL6/RUNX3/STAT5A/SOCS1/LGALS1/IL27/BATF/HLX/NCKAP1L/TGFBR2/FOXP3/CARD11/CD81/CD86/SASH3/JAK3/TNFSF4/GATA3/IL23A/LGALS9/IL2RG/ASCL2/IL18/IL12RB1/CD3E/CD69/NLRP3/CBFB/SHB/LGALS9C/NFKBID/CD83/RARA/CD28/IFNG
GO:1902107	positive regulation of leukocyte differentiation	182	0.56889	2.55977	1e-10	1.01852e-09	4.85867e-10	3135	tags=46%, list=15%, signal=39%	ANXA1/LIF/CSF1/ZFP36L1/LILRB2/IL2RA/ZBTB7B/MMP14/NFKBIZ/RUNX1/FES/ADAM8/HCLS1/IL15/ITPKB/IL4R/ACTB/NKAP/SPI1/MALT1/FOS/BCL6/IL15RA/KLF10/RUNX3/SOCS1/CD74/CCR1/IL10/CASP8/IL7/RIPK1/CD4/IL4I1/HLX/TGFB1/NCKAP1L/TGFBR2/FOXP3/SYK/INPP5D/CD86/DDRGK1/SASH3/CR1/PIK3R6/PTPRC/VNN1/TNFSF4/EVI2B/GATA3/IL23A/GAS6/LGALS9/IL2RG/IL20/MDK/RHOH/TYROBP/NEDD9/BTN2A2/GLI2/IL18/IL7R/CD27/IL12RB1/AP3B1/AXL/FADD/TNFRSF1…
GO:1903708	positive regulation of hemopoiesis	182	0.56889	2.55977	1e-10	1.01852e-09	4.85867e-10	3135	tags=46%, list=15%, signal=39%	ANXA1/LIF/CSF1/ZFP36L1/LILRB2/IL2RA/ZBTB7B/MMP14/NFKBIZ/RUNX1/FES/ADAM8/HCLS1/IL15/ITPKB/IL4R/ACTB/NKAP/SPI1/MALT1/FOS/BCL6/IL15RA/KLF10/RUNX3/SOCS1/CD74/CCR1/IL10/CASP8/IL7/RIPK1/CD4/IL4I1/HLX/TGFB1/NCKAP1L/TGFBR2/FOXP3/SYK/INPP5D/CD86/DDRGK1/SASH3/CR1/PIK3R6/PTPRC/VNN1/TNFSF4/EVI2B/GATA3/IL23A/GAS6/LGALS9/IL2RG/IL20/MDK/RHOH/TYROBP/NEDD9/BTN2A2/GLI2/IL18/IL7R/CD27/IL12RB1/AP3B1/AXL/FADD/TNFRSF1…
GO:0022408	negative regulation of cell-cell adhesion	183	0.568472	2.55673	1e-10	1.01852e-09	4.85867e-10	3749	tags=46%, list=18%, signal=38%	ZC3H12A/ANXA1/CEBPB/PTPN22/SDC4/LILRB2/IL2RA/ZBTB7B/IRF1/LGALS3/RUNX1/SLC4A2/IL1RN/FOXJ1/IL4R/LOXL3/PTPN6/CD274/TWSG1/SWAP70/SPI1/PTPN2/ERBB2/PDCD1LG2/BCL6/FXYD5/HFE/RUNX3/LAX1/PODXL/STAT5A/SOCS1/CD74/LILRB1/SH2B3/LGALS1/CTLA4/IL10/LAPTM5/IL4I1/C1QTNF1/HLX/TGFB1/TNFRSF14/PLA2G5/VSIG4/FOXP3/CD86/MYADM/CR1/JAK3/AKNA/TNFSF4/LGALS9/ABCA12/VEGFA/MDK/CD300A/CEACAM1/ASCL2/BTN2A2/GPNMB/HAVCR2/CDSN/MAPK7/…
GO:0072538	T-helper 17 type immune response	52	0.690153	2.55599	1e-10	1.01852e-09	4.85867e-10	3281	tags=56%, list=16%, signal=47%	ZC3H12A/SOCS3/STAT3/ZBTB7B/NFKBIZ/JUNB/LOXL3/MALT1/ARID5A/SLAMF6/STAT5A/LGALS1/BATF/CLEC7A/CARD9/FOXP3/IL6R/JAK3/IL6/IL23A/CLEC6A/LY9/ASCL2/IL12RB1/IL17RA/CD69/NFKBID/RORC/TRAF3IP2
GO:0050863	regulation of T cell activation	357	0.533949	2.55524	1e-10	1.01852e-09	4.85867e-10	3756	tags=46%, list=18%, signal=38%	ZC3H12A/ANXA1/TNFSF14/CEBPB/PTPN22/BCL10/SDC4/NOD2/CAV1/LILRB2/IL2RA/TNFRSF1B/ZBTB7B/IRF1/NFKBIZ/LGALS3/RUNX1/JUNB/SLC4A2/ADAM8/IL15/ITPKB/MAP3K8/FOXJ1/IL4R/LOXL3/ACTB/PTPN6/CD274/RAC2/TWSG1/NKAP/CCL2/PTPN2/MALT1/ERBB2/PDCD1LG2/BCL6/HFE/RUNX3/LAX1/STAT5A/HES1/SOCS1/CD74/RASAL3/LILRB1/LGALS1/CTLA4/IL10/IL27/BATF/VAV1/LAPTM5/RIPK3/IL7/CD4/IL4I1/HLX/CCL5/TGFB1/IL1B/TNFRSF14/NCKAP1L/VCAM1/PLA2G5/VSIG…
GO:0030217	T cell differentiation	303	0.539168	2.55421	1e-10	1.01852e-09	4.85867e-10	3956	tags=47%, list=19%, signal=39%	ZC3H12A/BCL3/ZFP36L2/ANXA1/SOCS3/RELB/FZD7/ZFP36L1/PTPN22/LILRB2/STAT3/IL2RA/TCIRG1/ZBTB7B/FOSL2/IRF1/NFKBIZ/RUNX1/IL18R1/JUNB/SLC4A2/ADAM8/MAFB/IL15/ITPKB/FZD5/FOXJ1/IL4R/LOXL3/ACTB/NKAP/SPI1/PTPN2/MALT1/ERBB2/BCL6/FCER1G/RUNX3/SLAMF6/STAT5A/SOCS1/CD74/LGALS1/DOCK2/CTLA4/IL27/BATF/VAV1/CLEC4D/RUNX2/RIPK3/IL7/CD4/IL4I1/HLX/TGFB1/IL1B/NCKAP1L/TGFBR2/FOXP3/IL6R/SYK/GPR183/CARD11/EGR1/CD86/ITK/CCR2/…
GO:0001961	positive regulation of cytokine-mediated signaling pathway	58	0.672094	2.55242	1e-10	1.01852e-09	4.85867e-10	4312	tags=67%, list=21%, signal=53%	RBM47/CSF1/TRIM56/CXCR4/AGPAT2/IKBKE/CASP1/CD74/PARP14/LAPTM5/TICAM2/IL7/RIPK1/MAVS/NLRP6/PARP9/IL1R1/TRIM6/TSLP/CASP4/GAS6/IRF7/TRAF2/AXL/CD300LF/GFI1/FADD/NLRC5/CD40/TXK/IRF3/ZBP1/HSPA1B/TRIM41/MMP8/TREM2/HIF1A/HSPA1A/ADAM17
GO:0032611	interleukin-1 beta production	89	0.624586	2.5522	1e-10	1.01852e-09	4.85867e-10	3853	tags=52%, list=19%, signal=42%	ZC3H12A/HSPB1/TNFAIP3/NOD2/PML/STAT3/NOD1/ELF4/GBP5/ORM1/FZD5/NLRP12/IFI16/MALT1/MYD88/CASP1/TMEM106A/CASP8/CLEC7A/CARD16/EGR1/CD33/LILRA5/IL6/LGALS9/TLR6/MEFV/S1PR3/SERPINB1/TYROBP/TLR8/PYCARD/ARRB2/ORM2/NLRC4/GSDMD/NAIP/LILRB4/CCR7/NLRP3/RELA/LILRA2/SPHK1/CARD8/IFNG/TREM2
GO:0032651	regulation of interleukin-1 beta production	89	0.624586	2.5522	1e-10	1.01852e-09	4.85867e-10	3853	tags=52%, list=19%, signal=42%	ZC3H12A/HSPB1/TNFAIP3/NOD2/PML/STAT3/NOD1/ELF4/GBP5/ORM1/FZD5/NLRP12/IFI16/MALT1/MYD88/CASP1/TMEM106A/CASP8/CLEC7A/CARD16/EGR1/CD33/LILRA5/IL6/LGALS9/TLR6/MEFV/S1PR3/SERPINB1/TYROBP/TLR8/PYCARD/ARRB2/ORM2/NLRC4/GSDMD/NAIP/LILRB4/CCR7/NLRP3/RELA/LILRA2/SPHK1/CARD8/IFNG/TREM2
GO:0022407	regulation of cell-cell adhesion	459	0.522663	2.54845	1e-10	1.01852e-09	4.85867e-10	3789	tags=43%, list=18%, signal=36%	ZC3H12A/ANXA1/CD44/TNFSF14/F11R/CEBPB/PLAUR/PTPN22/BCL10/SDC4/NOD2/CAV1/LILRB2/IL2RA/PDPN/ZBTB7B/IRAK1/IRF1/NFKBIZ/LGALS3/RUNX1/SLC4A2/IL1RN/ADAM8/IL15/ITPKB/ALOX5/MAP3K8/FOXJ1/CHST4/SFN/IL4R/LOXL3/ACTB/PTPN6/GCNT1/CD274/ITGB2/TWSG1/NKAP/CCL2/SWAP70/SPI1/FERMT3/PTPN2/MALT1/ERBB2/PDCD1LG2/BCL6/FXYD5/HFE/CHST2/RUNX3/LAX1/PODXL/STAT5A/HES1/SOCS1/CD74/RASAL3/LILRB1/SH2B3/LGALS1/CTLA4/IL10/VAV1/LAPTM5…
GO:0006909	phagocytosis	223	0.553131	2.54289	1e-10	1.01852e-09	4.85867e-10	3853	tags=52%, list=19%, signal=43%	ANXA1/RAB27A/MYO1G/PTX3/FCGR2C/SLC11A1/FCGR2B/NOD2/MARCO/CD14/FPR2/FCGR2A/UNC13D/IL15/ITGA2/ITGAM/ITGB2/TLR2/C3/CCL2/ABCA1/MYD88/CLN3/NCF2/IL15RA/THBS1/MYH9/PLD2/MYO7A/FCER1G/HCK/DOCK2/RAB20/NCF4/ITGB1/VAV1/ANO6/P2RY6/CD93/TICAM2/ADORA1/IL2RB/LMAN2/FGR/CLEC7A/TGFB1/NCKAP1L/PLA2G5/SYK/ITGB3/COLEC12/CCR2/LEP/PLCG2/VAV2/FCGR1A/ABCA7/MSR1/GSN/PLSCR1/XKR8/C2/PTPRC/TM9SF4/GAS6/BIN2/VAV3/IL2RG/MET/RAB31…
GO:0045620	negative regulation of lymphocyte differentiation	58	0.668715	2.53959	1e-10	1.01852e-09	4.85867e-10	2750	tags=52%, list=13%, signal=45%	ZC3H12A/ANXA1/ZBTB7B/IRF1/RUNX1/SLC4A2/FOXJ1/IL4R/LOXL3/PTPN2/ERBB2/BCL6/RUNX3/STAT5A/SOCS1/CD74/LGALS1/CTLA4/HLX/FOXP3/CR1/JAK3/TNFSF4/MDK/ASCL2/INHA/LILRB4/CD69/FGL2/CBFB
GO:0045785	positive regulation of cell adhesion	456	0.52125	2.53851	1e-10	1.01852e-09	4.85867e-10	3789	tags=45%, list=18%, signal=37%	ANXA1/CD44/TNFSF14/F11R/LIF/PLAUR/CSF1/S100A10/BCL10/SDC4/NOD2/FLNA/CAV1/LILRB2/NRP1/IL2RA/COL8A1/PDPN/TFE3/ZBTB7B/IRAK1/EFEMP2/NFKBIZ/ITGA3/RUNX1/UNC13D/LAMB2/ADAM8/IL15/ITPKB/ALOX5/RREB1/MAP3K8/CHST4/SFN/IL4R/ITGA2/STX4/ACTB/PTPN6/GCNT1/CD274/ITGB2/EPHA1/IBSP/P4HB/NKAP/CCL2/MALT1/ERBB2/SAA1/PDCD1LG2/ADAM9/BCL6/ECM2/DMP1/ITGA5/CHST2/RUNX3/PODXL/HES1/SOCS1/CD74/RASAL3/LILRB1/LGALS1/LAMB1/IL10/VAV…
GO:0043370	regulation of CD4-positive, alpha-beta T cell differentiation	59	0.666011	2.53689	1e-10	1.01852e-09	4.85867e-10	3756	tags=64%, list=18%, signal=53%	ZC3H12A/ANXA1/ZBTB7B/NFKBIZ/RUNX1/JUNB/IL4R/LOXL3/MALT1/BCL6/RUNX3/STAT5A/SOCS1/LGALS1/IL27/BATF/HLX/NCKAP1L/FOXP3/CD86/SASH3/JAK3/TNFSF4/GATA3/IL23A/LGALS9/IL2RG/ASCL2/IL18/IL12RB1/CD69/NLRP3/CBFB/SHB/NFKBID/CD83/RARA/IFNG
GO:0032945	negative regulation of mononuclear cell proliferation	83	0.631494	2.53583	1e-10	1.01852e-09	4.85867e-10	5068	tags=64%, list=25%, signal=48%	CEBPB/SDC4/FCGR2B/LILRB2/IL2RA/ZBTB7B/SLC4A2/FOXJ1/PTPN6/CD274/TWSG1/ERBB2/PDCD1LG2/BCL6/LILRB1/CTLA4/IL10/IL4I1/MNDA/TGFB1/TNFRSF14/PLA2G5/VSIG4/FOXP3/INPP5D/CD86/CR1/LGALS9/CD300A/TYROBP/LYN/RASSF5/BTN2A2/GPNMB/HAVCR2/SPN/LILRB4/BTK/LGALS9C/CRTAM/PLA2G2F/IDO1/PKN1/CRP/DLG5/IL20RB/PAWR/CD80/SCRIB/LST1/LRRC32/MAD1L1/TSPAN32
GO:1903131	mononuclear cell differentiation	494	0.517277	2.53431	1e-10	1.01852e-09	4.85867e-10	4002	tags=44%, list=20%, signal=36%	ZC3H12A/BCL3/ZFP36L2/CLCF1/ANXA1/SOCS3/CEBPB/LIF/RELB/FZD7/CSF1/ZFP36L1/PTPN22/FCGR2B/LILRB2/STAT3/IL2RA/TCIRG1/ZBTB7B/FOSL2/IRF1/MMP14/NFKBIZ/KLF6/RUNX1/FES/IL18R1/JUNB/SLC4A2/ADAM8/MAFB/HCLS1/SLAMF8/IL15/ITPKB/ITGB8/FZD5/FOXJ1/IL4R/LOXL3/ACTB/PTPN6/TLR2/IFI16/NKAP/NFAM1/SPI1/PTPN2/MALT1/MYD88/ERBB2/FOS/BCL6/IL15RA/MYH9/FCER1G/RUNX3/SLAMF6/STAT5A/C1QC/SOCS1/CD74/UBD/LILRB1/NAGLU/LGALS1/DOCK2/CTL…
GO:0002367	cytokine production involved in immune response	116	0.597186	2.53419	1e-10	1.01852e-09	4.85867e-10	3069	tags=53%, list=15%, signal=45%	MAPKAPK2/BCL10/NOD2/TNFRSF1B/SECTM1/NOD1/TREM1/IL18R1/FZD5/CD7/MALT1/MYD88/BCL6/ARID5A/NLRX1/LITAF/HFE/CD74/LILRB1/TICAM1/IL10/LAPTM5/TGFB2/MAVS/CLEC7A/TGFB1/IL1B/TNFRSF14/CARD9/IL1R1/FOXP3/SYK/TRIM6/TLR9/CD81/CCR2/PLCG2/SASH3/JAK3/IL6/TNFSF4/GATA3/CD96/SLAMF1/TLR3/IRF5/PYCARD/IL18/TRAF2/IRAK3/AXL/KIR2DL4/B2M/LILRB4/BTK/NLRP3/BST2/CD226/FFAR2/SPON2/TLR7
GO:0050766	positive regulation of phagocytosis	69	0.65053	2.53379	1e-10	1.01852e-09	4.85867e-10	2889	tags=55%, list=14%, signal=47%	RAB27A/PTX3/FCGR2C/SLC11A1/FCGR2B/NOD2/FPR2/FCGR2A/IL15/ITGA2/C3/CCL2/IL15RA/FCER1G/DOCK2/ANO6/IL2RB/LMAN2/CLEC7A/NCKAP1L/PLA2G5/PLCG2/FCGR1A/ABCA7/C2/PTPRC/GAS6/IL2RG/RAB31/CYBA/SIRPG/PYCARD/FCN3/CD300LF/BTK/CALR/C4A/SPACA3
GO:0030595	leukocyte chemotaxis	220	0.551091	2.53255	1e-10	1.01852e-09	4.85867e-10	3706	tags=48%, list=18%, signal=40%	ANXA1/TNFSF14/SERPINE1/RARRES2/HSD3B7/C5AR1/CSF1/CXCL3/NOD2/TREM1/LGALS3/FPR2/ADAM8/SLAMF8/ALOX5/EDN2/CXCR4/RIN3/ITGB2/CXCL5/RAC2/CCL2/CXCL1/SWAP70/CCR5/SAA1/CSF3R/CXCL6/THBS1/PPBP/FCER1G/S100A8/CXCL16/CD74/DUSP1/CXCL2/CCR1/IL10/VAV1/ANO6/CCL7/TGFB2/TMEM102/CSF1R/CCL5/IL1B/NCKAP1L/S100A9/IL6R/SYK/GPR183/CCR2/IL6/PIK3CD/GPSM3/C3AR1/IL23A/S100A12/GAS6/LGALS9/VAV3/CCL13/VEGFA/CMKLR1/MDK/IL16/CCL18/S…
GO:0097530	granulocyte migration	146	0.579179	2.52465	1e-10	1.01852e-09	4.85867e-10	5014	tags=62%, list=24%, signal=47%	ANXA1/RARRES2/C5AR1/CSF1/CXCL3/NOD2/TREM1/LGALS3/ADAM8/SLAMF8/EDN2/ITGB2/CXCL5/RAC2/CCL2/CXCL1/MYD88/SAA1/CSF3R/CXCL6/THBS1/CD99/PPBP/FCER1G/S100A8/CD74/CXCL2/VAV1/CCL7/TGFB2/CSF1R/CCL5/WDR1/IL1B/NCKAP1L/S100A9/IL1R1/SYK/PIK3CD/C3AR1/IL23A/S100A12/FUT7/VAV3/CCL13/VEGFA/CMKLR1/MDK/CCL18/SLAMF1/CD300A/BST1/EMP2/LBP/IL17RA/IL1A/IL17RC/TRPV4/PF4/CCR7/CXCR2/XG/CXCR1/PTGER4/PF4V1/RAC1/PECAM1/TIRAP/FUT4…
GO:1902105	regulation of leukocyte differentiation	313	0.532194	2.52374	1e-10	1.01852e-09	4.85867e-10	3965	tags=46%, list=19%, signal=37%	ZC3H12A/ZFP36L2/ANXA1/CEBPB/LIF/CSF1/ZFP36L1/FCGR2B/LILRB2/IL2RA/LILRB3/TFE3/ZBTB7B/IRF1/MMP14/NFKBIZ/RUNX1/FES/JUNB/SLC4A2/ADAM8/MAFB/HCLS1/SLAMF8/IL15/ITPKB/FOXJ1/IL4R/LOXL3/ACTB/PTPN6/LTF/NKAP/NFAM1/SPI1/PTPN2/MALT1/ERBB2/FOS/BCL6/IL15RA/KLF10/TNFRSF11B/RUNX3/STAT5A/C1QC/SOCS1/CD74/LILRB1/LGALS1/CCR1/CTLA4/IL10/IL27/BATF/CASP8/IL7/RIPK1/CD4/IL4I1/HLX/TGFB1/NCKAP1L/TGFBR2/FOXP3/SYK/INPP5D/CARD1…
GO:0045619	regulation of lymphocyte differentiation	211	0.551191	2.5216	1e-10	1.01852e-09	4.85867e-10	3077	tags=43%, list=15%, signal=37%	ZC3H12A/ZFP36L2/ANXA1/ZFP36L1/LILRB2/IL2RA/ZBTB7B/IRF1/MMP14/NFKBIZ/RUNX1/JUNB/SLC4A2/ADAM8/SLAMF8/IL15/ITPKB/FOXJ1/IL4R/LOXL3/ACTB/PTPN6/NKAP/NFAM1/SPI1/PTPN2/MALT1/ERBB2/BCL6/IL15RA/RUNX3/STAT5A/SOCS1/CD74/LGALS1/CTLA4/IL10/IL27/BATF/IL7/IL4I1/HLX/TGFB1/NCKAP1L/TGFBR2/FOXP3/SYK/INPP5D/CARD11/TLR9/CD86/DDRGK1/CCR2/SASH3/CR1/JAK3/PIK3R6/PTPRC/PRDM1/VNN1/TNFSF4/GATA3/IL23A/GAS6/LGALS9/IL2RG/MDK/RH…
GO:0070664	negative regulation of leukocyte proliferation	90	0.618488	2.5212	1e-10	1.01852e-09	4.85867e-10	5068	tags=61%, list=25%, signal=46%	CEBPB/SDC4/FCGR2B/TNFAIP3/LILRB2/IL2RA/ZBTB7B/SLC4A2/FOXJ1/PTPN6/CD274/TWSG1/ERBB2/PDCD1LG2/BCL6/LILRB1/CTLA4/IL10/IL4I1/MNDA/TGFB1/TNFRSF14/PLA2G5/VSIG4/FOXP3/INPP5D/CD86/CR1/LGALS9/CD300A/TYROBP/LYN/RASSF5/BTN2A2/GPNMB/HAVCR2/SPN/LILRB4/BTK/LGALS9C/CRTAM/PLA2G2F/IDO1/CCL8/PKN1/CRP/DLG5/IL20RB/PAWR/CD80/SCRIB/LST1/LRRC32/MAD1L1/TSPAN32
GO:0071674	mononuclear cell migration	211	0.550927	2.5204	1e-10	1.01852e-09	4.85867e-10	3853	tags=48%, list=19%, signal=40%	ANXA1/TNFSF14/F11R/SERPINE1/MSN/MYO1G/RARRES2/HSD3B7/ICAM1/C5AR1/CSF1/B4GALT1/MMP14/LGALS3/FPR2/ADAM8/SLAMF8/ALOX5/EDN2/CXCR4/NLRP12/CCL20/CCL2/CCR5/SAA1/THBS1/CD99/CXCL16/DUSP1/CCR1/ANO6/CCL7/RIPK3/TMEM102/CSF1R/CCL5/TGFB1/TNFRSF14/IL6R/ITGB3/GPR183/CD81/CCR2/DOCK8/IL6/PIK3CD/GATA3/C3AR1/S100A12/FUT7/GAS6/LGALS9/EMILIN1/CMKLR1/MDK/SLAMF1/NEDD9/LYN/ASCL2/PYCARD/STK10/CD200R1/CNN2/FADD/ITGAL/TNFRS…
GO:0032946	positive regulation of mononuclear cell proliferation	139	0.581091	2.51971	1e-10	1.01852e-09	4.85867e-10	3742	tags=52%, list=18%, signal=43%	CLCF1/ANXA1/CSF1/LILRB2/IL2RA/IL15/CD274/FCGR3A/CDKN1A/MYD88/PDCD1LG2/BCL6/IRS2/BCL2L1/HES1/CD74/RASAL3/TICAM1/IL7/CCL5/IL1B/NCKAP1L/VCAM1/TGFBR2/FOXP3/SYK/GPR183/CARD11/TLR9/CD81/CD86/CCR2/LEP/CD276/SASH3/IL6/PTPRC/TNFSF4/IL23A/CD1D/LGALS9/VAV3/SLAMF1/ICOSLG/EBI3/CCDC88B/PYCARD/HAVCR2/IL18/NFATC2/BST1/IL12RB1/CD70/FADD/CD3E/SPN/IL1A/BTK/AIF1/IGFBP2/CD40/EFNB1/MPL/KITLG/TNFSF13B/TIRAP/CORO1A/PRLR…
GO:0031349	positive regulation of defense response	473	0.516117	2.51596	1e-10	1.01852e-09	4.85867e-10	3770	tags=45%, list=18%, signal=38%	RBM47/CEBPB/SERPINE1/FOSL1/TNFRSF1A/BIRC3/MAPKAPK2/OSMR/PTPN22/GRN/BCL10/GBP2/TNFAIP3/NOD2/CAV1/TRIM56/TRADD/ZDHHC12/NOD1/IRAK1/IRF1/NFKBIA/NFKBIZ/ZC3HAV1/UNC93B1/CD14/FPR2/GBP5/ADAM8/TNIP1/RNF135/IL15/GBP1/SQSTM1/MAP3K8/NLRP12/LTF/CD274/TLR2/NEAT1/IFI16/OSM/CTSC/ALPK1/C3/SPI1/ZNFX1/MYD88/IKBKE/IRAK2/NLRX1/CASP1/S100A8/IKBKB/SLAMF6/HCK/SLC15A3/TLR1/TLR5/NAGLU/LGALS1/TICAM1/PLA2G2A/VAV1/TICAM2/ALO…
GO:0050777	negative regulation of immune response	187	0.557598	2.51403	1e-10	1.01852e-09	4.85867e-10	2764	tags=42%, list=13%, signal=36%	ZC3H12A/PIM1/ANXA1/SERPING1/GRN/FCGR2B/TNFAIP3/NOD2/ZBTB7B/FURIN/LGALS3/RHBDF2/SLAMF8/FOXJ1/SFN/IL4R/LOXL3/PTPN6/CD274/IFI16/SPI1/PTPN2/BCL6/NLRX1/HFE/STAT5A/HCK/A2M/PARP14/LILRB1/LGALS1/IL10/IL4I1/COL3A1/FGR/MAVS/HLX/TGFB1/TNFRSF14/NCKAP1L/NLRP6/VSIG4/TRIM21/FOXP3/SYK/INPP5D/DHX58/CCR2/MICA/CR1/JAK3/NMI/PTPRC/TNFSF4/CD96/ZDHHC18/LGALS9/SERPINB9/SLAMF1/CD300A/CEACAM1/LYN/ASCL2/HAVCR2/ARRB2/IL7R/S…
GO:0002718	regulation of cytokine production involved in immune response	115	0.592732	2.51384	1e-10	1.01852e-09	4.85867e-10	3069	tags=52%, list=15%, signal=45%	MAPKAPK2/BCL10/NOD2/TNFRSF1B/SECTM1/NOD1/IL18R1/FZD5/CD7/MALT1/MYD88/BCL6/ARID5A/NLRX1/LITAF/HFE/CD74/LILRB1/TICAM1/IL10/LAPTM5/TGFB2/MAVS/CLEC7A/TGFB1/IL1B/TNFRSF14/CARD9/IL1R1/FOXP3/SYK/TRIM6/TLR9/CD81/CCR2/PLCG2/SASH3/JAK3/IL6/TNFSF4/GATA3/CD96/SLAMF1/TLR3/IRF5/PYCARD/IL18/TRAF2/IRAK3/AXL/KIR2DL4/B2M/LILRB4/BTK/NLRP3/BST2/CD226/FFAR2/SPON2/TLR7
GO:0006119	oxidative phosphorylation	104	-0.550132	-2.51175	1e-10	1.01852e-09	4.85867e-10	4477	tags=55%, list=22%, signal=43%	NDUFS3/COX8A/CHCHD2/UQCRB/NDUFV2/COX7B/NDUFA12/NDUFB6/NDUFB4/NDUFB11/NDUFS4/NDUFA9/C2orf69/COX7B2/NDUFA6/SNCA/NDUFA7/COX6B1/COX7A1/FXN/SHMT2/PINK1/COX6C/NDUFB10/UQCR11/DGUOK/UQCRHL/COX4I1/NDUFB5/NDUFA8/COX7A2L/NDUFV1/COX5B/SDHB/BID/NDUFB7/SLC25A23/COX5A/UQCRH/GHITM/NDUFA4/SLC25A33/NDUFA10/COX6A1/NDUFS1/NDUFA11/NDUFA13/UQCRC1/NDUFS7/NDUFC2/NDUFB9/NDUFAB1/UQCRFS1/NDUFB8/CYC1/COX7A2/UQCRC2
GO:0050864	regulation of B cell activation	123	0.589932	2.51017	1e-10	1.01852e-09	4.85867e-10	2510	tags=45%, list=12%, signal=39%	ZFP36L2/CLCF1/ZFP36L1/FCGR2B/TNFAIP3/NOD2/MMP14/SLAMF8/FOXJ1/PTPN6/NFAM1/SPI1/CDKN1A/TNFSF13/BCL6/IRS2/CD74/TICAM1/PAXIP1/CTLA4/IL10/LAPTM5/IL7/IL4I1/MNDA/TGFB1/NCKAP1L/TBC1D10C/FOXP3/SYK/INPP5D/GPR183/CARD11/TLR9/CD81/DDRGK1/SASH3/CR1/IL6/PTPRC/TNFSF4/SLC15A4/VAV3/IL2RG/TNIP2/CD300A/TYROBP/LYN/NFATC2/BST1/SAMSN1/CD27/APLF/INHA/BTK
GO:0050672	negative regulation of lymphocyte proliferation	81	0.627785	2.50556	1e-10	1.01852e-09	4.85867e-10	3189	tags=49%, list=16%, signal=42%	CEBPB/SDC4/FCGR2B/LILRB2/IL2RA/ZBTB7B/SLC4A2/FOXJ1/PTPN6/CD274/TWSG1/ERBB2/PDCD1LG2/LILRB1/CTLA4/IL10/IL4I1/MNDA/TGFB1/TNFRSF14/PLA2G5/VSIG4/FOXP3/INPP5D/CD86/CR1/LGALS9/CD300A/TYROBP/LYN/RASSF5/BTN2A2/GPNMB/HAVCR2/SPN/LILRB4/BTK/LGALS9C/CRTAM/PLA2G2F
GO:0032722	positive regulation of chemokine production	70	0.641594	2.50252	1e-10	1.01852e-09	4.85867e-10	3227	tags=54%, list=16%, signal=46%	NOD2/IL4R/TLR2/MYD88/CD74/TICAM1/TICAM2/ALOX15B/IL7/HMOX1/MAVS/CSF1R/CLEC7A/TGFB1/IL1B/CARD9/IL6R/SYK/EGR1/TLR9/TSLP/IL6/TNFSF4/LGALS9/TLR3/PYCARD/HAVCR2/IL18/LBP/IL17RA/C5/TRPV4/IL1RL1/AIF1/FFAR2/TLR7/OAS3/TIRAP
GO:0002764	immune response-regulating signaling pathway	497	0.510746	2.50242	1e-10	1.01852e-09	4.85867e-10	3770	tags=44%, list=18%, signal=37%	ZC3H12A/NFKB1/FOSL1/MYO1G/C5AR1/BIRC3/MAPKAPK2/FCGR2C/PTPN22/BCL10/FCGR2B/GBP2/TNFAIP3/NOD2/CAV1/LILRB2/KCNN4/LILRB3/ZDHHC12/NOD1/IRAK1/FOSL2/IRF1/NFKBIA/NFKBIZ/CD2AP/LGALS3/ZC3HAV1/LAIR1/UNC93B1/CD14/FPR2/FCGR2A/GBP5/TNIP1/RNF135/GBP1/SQSTM1/CD72/SLA2/PTPN6/OSCAR/LTF/CD274/ITGAM/FCGR3A/LILRA6/TLR2/IFI16/CD300LB/ALPK1/C3/TEC/NFAM1/PTPN2/MALT1/MYD88/LCP2/IRAK2/NLRX1/PLD2/CASP1/LPXN/FCER1G/S100A8/I…
GO:0050764	regulation of phagocytosis	95	0.604795	2.49963	1e-10	1.01852e-09	4.85867e-10	2889	tags=51%, list=14%, signal=44%	RAB27A/PTX3/FCGR2C/SLC11A1/FCGR2B/NOD2/FPR2/FCGR2A/IL15/ITGA2/TLR2/C3/CCL2/IL15RA/FCER1G/HCK/DOCK2/ANO6/IL2RB/LMAN2/FGR/CLEC7A/TGFB1/NCKAP1L/PLA2G5/SYK/PLCG2/FCGR1A/ABCA7/PLSCR1/C2/PTPRC/GAS6/IL2RG/RAB31/CYBA/CD300A/TGM2/SIRPG/PYCARD/FCN3/CD300LF/CNN2/BTK/CALR/ITGAV/C4A/SPACA3
GO:0002685	regulation of leukocyte migration	216	0.545002	2.49574	1e-10	1.01852e-09	4.85867e-10	3696	tags=49%, list=18%, signal=41%	ANXA1/TNFSF14/SERPINE1/MSN/RARRES2/ICAM1/C5AR1/CSF1/NOD2/MMP14/LGALS3/FPR2/ADAM8/SLAMF8/EDN2/CHST4/ITGA2/CCL20/GCNT1/RIN3/RAC2/CCL2/SWAP70/MYD88/THBS1/CD99/CHST2/CD74/DUSP1/CCR1/ANO6/CCL7/RIPK3/TMEM102/ADORA1/HMOX1/CSF1R/CCL5/TGFB1/TNFRSF14/NCKAP1L/IL1R1/IL6R/ITGB3/BDKRB1/CD81/CCR2/GDF15/DOCK8/IL6/CXCR3/GPSM3/C3AR1/IL23A/FUT7/GAS6/LGALS9/VEGFA/EMILIN1/CMKLR1/MDK/SLAMF1/CD300A/NEDD9/LYN/ASCL2/PYCA…
GO:1990266	neutrophil migration	100	0.599227	2.49259	1e-10	1.01852e-09	4.85867e-10	4628	tags=63%, list=23%, signal=49%	C5AR1/CXCL3/NOD2/TREM1/LGALS3/ADAM8/SLAMF8/EDN2/ITGB2/CXCL5/RAC2/CXCL1/MYD88/SAA1/CSF3R/CXCL6/CD99/PPBP/FCER1G/S100A8/CD74/CXCL2/VAV1/TGFB2/WDR1/IL1B/NCKAP1L/S100A9/IL1R1/SYK/PIK3CD/C3AR1/IL23A/S100A12/FUT7/VAV3/MDK/BST1/EMP2/LBP/IL1A/PF4/CCR7/CXCR2/XG/CXCR1/PF4V1/RAC1/PECAM1/TIRAP/FUT4/PPIB/ITGA1/DPP4/PIK3CG/PERP/PLA2G1B/CXCL10/CXCL13/MOSPD2/MPP1/IRAK4/THBS4
GO:0002456	T cell mediated immunity	122	0.583862	2.48496	1e-10	1.01852e-09	4.85867e-10	3859	tags=53%, list=19%, signal=44%	RAB27A/MYO1G/ICAM1/FCGR2B/NOD2/TNFRSF1B/SECTM1/NFKBIZ/UNC93B1/IL18R1/WAS/FZD5/CD7/CD274/CTSC/MALT1/ARID5A/HFE/LILRB1/RIPK3/IL4I1/RFTN1/PRF1/IL1B/NCKAP1L/IL1R1/FOXP3/CD81/CCR2/MICA/SASH3/CR1/MR1/IL6/PTPRC/TNFSF4/GATA3/IL23A/FUT7/CD1D/SLAMF1/CEACAM1/IL18/TRAF2/IL7R/EMP2/IL12RB1/PDCD1/B2M/CD70/FADD/MICB/SPN/LILRB4/NLRP3/BTN3A3/RAET1G/BTN3A2/DUSP22/GZMM/CD46/PVR/TAP2/CR1L/CD1A
GO:0070665	positive regulation of leukocyte proliferation	155	0.561979	2.48427	1e-10	1.01852e-09	4.85867e-10	3742	tags=50%, list=18%, signal=41%	CLCF1/ANXA1/CSF1/LILRB2/IL2RA/IL15/CD274/FCGR3A/RAC2/CSF2RB/CDKN1A/MYD88/PDCD1LG2/BCL6/IRS2/BCL2L1/HES1/CD74/RASAL3/TICAM1/IL7/CSF1R/CCL5/IL1B/NCKAP1L/VCAM1/TGFBR2/FOXP3/SYK/GPR183/CARD11/TLR9/CD81/CD86/CCR2/LEP/CD276/SASH3/IL6/PTPRC/TNFSF4/IL23A/CD1D/LGALS9/VAV3/CSF2/SLAMF1/ICOSLG/LYN/EBI3/CCDC88B/PYCARD/HAVCR2/IL18/NFATC2/BST1/IL12RB1/CD70/FADD/CD3E/SPN/IL1A/BTK/BST2/AIF1/IGFBP2/CD40/EFNB1/MPL/…
GO:0050671	positive regulation of lymphocyte proliferation	136	0.575152	2.4839	1e-10	1.01852e-09	4.85867e-10	3742	tags=51%, list=18%, signal=42%	CLCF1/ANXA1/LILRB2/IL2RA/IL15/CD274/FCGR3A/CDKN1A/MYD88/PDCD1LG2/BCL6/IRS2/HES1/CD74/RASAL3/TICAM1/IL7/CCL5/IL1B/NCKAP1L/VCAM1/TGFBR2/FOXP3/SYK/GPR183/CARD11/TLR9/CD81/CD86/CCR2/LEP/CD276/SASH3/IL6/PTPRC/TNFSF4/IL23A/CD1D/LGALS9/VAV3/SLAMF1/ICOSLG/EBI3/CCDC88B/PYCARD/HAVCR2/IL18/NFATC2/BST1/IL12RB1/CD70/FADD/CD3E/SPN/IL1A/BTK/AIF1/IGFBP2/CD40/EFNB1/MPL/KITLG/TNFSF13B/TIRAP/CORO1A/PRLR/CD46/PNP/CD…
GO:0002757	immune response-activating signaling pathway	445	0.51094	2.48335	1e-10	1.01852e-09	4.85867e-10	3770	tags=45%, list=18%, signal=37%	ZC3H12A/NFKB1/FOSL1/MYO1G/C5AR1/BIRC3/MAPKAPK2/PTPN22/BCL10/FCGR2B/GBP2/TNFAIP3/NOD2/CAV1/KCNN4/ZDHHC12/NOD1/IRAK1/FOSL2/IRF1/NFKBIA/NFKBIZ/CD2AP/LGALS3/ZC3HAV1/UNC93B1/CD14/FPR2/GBP5/TNIP1/RNF135/GBP1/SQSTM1/CD72/SLA2/PTPN6/LTF/CD274/ITGAM/TLR2/IFI16/CD300LB/ALPK1/C3/TEC/NFAM1/PTPN2/MALT1/MYD88/LCP2/IRAK2/NLRX1/PLD2/CASP1/LPXN/FCER1G/S100A8/IKBKB/LAX1/HCK/SLC15A3/TLR1/TLR5/NAGLU/TICAM1/CTLA4/VAV…
GO:0007162	negative regulation of cell adhesion	276	0.527118	2.48055	1e-10	1.01852e-09	4.85867e-10	3189	tags=38%, list=16%, signal=32%	ZC3H12A/ANXA1/CEBPB/SERPINE1/TNC/FZD7/MUC1/PTPN22/SDC4/LILRB2/IL2RA/ZBTB7B/IRF1/MMP14/LGALS3/RUNX1/SIPA1/SLC4A2/IL1RN/GBP1/PLXNB2/FOXJ1/IL4R/LOXL3/PTPN6/CD274/COL1A1/TWSG1/SWAP70/TACSTD2/SPI1/PTPN2/ERBB2/TGFBI/PDCD1LG2/BCL6/THBS1/FXYD5/HFE/LPXN/ACTN4/PTPN1/PLXND1/RUNX3/LAX1/PODXL/STAT5A/SOCS1/CD74/LILRB1/DUSP1/SH2B3/LGALS1/CTLA4/IL10/LAPTM5/IL4I1/C1QTNF1/HLX/TGFB1/TNFRSF14/PLA2G5/VSIG4/FBLN1/FOXP…
GO:0002429	immune response-activating cell surface receptor signaling pathway	279	0.527379	2.48037	1e-10	1.01852e-09	4.85867e-10	3572	tags=46%, list=17%, signal=39%	ZC3H12A/NFKB1/MYO1G/C5AR1/PTPN22/BCL10/FCGR2B/TNFAIP3/NOD2/KCNN4/IRAK1/FOSL2/NFKBIA/NFKBIZ/CD2AP/LGALS3/CD14/FPR2/GBP1/SQSTM1/CD72/SLA2/PTPN6/LTF/ITGAM/TLR2/C3/TEC/NFAM1/PTPN2/MALT1/MYD88/LCP2/IRAK2/PLD2/LPXN/FCER1G/IKBKB/LAX1/HCK/TLR1/TLR5/NAGLU/TICAM1/CTLA4/VAV1/LAPTM5/TICAM2/FGR/MNDA/RFTN1/ERMAP/CLEC7A/NCKAP1L/FPR3/PIK3AP1/FOXP3/SYK/INPP5D/CARD11/TRAT1/CD81/PRAM1/ITK/PRKD2/LY96/CD276/PLCG2/VAV…
GO:0038061	non-canonical NF-kappaB signal transduction	114	0.584112	2.47779	1e-10	1.01852e-09	4.85867e-10	3088	tags=45%, list=15%, signal=38%	ZC3H12A/BCL3/CHI3L1/NFKB1/TNFSF14/RELB/NFKB2/BIRC3/PTPN22/BCL10/NOD2/TRIM56/HDAC7/NOD1/NFKBIA/TRIP6/IL18R1/NLRP12/TLR2/SPI1/LITAF/ACTN4/MAP3K14/LAPTM5/RIPK3/RIPK1/IL1B/TLR9/CD86/ADIPOR1/NMI/IL23A/UACA/LGALS9/TLR6/TLR3/RBCK1/PYCARD/HAVCR2/IL18/TRAF2/IFI35/TNFRSF10B/CD27/NOL3/CALR/NLRP3/ZNF268/RELA/TLR7/TNFRSF10A
GO:0097529	myeloid leukocyte migration	224	0.538154	2.47694	1e-10	1.01852e-09	4.85867e-10	3261	tags=44%, list=16%, signal=38%	ANXA1/SERPINE1/RARRES2/C5AR1/CSF1/CXCL3/NOD2/B4GALT1/MMP14/TREM1/LGALS3/FPR2/ADAM8/SLAMF8/EDN2/RIN3/ITGB2/CXCL5/RAC2/CCL2/CXCL1/SWAP70/MYD88/SAA1/CSF3R/CXCL6/THBS1/CD99/PPBP/FCER1G/S100A8/CD74/DUSP1/CXCL2/CCR1/VAV1/ANO6/CCL7/TGFB2/CSF1R/CCL5/WDR1/IL1B/NCKAP1L/S100A9/IL1R1/IL6R/SYK/CD81/CCR2/IL6/PIK3CD/C3AR1/IL23A/S100A12/FUT7/VAV3/CCL13/VEGFA/EMILIN1/CMKLR1/MDK/CCL18/SLAMF1/CD300A/LYN/BST1/EMP2/L…
GO:0045621	positive regulation of lymphocyte differentiation	130	0.57754	2.47665	1e-10	1.01852e-09	4.85867e-10	3756	tags=52%, list=18%, signal=42%	ANXA1/LILRB2/IL2RA/ZBTB7B/MMP14/NFKBIZ/RUNX1/ADAM8/IL15/ITPKB/IL4R/ACTB/NKAP/SPI1/MALT1/BCL6/IL15RA/RUNX3/SOCS1/CD74/IL10/IL7/IL4I1/HLX/TGFB1/NCKAP1L/TGFBR2/FOXP3/SYK/INPP5D/CD86/DDRGK1/SASH3/CR1/PIK3R6/PTPRC/VNN1/TNFSF4/GATA3/IL23A/GAS6/LGALS9/IL2RG/MDK/RHOH/BTN2A2/GLI2/IL18/IL7R/CD27/IL12RB1/AP3B1/AXL/LILRB4/BTK/NLRP3/CBFB/SHB/RAG1/LEF1/NFKBID/CD83/CD46/PNP/RARA/GLI3/IFNG
GO:0071621	granulocyte chemotaxis	120	0.581629	2.47171	1e-10	1.01852e-09	4.85867e-10	5002	tags=62%, list=24%, signal=47%	ANXA1/RARRES2/C5AR1/CSF1/CXCL3/NOD2/TREM1/LGALS3/EDN2/ITGB2/CXCL5/RAC2/CCL2/CXCL1/SAA1/CSF3R/CXCL6/THBS1/PPBP/FCER1G/S100A8/CD74/CXCL2/VAV1/CCL7/TGFB2/CSF1R/CCL5/IL1B/NCKAP1L/S100A9/SYK/PIK3CD/C3AR1/IL23A/S100A12/VAV3/CCL13/VEGFA/CMKLR1/MDK/CCL18/SLAMF1/BST1/LBP/IL17RA/IL17RC/TRPV4/PF4/CCR7/CXCR2/CXCR1/PF4V1/RAC1/TIRAP/PPIB/SCG2/ITGA1/CCL8/DPP4/PIK3CG/PERP/PLA2G1B/CXCL10/CXCL13/MOSPD2/MPP1/CCL4/C…
GO:0030098	lymphocyte differentiation	405	0.510977	2.46961	1e-10	1.01852e-09	4.85867e-10	3956	tags=43%, list=19%, signal=36%	ZC3H12A/BCL3/ZFP36L2/CLCF1/ANXA1/SOCS3/RELB/FZD7/ZFP36L1/PTPN22/FCGR2B/LILRB2/STAT3/IL2RA/TCIRG1/ZBTB7B/FOSL2/IRF1/MMP14/NFKBIZ/KLF6/RUNX1/IL18R1/JUNB/SLC4A2/ADAM8/MAFB/SLAMF8/IL15/ITPKB/FZD5/FOXJ1/IL4R/LOXL3/ACTB/PTPN6/NKAP/NFAM1/SPI1/PTPN2/MALT1/ERBB2/BCL6/IL15RA/FCER1G/RUNX3/SLAMF6/STAT5A/SOCS1/CD74/LGALS1/DOCK2/CTLA4/IL10/IL27/BATF/ITGB1/VAV1/CLEC4D/RUNX2/RIPK3/IL7/CD4/IL4I1/HLX/TGFB1/IL1B/NC…
GO:0002768	immune response-regulating cell surface receptor signaling pathway	310	0.520387	2.46733	1e-10	1.01852e-09	4.85867e-10	3572	tags=46%, list=17%, signal=38%	ZC3H12A/NFKB1/MYO1G/C5AR1/FCGR2C/PTPN22/BCL10/FCGR2B/TNFAIP3/NOD2/LILRB2/KCNN4/IRAK1/FOSL2/NFKBIA/NFKBIZ/CD2AP/LGALS3/CD14/FPR2/FCGR2A/GBP1/SQSTM1/CD72/SLA2/PTPN6/LTF/ITGAM/FCGR3A/TLR2/C3/TEC/NFAM1/PTPN2/MALT1/MYD88/LCP2/IRAK2/PLD2/LPXN/FCER1G/IKBKB/LAX1/HCK/TLR1/TLR5/LILRB1/NAGLU/TICAM1/FCAR/CTLA4/VAV1/LAPTM5/TICAM2/CLEC4D/FGR/MNDA/RFTN1/ERMAP/CLEC7A/NCKAP1L/FPR3/PIK3AP1/FOXP3/SYK/INPP5D/CARD11/…
GO:0002703	regulation of leukocyte mediated immunity	232	0.531006	2.46598	1e-10	1.01852e-09	4.85867e-10	3859	tags=49%, list=19%, signal=40%	CLCF1/ICAM1/FCGR2B/NOD2/TNFRSF1B/SECTM1/FES/IL18R1/UNC13D/WAS/FZD5/FOXJ1/CD7/IL4R/STX4/PTPN6/CD274/ITGAM/ITGB2/RAC2/C3/SPI1/MALT1/TNFSF13/STXBP2/BCL6/CXCL6/ARID5A/HFE/SLAMF6/LILRB1/TICAM1/PAXIP1/IL10/VAV1/RIPK3/IL4I1/FGR/RASGRP4/MAVS/CLEC7A/TGFB1/IL1B/NCKAP1L/IL1R1/FOXP3/SYK/LAMP1/TLR9/CD81/PRAM1/CCR2/LEP/MICA/PLCG2/FCGR1A/SASH3/CR1/MR1/JAK3/PIK3R6/IL6/PTPRC/TNFSF4/GATA3/CD96/IL23A/FUT7/CD1D/LGAL…
GO:1904018	positive regulation of vasculature development	160	0.554476	2.45666	1e-10	1.01852e-09	4.85867e-10	4168	tags=47%, list=20%, signal=38%	ZC3H12A/CHI3L1/SERPINE1/NFE2L2/C5AR1/HSPB1/GRN/STAT3/NRP1/ADM/RUNX1/F3/ITGB8/CXCR4/EPHA1/C3/HK2/ANGPTL4/THBS1/ITGA5/ERAP1/IL10/ITGB1/ADAM12/AGGF1/HMOX1/HSPB6/TGFB1/IL1B/CAMP/TGFBR2/ITGB3/PRKD2/LRG1/HIPK1/PIK3R6/CXCR3/PIK3CD/C3AR1/RRAS/CYBB/VEGFA/HMGA2/FGF2/CCR3/EMILIN1/MDK/ENG/TLR3/TGM2/SP1/ANGPT2/EMP2/IL1A/NINJ1/TBXA2R/CYP1B1/ITGAX/CD40/EMILIN2/SMAD1/PTK2B/SPHK1/BTG1/TNFSF12/TGFBR1/NR2E1/CELA1/F…
GO:0001906	cell killing	238	0.529242	2.45592	1e-10	1.01852e-09	4.85867e-10	4677	tags=50%, list=23%, signal=39%	RAB27A/ICAM1/FCGR2C/CXCL3/FCGR2B/GBP2/TREM1/LGALS3/FCGR2A/UNC13D/GBP5/GBP1/HAMP/CCL20/PTPN6/LTF/ITGAM/FCGR3A/CTSC/C3/CXCL1/SPI1/MYD88/STXBP2/CXCL6/PPBP/SCNN1B/HFE/SLAMF6/LILRB1/CXCL2/APOL1/PLA2G2A/VAV1/RIPK3/PRF1/CLEC7A/TGFB1/GBP3/NCKAP1L/NLRP6/CAMP/SYK/LAMP1/LEP/MICA/HCST/FCGR1A/CR1/MR1/PIK3R6/PTPRC/RNF19B/IL23A/S100A12/CD1D/LGALS9/CCL13/IL18RAP/SERPINB9/CCL18/CEACAM1/TYROBP/LYZ/HAVCR2/IL18/CXCL…
GO:0060759	regulation of response to cytokine stimulus	167	0.5507	2.45427	1e-10	1.01852e-09	4.85867e-10	4927	tags=53%, list=24%, signal=40%	RBM47/TNFRSF1A/CSF1/MAPKAPK2/TNFAIP3/CAV1/TRIM56/IRAK1/IL1RN/CXCR4/PTPN6/IL1R2/TLR2/AGPAT2/PTPN2/IKBKE/IRAK2/CASP1/TNFRSF11B/PTPN1/IKBKB/CD74/PARP14/SH2B3/LAPTM5/TICAM2/CASP8/IL7/RIPK1/MAVS/CCL5/NLRP6/CARD16/PARP9/IL1R1/SYK/TRIM6/TSLP/CASP4/PALM3/RFFL/HIPK1/IL6/PTPRC/GAS6/IRF7/PYCARD/TRAF2/SPPL2A/IRAK3/AXL/NOL3/MAPK7/CD300LF/GFI1/FADD/NAIP/TANK/NLRC5/IFIH1/CD40/TXK/IRF3/OAS3/EXT1/SPHK1/OTUD4/ZBP1…
GO:0002573	myeloid leukocyte differentiation	228	0.53047	2.45209	1e-10	1.01852e-09	4.85867e-10	4255	tags=47%, list=21%, signal=38%	FAM20C/CEBPB/LIF/RELB/CSF1/ANXA2/ZFP36L1/TCIRG1/LILRB3/TFE3/FOSL2/CD109/RUNX1/FES/JUNB/SLC4A2/MAFB/HCLS1/IL15/ITGB8/OSCAR/LTF/TLR2/SBNO2/IFI16/CSF3/NKAP/SPI1/PTPN2/MYD88/FOS/KLF10/MYH9/TNFRSF11B/STAT5A/C1QC/SOCS1/CD74/UBD/LILRB1/NAGLU/CCR1/BATF/CASP8/RIPK1/CD4/CSF1R/TGFB1/TGFBR2/INPP5D/GPR183/CD81/SNX10/EVI2B/PIK3CD/GATA3/IL23A/VEGFA/IL20/CSF2/FSTL3/TLR3/CEACAM1/TYROBP/NEDD9/LYN/IRF7/AP3B1/UCP2/F…
GO:0033627	cell adhesion mediated by integrin	84	0.606838	2.44767	1e-10	1.01852e-09	4.85867e-10	3706	tags=56%, list=18%, signal=46%	SERPINE1/LIF/ITGB5/ICAM1/PLAU/MUC1/ITGB4/ITGA3/ITGB8/ITGA2/PTPN6/ITGAM/ITGB2/SWAP70/FERMT3/ADAM9/ITGA5/LPXN/ITGA7/PODXL/ITGB1/TGFB2/CCL5/NCKAP1L/VCAM1/SYK/ITGB3/EMILIN1/ITGA11/LYN/IFT74/ITGAL/CD3E/ITGA4/ITGAV/CYP1B1/ITGAX/EPHA2/EMILIN2/CIB1/EXT1/SKAP1/ITGB7/ITGA1/NPNT/DPP4/PIK3CG
GO:1903706	regulation of hemopoiesis	382	0.508319	2.44373	1e-10	1.01852e-09	4.85867e-10	3759	tags=42%, list=18%, signal=35%	ZC3H12A/ZFP36L2/ANXA1/LOX/CEBPB/LIF/CSF1/ZFP36L1/FCGR2B/LILRB2/STAT3/IL2RA/LILRB3/TFE3/ZBTB7B/ZFP36/IRF1/MMP14/NFKBIA/NFKBIZ/RUNX1/FES/JUNB/SLC4A2/ADAM8/MAFB/HCLS1/SLAMF8/IL15/ITPKB/FOXJ1/IL4R/LOXL3/ACTB/PTPN6/LTF/CSF3/NKAP/NFAM1/SPI1/PTPN2/MALT1/ERBB2/FOS/CSF3R/BCL6/IL15RA/KLF10/TNFRSF11B/RUNX3/STAT5A/C1QC/SOCS1/CD74/LILRB1/LGALS1/CCR1/ARNT/CTLA4/IL10/IL27/BATF/CASP8/IL7/RIPK1/CD4/IL4I1/HLX/TGFB…
GO:0060079	excitatory postsynaptic potential	108	-0.530657	-2.44351	1e-10	1.01852e-09	4.85867e-10	3803	tags=49%, list=19%, signal=40%	NLGN1/SNCA/GRIN2B/MPP2/CHRNA3/CDK5/GLRA1/RELN/GSK3A/CHRNB3/NLGN2/MAPK8IP2/SLC8A3/GLRB/SHANK3/PRKAR1B/DRD2/PPP3CA/SHANK1/TBC1D24/STX1A/HTR3B/BEGAIN/CHRNA2/GSK3B/GRIN1/SLC8A2/NLGN3/ADORA2A/GRIK2/P2RX5/LRRK2/CELF4/DLG4/GLRA2/CUX2/P2RX3/RIMS1/TMEM108/RIMS2/MTMR2/TMEM25/CHRNB2/STX1B/P2RX7/CHRNA4/GRIN2C/CBLN1/NETO1/PRKCZ/NRXN1/GLRA3/GRID2
GO:0045766	positive regulation of angiogenesis	157	0.552032	2.44115	1e-10	1.01852e-09	4.85867e-10	4168	tags=46%, list=20%, signal=37%	ZC3H12A/CHI3L1/SERPINE1/NFE2L2/C5AR1/HSPB1/GRN/STAT3/NRP1/ADM/RUNX1/F3/ITGB8/CXCR4/EPHA1/C3/HK2/ANGPTL4/THBS1/ITGA5/ERAP1/IL10/ITGB1/ADAM12/AGGF1/HMOX1/HSPB6/IL1B/CAMP/TGFBR2/ITGB3/PRKD2/LRG1/HIPK1/PIK3R6/CXCR3/PIK3CD/C3AR1/RRAS/CYBB/VEGFA/HMGA2/FGF2/CCR3/EMILIN1/MDK/ENG/TLR3/TGM2/SP1/ANGPT2/EMP2/IL1A/NINJ1/TBXA2R/CYP1B1/ITGAX/CD40/EMILIN2/SMAD1/PTK2B/SPHK1/BTG1/TNFSF12/NR2E1/CELA1/FGF1/BRCA1/JMJ…
GO:0001959	regulation of cytokine-mediated signaling pathway	158	0.550934	2.43468	1e-10	1.01852e-09	4.85867e-10	4927	tags=53%, list=24%, signal=41%	RBM47/TNFRSF1A/CSF1/MAPKAPK2/TNFAIP3/CAV1/TRIM56/IRAK1/IL1RN/CXCR4/PTPN6/IL1R2/AGPAT2/PTPN2/IKBKE/IRAK2/CASP1/TNFRSF11B/PTPN1/IKBKB/CD74/PARP14/SH2B3/LAPTM5/TICAM2/CASP8/IL7/RIPK1/MAVS/CCL5/NLRP6/CARD16/PARP9/IL1R1/SYK/TRIM6/TSLP/CASP4/PALM3/RFFL/HIPK1/IL6/PTPRC/GAS6/IRF7/PYCARD/TRAF2/SPPL2A/IRAK3/AXL/NOL3/CD300LF/GFI1/FADD/NAIP/TANK/NLRC5/CD40/TXK/IRF3/OAS3/EXT1/SPHK1/OTUD4/ZBP1/HSPA1B/TRIM41/MM…
GO:0034612	response to tumor necrosis factor	213	0.532208	2.42977	1e-10	1.01852e-09	4.85867e-10	3692	tags=44%, list=18%, signal=37%	ZC3H12A/ZFP36L2/CHI3L1/NFKB1/NFE2L2/TNFRSF1A/BIRC3/MAPKAPK2/ZFP36L1/GBP2/TNFAIP3/TRADD/TNFRSF1B/NUB1/ZFP36/NFKBIA/CD14/GBP1/COL1A1/CCL2/PTPN2/SMPD1/FOS/ADAM9/THBS1/CASP1/ACTN4/TNFRSF11B/CXCL16/IKBKB/HES1/UBD/FCAR/LAPTM5/TRAF1/CASP8/RIPK1/TRAF5/FAS/CCL5/CD58/GCH1/GBP3/HAS2/TNFRSF14/VCAM1/CARD16/CAMP/SYK/CASP4/PTGS2/RFFL/HIPK1/PCK2/IL18BP/GATA3/GAS6/SLC22A5/NFATC1/PYCARD/TRAF2/SPPL2A/NOL3/TIFA/CD70…
GO:0002700	regulation of production of molecular mediator of immune response	175	0.540732	2.42884	1e-10	1.01852e-09	4.85867e-10	2950	tags=42%, list=14%, signal=37%	CLCF1/MAPKAPK2/IL13RA1/BCL10/FCGR2B/NOD2/TNFRSF1B/SECTM1/NOD1/IL18R1/FZD5/CD7/IL4R/STX4/MALT1/TNFSF13/MYD88/BCL6/ARID5A/NLRX1/LITAF/HFE/CD74/LILRB1/TICAM1/PAXIP1/IL10/LAPTM5/TGFB2/MAVS/CLEC7A/TGFB1/IL1B/TNFRSF14/CARD9/IL1R1/FOXP3/SYK/TRIM6/TLR9/CD81/CD86/CCR2/PLCG2/SASH3/CR1/JAK3/IL6/PTPRC/TNFSF4/GATA3/CD96/SLC15A4/SLAMF1/TLR3/IRF5/PYCARD/IL18/TRAF2/IRAK3/AXL/KIR2DL4/APLF/B2M/LILRB4/BTK/TMBIM6/NL…
GO:0045088	regulation of innate immune response	418	0.501204	2.42526	1e-10	1.01852e-09	4.85867e-10	3465	tags=42%, list=17%, signal=36%	RBM47/PIM1/FOSL1/NFE2L2/BIRC3/MAPKAPK2/SERPING1/PTPN22/GRN/BCL10/FCGR2B/GBP2/TNFAIP3/NOD2/CAV1/TRIM56/ZDHHC12/NOD1/IRAK1/IRF1/NFKBIA/NFKBIZ/ZC3HAV1/UNC93B1/CD14/FPR2/GBP5/ADAM8/TNIP1/SLAMF8/RNF135/CD300E/SQSTM1/SFN/PTPN6/LTF/CD274/TLR2/IFI16/NCF1/ALPK1/SPI1/PTPN2/ZNFX1/MYD88/IKBKE/IRAK2/NLRX1/CASP1/ERAP1/PTPN1/S100A8/IKBKB/SLAMF6/HCK/SLC15A3/A2M/TLR1/TLR5/PARP14/LILRB1/NAGLU/TICAM1/VAV1/CD300C/TI…
GO:0043123	positive regulation of canonical NF-kappaB signal transduction	215	0.529525	2.4252	1e-10	1.01852e-09	4.85867e-10	4021	tags=49%, list=20%, signal=40%	TNFSF14/TNFRSF1A/BIRC3/BCL10/NOD2/FLNA/CAV1/STAT3/TRADD/SECTM1/SHISA5/NOD1/IRAK1/ZC3HAV1/LTF/ALPK1/MALT1/MYD88/IKBKE/APOL3/IRAK2/LITAF/CASP1/IKBKB/CD74/UBD/LGALS1/S100A4/TICAM1/TMEM106A/CFLAR/TICAM2/CLEC4D/CASP8/RIPK1/CD4/TRAF5/HMOX1/TRIM5/MAVS/CLEC7A/TGFB1/IL1B/CARD16/TRIM21/CARD9/TRIM34/TRIM6/CARD11/TLR9/CUL1/NEK6/SLC20A1/S100A12/LGALS9/CLEC6A/VEGFA/TLR6/TRIM25/TLR3/TNIP2/TRIM22/RBCK1/AKAP13/TL…
GO:0002687	positive regulation of leukocyte migration	145	0.556004	2.42294	1e-10	1.01852e-09	4.85867e-10	3312	tags=48%, list=16%, signal=40%	TNFSF14/SERPINE1/RARRES2/ICAM1/C5AR1/CSF1/MMP14/LGALS3/FPR2/ADAM8/EDN2/ITGA2/CCL20/RAC2/SWAP70/THBS1/CD99/CD74/CCR1/ANO6/CCL7/TMEM102/CSF1R/CCL5/TGFB1/TNFRSF14/NCKAP1L/IL1R1/IL6R/ITGB3/BDKRB1/CCR2/DOCK8/IL6/GPSM3/C3AR1/IL23A/FUT7/GAS6/LGALS9/VEGFA/CMKLR1/MDK/SLAMF1/NEDD9/ASCL2/PYCARD/LBP/VEGFC/FADD/PLVAP/SPN/ITGA4/IL1A/TRPV4/CALR/LGMN/CCR7/AIF1/XG/JAM2/P2RX4/RAC1/KITLG/ABL2/TIRAP/FUT4/PTK2B/LYVE1
GO:0042116	macrophage activation	102	0.580774	2.42234	1e-10	1.01852e-09	4.85867e-10	4323	tags=56%, list=21%, signal=44%	ZC3H12A/C5AR1/SLC11A1/GRN/FCGR2B/EDN2/HAMP/IL4R/ITGAM/ITGB2/FCGR3A/TLR2/SBNO2/CTSC/C1QA/THBS1/CLU/CD74/TLR1/NAGLU/TICAM1/TMEM106A/IL10/CD93/IFNGR2/VSIG4/SYK/TLR9/PLCG2/IL6/NMI/PTPRC/CST7/TLR6/TLR3/TNIP2/TYROBP/HAVCR2/IFI35/KCNJ8/LBP/LDLR/IL1RL1/AIF1/SPACA3/SPHK1/MMP8/CEBPA/IFNG/WNK4/JMJD6/TREM2/CALHM2/IL31RA/NR1D1/NR1H3/MFHAS1
GO:0007249	canonical NF-kappaB signal transduction	303	0.508663	2.40969	1e-10	1.01852e-09	4.85867e-10	4245	tags=47%, list=21%, signal=38%	ZC3H12A/BCL3/NFKB1/TNFSF14/RELB/TNFRSF1A/NFKB2/BIRC3/HSPB1/BCL10/TNFAIP3/NOD2/FLNA/CAV1/STAT3/TRADD/SECTM1/SHISA5/NOD1/IRAK1/NFKBIA/ZC3HAV1/ADAM8/TNIP1/SQSTM1/NLRP12/LTF/TLR2/SLC39A8/ALPK1/MALT1/MYD88/IKBKE/APOL3/IRAK2/NLRX1/LITAF/CASP1/IKBKB/CD74/UBD/LGALS1/S100A4/TICAM1/TMEM106A/MAP3K14/CFLAR/TRAF1/TICAM2/CLEC4D/CASP8/RIPK1/CD4/TRAF5/HMOX1/TRIM5/MAVS/CLEC7A/TGFB1/OTUD7B/IL1B/NLRP6/CARD16/TRIM21…
GO:0045582	positive regulation of T cell differentiation	115	0.567912	2.40858	1e-10	1.01852e-09	4.85867e-10	3756	tags=50%, list=18%, signal=41%	ANXA1/LILRB2/IL2RA/ZBTB7B/NFKBIZ/RUNX1/ADAM8/ITPKB/IL4R/ACTB/NKAP/MALT1/BCL6/RUNX3/SOCS1/CD74/IL7/IL4I1/HLX/TGFB1/NCKAP1L/TGFBR2/FOXP3/SYK/CD86/SASH3/CR1/PIK3R6/PTPRC/VNN1/TNFSF4/GATA3/IL23A/LGALS9/IL2RG/MDK/RHOH/BTN2A2/GLI2/IL18/IL7R/CD27/IL12RB1/AP3B1/LILRB4/NLRP3/CBFB/SHB/RAG1/LEF1/NFKBID/CD83/CD46/PNP/RARA/GLI3/IFNG
GO:0045580	regulation of T cell differentiation	179	0.534527	2.40154	1e-10	1.01852e-09	4.85867e-10	3756	tags=46%, list=18%, signal=38%	ZC3H12A/ANXA1/LILRB2/IL2RA/ZBTB7B/IRF1/NFKBIZ/RUNX1/JUNB/SLC4A2/ADAM8/IL15/ITPKB/FOXJ1/IL4R/LOXL3/ACTB/NKAP/PTPN2/MALT1/ERBB2/BCL6/RUNX3/STAT5A/SOCS1/CD74/LGALS1/CTLA4/IL27/BATF/IL7/IL4I1/HLX/TGFB1/NCKAP1L/TGFBR2/FOXP3/SYK/CARD11/CD86/CCR2/SASH3/CR1/JAK3/PIK3R6/PTPRC/PRDM1/VNN1/TNFSF4/GATA3/IL23A/LGALS9/IL2RG/MDK/RHOH/ASCL2/BTN2A2/GLI2/IL18/IL7R/CD27/IL12RB1/AP3B1/TCF7/LILRB4/CD2/CD69/FGL2/NLRP3/…
GO:0002221	pattern recognition receptor signaling pathway	243	0.517475	2.40116	1e-10	1.01852e-09	4.85867e-10	4323	tags=48%, list=21%, signal=38%	FOSL1/BIRC3/MAPKAPK2/PTPN22/BCL10/GBP2/TNFAIP3/NOD2/CAV1/ZDHHC12/NOD1/IRAK1/IRF1/NFKBIA/NFKBIZ/ZC3HAV1/UNC93B1/CD14/GBP5/TNIP1/RNF135/SQSTM1/LTF/CD274/TLR2/IFI16/ALPK1/MYD88/IRAK2/NLRX1/CASP1/S100A8/IKBKB/SLC15A3/TLR1/TLR5/NAGLU/TICAM1/TICAM2/RFTN1/MAVS/S100A9/NLRP6/PIK3AP1/COLEC12/TLR9/RPS6KA3/LAMP2/DHX58/LY96/PLCG2/NMI/CTSS/ZDHHC18/TRAF3IP3/SLC15A4/TLR6/TRIM25/CYBA/TLR3/TNIP2/CD300A/MEFV/LYN/IR…
GO:0042742	defense response to bacterium	293	0.508417	2.40067	1e-10	1.01852e-09	4.85867e-10	3240	tags=34%, list=16%, signal=29%	BCL3/NFKB1/CEBPB/SERPINE1/PI3/RARRES2/TNFRSF1A/C5AR1/SLC11A1/GRN/ANG/GBP2/NOD2/NOD1/ADM/NFKBIZ/TREM1/STAB1/FPR2/GBP5/SLAMF8/GBP1/MMP7/RNASE4/HAMP/CCL20/LTF/SHC1/TLR2/HP/RNASE3/SLPI/CASP7/ZNFX1/MYD88/CXCL6/PPBP/SCNN1B/CASP1/FCER1G/S100A8/IL10/PLA2G2A/CLEC4D/CD4/FGR/RASGRP4/MAVS/GBP3/IL1B/TNFRSF14/S100A9/NLRP6/CARD9/CAMP/IL6R/SYK/COLEC12/TLR9/RNASE6/TSLP/RNF213/CASP4/MICA/FCGR1A/MR1/IL6/IL23A/S100A…
GO:0071356	cellular response to tumor necrosis factor	192	0.528671	2.39826	1e-10	1.01852e-09	4.85867e-10	4495	tags=49%, list=22%, signal=39%	ZC3H12A/ZFP36L2/CHI3L1/NFKB1/NFE2L2/TNFRSF1A/BIRC3/MAPKAPK2/ZFP36L1/GBP2/TNFAIP3/TRADD/TNFRSF1B/ZFP36/NFKBIA/GBP1/COL1A1/CCL2/PTPN2/FOS/THBS1/CASP1/ACTN4/TNFRSF11B/IKBKB/HES1/FCAR/LAPTM5/TRAF1/CASP8/RIPK1/TRAF5/FAS/CCL5/CD58/GBP3/HAS2/TNFRSF14/VCAM1/CARD16/CAMP/SYK/CASP4/RFFL/HIPK1/PCK2/IL18BP/GATA3/GAS6/NFATC1/PYCARD/TRAF2/SPPL2A/NOL3/TIFA/CD70/PLVAP/TNFRSF11A/NAIP/TANK/MYOG/KRT8/TNFSF11/CYP1B1/…
GO:1902106	negative regulation of leukocyte differentiation	108	0.570527	2.39654	1e-10	1.01852e-09	4.85867e-10	3759	tags=46%, list=18%, signal=38%	ZC3H12A/ANXA1/FCGR2B/LILRB3/ZBTB7B/IRF1/RUNX1/SLC4A2/MAFB/FOXJ1/IL4R/LOXL3/LTF/PTPN2/ERBB2/BCL6/TNFRSF11B/RUNX3/STAT5A/C1QC/SOCS1/CD74/LILRB1/LGALS1/CTLA4/HLX/FOXP3/INPP5D/CR1/JAK3/TNFSF4/MDK/FSTL3/TLR3/CEACAM1/LYN/ASCL2/INHA/LILRB4/GPR55/CD69/FGL2/CBFB/TRIB1/PRDM16/TMEM176B/RARA/CUL4A/GLI3/ZFPM1
GO:0006935	chemotaxis	431	0.493649	2.39642	1e-10	1.01852e-09	4.85867e-10	4127	tags=44%, list=20%, signal=36%	ANXA1/TNFSF14/LOX/SERPINE1/PLP2/RAB13/FOSL1/RARRES2/HSD3B7/PLAUR/C5AR1/CSF1/PLAU/CXCL3/HSPB1/NOD2/NRP1/RNASE2/TREM1/LGALS3/FES/FPR2/F3/ADAM8/SLAMF8/ALOX5/EDN2/TYMP/CXCR4/ITGA2/STX4/CCL20/RIN3/ITGB2/CXCL5/RNASE3/NTN1/RAC2/CCL2/CXCL1/SWAP70/CCR5/PTPN2/SAA1/LSP1/CSF3R/CXCL6/THBS1/PPBP/RHOG/FCER1G/S100A8/CXCL16/CD74/DUSP1/CXCL2/CCR1/DOCK2/S100A4/IL10/VAV1/ANO6/CCL7/TGFB2/TMEM102/CSF1R/CCL5/TGFB1/ABCC…
GO:0099565	chemical synaptic transmission, postsynaptic	115	-0.511883	-2.39222	1e-10	1.01852e-09	4.85867e-10	3803	tags=47%, list=19%, signal=38%	NLGN1/SNCA/GRIN2B/MPP2/CHRNA3/CDK5/GLRA1/RELN/GSK3A/CHRNB3/NLGN2/MAPK8IP2/SLC8A3/GLRB/SHANK3/PRKAR1B/DRD2/PPP3CA/SHANK1/TBC1D24/STX1A/HTR3B/BEGAIN/CHRNA2/GSK3B/GRIN1/SLC8A2/NLGN3/ADORA2A/GRIK2/P2RX5/LRRK2/CELF4/DLG4/GLRA2/CUX2/P2RX3/RIMS1/TMEM108/RIMS2/MTMR2/TMEM25/CHRNB2/STX1B/P2RX7/CHRNA4/GRIN2C/CBLN1/KCNK2/NETO1/PRKCZ/NRXN1/GLRA3/GRID2
GO:0001818	negative regulation of cytokine production	273	0.509206	2.39162	1e-10	1.01852e-09	4.85867e-10	3853	tags=43%, list=19%, signal=36%	ZC3H12A/BCL3/ANXA1/NFKB1/RELB/SLC11A1/PTPN22/FCGR2B/TNFAIP3/NOD2/PML/HDAC7/ZFP36/CD2AP/FURIN/ABCD1/ELF4/GBP1/ORM1/SLC2A10/FOXJ1/NLRP12/PTPN6/IL1R2/LTF/CD274/TWSG1/INHBB/PDCD1LG2/BCL6/THBS1/NLRX1/HFE/LILRB1/IL10/LAPTM5/TICAM2/TGFB2/FN1/TGFB1/OTUD7B/NCKAP1L/NLRP6/CARD16/VSIG4/FBLN1/FOXP3/IL6R/INPP5D/FGFR1/DHX58/CD33/CR1/LILRA5/JAK3/IL6/NMI/PTPRC/TNFSF4/GATA3/CD96/IL23A/GAS6/LGALS9/MC1R/SRGN/HOMER2/…
GO:0042330	taxis	433	0.49211	2.38914	1e-10	1.01852e-09	4.85867e-10	4127	tags=43%, list=20%, signal=35%	ANXA1/TNFSF14/LOX/SERPINE1/PLP2/RAB13/FOSL1/RARRES2/HSD3B7/PLAUR/C5AR1/CSF1/PLAU/CXCL3/HSPB1/NOD2/NRP1/RNASE2/TREM1/LGALS3/FES/FPR2/F3/ADAM8/SLAMF8/ALOX5/EDN2/TYMP/CXCR4/ITGA2/STX4/CCL20/RIN3/ITGB2/CXCL5/RNASE3/NTN1/RAC2/CCL2/CXCL1/SWAP70/CCR5/PTPN2/SAA1/LSP1/CSF3R/CXCL6/THBS1/PPBP/RHOG/FCER1G/S100A8/CXCL16/CD74/DUSP1/CXCL2/CCR1/DOCK2/S100A4/IL10/VAV1/ANO6/CCL7/TGFB2/TMEM102/CSF1R/CCL5/TGFB1/ABCC…
GO:0002702	positive regulation of production of molecular mediator of immune response	122	0.560809	2.38685	1e-10	1.01852e-09	4.85867e-10	3069	tags=45%, list=15%, signal=39%	CLCF1/MAPKAPK2/IL13RA1/BCL10/NOD2/SECTM1/NOD1/IL18R1/FZD5/CD7/IL4R/STX4/MALT1/TNFSF13/MYD88/ARID5A/CD74/LILRB1/TICAM1/PAXIP1/IL10/LAPTM5/MAVS/CLEC7A/TGFB1/IL1B/TNFRSF14/CARD9/IL1R1/SYK/TRIM6/TLR9/CD81/CD86/PLCG2/SASH3/IL6/PTPRC/TNFSF4/GATA3/SLAMF1/TLR3/IRF5/PYCARD/IL18/TRAF2/KIR2DL4/B2M/BTK/NLRP3/CD226/CD40/FFAR2/SPON2/TLR7
GO:0030099	myeloid cell differentiation	395	0.49441	2.38555	1e-10	1.01852e-09	4.85867e-10	4277	tags=43%, list=21%, signal=35%	FAM20C/DYRK3/LOX/CEBPB/LIF/RELB/CSF1/ANXA2/ZFP36L1/FLNA/PML/STAT3/TCIRG1/LILRB3/CLEC5A/TFE3/ZFP36/TMOD3/FOSL2/NFKBIA/CD109/RUNX1/FES/JUNB/SLC4A2/ACTN1/MAFB/HCLS1/IL15/ITPKB/ITGB8/PTPN6/OSCAR/LTF/TLR2/SBNO2/IFI16/CSF3/RAC2/NKAP/SPI1/PTPN2/DNASE2/MYD88/FOS/CSF3R/BCL6/KLF10/MYH9/TNFRSF11B/STAT5A/C1QC/SOCS1/CD74/UBD/LILRB1/SH2B3/NAGLU/CCR1/MAF/ARNT/BATF/CFLAR/WASF2/PABPC4/KCNQ1/CASP8/RIPK1/CD4/RASGRP…
GO:0042113	B cell activation	264	0.509449	2.38361	1e-10	1.01852e-09	4.85867e-10	4509	tags=46%, list=22%, signal=37%	BCL3/ZFP36L2/CLCF1/ZFP36L1/FCGR2B/TNFAIP3/NOD2/TCIRG1/FOSL2/MMP14/NFKBIZ/KLF6/SLAMF8/FOXJ1/PTPN6/C3/SWAP70/TXLNA/NFAM1/SPI1/PTPN2/MALT1/CDKN1A/TNFSF13/BCL6/IRS2/GAPT/LAX1/CD74/LGALS1/TICAM1/PAXIP1/CTLA4/IL10/BATF/ITGB1/LAPTM5/CASP8/IL7/IL4I1/MNDA/TGFB1/NCKAP1L/VCAM1/TBC1D10C/FOXP3/SYK/INPP5D/GPR183/CARD11/TLR9/CD81/CD86/DDRGK1/PLCG2/SASH3/CR1/JAK3/IL6/PTPRC/TNFSF4/PIK3CD/IL11/SLC15A4/VAV3/IL2RG/C…
GO:0007596	blood coagulation	227	0.514887	2.38141	1e-10	1.01852e-09	4.85867e-10	3282	tags=40%, list=16%, signal=34%	F11R/RAB27A/SERPINE1/PLAUR/NFE2L2/ANXA2/PLAU/SERPING1/HSPB1/SERPINA1/FLNA/CAV1/PROS1/PDPN/F13A1/PDIA3/WAS/F3/TLN1/ITGA2/ACTB/PTPN6/TEC/LMAN1/FERMT3/MYL12A/SAA1/RAP2B/CLIC1/THBS1/MYH9/FCER1G/VCL/SH2B3/THBD/HPS5/VAV1/ANO6/PABPC4/GNA12/COL3A1/C1QTNF1/TREML1/PRRG2/FBLN1/PRRG4/ITPR3/STXBP3/IL6R/SYK/ITGB3/ACTG1/PLCG2/VAV2/SRF/IL6/PLSCR1/GAS6/VAV3/MYL9/EMILIN1/CEACAM1/LYN/C1GALT1C1/LCK/FGG/VKORC1/AP3B1/…
GO:0031348	negative regulation of defense response	237	0.51208	2.37667	1e-10	1.01852e-09	4.85867e-10	2825	tags=36%, list=14%, signal=32%	PIM1/NFKB1/SOCS3/TNFRSF1A/SERPING1/GRN/FCGR2B/TNFAIP3/NOD2/STAT3/IL2RA/TNFRSF1B/ZFP36/FURIN/IER3/RHBDF2/FPR2/ELF4/METRNL/SLAMF8/ALOX5/NLRP12/HAMP/SFN/PTPN6/PPP1R13L/SLC39A8/IFI16/IL10RA/PTPN2/SAA1/NLRX1/LPCAT3/SIGLEC10/HCK/A2M/PARP14/LILRB1/ARNT/IL10/ADORA1/FGR/MAVS/TGFB1/NLRP6/VSIG4/TRIM21/FOXP3/SYK/DHX58/MICA/CR1/FNDC4/NMI/PTPRC/GATA3/TRIM65/PPARD/CD96/ZDHHC18/UACA/LGALS9/CST7/MDK/SERPINB9/IL22…
GO:0050851	antigen receptor-mediated signaling pathway	173	0.528912	2.37178	1e-10	1.01852e-09	4.85867e-10	3572	tags=45%, list=17%, signal=37%	ZC3H12A/NFKB1/PTPN22/BCL10/FCGR2B/KCNN4/FOSL2/NFKBIA/NFKBIZ/CD2AP/LGALS3/GBP1/CD72/SLA2/PTPN6/TEC/NFAM1/PTPN2/MALT1/LCP2/LPXN/IKBKB/LAX1/CTLA4/LAPTM5/MNDA/RFTN1/ERMAP/NCKAP1L/FOXP3/SYK/INPP5D/CARD11/TRAT1/CD81/PRAM1/ITK/PRKD2/CD276/PLCG2/PTPRC/PIK3CD/GATA3/VAV3/CMTM3/CD300A/CEACAM1/ICOSLG/LYN/RBCK1/ELF1/BTN2A2/LCK/NFATC2/CD3E/KLHL6/LILRB4/CD3D/BTK/LAT2/CCR7/SHB/CD226/SH2D1A/TXK/RELA/SH2B2/NFKBID/…
GO:0050817	coagulation	233	0.509909	2.36757	1e-10	1.01852e-09	4.85867e-10	3282	tags=39%, list=16%, signal=34%	F11R/RAB27A/SERPINE1/PLAUR/NFE2L2/ANXA2/PLAU/SERPING1/HSPB1/SERPINA1/FLNA/CAV1/PROS1/PDPN/F13A1/PDIA3/WAS/F3/TLN1/ITGA2/ACTB/PTPN6/TEC/LMAN1/FERMT3/MYL12A/SAA1/RAP2B/CLIC1/THBS1/MYH9/FCER1G/VCL/SH2B3/THBD/HPS5/VAV1/ANO6/PABPC4/GNA12/COL3A1/C1QTNF1/TREML1/PRRG2/FBLN1/PRRG4/ITPR3/STXBP3/IL6R/SYK/ITGB3/ACTG1/PLCG2/VAV2/SRF/IL6/PLSCR1/GAS6/VAV3/MYL9/EMILIN1/CEACAM1/LYN/C1GALT1C1/LCK/ANGPT2/FGG/VKORC1…
GO:0046718	symbiont entry into host cell	147	0.541301	2.36469	1e-10	1.01852e-09	4.85867e-10	4129	tags=48%, list=20%, signal=39%	F11R/ITGB5/ICAM1/PTX3/LRRC15/CIITA/CAV1/NRP1/CLEC5A/FURIN/CXCR4/ITGA2/CTSB/ANPEP/P4HB/CCR5/IFITM3/SMPD1/XPR1/ITGA5/IFITM2/CD74/LGALS1/ITGB1/NPC1/CD4/TRIM5/TNFRSF14/TRIM21/TRIM34/TRIM6/ITGB3/LAMP1/CD81/CD86/CR1/GSN/PLSCR1/GAS6/LGALS9/TRIM25/SLAMF1/MRC1/TRIM22/VAMP8/CAV2/FCN3/AXL/LDLR/VPS18/SELPLG/SLC1A5/ITGAV/SIGLEC1/CLDN1/EPHA2/HAVCR1/TRIM38/SLC3A2/TRIM58/HSPA1B/FCN1/CD46/DAG1/ITGB7/PVR/DPP4/CH25…
GO:0002706	regulation of lymphocyte mediated immunity	176	0.525666	2.36341	1e-10	1.01852e-09	4.85867e-10	4566	tags=55%, list=22%, signal=43%	CLCF1/FCGR2B/NOD2/TNFRSF1B/SECTM1/IL18R1/WAS/FZD5/FOXJ1/CD7/PTPN6/CD274/C3/MALT1/TNFSF13/BCL6/ARID5A/HFE/SLAMF6/LILRB1/PAXIP1/IL10/VAV1/RIPK3/IL4I1/RASGRP4/TGFB1/IL1B/NCKAP1L/IL1R1/FOXP3/LAMP1/CD81/CCR2/LEP/MICA/FCGR1A/SASH3/CR1/MR1/PIK3R6/IL6/PTPRC/TNFSF4/GATA3/CD96/IL23A/FUT7/CD1D/LGALS9/SLC15A4/IL18RAP/SERPINB9/SLAMF1/CEACAM1/HAVCR2/IL18/TRAF2/ARRB2/IL7R/IL12RB1/KIR2DL4/APLF/PDCD1/B2M/FADD/MIC…
GO:0001909	leukocyte mediated cytotoxicity	132	0.55008	2.36029	1e-10	1.01852e-09	4.85867e-10	3859	tags=51%, list=19%, signal=41%	RAB27A/ICAM1/FCGR2C/FCGR2B/TREM1/FCGR2A/UNC13D/PTPN6/ITGAM/FCGR3A/CTSC/SPI1/MYD88/STXBP2/CXCL6/SCNN1B/HFE/SLAMF6/LILRB1/VAV1/RIPK3/PRF1/TGFB1/NCKAP1L/NLRP6/LAMP1/LEP/MICA/HCST/FCGR1A/MR1/PIK3R6/PTPRC/RNF19B/IL23A/CD1D/LGALS9/IL18RAP/SERPINB9/CEACAM1/TYROBP/HAVCR2/IL18/ARRB2/IL7R/EMP2/IL12RB1/KIR2DL4/B2M/FADD/MICB/CD2/CD226/FCGR3B/SH2D1A/ELANE/CRTAM/NKG7/RAET1G/CORO1A/GZMM/GZMB/PVR/LYST/CADM1/TAP2…
GO:0007599	hemostasis	234	0.507532	2.35804	1e-10	1.01852e-09	4.85867e-10	3282	tags=39%, list=16%, signal=33%	F11R/RAB27A/SERPINE1/PLAUR/NFE2L2/ANXA2/PLAU/SERPING1/HSPB1/SERPINA1/FLNA/CAV1/PROS1/PDPN/F13A1/PDIA3/WAS/F3/TLN1/ITGA2/ACTB/PTPN6/TEC/LMAN1/FERMT3/MYL12A/SAA1/RAP2B/CLIC1/THBS1/MYH9/FCER1G/VCL/SH2B3/THBD/HPS5/VAV1/ANO6/PABPC4/GNA12/COL3A1/C1QTNF1/TREML1/PRRG2/FBLN1/PRRG4/ITPR3/STXBP3/IL6R/SYK/ITGB3/ACTG1/PLCG2/VAV2/SRF/IL6/PLSCR1/GAS6/VAV3/MYL9/EMILIN1/CEACAM1/LYN/C1GALT1C1/LCK/FGG/VKORC1/AP3B1/…
GO:0002683	negative regulation of immune system process	478	0.482362	2.35359	1e-10	1.01852e-09	4.85867e-10	5162	tags=50%, list=25%, signal=38%	ZC3H12A/PIM1/ANXA1/CEBPB/SERPING1/PTPN22/GRN/SDC4/FCGR2B/TNFAIP3/NOD2/LILRB2/IL2RA/LILRB3/ZDHHC12/ZBTB7B/IRF1/FURIN/LGALS3/RUNX1/RHBDF2/SLC4A2/MAFB/SLAMF8/GBP1/SQSTM1/FOXJ1/CD72/SFN/IL4R/LOXL3/SLA2/PTPN6/LTF/CD274/RIN3/IFI16/TWSG1/CCL2/SPI1/PTPN2/CD68/ERBB2/PDCD1LG2/BCL6/THBS1/NLRX1/TAPBPL/HFE/LPXN/TNFRSF11B/RUNX3/LAX1/STAT5A/HCK/C1QC/SOCS1/CD74/A2M/PARP14/LILRB1/DUSP1/LGALS1/CTLA4/IL10/LAPTM5/TI…
GO:0044409	symbiont entry into host	151	0.536728	2.35332	1e-10	1.01852e-09	4.85867e-10	4021	tags=47%, list=20%, signal=38%	F11R/ITGB5/ICAM1/PTX3/LRRC15/CIITA/CAV1/NRP1/CLEC5A/FURIN/CXCR4/ITGA2/CTSB/ANPEP/P4HB/CCR5/IFITM3/SMPD1/XPR1/ITGA5/IFITM2/CD74/LGALS1/FUCA2/ITGB1/NPC1/CD4/TRIM5/TNFRSF14/TRIM21/TRIM34/TRIM6/ITGB3/LAMP1/CD81/CD86/CR1/GSN/PLSCR1/GAS6/LGALS9/TRIM25/SLAMF1/MRC1/TRIM22/VAMP8/CAV2/FCN3/AXL/LDLR/VPS18/SELPLG/SLC1A5/ITGAV/SIGLEC1/CLDN1/EPHA2/HAVCR1/TRIM38/SLC3A2/TRIM58/HSPA1B/FCN1/CD46/DAG1/ITGB7/PVR/DPP…
GO:0002699	positive regulation of immune effector process	241	0.505778	2.35029	1e-10	1.01852e-09	4.85867e-10	3859	tags=44%, list=19%, signal=36%	CLCF1/ANXA1/MAPKAPK2/IL13RA1/BCL10/NOD2/SECTM1/NOD1/NFKBIZ/IL18R1/FZD5/CD7/IL4R/STX4/PTPN6/ITGAM/ITGB2/C3/SPI1/MALT1/TNFSF13/MYD88/ARID5A/HFE/SLAMF6/CD74/LILRB1/TICAM1/PAXIP1/IL10/VAV1/LAPTM5/FGR/RASGRP4/MAVS/HLX/CLEC7A/TGFB1/IL1B/TNFRSF14/PLA2G5/CARD9/IL1R1/FOXP3/SYK/TRIM6/LAMP1/TLR9/CD81/CD86/DDRGK1/DHX58/CCR2/MICA/PLCG2/FCGR1A/SASH3/CR1/MR1/IL6/PTPRC/TNFSF4/GATA3/IL23A/CD1D/LGALS9/IL18RAP/SLAM…
GO:0006959	humoral immune response	268	0.502509	2.34929	1e-10	1.01852e-09	4.85867e-10	4677	tags=42%, list=23%, signal=33%	BCL3/C1RL/PI3/RARRES2/CFI/C1R/CFB/SERPING1/CXCL3/SLC11A1/ANG/FCGR2B/C1S/NOD2/TFE3/ADM/TREM1/LGALS3/ALOX5/MMP7/FOXJ1/RNASE4/HAMP/CCL20/PTPN6/LTF/CXCL5/RNASE3/C3/CCL2/CXCL1/SLPI/C1QA/CXCL6/PPBP/CLU/C1QC/A2M/C1QB/CXCL2/CCL7/IL7/CCL5/IL1B/S100A9/VSIG4/CAMP/GPR183/CD81/RNASE6/TSLP/CCR2/POU2F2/CR1/IL6/C2/PTPRC/GATA3/S100A12/CCL13/CCL18/EBI3/LYZ/CFD/CXCL14/BST1/FCN3/PDCD1/B2M/GAPDH/C5/NOTCH2/PF4/CCR7/C6…
GO:0009060	aerobic respiration	149	-0.485216	-2.34731	1e-10	1.01852e-09	4.85867e-10	4477	tags=50%, list=22%, signal=39%	NDUFS3/COX8A/CHCHD2/UQCRB/NDUFV2/COX7B/NDUFA12/NDUFB6/NDUFB4/NDUFB11/NDUFS4/NDUFA9/ARL2/C2orf69/SLC25A14/COX7B2/IREB2/NDUFA6/SNCA/NDUFA7/COX6B1/COX7A1/FXN/NNT/SHMT2/PINK1/COX6C/NDUFB10/UQCR11/DGUOK/UQCRHL/COX4I1/IDH3B/ADSL/NDUFB5/IDH3A/NDUFA8/COX7A2L/NDUFV1/COX5B/SDHB/BID/NDUFB7/SLC25A23/COX5A/UQCRH/GHITM/ACO2/NDUFA4/CBFA2T3/SLC25A33/IDH3G/CS/NDUFA10/COX6A1/PDHA1/COX10/NDUFS1/NDUFA11/NDUFA13/UQCR…
GO:0002440	production of molecular mediator of immune response	207	0.512687	2.34338	1e-10	1.01852e-09	4.85867e-10	3340	tags=41%, list=16%, signal=34%	CLCF1/MAPKAPK2/IL13RA1/BCL10/FCGR2B/NOD2/TNFRSF1B/SECTM1/NOD1/NFKBIZ/TREM1/IL18R1/MMP7/FZD5/CD7/IL4R/STX4/SWAP70/MALT1/TNFSF13/MYD88/BCL6/ARID5A/NLRX1/LITAF/HFE/CD74/LILRB1/TICAM1/PAXIP1/IL10/BATF/LAPTM5/TGFB2/MAVS/CLEC7A/TGFB1/IL1B/TNFRSF14/CARD9/IL1R1/FOXP3/SYK/TRIM6/TLR9/CD81/CD86/CCR2/PLCG2/SASH3/CR1/JAK3/IL6/PTPRC/TNFSF4/GATA3/CD96/SLC15A4/SLAMF1/TLR3/IRF5/PYCARD/IL18/TRAF2/IRAK3/AXL/KIR2DL4…
GO:0071887	leukocyte apoptotic process	116	0.551655	2.34098	1e-10	1.01852e-09	4.85867e-10	4375	tags=52%, list=21%, signal=41%	BCL3/ANXA1/BCL10/NOD2/IL2RA/NFKBIZ/LGALS3/ADAM8/HCLS1/ITPKB/CD274/CCR5/CASP7/BCL6/IRS2/BCL2L1/CD74/LILRB1/FCAR/IL10/RIPK3/RIPK1/FAS/CCL5/PRKD2/JAK3/DOCK8/IL6/PLEKHO2/PIK3CD/GAS6/LGALS9/LYN/GIMAP8/IRF7/IL7R/CD27/AXL/PDCD1/FADD/BTK/CCR7/RAG1/IRF3/KDELR1/KITLG/RORC/TRAF3IP2/CD3G/BAX/FASLG/IDO1/AKT1/GLI3/PERP/PKN1/HIF1A/EFNA1/ADAM17/MERTK
GO:0140053	mitochondrial gene expression	146	-0.485502	-2.33714	1e-10	1.01852e-09	4.85867e-10	4895	tags=49%, list=24%, signal=37%	TACO1/MTG1/MRPL15/CHCHD1/TSFM/MRPS34/MRPS26/AURKAIP1/MRPL52/MRPL33/THAP11/PNPT1/MRPL27/MRPL47/MRPS18B/MPV17L2/FASTKD1/GADD45GIP1/MTRF1L/SUPV3L1/TRMT61B/SHMT2/RARS2/MRPL18/CDK5RAP1/MRPS27/MRPL4/MRPL1/MRPS11/MRPL12/C1QBP/MRPS25/MTPAP/MRPL14/MTRF1/MRPL2/EARS2/MRPS7/MRPS22/MRPL54/MRPS18A/MRPS10/MRPS31/NGRN/SLC25A33/MRPS23/MRPL46/TRMT5/MRPL45/MRPL21/RPUSD3/TFAM/MRPL38/RMND1/MRPL35/GATC/LRPPRC/ANGEL2/M…
GO:0043122	regulation of canonical NF-kappaB signal transduction	283	0.495335	2.33674	1e-10	1.01852e-09	4.85867e-10	4245	tags=47%, list=21%, signal=38%	ZC3H12A/TNFSF14/TNFRSF1A/BIRC3/HSPB1/BCL10/TNFAIP3/NOD2/FLNA/CAV1/STAT3/TRADD/SECTM1/SHISA5/NOD1/IRAK1/NFKBIA/ZC3HAV1/TNIP1/SQSTM1/NLRP12/LTF/SLC39A8/ALPK1/MALT1/MYD88/IKBKE/APOL3/IRAK2/NLRX1/LITAF/CASP1/IKBKB/CD74/UBD/LGALS1/S100A4/TICAM1/TMEM106A/CFLAR/TRAF1/TICAM2/CLEC4D/CASP8/RIPK1/CD4/TRAF5/HMOX1/TRIM5/MAVS/CLEC7A/TGFB1/OTUD7B/IL1B/NLRP6/CARD16/TRIM21/CARD9/TRIM34/TRIM6/CARD11/TLR9/CUL1/PLCG…
GO:0042060	wound healing	413	0.483087	2.33662	1e-10	1.01852e-09	4.85867e-10	3570	tags=38%, list=17%, signal=32%	ANXA1/MYOF/CD44/F11R/RAB27A/SERPINE1/TIMP1/ITGB5/PLAUR/NFE2L2/FZD7/ANXA2/PLAU/SERPING1/S100A10/SLC11A1/HSPB1/SERPINA1/SDC4/TNFAIP3/FLNA/CAV1/PROS1/PDPN/B4GALT1/F13A1/PDIA3/CD109/CLDN4/WAS/F3/TNFRSF12A/ALOX5/RREB1/TLN1/CXCR4/ITGA2/ACTB/PTPN6/TEC/PPL/LMAN1/FERMT3/CASP7/CDKN1A/MYL12A/SMPD1/ERBB2/SAA1/POU2F3/RAP2B/CLIC1/THBS1/ITGA5/MYH9/DCBLD2/FCER1G/VCL/SH2B3/YAP1/THBD/SYTL4/HPS5/CFLAR/ITGB1/VAV1/AN…
GO:0050728	negative regulation of inflammatory response	154	0.529218	2.33214	1e-10	1.01852e-09	4.85867e-10	2925	tags=38%, list=14%, signal=33%	NFKB1/SOCS3/TNFRSF1A/GRN/FCGR2B/TNFAIP3/NOD2/STAT3/IL2RA/TNFRSF1B/ZFP36/FURIN/IER3/RHBDF2/FPR2/ELF4/METRNL/SLAMF8/ALOX5/NLRP12/HAMP/PTPN6/PPP1R13L/SLC39A8/IL10RA/PTPN2/SAA1/NLRX1/LPCAT3/SIGLEC10/HCK/ARNT/IL10/ADORA1/FGR/NLRP6/FOXP3/SYK/FNDC4/PTPRC/GATA3/TRIM65/PPARD/UACA/CST7/MDK/IL22RA1/MEFV/LYN/MAPK7/CD200R1/LDLR/SPN/TNFAIP8L2/NLRP3/CYP19A1/AOAH/PTGER4/ELANE
GO:0002758	innate immune response-activating signaling pathway	260	0.497663	2.32651	1e-10	1.01852e-09	4.85867e-10	4323	tags=47%, list=21%, signal=38%	FOSL1/BIRC3/MAPKAPK2/PTPN22/BCL10/GBP2/TNFAIP3/NOD2/CAV1/ZDHHC12/NOD1/IRAK1/IRF1/NFKBIA/NFKBIZ/ZC3HAV1/UNC93B1/CD14/GBP5/TNIP1/RNF135/SQSTM1/LTF/CD274/TLR2/IFI16/ALPK1/MYD88/IRAK2/NLRX1/CASP1/S100A8/IKBKB/HCK/SLC15A3/TLR1/TLR5/NAGLU/TICAM1/TICAM2/RFTN1/MAVS/CLEC7A/S100A9/NLRP6/PIK3AP1/SYK/COLEC12/TLR9/RPS6KA3/LAMP2/DHX58/LY96/PLCG2/NMI/CTSS/ZDHHC18/TRAF3IP3/CLEC6A/SLC15A4/TLR6/TRIM25/CYBA/TLR3/TN…
GO:0045089	positive regulation of innate immune response	343	0.488249	2.32349	1e-10	1.01852e-09	4.85867e-10	3770	tags=44%, list=18%, signal=37%	RBM47/FOSL1/BIRC3/MAPKAPK2/PTPN22/BCL10/GBP2/TNFAIP3/NOD2/CAV1/TRIM56/ZDHHC12/NOD1/IRAK1/IRF1/NFKBIA/NFKBIZ/ZC3HAV1/UNC93B1/CD14/FPR2/GBP5/ADAM8/TNIP1/RNF135/SQSTM1/LTF/CD274/TLR2/IFI16/ALPK1/SPI1/ZNFX1/MYD88/IKBKE/IRAK2/NLRX1/CASP1/S100A8/IKBKB/SLAMF6/HCK/SLC15A3/TLR1/TLR5/NAGLU/TICAM1/VAV1/TICAM2/EREG/MNDA/RASGRP4/TRIM5/RFTN1/MAVS/CCL5/CLEC7A/S100A9/ZDHHC4/NLRP6/PLA2G5/PIK3AP1/PARP9/CARD9/SYK/T…
GO:0045807	positive regulation of endocytosis	153	0.528605	2.32037	1e-10	1.01852e-09	4.85867e-10	2731	tags=39%, list=13%, signal=34%	RAB27A/SERPINE1/PTX3/ANXA2/FCGR2C/ANXA2P2/SLC11A1/FCGR2B/NOD2/CD14/ABCA13/FPR2/FCGR2A/IL15/HAMP/ITGA2/C3/EGF/CCL2/SMPD1/CLN3/IL15RA/HFE/CLU/FCER1G/BICD1/DOCK2/ANO6/IL2RB/LMAN2/CD151/CLEC7A/NCKAP1L/PLA2G5/SYK/DAB2/PLCG2/FCGR1A/ABCA7/C2/PTPRC/CD63/GAS6/IL2RG/VEGFA/RAB31/CYBA/SIRPG/PYCARD/ARRB2/FCN3/AXL/EEF2K/CD300LF/B2M/BTK/APLN/CALR/WASL/C4A
GO:1901342	regulation of vasculature development	275	0.491441	2.31175	1e-10	1.01852e-09	4.85867e-10	4291	tags=43%, list=21%, signal=34%	ZC3H12A/CHI3L1/SERPINE1/NFE2L2/C5AR1/HSPB1/GRN/TNFAIP3/PML/STAT3/NRP1/ADM/RUNX1/STAB1/F3/ALOX5/ITGB8/CXCR4/PTPN6/SHC1/EPHA1/GADD45A/C3/HTATIP2/HK2/ERBB2/ANGPTL4/THBS1/ITGA5/ERAP1/PLXND1/IL10/ITGB1/ADAM12/AGGF1/TGFB2/ADAMTS1/SP100/HMOX1/HSPB6/TGFB1/IL1B/GLUL/CAMP/TGFBR2/ITGB3/RNH1/CCR2/LEP/PRKD2/LRG1/HIPK1/PIK3R6/IL6/CXCR3/PIK3CD/CCM2/C3AR1/COL4A2/RRAS/CYBB/VEGFA/HMGA2/FGF2/CCR3/EMILIN1/MDK/ENG/TL…
GO:0002833	positive regulation of response to biotic stimulus	369	0.48162	2.30675	1e-10	1.01852e-09	4.85867e-10	3770	tags=43%, list=18%, signal=36%	RBM47/FOSL1/BIRC3/MAPKAPK2/PTPN22/GRN/BCL10/GBP2/TNFAIP3/NOD2/CAV1/TRIM56/ZDHHC12/NOD1/IRAK1/IRF1/NFKBIA/NFKBIZ/ZC3HAV1/UNC93B1/CD14/FPR2/GBP5/ADAM8/TNIP1/RNF135/SQSTM1/LTF/CD274/TLR2/IFI16/ALPK1/SPI1/ZNFX1/MYD88/IKBKE/IRAK2/NLRX1/CASP1/S100A8/IKBKB/SLAMF6/HCK/SLC15A3/TLR1/TLR5/NAGLU/TICAM1/VAV1/TICAM2/EREG/MNDA/RASGRP4/TRIM5/RFTN1/MAVS/CCL5/CLEC7A/S100A9/ZDHHC4/NLRP6/PLA2G5/PIK3AP1/PARP9/CARD9/S…
GO:0045765	regulation of angiogenesis	269	0.492832	2.3058	1e-10	1.01852e-09	4.85867e-10	4291	tags=43%, list=21%, signal=34%	ZC3H12A/CHI3L1/SERPINE1/NFE2L2/C5AR1/HSPB1/GRN/TNFAIP3/PML/STAT3/NRP1/ADM/RUNX1/STAB1/F3/ALOX5/ITGB8/CXCR4/PTPN6/SHC1/EPHA1/GADD45A/C3/HTATIP2/HK2/ERBB2/ANGPTL4/THBS1/ITGA5/ERAP1/PLXND1/IL10/ITGB1/ADAM12/AGGF1/TGFB2/ADAMTS1/SP100/HMOX1/HSPB6/IL1B/GLUL/CAMP/TGFBR2/ITGB3/RNH1/CCR2/LEP/PRKD2/LRG1/HIPK1/PIK3R6/IL6/CXCR3/PIK3CD/CCM2/C3AR1/COL4A2/RRAS/CYBB/VEGFA/HMGA2/FGF2/CCR3/EMILIN1/MDK/ENG/TLR3/TGM…
GO:0071675	regulation of mononuclear cell migration	133	0.536978	2.2997	1e-10	1.01852e-09	4.85867e-10	4530	tags=53%, list=22%, signal=41%	TNFSF14/SERPINE1/MSN/RARRES2/C5AR1/CSF1/MMP14/LGALS3/FPR2/ADAM8/SLAMF8/CCL20/CCL2/THBS1/DUSP1/CCR1/ANO6/CCL7/RIPK3/TMEM102/CSF1R/CCL5/TGFB1/TNFRSF14/ITGB3/CD81/CCR2/DOCK8/C3AR1/GAS6/LGALS9/EMILIN1/CMKLR1/MDK/SLAMF1/NEDD9/LYN/ASCL2/PYCARD/STK10/CD200R1/CNN2/FADD/SPN/ITGA4/C5/TRPV4/CD69/CALR/LGMN/CCR7/NINJ1/AIF1/CYP19A1/WASL/JAM2/P2RX4/ABL2/PTK2B/CORO1A/IL27RA/AKT1/TREM2/CXCL10/ECM1/CXCL13/ADAM17/M…
GO:0050852	T cell receptor signaling pathway	130	0.534642	2.29269	1e-10	1.01852e-09	4.85867e-10	3998	tags=48%, list=20%, signal=39%	ZC3H12A/PTPN22/BCL10/KCNN4/FOSL2/NFKBIZ/CD2AP/LGALS3/GBP1/SLA2/PTPN6/TEC/PTPN2/MALT1/LCP2/IKBKB/CTLA4/LAPTM5/RFTN1/ERMAP/FOXP3/INPP5D/CARD11/TRAT1/CD81/PRAM1/ITK/PRKD2/CD276/PLCG2/PTPRC/PIK3CD/GATA3/CD300A/CEACAM1/ICOSLG/RBCK1/ELF1/BTN2A2/LCK/CD3E/LILRB4/CD3D/BTK/CCR7/SHB/CD226/SH2D1A/TXK/RELA/NFKBID/BTN3A3/LAT/CD3G/BTN3A2/SKAP1/DUSP3/DUSP22/UBASH3A/CD28/CD247/ZNF683/CD8B
GO:0099504	synaptic vesicle cycle	216	-0.455471	-2.29076	1e-10	1.01852e-09	4.85867e-10	3858	tags=44%, list=19%, signal=36%	ATP6V0A1/NAPA/NLGN1/SNCA/SNPH/RIMS3/SYT7/DOC2A/ERC2/PRKCB/PIP5K1C/TH/RAB3B/SGIP1/AP3B2/CDK5/SLC18A1/SV2A/BIN1/TPRG1L/NLGN2/GIT1/AP3M2/SNCB/ATP6V1E1/SYT4/RPH3AL/SH3GL2/PRKAR1B/CASK/CPLX3/SYT5/ATP6V1H/SLC32A1/DNM1/TBC1D24/STX1A/SYT2/STXBP5/SLC17A6/PACSIN1/SH3GL3/SYNGR3/NAPB/VAMP2/CPLX2/SNAP25/SLC17A8/NLGN3/CSPG5/SYN1/LRRK2/SYT1/DNAJC6/UNC13A/SYN2/PRKCG/DNM3/SLC17A7/SNCG/CACNB4/ATP6V1A/UNC13C/RIMS1/…
GO:0050804	modulation of chemical synaptic transmission	478	-0.419869	-2.28907	1e-10	1.01852e-09	4.85867e-10	3697	tags=40%, list=18%, signal=34%	NPS/GRIN2B/GNAO1/RIMS3/ZDHHC3/SYT7/NMU/DRD5/CRH/MPP2/KCNJ10/PINK1/CHRNA3/GIPC1/PPP1R9A/NPY5R/DLGAP3/KCTD13/PRKCB/CLSTN2/SERPINE2/GHSR/LRRC4C/UBE3A/ADCY1/PENK/CAMK2A/CDK5/PAFAH1B1/RASGRF1/DLGAP2/DGKE/GRM5/RASGRF2/RELN/TPRG1L/CHRNB3/OXT/NLGN2/SORCS3/NEFH/GIT1/MAPK8IP2/CYP46A1/SLC8A3/SYT4/CACNG8/SLITRK5/FAAH/CAMK2G/SHANK3/PRKAR1B/DRD2/CASK/CPLX3/SYT5/ABHD6/FXR2/AKAP5/SNX14/DNM1/PPP3CA/SHANK1/TBC1D24…
GO:0002218	activation of innate immune response	279	0.48614	2.28641	1e-10	1.01852e-09	4.85867e-10	4323	tags=47%, list=21%, signal=38%	FOSL1/BIRC3/MAPKAPK2/PTPN22/BCL10/GBP2/TNFAIP3/NOD2/CAV1/ZDHHC12/NOD1/IRAK1/IRF1/NFKBIA/NFKBIZ/ZC3HAV1/UNC93B1/CD14/GBP5/TNIP1/RNF135/SQSTM1/LTF/CD274/TLR2/IFI16/ALPK1/ZNFX1/MYD88/IKBKE/IRAK2/NLRX1/CASP1/S100A8/IKBKB/HCK/SLC15A3/TLR1/TLR5/NAGLU/TICAM1/TICAM2/MNDA/TRIM5/RFTN1/MAVS/CLEC7A/S100A9/NLRP6/PIK3AP1/SYK/COLEC12/TLR9/RPS6KA3/LAMP2/DHX58/LY96/PLCG2/NMI/CTSS/ZDHHC18/TRAF3IP3/CLEC6A/SLC15A4/T…
GO:0099177	regulation of trans-synaptic signaling	479	-0.418551	-2.2811	1e-10	1.01852e-09	4.85867e-10	3697	tags=40%, list=18%, signal=33%	NPS/GRIN2B/GNAO1/RIMS3/ZDHHC3/SYT7/NMU/DRD5/CRH/MPP2/KCNJ10/PINK1/CHRNA3/GIPC1/PPP1R9A/NPY5R/DLGAP3/KCTD13/PRKCB/CLSTN2/SERPINE2/GHSR/LRRC4C/UBE3A/ADCY1/PENK/CAMK2A/CDK5/PAFAH1B1/RASGRF1/DLGAP2/DGKE/GRM5/RASGRF2/RELN/TPRG1L/CHRNB3/OXT/NLGN2/SORCS3/NEFH/GIT1/MAPK8IP2/CYP46A1/SLC8A3/SYT4/CACNG8/SLITRK5/FAAH/CAMK2G/SHANK3/PRKAR1B/DRD2/CASK/CPLX3/SYT5/ABHD6/FXR2/AKAP5/SNX14/DNM1/PPP3CA/SHANK1/TBC1D24…
GO:0030183	B cell differentiation	135	0.52692	2.27329	1e-10	1.01852e-09	4.85867e-10	3620	tags=41%, list=18%, signal=34%	BCL3/ZFP36L2/CLCF1/ZFP36L1/FCGR2B/TCIRG1/FOSL2/MMP14/NFKBIZ/KLF6/SLAMF8/PTPN6/NFAM1/SPI1/PTPN2/MALT1/BCL6/LGALS1/IL10/ITGB1/IL7/IL4I1/NCKAP1L/VCAM1/SYK/INPP5D/GPR183/CARD11/TLR9/DDRGK1/PLCG2/CR1/JAK3/IL6/PTPRC/PIK3CD/IL11/IL2RG/CMTM7/DOCK11/CD27/SYVN1/INHA/ITGA4/NOTCH2/BTK/RAG1/SP3/IRF2BP2/TNFSF13B/PTK2B/TRAF3IP2/BAX/LFNG/HHEX
GO:0009615	response to virus	385	0.468564	2.25357	1e-10	1.01852e-09	4.85867e-10	4875	tags=45%, list=24%, signal=35%	ZC3H12A/BCL3/NFKB1/FOSL1/HSPB1/GBP2/TNFAIP3/PML/TRIM56/RNASE2/IRF1/CD2AP/ZC3HAV1/UNC93B1/APOBEC3F/UNC13D/GBP5/RNF135/IL15/GBP1/ITGB8/CXCR4/APOBEC3C/DTX3L/IFNAR1/TLR2/IFI16/ISG20/ZNFX1/IFITM3/SMPD1/MYD88/IKBKE/ZDHHC1/NPC2/XPR1/APOBEC3D/IRF2/CASP1/CLU/IKBKB/IFITM2/BCL2L1/LILRB1/TICAM1/MAP3K14/MOV10/IL27/IL10RB/RIPK3/FGR/TRIM5/MAVS/CCL5/PRF1/TGFB1/GBP3/IL1B/MLKL/IFNGR2/DNAJC3/NLRP6/PARP9/TRIM21/CARD…
GO:0045637	regulation of myeloid cell differentiation	183	0.49609	2.23119	1e-10	1.01852e-09	4.85867e-10	4277	tags=43%, list=21%, signal=34%	LOX/CEBPB/LIF/CSF1/ZFP36L1/STAT3/LILRB3/TFE3/ZFP36/NFKBIA/RUNX1/FES/MAFB/HCLS1/ITPKB/LTF/CSF3/SPI1/PTPN2/FOS/CSF3R/KLF10/TNFRSF11B/C1QC/CD74/LILRB1/CCR1/ARNT/CASP8/RIPK1/CD4/TGFB1/NCKAP1L/GPR171/INPP5D/SCIN/EVI2B/IL23A/IL20/CNOT4/FSTL3/TLR3/CEACAM1/TYROBP/NEDD9/LYN/IRF7/B2M/FADD/INHA/TNFRSF11A/LILRB4/GPR55/NOTCH2/PF4/TNFSF11/CTR9/HSPA9/LEF1/CDC73/TRIB1/MPL/TMEM64/KITLG/CIB1/PRDM16/PTK2B/HSPA1B/RB…
GO:0042391	regulation of membrane potential	436	-0.408556	-2.22325	1e-10	1.01852e-09	4.85867e-10	3056	tags=34%, list=15%, signal=30%	GABRA5/MFN1/GABRG3/CACNA2D1/GRM5/GLRA1/KCNC1/RELN/HCN2/KCNK1/BIN1/GSK3A/KCNH3/PHOX2B/DLG1/CHRNB3/SCN2B/GABRP/NLGN2/GABRA4/ATP1A4/MAPK8IP2/SLC8A3/SLC25A27/GLRB/SCN3B/GABRG1/BID/SHANK3/PRKAR1B/DRD2/TUSC2/SCN10A/KCNV1/SLC25A33/KCNA5/KCNN2/KCNK3/PPP3CA/SHANK1/TBC1D24/STX1A/GRM1/TRPC5/SUMO1/HTR3B/MAPT/BEGAIN/ANK3/CACNG2/NOS1AP/GABRA6/CHRNA2/YWHAE/KCNA4/CALM1/GABRD/KCNG4/GSK3B/GABRB2/CACNA1I/GRIN1/SLC8…
GO:0051607	defense response to virus	293	0.469678	2.21775	1e-10	1.01852e-09	4.85867e-10	3313	tags=37%, list=16%, signal=31%	ZC3H12A/GBP2/TNFAIP3/PML/TRIM56/RNASE2/IRF1/ZC3HAV1/UNC93B1/APOBEC3F/UNC13D/GBP5/RNF135/IL15/GBP1/APOBEC3C/DTX3L/TLR2/IFI16/ISG20/ZNFX1/IFITM3/MYD88/IKBKE/ZDHHC1/APOBEC3D/IRF2/CASP1/IFITM2/BCL2L1/LILRB1/TICAM1/MAP3K14/MOV10/IL27/IL10RB/RIPK3/TRIM5/MAVS/PRF1/GBP3/IL1B/MLKL/IFNGR2/DNAJC3/NLRP6/PARP9/TRIM21/CARD9/FOXP3/TRIM34/TRIM6/TLR9/RNASE6/DHX58/MICA/RNASEL/IL6/PLSCR1/PTPRC/TRIM65/APOBEC3H/APOBE…
GO:0031589	cell-substrate adhesion	335	0.465204	2.20946	1e-10	1.01852e-09	4.85867e-10	4275	tags=40%, list=21%, signal=32%	CD44/SERPINE1/MYO1G/ITGB5/FZD7/CSF1/ANXA2/PLAU/S100A10/ITGB4/SDC4/PXN/FLNA/MICALL2/NRP1/COL8A1/PDPN/EFEMP2/MMP14/ITGA3/TRIP6/UNC13D/ACTN1/GBP1/ITGB8/RREB1/TLN1/ITGA2/ITGAM/ITGB2/EPHA1/P4HB/RAC2/COL1A1/TACSTD2/FERMT3/ADAM9/BCL6/THBS1/ECM2/DMP1/ITGA5/FBLN5/LPXN/ACTN4/PTPN1/PARVG/ITGA7/VCL/LAMB1/VAMP3/ITGB1/LAMA5/COL13A1/WHAMM/FN1/COL3A1/HAS2/VCAM1/FBLN1/ITGB3/DAB2/MYADM/ACTG1/SRF/ADAM15/CD63/PPARD/…
GO:0051701	biological process involved in interaction with host	185	0.489929	2.20421	1e-10	1.01852e-09	4.85867e-10	3696	tags=40%, list=18%, signal=33%	F11R/ITGB5/ICAM1/PTX3/LRRC15/CIITA/CAV1/NRP1/CLEC5A/FURIN/CXCR4/ITGA2/CTSB/ANPEP/LTF/P4HB/CCR5/IFITM3/SMPD1/INHBB/XPR1/ITGA5/IFITM2/CD74/LGALS1/FUCA2/ITGB1/NPC1/CD4/TRIM5/TNFRSF14/FBLN1/TRIM21/TRIM34/TRIM6/ITGB3/LAMP1/CD81/CD86/CR1/GSN/PLSCR1/GAS6/LGALS9/TRIM25/SLAMF1/MRC1/TRIM22/VAMP8/CAV2/FCN3/AXL/LDLR/VPS18/SELPLG/SLC1A5/ITGAV/BECN1/SIGLEC1/CLDN1/EPHA2/HAVCR1/TRIM38/CHMP4B/SLC3A2/TRIM58/HSPA1B…
GO:0044403	biological process involved in symbiotic interaction	294	0.464114	2.19229	1e-10	1.01852e-09	4.85867e-10	4021	tags=39%, list=20%, signal=32%	ZC3H12A/F11R/ITGB5/ICAM1/PTX3/NOD2/LRRC15/CIITA/CAV1/NRP1/CLEC5A/TREM1/FURIN/CXCR4/SMC5/ITGA2/CTSB/ANPEP/LTF/P4HB/CCR5/IFITM3/SMPD1/MYD88/INHBB/POU2F3/CXCL6/XPR1/ITGA5/SCNN1B/JUN/IFITM2/CD74/LGALS1/APOL1/FUCA2/ITGB1/NPC1/CD4/FN1/TRIM5/CSF1R/CCL5/TNFRSF14/NLRP6/FBLN1/TRIM21/CARD9/CAMP/TRIM34/TRIM6/ITGB3/LAMP1/CD81/CD86/STOM/CR1/GSN/PLSCR1/APOBEC3H/GAS6/LGALS9/HMGA2/TRIM25/SLAMF1/SP1/MRC1/TRIM22/VA…
GO:0006836	neurotransmitter transport	200	-0.44212	-2.19193	1e-10	1.01852e-09	4.85867e-10	3812	tags=44%, list=19%, signal=37%	NAPA/NLGN1/SNCA/SNPH/GDNF/RIMS3/SYT7/KCNJ10/CHRNA3/DOC2A/ERC2/PRKCB/PIP5K1C/TH/RAB3B/CAMK2A/CDK5/SLC18A1/SV2A/TPRG1L/GIT1/SYT4/RPH3AL/SLC22A3/DRD2/CASK/CPLX3/SYT5/SLC32A1/SLC6A12/STX1A/SYT2/SLC38A1/GPR158/STXBP5/SLC5A7/SLC6A7/SLC17A6/SLC6A1/SYNGR3/NAPB/VAMP2/CPLX2/SNAP25/SLC17A8/SLC6A17/ADORA2A/CSPG5/SYN1/HRH3/LRRK2/GABRQ/SYT1/UNC13A/SYN2/PRKCG/SLC17A7/SNCG/SLC6A5/CACNB4/UNC13C/BGLAP/ATP1A2/RIMS1…
GO:0099003	vesicle-mediated transport in synapse	250	-0.429847	-2.18648	1e-10	1.01852e-09	4.85867e-10	4085	tags=44%, list=20%, signal=36%	NCDN/ATP6V1G3/CALM2/RAB4A/USP6/ATP6V0A1/NAPA/NLGN1/SNCA/SNPH/RIMS3/SYT7/GRIP2/DOC2A/ERC2/PRKCB/PIP5K1C/TH/RAB3B/SGIP1/AP3B2/CDK5/AP3M1/SLC18A1/HPCA/SYT17/SV2A/BIN1/RABEP1/TPRG1L/NLGN2/GSG1L/GIT1/AP3M2/SNCB/ATP6V1E1/SYT4/RPH3AL/SH3GL2/PRKAR1B/CASK/CPLX3/SYT5/ATP6V1H/SLC32A1/DNM1/TBC1D24/STX1A/SYT2/STXBP5/SLC17A6/PACSIN1/CALM1/SH3GL3/SYNGR3/NAPB/VAMP2/CPLX2/CALY/SNAP25/SLC17A8/NLGN3/CSPG5/SYN1/LRRK…
GO:0043542	endothelial cell migration	204	0.476565	2.17437	1e-10	1.01852e-09	4.85867e-10	3808	tags=38%, list=19%, signal=31%	ZC3H12A/ANXA1/RAB13/NFE2L2/MAP2K3/HSPB1/GRN/PXN/NRP1/HDAC7/EPHB4/EDN2/GADD45A/EGF/CLN3/THBS1/FSTL1/MYH9/LPXN/PLXND1/STAT5A/SRPX2/PAXIP1/ITGB1/LOXL2/SP100/HMOX1/TGFB1/S100A9/STC1/GLUL/ITGB3/FGFR1/PRKD2/PTGS2/SRF/NRP2/PIK3CD/GATA3/S100A12/RRAS/VEGFA/FGF2/MET/S100A2/CEACAM1/SP1/KRIT1/SPARC/ANGPT2/EMP2/VEGFC/FAP/CALR/LGMN/TBXA2R/CYP1B1/EPHA2/LGALS8/CD40/P2RX4/ATP2B4/RAC1/CIB1/MEOX2/PTK2B/CORO1B/TNFSF…
GO:0007160	cell-matrix adhesion	226	0.470415	2.17166	1e-10	1.01852e-09	4.85867e-10	3657	tags=37%, list=18%, signal=31%	CD44/SERPINE1/ITGB5/CSF1/ANXA2/PLAU/S100A10/ITGB4/SDC4/NRP1/EFEMP2/MMP14/ITGA3/TRIP6/ACTN1/ITGB8/TLN1/ITGA2/ITGAM/ITGB2/EPHA1/FERMT3/ADAM9/BCL6/THBS1/ECM2/ITGA5/FBLN5/PARVG/ITGA7/VCL/ITGB1/COL13A1/WHAMM/FN1/COL3A1/VCAM1/ITGB3/ACTG1/SRF/ADAM15/CD63/CD96/RRAS/THBS3/VEGFA/EMILIN1/ZYX/ITGA11/FGG/BST1/EMP2/CDH11/ITGAL/CD3E/ITGA4/MKLN1/ROCK1/HPSE/SLC9A1/SNED1/CCR7/ITGAV/PLEKHA2/TRPM7/ITGAX/STON1/SIGLEC…
GO:0032102	negative regulation of response to external stimulus	365	0.453236	2.1707	1e-10	1.01852e-09	4.85867e-10	3132	tags=33%, list=15%, signal=29%	PIM1/NFKB1/SOCS3/SERPINE1/PLAUR/TNFRSF1A/ANXA2/PLAU/SERPING1/GRN/FCGR2B/TNFAIP3/NOD2/STAT3/NRP1/IL2RA/PROS1/TNFRSF1B/ZFP36/CD109/FURIN/IER3/RHBDF2/FPR2/ELF4/METRNL/SLAMF8/ALOX5/NLRP12/HAMP/KREMEN1/SFN/PTPN6/LTF/RIN3/PPP1R13L/SLC39A8/IFI16/IL10RA/CCL2/PTPN2/SAA1/THBS1/NLRX1/LPCAT3/SIGLEC10/HCK/A2M/PARP14/LILRB1/DUSP1/SH2B3/ARNT/THBD/IL10/ADORA1/C1QTNF1/FGR/MAVS/TGFB1/NLRP6/CARD16/VSIG4/TRIM21/FOXP…
GO:0019058	viral life cycle	296	0.45702	2.16038	1e-10	1.01852e-09	4.85867e-10	5006	tags=45%, list=24%, signal=35%	ZC3H12A/F11R/ITGB5/ICAM1/PTX3/RAB43/LRRC15/CIITA/CAV1/NRP1/CLEC5A/FURIN/ZC3HAV1/APOBEC3F/TNIP1/CXCR4/PCSK5/APOBEC3C/SMC5/ITGA2/CTSB/ANPEP/LTF/IFI16/P4HB/ISG20/CCL2/CCR5/SLPI/ZNFX1/IFITM3/SMPD1/XPR1/APOBEC3D/ITGA5/IFITM2/CD74/LGALS1/ITGB1/NPC1/LAMP3/CD4/TRIM5/MAVS/CCL5/TNFRSF14/FAM111A/TRIM21/TRIM34/TRIM6/ITGB3/LAMP1/STAU1/CD81/CD86/STOM/RNASEL/CR1/GSN/PLSCR1/APOBEC3H/APOBEC3A/GAS6/APOBEC3G/LGALS9…
GO:0097191	extrinsic apoptotic signaling pathway	225	0.461955	2.12866	1e-10	1.01852e-09	4.85867e-10	4044	tags=41%, list=20%, signal=34%	LMNA/TNFSF14/SERPINE1/ICAM1/TNFRSF1A/CTNNA1/BCL10/MCL1/TNFAIP3/CAV1/PML/NRP1/TRADD/TNFRSF1B/ITPRIP/NFKBIZ/PDIA3/LGALS3/TNFRSF12A/GCLM/STX4/SPI1/THBS1/BCL2A1/BCL2L1/ATF3/YAP1/CFLAR/TRAF1/CASP8/IL7/RIPK1/TGFB2/G0S2/SP100/HMOX1/FAS/TGFB1/IL1B/IL6R/TMBIM1/SORT1/RFFL/MKNK2/HIPK1/PTPRC/TNFRSF10C/TLR6/CSF2/TLR3/BAG3/RBCK1/PYCARD/TRAF2/TMC8/TNFRSF10B/CASP2/LTB/FGG/CD27/NOL3/MAPK7/CD70/FADD/IL1A/LTBR/KRT8…
GO:0030198	extracellular matrix organization	308	0.448266	2.12712	1e-10	1.01852e-09	4.85867e-10	3554	tags=36%, list=17%, signal=31%	BCL3/LOX/HAS3/TNFRSF1A/NFKB2/PTX3/ANXA2/PLOD3/ADAMTSL4/CAV1/COL8A1/TNFRSF1B/PDPN/B4GALT1/LOXL4/EFEMP2/MMP14/FURIN/RUNX1/ELF3/AEBP1/LAMB2/ADAM8/COL22A1/MMP7/SLC2A10/LOXL3/ITGA2/MYO1E/COL6A1/IBSP/SLC39A8/COL1A1/MMP19/PLOD2/TGFBI/ECM2/DMP1/FBLN5/SH3PXD2B/TNFRSF11B/LOXL1/LCP1/LAMB1/COL1A2/CFLAR/PAPLN/ITGB1/OLFML2B/COL13A1/LOXL2/TGFB2/COL3A1/ADAMTS1/BMP1/COL5A1/TGFB1/HAS2/FBLN1/ITGB3/SPINT1/COL8A2/COL…
GO:0045229	external encapsulating structure organization	310	0.446525	2.11712	1e-10	1.01852e-09	4.85867e-10	3554	tags=36%, list=17%, signal=30%	BCL3/LOX/HAS3/TNFRSF1A/NFKB2/PTX3/ANXA2/PLOD3/ADAMTSL4/CAV1/COL8A1/TNFRSF1B/PDPN/B4GALT1/LOXL4/EFEMP2/MMP14/FURIN/RUNX1/ELF3/AEBP1/LAMB2/ADAM8/COL22A1/MMP7/SLC2A10/LOXL3/ITGA2/MYO1E/COL6A1/IBSP/SLC39A8/COL1A1/MMP19/PLOD2/TGFBI/ECM2/DMP1/FBLN5/SH3PXD2B/TNFRSF11B/LOXL1/LCP1/LAMB1/COL1A2/CFLAR/PAPLN/ITGB1/OLFML2B/COL13A1/LOXL2/TGFB2/COL3A1/ADAMTS1/BMP1/COL5A1/TGFB1/HAS2/FBLN1/ITGB3/SPINT1/COL8A2/COL…
GO:0043062	extracellular structure organization	309	0.446496	2.1169	1e-10	1.01852e-09	4.85867e-10	3554	tags=36%, list=17%, signal=30%	BCL3/LOX/HAS3/TNFRSF1A/NFKB2/PTX3/ANXA2/PLOD3/ADAMTSL4/CAV1/COL8A1/TNFRSF1B/PDPN/B4GALT1/LOXL4/EFEMP2/MMP14/FURIN/RUNX1/ELF3/AEBP1/LAMB2/ADAM8/COL22A1/MMP7/SLC2A10/LOXL3/ITGA2/MYO1E/COL6A1/IBSP/SLC39A8/COL1A1/MMP19/PLOD2/TGFBI/ECM2/DMP1/FBLN5/SH3PXD2B/TNFRSF11B/LOXL1/LCP1/LAMB1/COL1A2/CFLAR/PAPLN/ITGB1/OLFML2B/COL13A1/LOXL2/TGFB2/COL3A1/ADAMTS1/BMP1/COL5A1/TGFB1/HAS2/FBLN1/ITGB3/SPINT1/COL8A2/COL…
GO:0048872	homeostasis of number of cells	309	0.442178	2.09642	1e-10	1.01852e-09	4.85867e-10	4500	tags=40%, list=22%, signal=32%	ANXA1/TNFSF14/DYRK3/CSF1/ZFP36L1/BCL10/TNFAIP3/NOD2/STAT3/IL2RA/TCIRG1/ZFP36/TMOD3/FOSL2/NFKBIZ/MAFB/HCLS1/ITPKB/HAMP/NCSTN/COL6A1/RAC2/SPI1/PTPN2/DNASE2/BCL6/CXCL6/FSTL1/SCNN1B/LPCAT3/GAPT/CD74/SH2B3/ARNT/FCAR/PLA2G2A/CFLAR/KCNQ1/RIPK3/IL7/HMOX1/FAS/TGFB1/NCKAP1L/NLRP6/IKZF1/CARD9/FOXP3/INPP5D/GPR183/CARD11/CCR2/HOXB6/SASH3/G6PD/SRF/JAK3/IL6/XKR8/PIK3CD/GATA3/LGALS9/SLC15A4/VEGFA/LYN/DOCK11/CHST…
GO:0016032	viral process	406	0.428932	2.07246	1e-10	1.01852e-09	4.85867e-10	5033	tags=44%, list=25%, signal=34%	ZC3H12A/F11R/ITGB5/ICAM1/PTX3/RAB43/LRRC15/CIITA/CAV1/MGAT4B/NRP1/CLEC5A/ZFP36/FURIN/ZC3HAV1/APOBEC3F/TNIP1/CXCR4/PCSK5/APOBEC3C/SMC5/ITGA2/CTSB/ANPEP/LTF/IFI16/P4HB/ISG20/CCL2/CCR5/SLPI/MDFIC/ZNFX1/IFITM3/SMPD1/MGAT1/POU2F3/XPR1/APOBEC3D/ITGA5/JUN/IFITM2/CD74/BICD1/LGALS1/ITGB1/NPC1/PARP10/CANX/LAMP3/TRIM14/CD4/SP100/TRIM5/MAVS/CSF1R/ST6GALNAC2/CCL5/TNFRSF14/FAM111A/PARP9/FBLN1/TRIM21/TRIM34/TRI…
GO:0050878	regulation of body fluid levels	367	0.431146	2.06343	1e-10	1.01852e-09	4.85867e-10	3282	tags=33%, list=16%, signal=28%	F11R/RAB27A/SERPINE1/PLAUR/NFE2L2/ANXA2/PLAU/VDR/SERPING1/HSPB1/SERPINA1/FLNA/CAV1/KCNN4/PROS1/PDPN/ZBTB7B/F13A1/FOSL2/ADM/PDIA3/WAS/F3/TLN1/ITGA2/ACTB/PTPN6/SCNN1A/TEC/HK2/LMAN1/FERMT3/MYL12A/SAA1/RAP2B/CLIC1/THBS1/SCNN1B/MYH9/FCER1G/STAT5A/SCNN1G/VCL/SH2B3/THBD/HPS5/VAV1/ANO6/PABPC4/GNA12/CTNS/UPRT/ADORA1/COL3A1/C1QTNF1/TREML1/PRRG2/HAS2/NLRP6/FBLN1/PRRG4/ITPR3/STXBP3/IL6R/SYK/ITGB3/ACTG1/PLCG2…
GO:0030031	cell projection assembly	478	0.380145	1.85484	1e-10	1.01852e-09	4.85867e-10	5189	tags=41%, list=25%, signal=31%	TCTN2/ICAM1/MAK/EMP3/ITGB4/RPGR/DNAH5/FLNA/RFX2/CAV1/DZIP1L/NRP1/LRGUK/CD2AP/RILPL2/CCDC40/SPAG1/WAS/ZMYND10/FOXJ1/CAPG/WDR19/DNALI1/WWTR1/ARL13B/NTN1/RAC2/EMP1/ALPK1/TACSTD2/TEKT1/TTC12/ARAP1/SDCBP/CLN3/RHOG/FXYD5/CCDC103/IQUB/PARVG/PODXL/TCTN1/VCL/CCDC146/IFT122/ARF6/YAP1/ITGB1/LAMA5/ANO6/WASF2/WHAMM/KCNQ1/EHD2/WDR44/CCDC65/STK36/NCKAP1L/FGFR1/FAM110C/FBF1/ABI3/VAV2/PMP22/TEKT2/SRF/SCIN/SNX10/H…
GO:0120031	plasma membrane bounded cell projection assembly	466	0.378304	1.84366	1e-10	1.01852e-09	4.85867e-10	5189	tags=40%, list=25%, signal=31%	TCTN2/ICAM1/MAK/EMP3/ITGB4/RPGR/DNAH5/FLNA/RFX2/CAV1/DZIP1L/NRP1/LRGUK/CD2AP/RILPL2/CCDC40/SPAG1/WAS/ZMYND10/FOXJ1/WDR19/DNALI1/WWTR1/ARL13B/NTN1/RAC2/EMP1/ALPK1/TACSTD2/TEKT1/TTC12/ARAP1/SDCBP/CLN3/RHOG/FXYD5/CCDC103/IQUB/PODXL/TCTN1/VCL/CCDC146/IFT122/ARF6/YAP1/ITGB1/LAMA5/ANO6/WASF2/WHAMM/KCNQ1/EHD2/WDR44/CCDC65/STK36/FBF1/ABI3/VAV2/PMP22/TEKT2/SRF/SNX10/HYDIN/TMEM107/GSN/LIMK2/FGD2/DNAI1/RSPH…
GO:0032757	positive regulation of interleukin-8 production	63	0.654865	2.51286	1.01457e-10	1.0286e-09	4.90677e-10	3465	tags=62%, list=17%, signal=52%	CHI3L1/SERPINE1/BCL10/NOD2/STAT3/NOD1/CD14/F3/TLR2/MYD88/CD74/TLR1/TLR5/RIPK1/MAVS/CD58/CLEC7A/IL1B/CAMP/SYK/TLR9/LEP/PRKD2/IL6/LGALS9/TLR3/TLR8/PYCARD/LBP/FADD/CD2/ELANE/RELA/FFAR2/TLR7/LILRA2/TIRAP/HSPA1B/FCN1
GO:0052547	regulation of peptidase activity	313	0.42097	1.9963	1.09173e-10	1.10174e-09	5.25568e-10	4779	tags=36%, list=23%, signal=28%	CAST/CD44/SERPINE1/PI3/TIMP1/PLAUR/CRB2/BIRC3/SERPING1/GRN/BCL10/SERPINA1/STAT3/CSTA/NOD1/CD109/FURIN/CLDN4/F3/NLRP12/LTF/NCSTN/CTSD/IFI16/RARRES1/SLPI/SERPINB8/MALT1/SERPINA3/SERPINA5/THBS1/CASP1/S100A8/A2M/PAPLN/LAPTM5/LAMP3/CASP8/APLP2/FAS/CLEC7A/COL6A3/S100A9/CARD16/CSTB/CARD9/SYK/SPINT1/DDRGK1/PTGS2/RFFL/CR1/GSN/GAS6/LGALS9/CST7/VEGFA/SERPINB9/SERPINH1/RCN3/MEFV/SERPINB1/LYN/DAP/FETUB/PYCARD…
GO:0042102	positive regulation of T cell proliferation	95	0.580552	2.39943	1.10107e-10	1.10609e-09	5.27644e-10	3742	tags=54%, list=18%, signal=44%	ANXA1/LILRB2/IL2RA/IL15/CD274/PDCD1LG2/HES1/RASAL3/CCL5/IL1B/NCKAP1L/VCAM1/TGFBR2/FOXP3/SYK/CARD11/CD81/CD86/CCR2/LEP/CD276/SASH3/IL6/PTPRC/TNFSF4/IL23A/CD1D/LGALS9/SLAMF1/ICOSLG/EBI3/CCDC88B/PYCARD/HAVCR2/IL18/IL12RB1/CD70/FADD/CD3E/SPN/IL1A/AIF1/IGFBP2/EFNB1/KITLG/TNFSF13B/CORO1A/CD46/PNP/CD6/CD28
GO:0045058	T cell selection	62	0.655962	2.51669	1.13595e-10	1.13595e-09	5.41885e-10	3868	tags=58%, list=19%, signal=47%	SOCS3/STAT3/IL15/ITPKB/LOXL3/PTPN2/SLAMF6/STAT5A/CD74/LGALS1/DOCK2/BATF/CD4/FOXP3/IL6R/SYK/CARD11/SRF/JAK3/IL6/PTPRC/GATA3/IL23A/CD1D/LY9/IL12RB1/CD3E/SPN/CD3D/CD69/CCR7/CD3G/CD28/GLI3/ZFPM1/NFATC3
GO:0010876	lipid localization	455	0.378865	1.84616	1.17078e-10	1.16548e-09	5.55975e-10	4205	tags=33%, list=21%, signal=27%	ABCC3/ZC3H12A/ANXA1/NFKB1/PLTP/HEXB/ANXA2/ANXA2P2/CAV1/KCNN4/OSBPL3/NFKBIA/SLC43A3/FURIN/ABCD1/SLC10A3/ABCA13/ATP8B3/SREBF1/SOAT1/GM2A/C3/EGF/ABCA1/PTPN2/SERPINA5/IKBKE/CLN3/NPC2/THBS1/CIDEB/APOL3/BDKRB2/RETN/ATP11C/LPCAT3/IRS2/PLIN3/CLU/AQP9/APOL1/PLIN2/PLA2G2A/LRP10/NPC1/ESYT1/ANO6/MTTP/KCNQ1/CROT/APOL6/C1QTNF1/CLPTM1L/APOL2/ABCC1/IL1B/ANO9/SYK/ITGB3/DAB2/RNF213/PNPLA2/LEP/TTC39B/PTGS2/ABCA7/SL…
GO:0002823	negative regulation of adaptive immune response based on somatic recombination of immune receptors built from immunoglobulin superfamily domains	59	0.661247	2.51874	1.21017e-10	1.19927e-09	5.72092e-10	3776	tags=63%, list=18%, signal=51%	ZC3H12A/FCGR2B/NOD2/ZBTB7B/FOXJ1/IL4R/LOXL3/PTPN6/CD274/BCL6/HFE/STAT5A/LILRB1/LGALS1/IL4I1/NCKAP1L/FOXP3/CR1/JAK3/PTPRC/TNFSF4/SLAMF1/CEACAM1/ASCL2/HAVCR2/IL7R/PDCD1/SPN/LILRB4/CD69/IL1RL1/PARP3/C4BPB/DUSP22/CD46/IL27RA/CR1L
GO:0032602	chemokine production	91	0.586389	2.39814	1.23647e-10	1.20364e-09	5.74176e-10	4312	tags=56%, list=21%, signal=44%	NOD2/IL4R/TLR2/MYD88/CXCL6/CD74/TICAM1/IL10/TICAM2/ALOX15B/IL7/HMOX1/MAVS/CSF1R/CLEC7A/TGFB1/IL1B/CARD9/IL6R/SYK/EGR1/TLR9/TSLP/IL6/TNFSF4/LGALS9/TLR3/MEFV/PYCARD/HAVCR2/IL18/LBP/IL17RA/LILRB4/C5/TRPV4/IL1RL1/AIF1/EPHA2/ELANE/FFAR2/TLR7/OAS3/TIRAP/FFAR3/IFNG/ZFPM1/TREM2/KLF4/HIF1A/ADAM17
GO:0032642	regulation of chemokine production	91	0.586389	2.39814	1.23647e-10	1.20364e-09	5.74176e-10	4312	tags=56%, list=21%, signal=44%	NOD2/IL4R/TLR2/MYD88/CXCL6/CD74/TICAM1/IL10/TICAM2/ALOX15B/IL7/HMOX1/MAVS/CSF1R/CLEC7A/TGFB1/IL1B/CARD9/IL6R/SYK/EGR1/TLR9/TSLP/IL6/TNFSF4/LGALS9/TLR3/MEFV/PYCARD/HAVCR2/IL18/LBP/IL17RA/LILRB4/C5/TRPV4/IL1RL1/AIF1/EPHA2/ELANE/FFAR2/TLR7/OAS3/TIRAP/FFAR3/IFNG/ZFPM1/TREM2/KLF4/HIF1A/ADAM17
GO:0031640	killing of cells of another organism	117	0.545282	2.31407	1.23048e-10	1.20364e-09	5.74176e-10	4606	tags=46%, list=22%, signal=36%	CXCL3/GBP2/TREM1/LGALS3/GBP5/GBP1/HAMP/CCL20/LTF/CXCL1/MYD88/CXCL6/PPBP/SCNN1B/CXCL2/APOL1/PLA2G2A/PRF1/CLEC7A/GBP3/NLRP6/CAMP/SYK/MICA/S100A12/CCL13/CCL18/LYZ/CXCL14/GAPDH/MICB/C5/PF4/NINJ1/C6/ELANE/CCL27/NKG7/C8A/GZMA/C7/GZMM/GZMB/CCL8/IFNG/GZMH/CCL17/CXCL10/CXCL13/C8G/KRT6A/RNASE7/CCL22/GNLY
GO:0141061	disruption of cell in another organism	117	0.545282	2.31407	1.23048e-10	1.20364e-09	5.74176e-10	4606	tags=46%, list=22%, signal=36%	CXCL3/GBP2/TREM1/LGALS3/GBP5/GBP1/HAMP/CCL20/LTF/CXCL1/MYD88/CXCL6/PPBP/SCNN1B/CXCL2/APOL1/PLA2G2A/PRF1/CLEC7A/GBP3/NLRP6/CAMP/SYK/MICA/S100A12/CCL13/CCL18/LYZ/CXCL14/GAPDH/MICB/C5/PF4/NINJ1/C6/ELANE/CCL27/NKG7/C8A/GZMA/C7/GZMM/GZMB/CCL8/IFNG/GZMH/CCL17/CXCL10/CXCL13/C8G/KRT6A/RNASE7/CCL22/GNLY
GO:0032731	positive regulation of interleukin-1 beta production	58	0.65961	2.50501	1.43964e-10	1.39525e-09	6.6558e-10	3125	tags=53%, list=15%, signal=45%	HSPB1/NOD2/STAT3/NOD1/GBP5/ORM1/FZD5/NLRP12/IFI16/MALT1/MYD88/CASP1/TMEM106A/CASP8/CLEC7A/EGR1/LILRA5/IL6/LGALS9/TLR6/MEFV/TYROBP/TLR8/PYCARD/ORM2/NLRC4/GSDMD/NAIP/NLRP3/RELA/LILRA2
GO:0019882	antigen processing and presentation	90	0.589619	2.40352	1.56253e-10	1.49482e-09	7.1308e-10	2583	tags=44%, list=13%, signal=39%	RAB27A/RELB/ICAM1/SLC11A1/FCGR2B/NOD2/TAPBP/LILRB2/NOD1/PDIA3/UNC93B1/WAS/CTSD/IFI30/CD68/THBS1/TAPBPL/HFE/ERAP1/FCER1G/IKBKB/CD74/ERAP2/RFTN1/WDFY4/YTHDF1/MICA/FCGR1A/MR1/CTSS/CD1D/PYCARD/AP3B1/B2M/MICB/RAB34/CALR/LGMN/FGL2/CCR7
GO:0072676	lymphocyte migration	100	0.571593	2.37764	1.56277e-10	1.49482e-09	7.1308e-10	5439	tags=66%, list=27%, signal=49%	TNFSF14/F11R/MSN/MYO1G/HSD3B7/ICAM1/ADAM8/CCL20/CCL2/SAA1/CD99/CXCL16/CCL7/RIPK3/TMEM102/CCL5/TNFRSF14/ITGB3/GPR183/CCR2/DOCK8/PIK3CD/GATA3/FUT7/GAS6/NEDD9/ASCL2/PYCARD/STK10/CD200R1/FADD/ITGAL/SPN/ITGA4/CD69/CCR7/AIF1/XG/WASL/JAM2/CRTAM/ABL2/FUT4/PTK2B/EXT1/CORO1A/PLEC/ITGB7/IL27RA/AKT1/PIK3CG/CH25H/CXCL10/ECM1/CXCL13/ADAM17/CCL4/CCL26/LRCH1/CKLF/CCL3/WNK1/MADCAM1/PADI2/OXSR1/ZAP70
GO:0097696	cell surface receptor signaling pathway via STAT	143	0.510137	2.21397	1.55507e-10	1.49482e-09	7.1308e-10	2196	tags=33%, list=11%, signal=30%	BCL3/CLCF1/SOCS3/LIF/TNFRSF1A/CTF1/CAV1/STAT3/PKD2/CISH/IL15/HAMP/IFNAR1/OSM/GADD45A/IL10RA/EGF/CCL2/PTPN2/CSF2RB/IL15RA/STAT5A/HES1/SOCS1/PARP14/SH2B3/NAGLU/IL10/IL10RB/CSF1R/CCL5/TGFB1/PARP9/IL6R/TSLP/CCR2/LEP/ADIPOR1/JAK3/IL6/NMI/PTPRC/IL23A/IL20/CSF2/IL18/IL7R
GO:0022904	respiratory electron transport chain	102	-0.524587	-2.37859	1.75034e-10	1.66699e-09	7.9521e-10	4587	tags=53%, list=22%, signal=41%	GPD1/NDUFS3/COX8A/CHCHD2/UQCRB/NDUFV2/COX7B/SLC25A22/NDUFA12/NDUFB6/NDUFB4/NDUFS4/NDUFA9/COX7B2/NDUFA6/SNCA/NDUFA7/COX6B1/COX7A1/PINK1/COX6C/NDUFB10/UQCR11/DGUOK/UQCRHL/COX4I1/NDUFB5/NDUFA8/COX7A2L/NDUFV1/ETFA/COX5B/SDHB/BID/NDUFB7/COX5A/UQCRH/GHITM/NDUFA4/NDUFA10/COX6A1/NDUFS1/UQCRC1/NDUFS7/SLC25A12/NDUFC2/NDUFB9/MDH1/NDUFAB1/UQCRFS1/NDUFB8/CYC1/COX7A2/UQCRC2
GO:1990868	response to chemokine	90	0.588813	2.40023	1.77086e-10	1.67206e-09	7.97628e-10	5361	tags=63%, list=26%, signal=47%	ZC3H12A/LOX/CXCL3/CXCR4/CCL20/CXCL5/CCL2/CXCL1/CCR5/CXCL6/PPBP/DUSP1/SH2B3/CXCL2/CCR1/CCL7/CCL5/CCR10/CCR2/DOCK8/CXCR3/CCL13/CCR3/CMKLR1/CCL18/CCR8/LYN/CCR4/PF4/CCR7/CXCR2/CXCR1/CXCR6/PF4V1/MPL/CIB1/PTK2B/CXCR5/RBM15/CCL8/TREM2/CCRL2/CCL17/CXCL10/HIF1A/CXCL13/CCL4/CCL22/XCR1/CCL26/LRCH1/CCL3/CCL3L1/WNK1/GPR35/PADI2/OXSR1
GO:1990869	cellular response to chemokine	90	0.588813	2.40023	1.77086e-10	1.67206e-09	7.97628e-10	5361	tags=63%, list=26%, signal=47%	ZC3H12A/LOX/CXCL3/CXCR4/CCL20/CXCL5/CCL2/CXCL1/CCR5/CXCL6/PPBP/DUSP1/SH2B3/CXCL2/CCR1/CCL7/CCL5/CCR10/CCR2/DOCK8/CXCR3/CCL13/CCR3/CMKLR1/CCL18/CCR8/LYN/CCR4/PF4/CCR7/CXCR2/CXCR1/CXCR6/PF4V1/MPL/CIB1/PTK2B/CXCR5/RBM15/CCL8/TREM2/CCRL2/CCL17/CXCL10/HIF1A/CXCL13/CCL4/CCL22/XCR1/CCL26/LRCH1/CCL3/CCL3L1/WNK1/GPR35/PADI2/OXSR1
GO:2001233	regulation of apoptotic signaling pathway	360	0.397678	1.90454	1.85008e-10	1.7394e-09	8.2975e-10	4579	tags=37%, list=22%, signal=29%	CD44/LMNA/TNFSF14/SERPINE1/ICAM1/PLAUR/NFE2L2/MUC1/CTNNA1/SOD2/HSPB1/BCL10/MCL1/FCGR2B/TNFAIP3/CAV1/PML/NRP1/ITPRIP/PDIA3/LGALS3/IER3/TNFRSF12A/FZD1/GCLM/STX4/P4HB/CTSC/PTPN2/INHBB/THBS1/BDKRB2/CLU/PTPN1/S100A8/BCL2L1/CD74/ELL3/ATF3/YAP1/IL10/CFLAR/TRAF1/RIPK3/IL7/RIPK1/G0S2/SP100/HMOX1/FAS/IL1B/S100A9/PLEKHF1/TMBIM1/PLAGL2/ING2/PTGS2/STYXL1/RFFL/ERP29/CTSS/PTPRC/VNN1/FGF2/TLR6/CSF2/SP1/PTTG1IP/R…
GO:0046638	positive regulation of alpha-beta T cell differentiation	53	0.672949	2.5041	2.25202e-10	2.10827e-09	1.00572e-09	3756	tags=64%, list=18%, signal=53%	ANXA1/ZBTB7B/NFKBIZ/RUNX1/ITPKB/IL4R/NKAP/MALT1/RUNX3/SOCS1/HLX/NCKAP1L/TGFBR2/FOXP3/SYK/CD86/SASH3/TNFSF4/IL23A/LGALS9/IL2RG/IL18/IL12RB1/AP3B1/LILRB4/NLRP3/CBFB/SHB/NFKBID/CD83/PNP/RARA/GLI3/IFNG
GO:0002704	negative regulation of leukocyte mediated immunity	65	0.636043	2.4462	2.29186e-10	2.13648e-09	1.01917e-09	4623	tags=65%, list=23%, signal=50%	FCGR2B/NOD2/FOXJ1/PTPN6/CD274/SPI1/BCL6/HFE/LILRB1/IL4I1/TGFB1/NCKAP1L/FOXP3/CCR2/MICA/CR1/JAK3/PTPRC/CD96/LGALS9/SERPINB9/SLAMF1/CD300A/CEACAM1/HAVCR2/ARRB2/IL7R/KIR2DL4/PDCD1/SPN/LILRB4/BST2/PARP3/C4BPB/DUSP22/CD46/CR1L/SERPINB4/IFNB1/IL20RB/CD80/CD84
GO:0141060	disruption of anatomical structure in another organism	120	0.530314	2.25364	2.4089e-10	2.23611e-09	1.0667e-09	4606	tags=45%, list=22%, signal=35%	CXCL3/GBP2/TREM1/LGALS3/GBP5/GBP1/HAMP/CCL20/LTF/CXCL1/MYD88/CXCL6/PPBP/SCNN1B/CXCL2/APOL1/PLA2G2A/PRF1/CLEC7A/GBP3/NLRP6/CAMP/SYK/MICA/S100A12/CCL13/CCL18/LYZ/CXCL14/GAPDH/MICB/C5/PF4/NINJ1/C6/ELANE/CCL27/NKG7/C8A/GZMA/C7/GZMM/GZMB/CCL8/IFNG/GZMH/CCL17/CXCL10/CXCL13/C8G/KRT6A/RNASE7/CCL22/GNLY
GO:1903707	negative regulation of hemopoiesis	113	0.548408	2.32757	2.84846e-10	2.63303e-09	1.25604e-09	3759	tags=46%, list=18%, signal=38%	ZC3H12A/ANXA1/FCGR2B/LILRB3/ZBTB7B/IRF1/RUNX1/SLC4A2/MAFB/FOXJ1/IL4R/LOXL3/LTF/PTPN2/ERBB2/BCL6/TNFRSF11B/RUNX3/STAT5A/C1QC/SOCS1/CD74/LILRB1/LGALS1/CTLA4/HLX/FOXP3/INPP5D/CR1/JAK3/TNFSF4/MDK/FSTL3/TLR3/CEACAM1/LYN/ASCL2/INHA/LILRB4/GPR55/CD69/FGL2/CBFB/HSPA9/TRIB1/PRDM16/TMEM176B/CEBPA/RARA/CUL4A/GLI3/ZFPM1
GO:0097250	mitochondrial respirasome assembly	75	-0.576539	-2.50023	3.2412e-10	2.98353e-09	1.42324e-09	4899	tags=57%, list=24%, signal=44%	FOXRED1/TACO1/TMEM186/NDUFS3/TMEM126B/NDUFA12/NDUFB6/NDUFB4/NDUFB11/NDUFS4/NDUFA9/TMEM126A/NDUFAF2/NDUFA6/COX7A1/FXN/NDUFB10/COX18/NDUFB5/NDUFA8/COX7A2L/NDUFB7/SLC25A33/HIGD1A/TTC19/BCS1L/NDUFA10/LYRM2/NDUFS1/NDUFA11/NDUFA13/NDUFS7/HIGD1B/NDUFC2/SDHAF1/NDUFB9/NDUFAB1/UQCRFS1/NDUFB8/COX7A2/LYRM7/NDUFAF4/ECSIT
GO:0050920	regulation of chemotaxis	196	0.476345	2.16592	3.36582e-10	3.08533e-09	1.47181e-09	4530	tags=46%, list=22%, signal=37%	TNFSF14/SERPINE1/RARRES2/C5AR1/CSF1/HSPB1/NOD2/NRP1/FPR2/F3/SLAMF8/EDN2/CXCR4/ITGA2/STX4/RIN3/RAC2/CCL2/SWAP70/PTPN2/THBS1/CD74/DUSP1/CCR1/ANO6/CCL7/TMEM102/CSF1R/CCL5/TGFB1/NCKAP1L/IL6R/GPR183/FGFR1/YTHDF1/CCR2/PRKD2/IL6/CXCR3/GPSM3/C3AR1/IL23A/GAS6/LGALS9/VEGFA/FGF2/MET/CMKLR1/MDK/IL16/SLAMF1/NEDD9/LYN/ANGPT2/BST1/STX3/LBP/CCR4/VEGFC/C5/TRPV4/CALR/LGMN/CCR7/NINJ1/AIF1/CYP19A1/ELANE/PLXNA3/P2RX4…
GO:0002720	positive regulation of cytokine production involved in immune response	76	0.604507	2.38538	4.08327e-10	3.72746e-09	1.77813e-09	3069	tags=55%, list=15%, signal=47%	MAPKAPK2/BCL10/NOD2/SECTM1/NOD1/IL18R1/FZD5/CD7/MALT1/MYD88/ARID5A/CD74/LILRB1/TICAM1/LAPTM5/MAVS/CLEC7A/IL1B/TNFRSF14/CARD9/IL1R1/SYK/TRIM6/CD81/PLCG2/SASH3/IL6/TNFSF4/GATA3/SLAMF1/TLR3/IRF5/PYCARD/IL18/TRAF2/KIR2DL4/B2M/NLRP3/CD226/FFAR2/SPON2/TLR7
GO:0032543	mitochondrial translation	119	-0.501963	-2.35512	4.57644e-10	4.1604e-09	1.98465e-09	4895	tags=50%, list=24%, signal=39%	TACO1/MTG1/MRPL15/CHCHD1/TSFM/MRPS34/MRPS26/AURKAIP1/MRPL52/MRPL33/MRPL27/MRPL47/MRPS18B/MPV17L2/GADD45GIP1/MTRF1L/SHMT2/RARS2/MRPL18/CDK5RAP1/MRPS27/MRPL4/MRPL1/MRPS11/MRPL12/C1QBP/MRPS25/MRPL14/MTRF1/MRPL2/EARS2/MRPS7/MRPS22/MRPL54/MRPS18A/MRPS10/MRPS31/NGRN/MRPS23/MRPL46/MRPL45/MRPL21/RPUSD3/MRPL38/RMND1/MRPL35/GATC/LRPPRC/MRPL44/MRPS28/MRPS9/MRPL28/MRPL43/MRPL48/SARS2/MRPL30/GFM2/RPUSD4/PTCD3…
GO:0007269	neurotransmitter secretion	138	-0.472338	-2.27354	4.68045e-10	4.22008e-09	2.01312e-09	3812	tags=48%, list=19%, signal=39%	NAPA/NLGN1/SNCA/SNPH/RIMS3/SYT7/CHRNA3/DOC2A/ERC2/PRKCB/PIP5K1C/CAMK2A/CDK5/SV2A/TPRG1L/GIT1/SYT4/RPH3AL/CASK/CPLX3/SYT5/SLC32A1/STX1A/SYT2/GPR158/STXBP5/SYNGR3/NAPB/VAMP2/CPLX2/SNAP25/ADORA2A/CSPG5/SYN1/HRH3/LRRK2/SYT1/UNC13A/SYN2/PRKCG/SNCG/CACNB4/UNC13C/BGLAP/RIMS1/NRXN2/DOC2B/RIMS4/PFN2/PREPL/GRM4/RIMS2/STXBP1/SYT11/STX1B/ABCC8/P2RX7/BRSK1/RPH3A/PPFIA3/SYP/NRXN1/FBXL20/LIN7B/RAB3A/CPLX1
GO:0099643	signal release from synapse	138	-0.472338	-2.27354	4.68045e-10	4.22008e-09	2.01312e-09	3812	tags=48%, list=19%, signal=39%	NAPA/NLGN1/SNCA/SNPH/RIMS3/SYT7/CHRNA3/DOC2A/ERC2/PRKCB/PIP5K1C/CAMK2A/CDK5/SV2A/TPRG1L/GIT1/SYT4/RPH3AL/CASK/CPLX3/SYT5/SLC32A1/STX1A/SYT2/GPR158/STXBP5/SYNGR3/NAPB/VAMP2/CPLX2/SNAP25/ADORA2A/CSPG5/SYN1/HRH3/LRRK2/SYT1/UNC13A/SYN2/PRKCG/SNCG/CACNB4/UNC13C/BGLAP/RIMS1/NRXN2/DOC2B/RIMS4/PFN2/PREPL/GRM4/RIMS2/STXBP1/SYT11/STX1B/ABCC8/P2RX7/BRSK1/RPH3A/PPFIA3/SYP/NRXN1/FBXL20/LIN7B/RAB3A/CPLX1
GO:0032732	positive regulation of interleukin-1 production	69	0.6281	2.44642	4.78284e-10	4.29479e-09	2.04876e-09	3756	tags=55%, list=18%, signal=45%	HSPB1/NOD2/STAT3/NOD1/GBP5/ORM1/FZD5/NLRP12/IFI16/MALT1/MYD88/SAA1/CASP1/TMEM106A/CASP8/CLEC7A/EGR1/LILRA5/IL6/LGALS9/TLR6/IL16/MEFV/TYROBP/TLR8/PYCARD/HAVCR2/ORM2/NLRC4/GSDMD/NAIP/NLRP3/RELA/LILRA2/TMED10/S100A13/CARD8/IFNG
GO:0071677	positive regulation of mononuclear cell migration	92	0.572086	2.34934	5.1199e-10	4.57877e-09	2.18423e-09	3448	tags=48%, list=17%, signal=40%	TNFSF14/SERPINE1/RARRES2/C5AR1/CSF1/MMP14/LGALS3/FPR2/ADAM8/CCL20/THBS1/CCR1/ANO6/CCL7/TMEM102/CSF1R/CCL5/TGFB1/TNFRSF14/ITGB3/CCR2/DOCK8/C3AR1/GAS6/LGALS9/CMKLR1/MDK/SLAMF1/NEDD9/ASCL2/PYCARD/FADD/SPN/ITGA4/TRPV4/CALR/LGMN/CCR7/AIF1/JAM2/P2RX4/ABL2/PTK2B/CORO1A
GO:0046635	positive regulation of alpha-beta T cell activation	69	0.627191	2.44288	5.51396e-10	4.91122e-09	2.34282e-09	3756	tags=61%, list=18%, signal=50%	ANXA1/ZBTB7B/NFKBIZ/RUNX1/ITPKB/IL4R/NKAP/MALT1/RUNX3/SOCS1/RASAL3/HLX/NCKAP1L/TGFBR2/FOXP3/SYK/CARD11/CD81/CD86/CCR2/SASH3/PTPRC/TNFSF4/IL23A/LGALS9/IL2RG/EBI3/IL18/IL12RB1/AP3B1/CD3E/LILRB4/NLRP3/CBFB/SHB/NFKBID/CD83/PNP/RARA/CD28/GLI3/IFNG
GO:0010720	positive regulation of cell development	429	0.386589	1.8762	5.53761e-10	4.91239e-09	2.34338e-09	3592	tags=32%, list=18%, signal=27%	CLCF1/ANXA1/F11R/LIF/CSF1/ZFP36L1/LILRB2/NRP1/IL2RA/TNFRSF1B/ZBTB7B/MMP14/NFKBIZ/RUNX1/FES/ADAM8/HCLS1/IL15/ITPKB/PLXNB2/CXCR4/IL4R/ACTB/TLR2/NTN1/NKAP/SPI1/MALT1/DMRTA2/FOS/BCL6/IL15RA/KLF10/PLXND1/RUNX3/HES1/SOCS1/CD74/ELL3/CCR1/IL10/ITGB1/CASP8/IL7/RIPK1/CD4/FN1/IL4I1/MAP1B/HLX/CLEC7A/TGFB1/IL1B/NCKAP1L/TGFBR2/FOXP3/SYK/INPP5D/SPINT1/TLR9/CD86/DDRGK1/SASH3/CR1/SRF/PIK3R6/IL6/PTPRC/VNN1/TNFSF4/…
GO:0030225	macrophage differentiation	60	0.654295	2.48224	6.78214e-10	5.99225e-09	2.8585e-09	4255	tags=55%, list=21%, signal=44%	LIF/CSF1/FOSL2/HCLS1/IL15/TLR2/PTPN2/MYD88/C1QC/SOCS1/NAGLU/CASP8/RIPK1/CD4/CSF1R/TGFB1/GATA3/VEGFA/CSF2/UCP2/FADD/INHA/IL1RL1/PF4/EIF2AK1/TRIB1/MMP9/CEBPA/IFNG/TSPAN2/CASP10/IL31RA/ROR2
GO:0032615	interleukin-12 production	61	0.640671	2.44342	6.94675e-10	6.08878e-09	2.90455e-09	3227	tags=59%, list=16%, signal=50%	NFKB1/NOD2/IRF1/UNC93B1/TLR2/THBS1/LILRB1/IL10/LAPTM5/CLEC7A/SYK/TLR9/LEP/PLCG2/LILRA5/JAK3/TNFSF4/IL23A/LGALS9/CMKLR1/MDK/IL16/SLAMF1/TLR3/MEFV/IRF5/TLR8/LTB/MAST2/ARRB2/IRAK3/CCR7/TIGIT/CD40/RELA/TIRAP
GO:0032655	regulation of interleukin-12 production	61	0.640671	2.44342	6.94675e-10	6.08878e-09	2.90455e-09	3227	tags=59%, list=16%, signal=50%	NFKB1/NOD2/IRF1/UNC93B1/TLR2/THBS1/LILRB1/IL10/LAPTM5/CLEC7A/SYK/TLR9/LEP/PLCG2/LILRA5/JAK3/TNFSF4/IL23A/LGALS9/CMKLR1/MDK/IL16/SLAMF1/TLR3/MEFV/IRF5/TLR8/LTB/MAST2/ARRB2/IRAK3/CCR7/TIGIT/CD40/RELA/TIRAP
GO:0051092	positive regulation of NF-kappaB transcription factor activity	117	0.533419	2.26372	7.2185e-10	6.30187e-09	3.0062e-09	3389	tags=44%, list=17%, signal=37%	BCL10/NOD2/TRADD/NOD1/IRAK1/IL18R1/LTF/TLR2/MALT1/MYD88/IRAK2/CLU/S100A8/IKBKB/CFLAR/TRAF1/RIPK3/TRIM14/RIPK1/TRAF5/TRIM5/CLEC7A/IL1B/S100A9/CARD16/CARD9/CARD11/DDRGK1/PRKD2/PLCG2/S100A12/LGALS9/IL18RAP/TRIM25/TRIM22/RBCK1/PYCARD/IL18/TRAF2/IRAK3/NLRC4/TNFRSF11A/BTK/NLRP3/TNFSF11/RELA/TRIM38/CIB1/TIRAP/SPHK1/HSPA1B
GO:0030593	neutrophil chemotaxis	78	0.604977	2.40753	7.53713e-10	6.52822e-09	3.11418e-09	4457	tags=63%, list=22%, signal=49%	C5AR1/CXCL3/NOD2/TREM1/LGALS3/EDN2/ITGB2/CXCL5/RAC2/CXCL1/SAA1/CSF3R/CXCL6/PPBP/FCER1G/S100A8/CD74/CXCL2/VAV1/TGFB2/IL1B/NCKAP1L/S100A9/SYK/PIK3CD/C3AR1/IL23A/S100A12/VAV3/MDK/BST1/LBP/PF4/CCR7/CXCR2/CXCR1/PF4V1/RAC1/TIRAP/PPIB/ITGA1/DPP4/PIK3CG/PERP/PLA2G1B/CXCL10/CXCL13/MOSPD2/MPP1
GO:0071496	cellular response to external stimulus	71	0.60604	2.36825	7.50796e-10	6.52822e-09	3.11418e-09	3088	tags=55%, list=15%, signal=47%	NFKB1/TNFSF14/F11R/TNFRSF1A/BCL10/IRF1/ITGA2/GADD45A/COL1A1/MYD88/CASP1/TLR5/MAP3K14/CASP8/FAS/TGFB1/IL1B/CASP5/ITGB3/PTGS2/FGF2/ENG/TLR3/BAG3/TLR8/TNFRSF10B/CASP2/SOX9/CNN2/FADD/TNFRSF8/LTBR/SLC9A1/ANKRD1/PTGER4/SLC2A1/CD40/TLR7/TNFRSF10A
GO:0002709	regulation of T cell mediated immunity	95	0.561258	2.31969	8.70595e-10	7.51102e-09	3.58301e-09	2603	tags=46%, list=13%, signal=41%	FCGR2B/NOD2/TNFRSF1B/SECTM1/IL18R1/WAS/FZD5/CD7/CD274/MALT1/ARID5A/HFE/LILRB1/RIPK3/IL4I1/IL1B/NCKAP1L/IL1R1/FOXP3/CD81/CCR2/MICA/SASH3/MR1/IL6/PTPRC/TNFSF4/GATA3/IL23A/FUT7/CD1D/SLAMF1/CEACAM1/IL18/TRAF2/IL7R/IL12RB1/PDCD1/B2M/FADD/MICB/SPN/LILRB4/NLRP3
GO:0032729	positive regulation of type II interferon production	71	0.604513	2.36228	9.21705e-10	7.9209e-09	3.77854e-09	3759	tags=52%, list=18%, signal=43%	BCL3/SLC11A1/PTPN22/IL18R1/CD14/FZD5/ARID5A/SLAMF6/LILRB1/IL27/CLEC7A/IL1B/IL1R1/TLR9/CCR2/CD276/SASH3/TNFSF4/IL23A/LGALS9/TLR3/EBI3/TLR8/PYCARD/HAVCR2/IL18/IL12RB1/FADD/CD3E/CD2/CD226/TXK/TLR7/CRTAM/BTN3A2/IL27RA/ZFPM1
GO:0002824	positive regulation of adaptive immune response based on somatic recombination of immune receptors built from immunoglobulin superfamily domains	113	0.541081	2.29647	9.56026e-10	8.18388e-09	3.90398e-09	5050	tags=58%, list=25%, signal=44%	CLCF1/SLC11A1/NOD2/SECTM1/NFKBIZ/IL18R1/FZD5/CD7/C3/MALT1/TNFSF13/ARID5A/HFE/PAXIP1/CD4/CLEC7A/TGFB1/IL1B/CARD9/IL1R1/FOXP3/CD81/CCR2/MICA/FCGR1A/SASH3/MR1/IL6/PTPRC/TNFSF4/GATA3/IL23A/CD1D/CLEC6A/SLAMF1/IL18/TRAF2/IL12RB1/B2M/FADD/MICB/BTK/NLRP3/CD226/CD40/NFKBID/TNFSF13B/RAET1G/PVR/IL27RA/TAP2/CD28/TREM2/CD1A/TFRC/STAT6/RAET1E/TYK2/PMS2/CD55/ZBTB1/HPX/NLRP10/ULBP3/CD1B
GO:0002821	positive regulation of adaptive immune response	119	0.533006	2.2627	9.97581e-10	8.50651e-09	4.05789e-09	5050	tags=57%, list=25%, signal=43%	CLCF1/SLC11A1/NOD2/SECTM1/NFKBIZ/IL18R1/FZD5/CD7/C3/MALT1/TNFSF13/ARID5A/HFE/PAXIP1/CD4/CLEC7A/TGFB1/IL1B/CARD9/IL1R1/FOXP3/CD81/CCR2/MICA/FCGR1A/SASH3/MR1/IL6/PTPRC/TNFSF4/GATA3/IL23A/CD1D/CLEC6A/SLAMF1/PYCARD/IL18/TRAF2/IL12RB1/B2M/FADD/MICB/BTK/NLRP3/CD226/CD40/NFKBID/TNFSF13B/EIF2AK4/RAET1G/SKAP1/PVR/IL27RA/TAP2/CD28/TREM2/CD1A/TFRC/STAT6/RAET1E/TYK2/PMS2/CD55/ZBTB1/HPX/NLRP10/ULBP3/CD1B
GO:0050921	positive regulation of chemotaxis	138	0.513486	2.22007	1.1131e-09	9.45489e-09	4.5103e-09	2624	tags=38%, list=13%, signal=34%	TNFSF14/SERPINE1/RARRES2/C5AR1/CSF1/HSPB1/NRP1/FPR2/F3/EDN2/CXCR4/ITGA2/STX4/RAC2/SWAP70/THBS1/CD74/CCR1/ANO6/CCL7/TMEM102/CSF1R/CCL5/TGFB1/NCKAP1L/IL6R/FGFR1/CCR2/PRKD2/IL6/CXCR3/GPSM3/C3AR1/IL23A/GAS6/LGALS9/VEGFA/FGF2/MET/CMKLR1/MDK/IL16/SLAMF1/NEDD9/STX3/LBP/CCR4/VEGFC/TRPV4/CALR/LGMN/CCR7/AIF1
GO:0007416	synapse assembly	250	-0.384611	-1.95638	1.12749e-09	9.54031e-09	4.55105e-09	4392	tags=42%, list=21%, signal=33%	PCLO/NPTN/LRIT3/EPHA7/SLC25A46/GABRE/LIN7C/ERBB4/MEF2C/LRRC4B/AMIGO1/FARP1/NLGN1/SNCA/PRICKLE1/UBE2M/NAE1/CLSTN2/GHSR/ARHGAP12/SETD5/CDK5/GABRA5/GABRG3/RELN/OGT/ELMO1/OXT/NLGN2/GABRA4/MARK1/DSCAM/GABRG1/SLITRK5/ARHGAP33/NEGR1/LRP4/SHANK3/DRD2/MYCBP2/SLC12A5/ADD2/C1QL2/MAPT/LRFN1/SLITRK6/C1QL3/SLITRK2/GABRA6/FLRT3/PTPRS/GABRB2/SNAP25/EPHB1/LGI2/NLGN3/POU4F1/FGF13/ICAM5/SPTBN2/PTPRD/DNM3/NPTX1/CUX2…
GO:0071346	cellular response to type II interferon	93	0.562452	2.31035	1.20207e-09	1.01324e-08	4.83347e-09	3074	tags=42%, list=15%, signal=36%	PIM1/GBP2/RAB43/VIM/IRF1/MYO1C/WAS/GBP5/GBP1/STX4/TLR2/CCL2/PTPN2/CASP1/HCK/PARP14/RAB20/VAMP3/FCAR/SP100/CCL5/CD58/GBP3/IFNGR2/PARP9/STXBP3/ACTG1/GSN/LGALS9/ZYX/TLR3/MRC1/IL12RB1/GAPDH/NLRC5/AIF1/CLDN1/TXK/GBP4
GO:0002761	regulation of myeloid leukocyte differentiation	118	0.526216	2.23789	1.21164e-09	1.01741e-08	4.85336e-09	3853	tags=44%, list=19%, signal=36%	CEBPB/LIF/CSF1/ZFP36L1/LILRB3/TFE3/RUNX1/FES/MAFB/HCLS1/LTF/PTPN2/FOS/KLF10/TNFRSF11B/C1QC/CD74/LILRB1/CCR1/CASP8/RIPK1/CD4/TGFB1/INPP5D/EVI2B/IL23A/IL20/FSTL3/TLR3/CEACAM1/TYROBP/NEDD9/LYN/IRF7/FADD/INHA/TNFRSF11A/LILRB4/GPR55/NOTCH2/PF4/TNFSF11/LEF1/TRIB1/TMEM64/KITLG/PRDM16/RARA/CUL4A/IFNG/ZFPM1/TREM2
GO:0002820	negative regulation of adaptive immune response	64	0.62946	2.42501	1.25653e-09	1.05109e-08	5.01407e-09	3776	tags=61%, list=18%, signal=50%	ZC3H12A/FCGR2B/NOD2/ZBTB7B/FOXJ1/IL4R/LOXL3/PTPN6/CD274/BCL6/HFE/STAT5A/LILRB1/LGALS1/IL4I1/TNFRSF14/NCKAP1L/FOXP3/CR1/JAK3/PTPRC/TNFSF4/SLAMF1/CEACAM1/ASCL2/HAVCR2/IL7R/SAMSN1/PDCD1/SPN/LILRB4/CD69/IL1RL1/PARP3/C4BPB/DUSP22/CD46/IL27RA/CR1L
GO:0051090	regulation of DNA-binding transcription factor activity	323	0.406695	1.92715	1.50662e-09	1.25551e-08	5.98923e-09	3389	tags=33%, list=17%, signal=28%	ZC3H12A/BCL3/PIM1/BHLHE40/BCL10/TNFAIP3/NOD2/FLNA/TRADD/NOD1/IRAK1/NFKBIA/IL18R1/FZD1/FOXJ1/NLRP12/LTF/TLR2/ESR2/SPI1/FANK1/MALT1/MYD88/IKBKE/IRAK2/CLU/S100A8/IKBKB/HCK/HES1/ARID5B/PAXIP1/IL10/CFLAR/TRAF1/PARP10/RIPK3/TRIM14/RIPK1/TRAF5/SP100/TRIM5/MAVS/CLEC7A/STK36/IL1B/S100A9/CARD16/TRIM21/CARD9/FOXP3/TRIM34/SYK/CARD11/DDRGK1/PRKD2/PLCG2/SRF/IL6/TNFSF4/S100A12/LGALS9/CMKLR1/IL18RAP/TRIM25/DAP/C…
GO:0016079	synaptic vesicle exocytosis	99	-0.521092	-2.3553	1.91287e-09	1.58805e-08	7.57551e-09	3812	tags=53%, list=19%, signal=43%	NAPA/NLGN1/SNCA/SNPH/RIMS3/SYT7/DOC2A/ERC2/PRKCB/PIP5K1C/CDK5/SV2A/TPRG1L/GIT1/SYT4/RPH3AL/CASK/CPLX3/SYT5/STX1A/SYT2/STXBP5/SYNGR3/NAPB/VAMP2/CPLX2/SNAP25/CSPG5/SYN1/LRRK2/SYT1/UNC13A/PRKCG/CACNB4/UNC13C/RIMS1/DOC2B/RIMS4/PFN2/PREPL/RIMS2/STXBP1/SYT11/STX1B/P2RX7/BRSK1/RPH3A/PPFIA3/SYP/FBXL20/RAB3A/CPLX1
GO:0050792	regulation of viral process	159	0.481999	2.13059	2.17148e-09	1.79596e-08	8.56734e-09	4129	tags=41%, list=20%, signal=33%	PTX3/LRRC15/CIITA/ZFP36/FURIN/ZC3HAV1/APOBEC3F/TNIP1/CXCR4/APOBEC3C/LTF/IFI16/P4HB/ISG20/SLPI/MDFIC/ZNFX1/IFITM3/SMPD1/APOBEC3D/IFITM2/CD74/LGALS1/LAMP3/TRIM14/CD4/SP100/TRIM5/MAVS/CCL5/FAM111A/FBLN1/TRIM21/TRIM34/TRIM6/STAU1/STOM/RNASEL/GSN/PLSCR1/APOBEC3H/APOBEC3A/APOBEC3G/LGALS9/HMGA2/IL32/TRIM25/TRIM22/FCN3/AXL/BST2/IFIH1/APOBEC3B/OAS3/TRIM38/LARP7/TRIM58/HEXIM1/FCN1/CD28/CH25H/AICDA/TRIM68/P…
GO:0042130	negative regulation of T cell proliferation	66	0.619228	2.39935	2.27311e-09	1.87298e-08	8.93473e-09	3189	tags=48%, list=16%, signal=41%	CEBPB/SDC4/LILRB2/IL2RA/ZBTB7B/SLC4A2/FOXJ1/PTPN6/CD274/TWSG1/ERBB2/PDCD1LG2/LILRB1/CTLA4/IL10/IL4I1/TGFB1/TNFRSF14/PLA2G5/VSIG4/FOXP3/CD86/CR1/LGALS9/BTN2A2/GPNMB/HAVCR2/SPN/LILRB4/LGALS9C/CRTAM/PLA2G2F
GO:0007259	cell surface receptor signaling pathway via JAK-STAT	124	0.518477	2.21098	2.32276e-09	1.90674e-08	9.09581e-09	4484	tags=48%, list=22%, signal=37%	BCL3/CLCF1/SOCS3/TNFRSF1A/CTF1/CAV1/STAT3/PKD2/CISH/IL15/HAMP/IFNAR1/OSM/GADD45A/IL10RA/EGF/CCL2/PTPN2/CSF2RB/IL15RA/STAT5A/HES1/SOCS1/PARP14/SH2B3/IL10/IL10RB/CSF1R/PARP9/TSLP/CCR2/LEP/ADIPOR1/JAK3/IL6/NMI/PTPRC/IL23A/IL20/CSF2/IL18/IL7R/CTR9/CYP1B1/CD40/CRLF3/PTK2B/PRLR/IFNAR2/OCIAD2/CNTF/IFNG/IL22RA2/IL31RA/STAT6/USP1/TYK2/TNFRSF18/IFNB1
GO:0050673	epithelial cell proliferation	411	0.373646	1.80752	2.4457e-09	2.0002e-08	9.54161e-09	4227	tags=32%, list=21%, signal=26%	CEBPB/C5AR1/FZD7/VDR/ZFP36L1/GRN/ANG/TNFAIP3/NOD2/CAV1/STAT3/NRP1/COL8A1/B4GALT1/ZFP36/MMP14/NFKBIZ/CD109/F3/ALOX5/RREB1/SFN/NCSTN/NEAT1/EGF/CCL2/TACSTD2/CDKN1A/ERBB2/MCC/THBS1/IRS2/RUNX3/STAT5A/BCL2L1/HES1/LAMB1/ARNT/YAP1/IL10/CFLAR/POLD4/AREG/LAMA5/RUNX2/AGGF1/LOXL2/EREG/TGFB2/HMOX1/GPBAR1/HLX/CCL5/TGFB1/HAS2/ITGB3/DAB2/FGFR1/LEP/PRKD2/LRG1/COL8A2/ERRFI1/IL6/CXCR3/NRP2/PIK3CD/GATA3/PPARD/IGFBP4…
GO:0033209	tumor necrosis factor-mediated signaling pathway	107	0.534584	2.24244	2.47105e-09	2.01345e-08	9.60484e-09	4495	tags=51%, list=22%, signal=40%	TNFRSF1A/BIRC3/MAPKAPK2/TNFAIP3/TRADD/TNFRSF1B/NFKBIA/PTPN2/CASP1/ACTN4/TNFRSF11B/IKBKB/LAPTM5/TRAF1/CASP8/RIPK1/TRAF5/FAS/TNFRSF14/CARD16/SYK/CASP4/RFFL/HIPK1/GAS6/PYCARD/TRAF2/SPPL2A/NOL3/TIFA/CD70/PLVAP/TNFRSF11A/NAIP/TANK/KRT8/TNFSF11/EDA2R/RELA/KRT18/TNFSF13B/PTK2B/EXT1/TRAF3IP2/SPHK1/LIMS1/HSPA1B/MMP8/CARD8/TNFRSF19/HSPA1A/ADAM17/CYLD/TNFRSF18/TRAF3
GO:0048771	tissue remodeling	174	0.469423	2.10561	2.66716e-09	2.16522e-08	1.03288e-08	4275	tags=40%, list=21%, signal=32%	TPP1/NFKB1/LIF/TIMP1/VDR/TNFAIP3/FLNA/CAV1/PML/TCIRG1/FOSL2/MMP14/RUNX1/ELF3/SLC4A2/ADAM8/IL15/HAMP/COL6A1/RAC2/LTBP3/TNFRSF11B/IL7/CSF1R/TGFB1/RAB3D/SYK/INPP5D/TMBIM1/ITGB3/CCR2/LEP/SNX10/CAPN1/IL6/SPP1/IL23A/MDK/CEACAM1/PLEKHM1/GPNMB/IL18/AXL/NOL3/NOX4/TNFRSF11A/ROCK1/IL1A/GPR55/NOTCH2/TNFSF11/EPHA2/TMEM64/PTK2B/EXT1/BAX/NPR2/SIGLEC15/CELA1/GJA1/EPAS1/GNAT2/ATP7A/TFRC/CST3/HIF1A/UBASH3B/PTH/DOC…
GO:0071260	cellular response to mechanical stimulus	70	0.608022	2.37158	3.11236e-09	2.51125e-08	1.19795e-08	3088	tags=56%, list=15%, signal=47%	NFKB1/TNFSF14/F11R/TNFRSF1A/BCL10/IRF1/ITGA2/GADD45A/COL1A1/MYD88/CASP1/TLR5/MAP3K14/CASP8/FAS/TGFB1/IL1B/CASP5/ITGB3/PTGS2/FGF2/ENG/TLR3/BAG3/TLR8/TNFRSF10B/CASP2/SOX9/CNN2/FADD/TNFRSF8/LTBR/SLC9A1/ANKRD1/PTGER4/SLC2A1/CD40/TLR7/TNFRSF10A
GO:0002444	myeloid leukocyte mediated immunity	105	0.547486	2.29041	3.11623e-09	2.51125e-08	1.19795e-08	3341	tags=45%, list=16%, signal=38%	FCGR2C/FCGR2B/TREM1/FES/FCGR2A/UNC13D/IL4R/STX4/ITGAM/ITGB2/FCGR3A/RAC2/C3/SPI1/MYD88/STXBP2/CXCL6/SCNN1B/TICAM1/FCAR/FGR/MAVS/WDR1/NLRP6/CARD9/STXBP3/IL6R/SYK/PRAM1/CCR2/FCGR1A/IL6/PIK3CD/LGALS9/SERPINB9/CD300A/TYROBP/LYN/VAMP8/BTK/LAT2/FCGR3B/ELANE/SPON2/LAT/TRAF3IP2/S100A13
GO:0002753	cytoplasmic pattern recognition receptor signaling pathway	155	0.490727	2.1693	3.21834e-09	2.58407e-08	1.23269e-08	4277	tags=45%, list=21%, signal=35%	BIRC3/PTPN22/GBP2/TNFAIP3/NOD2/CAV1/ZDHHC12/NOD1/IRAK1/NFKBIA/ZC3HAV1/UNC93B1/GBP5/RNF135/IFI16/ALPK1/MYD88/NLRX1/IKBKB/SLC15A3/TICAM1/RFTN1/MAVS/NLRP6/PIK3AP1/COLEC12/TLR9/LAMP2/DHX58/PLCG2/ZDHHC18/TRAF3IP3/SLC15A4/TLR6/TRIM25/TLR3/TNIP2/MEFV/IRF7/TLR8/PYCARD/CSNK1A1/HAVCR2/KCNJ8/TIFA/DDX60/BTK/ZDHHC9/NLRP3/IFIH1/ZDHHC5/BECN1/RELA/IRF3/RIOK3/TLR7/OAS3/TIRAP/HSPA1B/SMPDL3A/CARD8/AKT1/GRAMD4/TREM2…
GO:0002707	negative regulation of lymphocyte mediated immunity	54	0.642192	2.40095	3.45518e-09	2.76414e-08	1.31859e-08	4566	tags=67%, list=22%, signal=52%	FCGR2B/NOD2/FOXJ1/PTPN6/CD274/BCL6/HFE/LILRB1/IL4I1/TGFB1/NCKAP1L/FOXP3/MICA/CR1/PTPRC/CD96/LGALS9/SERPINB9/SLAMF1/CEACAM1/HAVCR2/ARRB2/IL7R/KIR2DL4/PDCD1/SPN/LILRB4/PARP3/C4BPB/DUSP22/CD46/CR1L/SERPINB4/IFNB1/IL20RB/CD80
GO:0006022	aminoglycan metabolic process	116	0.518457	2.2001	3.56916e-09	2.84498e-08	1.35715e-08	3483	tags=41%, list=17%, signal=34%	CHI3L1/NFKB1/CD44/GALNT5/HAS3/HEXB/B3GNT9/CHPF2/GUSB/CTBS/CHSY1/CHST6/EGF/CHI3L2/GNS/CHST2/SGSH/CHST12/NAGLU/CLN6/HS2ST1/SLC35D2/CHPF/TGFB1/IL1B/HAS2/FUCA1/CSGALNACT2/DSE/GLB1/B3GNT8/HEXA/B4GALT4/XYLT2/B4GALT5/FGF2/CHST3/CHST14/HPSE/B3GAT3/EXT2/CHIT1/CHST7/EXT1/LYVE1/SLC10A7/IDUA
GO:0002262	myeloid cell homeostasis	166	0.479958	2.14236	3.83448e-09	3.04544e-08	1.45277e-08	5905	tags=52%, list=29%, signal=37%	ANXA1/DYRK3/CSF1/ZFP36L1/STAT3/ZFP36/TMOD3/MAFB/HCLS1/ITPKB/HAMP/NCSTN/RAC2/SPI1/PTPN2/DNASE2/BCL6/SCNN1B/SH2B3/ARNT/FCAR/CFLAR/KCNQ1/HMOX1/NCKAP1L/IKZF1/FOXP3/INPP5D/CCR2/HOXB6/G6PD/SRF/IL6/XKR8/PIK3CD/GATA3/SLC15A4/VEGFA/LYN/AXL/B2M/INHA/BTK/SLC1A5/CITED2/HSPA9/MPL/SP3/KITLG/TRAF3IP2/LYAR/TRIM58/HSPA1B/BAX/EPB42/EPAS1/ZFPM1/JMJD6/RHAG/MTHFD1/ABCB10/TRIM10/HIF1A/HSPA1A/ADAM17/MFHAS1/MERTK/NCAPG2…
GO:0002064	epithelial cell development	208	0.442032	2.02104	3.95264e-09	3.12799e-08	1.49216e-08	3821	tags=36%, list=19%, signal=30%	F11R/MSN/RAB13/ICAM1/TNFRSF1A/PLOD3/IQGAP1/FLNA/ADAMTSL4/VIM/B4GALT1/FOSL2/RILPL2/SIPA1/LAMB2/CXCR4/FZD5/FOXJ1/SFN/MYO1E/KCNE1/CDKN1A/MYD88/TFCP2L1/IKBKB/PODXL/VCL/ST14/YAP1/SDC1/TGFB1/IL1B/STC1/PALLD/FOXP3/TLR9/MYADM/HYDIN/PRDM1/CCM2/CLIC4/ABCA12/KLF5/VEGFA/MET/S1PR3/SMO/SOX9/EXPH5/CDSN/IFT74/ACTA2/COL18A1/ROCK1/IL1A/NOTCH2/HPSE/RAP1A/CDH2/ESR1/CLDN1/EPHA2/PECAM1/TMEM79/PLEC/CEBPA/GJA1/CCDC88C/R…
GO:0002532	production of molecular mediator involved in inflammatory response	85	0.576941	2.33906	4.04258e-09	3.1877e-08	1.52064e-08	2715	tags=41%, list=13%, signal=36%	ZC3H12A/SERPINE1/GRN/NOD2/STAT3/ABCD1/GBP5/SLAMF8/ALOX5/IL4R/IL1R2/NCF1/MYD88/TICAM1/ALOX5AP/CLEC7A/S100A9/CARD9/SYK/LEP/IL6/GPSM3/ADCY7/TLR6/TLR3/MEFV/LYN/VAMP8/PYCARD/LBP/IL17RA/LILRB4/IL17RC/BTK/PBXIP1
GO:0002688	regulation of leukocyte chemotaxis	114	0.529665	2.24683	4.20394e-09	3.3031e-08	1.57569e-08	2659	tags=42%, list=13%, signal=37%	TNFSF14/SERPINE1/RARRES2/C5AR1/CSF1/NOD2/FPR2/SLAMF8/EDN2/RIN3/RAC2/CCL2/SWAP70/THBS1/CD74/DUSP1/CCR1/ANO6/CCL7/TMEM102/CSF1R/CCL5/NCKAP1L/IL6R/CCR2/IL6/GPSM3/C3AR1/IL23A/GAS6/LGALS9/VEGFA/CMKLR1/MDK/SLAMF1/NEDD9/LYN/BST1/LBP/VEGFC/C5/TRPV4/CALR/LGMN/CCR7/NINJ1/AIF1/CYP19A1
GO:0050853	B cell receptor signaling pathway	59	0.630889	2.4031	4.62642e-09	3.62211e-08	1.72787e-08	2561	tags=49%, list=12%, signal=43%	NFKB1/PTPN22/FCGR2B/NFKBIA/NFKBIZ/CD72/PTPN6/TEC/NFAM1/LPXN/CTLA4/MNDA/RFTN1/NCKAP1L/SYK/CD81/ITK/PLCG2/PTPRC/PIK3CD/VAV3/CMTM3/CD300A/LYN/LCK/NFATC2/KLHL6/BTK/LAT2
GO:0045123	cellular extravasation	72	0.593258	2.31752	4.88012e-09	3.79373e-08	1.80974e-08	3706	tags=56%, list=18%, signal=46%	F11R/ICAM1/ADAM8/CHST4/GCNT1/CCL2/CD99/CHST2/ITGB1/RIPK3/VCAM1/IL1R1/CCR2/LEP/SELL/PIK3CD/FUT7/MDK/BST1/FADD/ITGAL/SELPLG/PLVAP/SPN/ITGA4/ROCK1/XG/PTGER4/ELANE/JAM2/GOLPH3/GP1BA/PECAM1/FUT4/EXT1/LYVE1/ITGB7/ITGA1/IL27RA/PIK3CG
GO:2001236	regulation of extrinsic apoptotic signaling pathway	156	0.475309	2.10181	4.87605e-09	3.79373e-08	1.80974e-08	3919	tags=40%, list=19%, signal=33%	LMNA/TNFSF14/SERPINE1/ICAM1/CTNNA1/BCL10/MCL1/TNFAIP3/CAV1/PML/NRP1/ITPRIP/PDIA3/LGALS3/TNFRSF12A/GCLM/STX4/THBS1/BCL2L1/ATF3/YAP1/CFLAR/TRAF1/IL7/RIPK1/G0S2/SP100/HMOX1/IL1B/TMBIM1/RFFL/PTPRC/TLR6/CSF2/RBCK1/PYCARD/TRAF2/TMC8/LTB/FGG/NOL3/MAPK7/FADD/IL1A/LTBR/PF4/STK3/ITGAV/STK4/TNFSF11/SRPX/RELA/EYA2/HSPA1B/TNFSF12/TGFBR1/FASLG/SCG2/HGF/AKT1/PAK2/BRCA1/IL19
GO:0070098	chemokine-mediated signaling pathway	83	0.576297	2.31418	5.02716e-09	3.89428e-08	1.8577e-08	5361	tags=63%, list=26%, signal=46%	CXCL3/CXCR4/CCL20/CXCL5/CCL2/CXCL1/CCR5/CXCL6/PPBP/SH2B3/CXCL2/CCR1/CCL7/CCL5/CCR10/CCR2/CXCR3/CCL13/CCR3/CMKLR1/CCL18/CCR8/LYN/CCR4/PF4/CCR7/CXCR2/CXCR1/CXCR6/PF4V1/MPL/CIB1/PTK2B/CXCR5/RBM15/CCL8/TREM2/CCRL2/CCL17/CXCL10/HIF1A/CXCL13/CCL4/CCL22/XCR1/CCL26/CCL3/CCL3L1/WNK1/GPR35/PADI2/OXSR1
GO:1901222	regulation of non-canonical NF-kappaB signal transduction	87	0.567386	2.30884	5.37682e-09	4.15053e-08	1.97994e-08	3283	tags=45%, list=16%, signal=38%	ZC3H12A/BCL3/TNFSF14/PTPN22/NOD2/TRIM56/HDAC7/NOD1/TRIP6/IL18R1/NLRP12/TLR2/SPI1/LITAF/ACTN4/LAPTM5/RIPK1/IL1B/TLR9/CD86/ADIPOR1/NMI/IL23A/UACA/LGALS9/TLR3/RBCK1/PYCARD/HAVCR2/IL18/IFI35/CD27/NOL3/CALR/NLRP3/ZNF268/RELA/TLR7/SPHK1
GO:0032623	interleukin-2 production	65	0.60927	2.34323	5.88054e-09	4.50773e-08	2.15034e-08	2475	tags=48%, list=12%, signal=42%	ANXA1/TNFAIP3/NOD2/HDAC7/ZFP36/RUNX1/GBP1/MALT1/LAPTM5/CD4/CLEC7A/IL1B/VSIG4/CARD9/FOXP3/CARD11/CD86/CCR2/PRKD2/PLCG2/SASH3/CR1/PTPRC/GATA3/HOMER2/HOMER3/HAVCR2/TRAF2/CD3E/LILRB4/IL1A
GO:0032663	regulation of interleukin-2 production	65	0.60927	2.34323	5.88054e-09	4.50773e-08	2.15034e-08	2475	tags=48%, list=12%, signal=42%	ANXA1/TNFAIP3/NOD2/HDAC7/ZFP36/RUNX1/GBP1/MALT1/LAPTM5/CD4/CLEC7A/IL1B/VSIG4/CARD9/FOXP3/CARD11/CD86/CCR2/PRKD2/PLCG2/SASH3/CR1/PTPRC/GATA3/HOMER2/HOMER3/HAVCR2/TRAF2/CD3E/LILRB4/IL1A
GO:0043903	regulation of biological process involved in symbiotic interaction	61	0.618325	2.35819	5.945e-09	4.54132e-08	2.16636e-08	4129	tags=52%, list=20%, signal=42%	PTX3/LRRC15/CIITA/CAV1/FURIN/LTF/P4HB/IFITM3/SMPD1/CXCL6/IFITM2/CD74/LGALS1/FUCA2/CD4/TRIM5/FBLN1/TRIM21/TRIM34/TRIM6/GSN/LGALS9/TRIM25/TRIM22/FCN3/ITGAV/TRIM38/TRIM58/FCN1/CH25H/TRIM68/TRIM10
GO:0035082	axoneme assembly	58	0.624817	2.37288	6.00189e-09	4.56891e-08	2.17952e-08	2443	tags=43%, list=12%, signal=38%	DNAH5/LRGUK/CCDC40/SPAG1/ZMYND10/FOXJ1/TTC12/CCDC103/CCDC146/CCDC65/STK36/TEKT2/HYDIN/DNAI1/RSPH1/LRRC61/RSPH4A/GAS8/DNAJB13/SPEF1/ARMC2/MNS1/SPAG17/IQCG/LRRC23
GO:0030100	regulation of endocytosis	288	0.405683	1.9133	6.10498e-09	4.63137e-08	2.20932e-08	3310	tags=34%, list=16%, signal=29%	RUFY1/RAB27A/SERPINE1/PTX3/ANXA2/FCGR2C/ANXA2P2/SLC11A1/FCGR2B/NOD2/CAV1/LGALS3/CD14/ABCA13/FPR2/FCGR2A/IL15/HAMP/ITGA2/ACTB/RIN3/TLR2/C3/EGF/CCL2/SMPD1/SDCBP/SNX33/CLN3/IL15RA/HFE/CLU/FCER1G/PTPN1/HCK/LILRB1/BICD1/ARF6/DOCK2/ANO6/IL2RB/LMAN2/FGR/CD151/CLEC7A/TGFB1/NCKAP1L/PLA2G5/SYK/ITGB3/PICALM/DAB2/ACTG1/PLCG2/FCGR1A/ABCA7/SNX9/PLSCR1/C2/PTPRC/CD63/GAS6/IL2RG/VEGFA/RAB31/CYBA/CD300A/TGM2/SIRPG…
GO:0002886	regulation of myeloid leukocyte mediated immunity	53	0.643039	2.3928	7.07186e-09	5.32812e-08	2.54169e-08	2077	tags=45%, list=10%, signal=41%	FCGR2B/FES/UNC13D/IL4R/STX4/ITGAM/ITGB2/RAC2/C3/SPI1/STXBP2/CXCL6/TICAM1/FGR/MAVS/SYK/PRAM1/CCR2/FCGR1A/LGALS9/CD300A/TYROBP/LYN/VAMP8
GO:0062207	regulation of pattern recognition receptor signaling pathway	158	0.480927	2.12531	7.06254e-09	5.32812e-08	2.54169e-08	4323	tags=43%, list=21%, signal=34%	BIRC3/PTPN22/GBP2/TNFAIP3/NOD2/CAV1/ZDHHC12/IRF1/ZC3HAV1/CD14/GBP5/SQSTM1/LTF/IFI16/MYD88/NLRX1/S100A8/IKBKB/SLC15A3/TLR1/TICAM2/MAVS/S100A9/NLRP6/TLR9/LAMP2/DHX58/PLCG2/ZDHHC18/SLC15A4/TLR6/CYBA/CD300A/MEFV/LYN/IRF7/CSNK1A1/IFI35/ARRB2/IRAK3/LBP/CD300LF/GFI1/DDX60/LRCH4/BTK/ZDHHC9/NINJ1/ZDHHC5/ESR1/RIOK3/LILRA2/TIRAP/OTUD4/HSPA1B/SMPDL3A/CARD8/AKT1/GRAMD4/TREM2/SEC14L1/NPLOC4/NR1D1/TSPAN6/BRCC3/…
GO:0006869	lipid transport	409	0.374122	1.81016	7.22043e-09	5.42148e-08	2.58623e-08	4189	tags=33%, list=20%, signal=26%	ABCC3/ANXA1/NFKB1/PLTP/ANXA2/ANXA2P2/CAV1/KCNN4/OSBPL3/NFKBIA/SLC43A3/FURIN/ABCD1/SLC10A3/ABCA13/ATP8B3/SOAT1/GM2A/EGF/ABCA1/SERPINA5/CLN3/NPC2/THBS1/CIDEB/APOL3/BDKRB2/RETN/ATP11C/LPCAT3/IRS2/CLU/AQP9/APOL1/PLIN2/PLA2G2A/LRP10/NPC1/ESYT1/ANO6/MTTP/KCNQ1/CROT/APOL6/C1QTNF1/CLPTM1L/APOL2/ABCC1/IL1B/ANO9/SYK/ITGB3/DAB2/LEP/TTC39B/PTGS2/ABCA7/SLC27A3/MSR1/PLSCR1/XKR8/SPP1/PPARD/ACSL1/ABCA12/ABCB11/L…
GO:0002832	negative regulation of response to biotic stimulus	113	0.522765	2.21873	8.1339e-09	6.08659e-08	2.90351e-08	3310	tags=40%, list=16%, signal=34%	PIM1/SERPING1/GRN/TNFAIP3/SLAMF8/SFN/PTPN6/LTF/CD274/IFI16/PTPN2/NLRX1/A2M/PARP14/LILRB1/IL4I1/MAVS/TGFB1/CARD16/VSIG4/TRIM21/FOXP3/DHX58/MICA/CR1/NMI/CD96/ZDHHC18/LGALS9/SERPINB9/CEACAM1/TRAF3IP1/HAVCR2/ARRB2/IRAK3/KIR2DL4/PDCD1/MICB/NLRC5/FGL2/TRIB1/OAS3/TRIM38/LILRA2/LYAR
GO:0002520	immune system development	180	0.454224	2.04332	8.43127e-09	6.28773e-08	2.99946e-08	4312	tags=39%, list=21%, signal=31%	BCL3/CLCF1/NFKB2/TNFAIP3/LILRB2/IL2RA/PDPN/NFKBIZ/CD2AP/MAFB/IL15/FOXJ1/SWAP70/TNFSF13/BCL6/HES1/PAXIP1/IL10/BATF/RIPK3/TGFB1/TGFBR2/FOXP3/SRF/XKR8/PTPRC/TNFSF4/GATA3/LGALS9/SLC15A4/CD248/LYN/HAVCR2/LTB/IL7R/IRAK3/APLF/CCR4/PDCD1/FADD/CD3E/TNFRSF11A/LILRB4/LTBR/ICOS/CITED2/PARP3/RAG1/LEF1/CD40/RORC/MCM3AP/TRAF3IP2/CXCR5/TGFBR1/RBM15/SBDS/IDO1/EPB42/PCYT1A/IL27RA/CD28/PKN1/HOXB4/TFRC/AICDA/CDKN2B/…
GO:0048525	negative regulation of viral process	92	0.548404	2.25209	8.64461e-09	6.42505e-08	3.06496e-08	3465	tags=47%, list=17%, signal=39%	PTX3/LRRC15/CIITA/ZFP36/ZC3HAV1/APOBEC3F/TNIP1/APOBEC3C/LTF/IFI16/ISG20/SLPI/ZNFX1/IFITM3/APOBEC3D/IFITM2/CD74/TRIM14/SP100/TRIM5/MAVS/CCL5/FAM111A/FBLN1/TRIM21/TRIM6/RNASEL/GSN/PLSCR1/APOBEC3H/APOBEC3A/APOBEC3G/HMGA2/IL32/TRIM25/FCN3/BST2/IFIH1/APOBEC3B/OAS3/LARP7/HEXIM1/FCN1
GO:0070371	ERK1 and ERK2 cascade	280	0.404786	1.90587	8.97629e-09	6.6491e-08	3.17184e-08	4482	tags=38%, list=22%, signal=30%	ZFP36L2/CHI3L1/CD44/LIF/ICAM1/C5AR1/ZFP36L1/PTPN22/NOD2/NRP1/MARCO/NOD1/CD2AP/FPR2/TNIP1/GBP1/NLRP12/PTPN6/SHC1/EGF/PTPN2/ERBB2/PTPN1/CD74/ATF3/CCR1/PLA2G2A/CFLAR/P2RY6/CD4/FN1/CSF1R/GPBAR1/TGFB1/IL1B/TBC1D10C/NLRP6/PLA2G5/FBLN1/CARD9/SYK/ITGB3/GPR183/TLR9/DAB2/PRKD2/ABCA7/PTPRC/GAS6/LGALS9/RRAS/VEGFA/FGF2/EMILIN1/SLAMF1/CEACAM1/LYN/BTN2A2/GPNMB/PYCARD/HAVCR2/OXTR/SOX9/FGG/ARRB2/GNAI2/NOX4/ACTA2/…
GO:0043410	positive regulation of MAPK cascade	433	0.367592	1.78461	9.04729e-09	6.67921e-08	3.18621e-08	2943	tags=27%, list=14%, signal=24%	ZC3H12A/CHI3L1/CD44/LIF/ICAM1/DOK3/C5AR1/FZD7/MAP2K3/IQGAP1/PTPN22/FCGR2B/NOD2/NRP1/MARCO/NOD1/FPR2/ADAM8/SHC1/PIK3R5/OSM/GADD45A/EGF/SPI1/GADD45B/MYD88/ERBB2/SDCBP/ADAM9/THBS1/PTPN1/CD74/CCR1/MAP4K1/TMEM106A/PLA2G2A/CFLAR/LAPTM5/P2RY6/RIPK1/CD4/TGFB2/ADORA1/C1QTNF1/TRIM5/CSF1R/GPBAR1/TGFB1/RELL1/IL1B/PLA2G5/MID1/CARD9/IL6R/SYK/ITGB3/GPR183/TLR9/CD81/FGFR1/GDF15/LEP/PRKD2/PLCG2/DOK1/ABCA7/ERP29/P…
GO:0001704	formation of primary germ layer	123	0.503236	2.14127	9.10294e-09	6.69782e-08	3.19508e-08	3731	tags=42%, list=18%, signal=35%	ITGB5/CRB2/FZD7/ITGB4/COL8A1/MMP14/ITGA3/ITGA2/ITGB2/COL6A1/TWSG1/ITGA5/MYH9/KIF16B/ITGA7/DUSP1/LAMB1/ITGB1/FN1/COL5A1/ITGB3/TBX19/FGFR1/SRF/COL4A2/HMGA2/EOMES/TXNRD1/LAMA3/ITGA4/COL5A2/ITGAV/POFUT2/CTR9/EXT2/WLS/EPHA2/LEF1/COL12A1/CDC73/EYA2/TBX6/DKK1/SNAI1/SMAD1/MMP9/COL7A1/MMP8/GJA1/TAF10/DUSP5/AXIN1
GO:0050803	regulation of synapse structure or activity	293	-0.35538	-1.84812	9.4529e-09	6.93212e-08	3.30686e-08	4144	tags=38%, list=20%, signal=30%	MEF2C/CDKL5/LRRC4B/AGAP1/TUBA1A/DCTN1/AMIGO1/FARP1/NLGN1/SNCA/PRICKLE1/GRIN2B/UBE2M/CAP2/SARM1/NAE1/CLSTN2/GHSR/STRN4/UBE3A/ARHGAP12/SETD5/SPARCL1/KIF1A/CDK5/PAFAH1B1/PRMT8/SRCIN1/RELN/OGT/ELMO1/OXT/NLGN2/PAK3/MARK1/SLITRK5/ARHGAP33/NEGR1/RPS6KA5/LRP4/SHANK3/DRD2/MYCBP2/PTPRT/SLC12A5/CTTNBP2/C1QL2/NEUROD2/LRFN1/ABI2/SLITRK6/GPR158/C1QL3/DAB1/SLITRK2/SLC17A6/FLRT3/DHX36/PTPRS/SNAP25/SLC17A8/EPHB1/…
GO:0032613	interleukin-10 production	58	0.619224	2.35164	1.16507e-08	8.48723e-08	4.04869e-08	4041	tags=60%, list=20%, signal=49%	BCL3/RBM47/FCGR2B/NOD2/STAT3/CD274/TLR2/PDCD1LG2/THBS1/LILRB1/CLEC7A/FOXP3/SYK/TLR9/TSLP/PLCG2/SASH3/LILRA5/JAK3/IL6/TNFSF4/IL23A/LGALS9/TYROBP/PYCARD/LILRB4/BTK/TIGIT/CD83/CD46/IDO1/HGF/CD28/TREM2/PRG2
GO:0032653	regulation of interleukin-10 production	58	0.619224	2.35164	1.16507e-08	8.48723e-08	4.04869e-08	4041	tags=60%, list=20%, signal=49%	BCL3/RBM47/FCGR2B/NOD2/STAT3/CD274/TLR2/PDCD1LG2/THBS1/LILRB1/CLEC7A/FOXP3/SYK/TLR9/TSLP/PLCG2/SASH3/LILRA5/JAK3/IL6/TNFSF4/IL23A/LGALS9/TYROBP/PYCARD/LILRB4/BTK/TIGIT/CD83/CD46/IDO1/HGF/CD28/TREM2/PRG2
GO:0035249	synaptic transmission, glutamatergic	106	-0.489504	-2.24831	1.18712e-08	8.59103e-08	4.09821e-08	3812	tags=46%, list=19%, signal=38%	NAPA/NLGN1/NPS/GRIN2B/SERPINE2/CDK5/GRM5/RELN/TPRG1L/NLGN2/MAPK8IP2/CACNG8/SHANK3/DRD2/GRM1/CACNG2/SLC17A6/NAPB/CACNG3/GRIN1/SLC17A8/NLGN3/ADORA2A/GRIK2/LRRK2/SYT1/UNC13A/GRM7/GRIA3/SLC17A7/CACNB4/UNC13C/ATP1A2/CDH8/TNR/GRM3/GRM4/STXBP1/ABCC8/HOMER1/CACNG7/GRIN2C/SLC1A4/HTR2A/NRXN1/OPHN1/GRID2/GRIA2/GRIA4
GO:0050807	regulation of synapse organization	287	-0.35156	-1.82581	1.18347e-08	8.59103e-08	4.09821e-08	4144	tags=37%, list=20%, signal=30%	MEF2C/CDKL5/LRRC4B/AGAP1/TUBA1A/DCTN1/AMIGO1/FARP1/NLGN1/SNCA/PRICKLE1/GRIN2B/UBE2M/CAP2/SARM1/NAE1/CLSTN2/GHSR/STRN4/UBE3A/ARHGAP12/SETD5/SPARCL1/KIF1A/CDK5/PAFAH1B1/PRMT8/SRCIN1/RELN/OGT/ELMO1/OXT/NLGN2/PAK3/MARK1/SLITRK5/ARHGAP33/NEGR1/RPS6KA5/LRP4/SHANK3/DRD2/MYCBP2/PTPRT/SLC12A5/CTTNBP2/C1QL2/NEUROD2/LRFN1/ABI2/SLITRK6/GPR158/C1QL3/DAB1/SLITRK2/FLRT3/DHX36/PTPRS/SNAP25/EPHB1/NLGN3/LRRK2/ZDHH…
GO:0030168	platelet activation	139	0.490333	2.12617	1.19817e-08	8.64254e-08	4.12278e-08	3282	tags=39%, list=16%, signal=33%	F11R/HSPB1/FLNA/PDPN/PDIA3/TLN1/ACTB/PTPN6/TEC/FERMT3/MYL12A/SAA1/RAP2B/CLIC1/MYH9/FCER1G/VCL/SH2B3/THBD/VAV1/COL3A1/C1QTNF1/TREML1/ITPR3/STXBP3/IL6R/SYK/ITGB3/ACTG1/PLCG2/VAV2/SRF/IL6/PLSCR1/VAV3/MYL9/EMILIN1/CEACAM1/LYN/C1GALT1C1/LCK/FGG/AXL/GNA13/GP9/PF4/PLEK/F2RL2/CD40/EMILIN2/GP1BA/TMX1/GLA/DGKD
GO:0045824	negative regulation of innate immune response	82	0.563002	2.24957	1.27512e-08	9.16751e-08	4.37321e-08	2502	tags=38%, list=12%, signal=33%	PIM1/SERPING1/GRN/TNFAIP3/SLAMF8/SFN/PTPN6/IFI16/PTPN2/NLRX1/A2M/PARP14/LILRB1/MAVS/TGFB1/VSIG4/TRIM21/DHX58/MICA/CR1/NMI/CD96/ZDHHC18/LGALS9/SERPINB9/CEACAM1/HAVCR2/ARRB2/IRAK3/KIR2DL4/NLRC5
GO:0001890	placenta development	148	0.47401	2.07166	1.30754e-08	9.36997e-08	4.46979e-08	3736	tags=37%, list=18%, signal=31%	SOCS3/CEBPB/LIF/FOSL1/VDR/ZFP36L1/ANG/PKD2/ADM/JUNB/ITGB8/FZD5/CTSB/HES1/ST14/ARNT/IL10/HS6ST1/CASP8/GJB2/STC1/SPINT1/LEP/PTGS2/TPPP3/PRDM1/SPP1/PPARD/CSF2/CUL7/MME/ASCL2/EOMES/E2F7/E2F8/NOTCH2/KRT8/STK3/STK4/PHLDA2/EPOR/CITED2/HTRA1/GJB3/LEF1/GCM1/STC2/SNAI1/SP3/RBM15/ETNK2/CEBPA/AKT1/TAF10/EPAS1
GO:0042100	B cell proliferation	88	0.553298	2.25367	1.40956e-08	1.00683e-07	4.80291e-08	3967	tags=50%, list=19%, signal=40%	CLCF1/FCGR2B/FOSL2/NFKBIZ/CDKN1A/BCL6/IRS2/GAPT/CD74/TICAM1/CTLA4/IL10/IL7/MNDA/NCKAP1L/INPP5D/GPR183/CARD11/TLR9/CD81/SASH3/PTPRC/VAV3/CD300A/TYROBP/LYN/NFATC2/BST1/IL7R/CD70/BTK/SHB/LEF1/CD40/CD180/TNFSF13B/TIRAP/BAX/PRLR/PRKCD/PCYT1A/IKZF3/PKN1/TFRC
GO:0070555	response to interleukin-1	104	0.528093	2.20389	1.52832e-08	1.08813e-07	5.19073e-08	3313	tags=38%, list=16%, signal=32%	ZC3H12A/CHI3L1/NFKB1/GBP2/IRAK1/NFKBIA/IL1RN/GBP1/IL1R2/CCL2/SMPD1/MYD88/INHBB/IRAK2/IKBKB/HES1/CCL5/GBP3/IL1B/HAS2/CAMP/IL1R1/EGR1/IL6/LGALS9/TNIP2/MAPK13/PYCARD/SOX9/FGG/IRAK3/KMO/TNFRSF11A/TANK/PCSK1/ANKRD1/CD40/RELA/OTUD4/ZBP1
GO:0009100	glycoprotein metabolic process	347	0.383151	1.82467	1.63424e-08	1.15978e-07	5.53256e-08	4572	tags=39%, list=22%, signal=31%	GALNT5/MAN1C1/DPY19L1/HEXB/GALNT2/PTX3/PLOD3/B3GNT9/CHPF2/BACE2/MGAT4B/B4GALT1/GUSB/GALNT12/MAN2B1/MANBA/GFPT2/CHSY1/TNIP1/GALNT4/IL15/SLC2A10/CHST4/GCNT1/NCSTN/SOAT1/SLC39A8/GAL3ST4/AGA/MGAT1/PRKCSH/POFUT1/HGSNAT/SGSH/CHST12/B3GNT5/NAGLU/TMEM106A/GMPPA/GXYLT2/GANAB/HS6ST1/NPC1/HS2ST1/SLC35D2/ERP44/ST8SIA4/ST6GALNAC2/CHPF/SLC35C1/ALG2/CSGALNACT2/DSE/GBGT1/GLB1/LEP/ABCA7/B3GNT8/JAK3/RPN2/HEXA/MLEC…
GO:2000106	regulation of leukocyte apoptotic process	88	0.55238	2.24993	1.64286e-08	1.16215e-07	5.54386e-08	4375	tags=52%, list=21%, signal=41%	BCL3/ANXA1/BCL10/NOD2/LGALS3/ADAM8/HCLS1/ITPKB/CD274/CCR5/BCL6/IRS2/BCL2L1/CD74/LILRB1/FCAR/IL10/RIPK3/CCL5/PRKD2/JAK3/DOCK8/PIK3CD/GAS6/LGALS9/LYN/GIMAP8/IRF7/IL7R/CD27/AXL/PDCD1/FADD/BTK/CCR7/RAG1/KITLG/RORC/CD3G/BAX/IDO1/PERP/HIF1A/EFNA1/ADAM17/MERTK
GO:0033108	mitochondrial respiratory chain complex assembly	70	-0.558719	-2.38161	1.64966e-08	1.16322e-07	5.54896e-08	4899	tags=57%, list=24%, signal=44%	FOXRED1/TACO1/TMEM186/NDUFS3/TMEM126B/NDUFA12/NDUFB6/NDUFB4/NDUFB11/NDUFS4/NDUFA9/TMEM126A/NDUFAF2/NDUFA6/FXN/NDUFB10/COX18/NDUFB5/NDUFA8/NDUFB7/SLC25A33/TTC19/BCS1L/NDUFA10/LYRM2/TFAM/NDUFS1/NDUFA11/NDUFA13/NDUFS7/NDUFC2/SDHAF1/NDUFB9/NDUFAB1/UQCRFS1/NDUFB8/SAMM50/LYRM7/NDUFAF4/ECSIT
GO:0001776	leukocyte homeostasis	109	0.516404	2.17026	1.69421e-08	1.19082e-07	5.68062e-08	4500	tags=48%, list=22%, signal=37%	ANXA1/TNFSF14/CSF1/BCL10/TNFAIP3/IL2RA/TCIRG1/ITPKB/CXCL6/GAPT/CD74/SH2B3/FCAR/RIPK3/FAS/TGFB1/NCKAP1L/FOXP3/GPR183/CCR2/SASH3/JAK3/IL6/XKR8/PIK3CD/LGALS9/SLC15A4/LYN/DOCK11/CHST3/IL7R/AXL/FADD/BTK/RAG1/SIT1/SH2B2/MPL/KITLG/TNFSF13B/LAT/TRAF3IP2/PACS1/BAX/CORO1A/AKT1/PKN1/MTHFD1/HIF1A/ADAM17/MERTK/IL20RB
GO:0050911	detection of chemical stimulus involved in sensory perception of smell	368	-0.321692	-1.72609	1.91999e-08	1.34522e-07	6.41714e-08	6738	tags=30%, list=33%, signal=20%	OR13D1/OR5P2/OR10A2/OR13C4/OR2T2/OR4N5/OR13C8/OR56A3/OR4L1/OR2M5/OR2T10/OR2T5/OR2V2/OR8B2/OR8I2/OR9I1/OR56B1/OR4F4/OR2A14/OR10J5/OR1D2/OR10V1/OR1M1/OR6T1/OR2T12/OR56A4/OR51F2/OR51S1/OR6F1/OR5AC2/OR6C1/OR6C3/OR4F29/OR4B1/OR2AG1/OR5T3/OR10G9/OR2A5/OR6A2/OR10C1/OR14J1/OR2L8/OR10W1/OR51B6/OR52E6/OR6M1/OR51I1/OR1E1/OR4N4/OR5B2/OR6B3/OR4F21/OR1J4/OR13A1/OR1Q1/OR2H2/OR2D2/OR13C9/OR7C1/OR4M2/SLC24A4/OR6X…
GO:0042327	positive regulation of phosphorylation	436	0.359047	1.74471	2.09313e-08	1.46187e-07	6.97361e-08	4167	tags=33%, list=20%, signal=27%	CHI3L1/PIM1/LIF/RARRES2/PLAUR/FZD7/MAP2K3/IQGAP1/CTF1/BCL10/ANG/NOD2/CAV1/NRP1/TNKS1BP1/HCLS1/IL15/LTF/PIK3R5/OSM/CSF3/C3/EGF/DOCK7/CDKN1A/ERBB2/SDCBP/ADAM9/THBS1/LCP2/ITGA5/PTPN1/FAM20A/HES1/CD74/PARP14/AREG/SPDYE3/RIPK3/RIPK1/CD4/EREG/TGFB2/FAS/MAVS/CSF1R/CCL5/TGFB1/IL1B/NCKAP1L/SYAP1/PARP9/IL6R/SYK/TRIM6/ITGB3/DAB2/FGFR1/DDRGK1/RALBP1/LEP/ARAF/PLCG2/PTGS2/SNX9/ERP29/LILRA5/PIK3R6/IL6/LIMK2/PTP…
GO:1903556	negative regulation of tumor necrosis factor superfamily cytokine production	59	0.614144	2.33932	2.23734e-08	1.55764e-07	7.43047e-08	2685	tags=46%, list=13%, signal=40%	ZC3H12A/BCL3/PTPN22/TNFAIP3/NOD2/ELF4/ORM1/PTPN6/LTF/CD274/THBS1/LILRB1/IL10/FOXP3/CD33/GAS6/LGALS9/MC1R/SLAMF1/GPNMB/HAVCR2/ARRB2/IRAK3/AXL/LBP/LILRB4/TSPO
GO:0050854	regulation of antigen receptor-mediated signaling pathway	61	0.605583	2.3096	2.27839e-08	1.58122e-07	7.54294e-08	3572	tags=56%, list=17%, signal=46%	PTPN22/BCL10/FCGR2B/KCNN4/LGALS3/GBP1/CD72/SLA2/PTPN6/NFAM1/PTPN2/MALT1/LPXN/LAPTM5/CARD11/TRAT1/CD81/PRKD2/PTPRC/CMTM3/CD300A/CEACAM1/LYN/ELF1/BTN2A2/LCK/LILRB4/CCR7/CD226/SH2D1A/RELA/DUSP3/DUSP22/UBASH3A
GO:0030522	intracellular receptor signaling pathway	346	0.383021	1.82364	2.4787e-08	1.71482e-07	8.18027e-08	4914	tags=38%, list=24%, signal=30%	PIM1/BIRC3/VDR/PTPN22/GBP2/TNFAIP3/NOD2/CAV1/PML/STAT3/ZDHHC12/NOD1/IRAK1/NFKBIA/ZC3HAV1/UNC93B1/GBP5/RNF135/SREBF1/PDK3/IFI16/ESR2/ALPK1/MYD88/KANK2/NLRX1/DCBLD2/ACTN4/IKBKB/SLC15A3/ARNT/TICAM1/ALOX15B/SP100/RFTN1/MAVS/NLRP6/PIK3AP1/COLEC12/TLR9/DAB2/LAMP2/DDRGK1/DHX58/LEP/PLCG2/ERRFI1/NR1I2/PPARD/ZDHHC18/TRAF3IP3/SLC15A4/TLR6/TRIM25/TLR3/TNIP2/MEFV/IRF7/TLR8/PYCARD/CSNK1A1/HAVCR2/KCNJ8/PMEPA1/T…
GO:0050829	defense response to Gram-negative bacterium	96	0.529448	2.19166	2.62155e-08	1.80796e-07	8.62459e-08	2925	tags=31%, list=14%, signal=27%	SERPINE1/RARRES2/SLC11A1/NOD1/ADM/NFKBIZ/TREM1/MMP7/HAMP/LTF/RNASE3/CXCL6/CD4/TNFRSF14/CAMP/IL6R/TLR9/RNASE6/TSLP/MR1/IL6/IL23A/IL22RA1/PYCARD/LYZ/LBP/B2M/GSDMD/DMBT1/ELANE
GO:1903034	regulation of response to wounding	163	0.462603	2.06329	2.74574e-08	1.88769e-07	9.00494e-08	3132	tags=31%, list=15%, signal=27%	ANXA1/SERPINE1/PLAUR/NFE2L2/ANXA2/PLAU/SERPING1/GRN/TNFAIP3/FLNA/CAV1/STAT3/PROS1/CD109/CLDN4/F3/TNFRSF12A/ALOX5/RREB1/PTPRF/CXCR4/KREMEN1/PTPN6/THBS1/SIGLEC10/SH2B3/THBD/IL10/ITGB1/ANO6/C1QTNF1/CLEC7A/ACTG1/SPP1/FGF2/EMILIN1/MDK/CEACAM1/FGG/VIL1/VKORC1/EPPK1/HBEGF/FAP/HPSE/PF4/TBXA2R/CLDN1/EMILIN2/GP1BA/TMX1
GO:0032963	collagen metabolic process	88	0.546547	2.22618	2.95027e-08	2.02199e-07	9.64558e-08	2414	tags=39%, list=12%, signal=34%	PLOD3/CIITA/VIM/MRC2/FOSL2/MMP14/FURIN/RUNX1/TRAM2/MMP7/ITGA2/CTSB/COL6A1/COL1A1/MMP19/NAGLU/COL1A2/ITGB1/COL5A1/TGFB1/IL6R/ADAMTS14/IL6/MMP11/ADAMTS2/CTSS/ADAM15/MMP1/EMILIN1/SERPINH1/RCN3/ENG/PCOLCE/FAP
GO:0044782	cilium organization	311	0.388723	1.84355	3.02951e-08	2.06985e-07	9.87389e-08	5189	tags=40%, list=25%, signal=30%	TCTN2/MAK/RPGR/DNAH5/FLNA/RFX2/DZIP1L/LRGUK/PKD2/RILPL2/CCDC40/SPAG1/ZMYND10/FOXJ1/WDR19/DNALI1/WWTR1/ARL13B/ALPK1/TEKT1/TTC12/CCDC103/IQUB/TCTN1/CCDC146/IFT122/YAP1/LAMA5/KCNQ1/LCA5L/EHD2/WDR44/CCDC65/STK36/FBF1/TEKT2/SNX10/HYDIN/TMEM107/GSN/LIMK2/DNAI1/RSPH1/TMEM67/DCDC2/DUSP23/DNMBP/CEP250/LRRC61/RSPH4A/GAS8/NEDD9/TRAF3IP1/DNAJB13/SPEF1/ARMC2/RPGRIP1/IFT74/SSX2IP/MNS1/SPAG17/IQCG/UNC119B/HAP1/…
GO:0030199	collagen fibril organization	64	0.597394	2.30147	3.39033e-08	2.3061e-07	1.10009e-07	3554	tags=56%, list=17%, signal=47%	LOX/ANXA2/PLOD3/LOXL4/EFEMP2/AEBP1/LOXL3/COL6A1/COL1A1/PLOD2/LOXL1/COL1A2/LOXL2/TGFB2/COL3A1/BMP1/COL5A1/ADAMTS14/PLOD1/MMP11/ADAMTS2/P4HA1/P4HA3/EMILIN1/SERPINH1/FKBP10/COL18A1/COL5A2/COL14A1/CRTAP/CYP1B1/COL12A1/LUM/EXT1/TGFBR1/PXDN
GO:0009612	response to mechanical stimulus	209	0.434056	1.98252	3.39626e-08	2.3061e-07	1.10009e-07	3269	tags=36%, list=16%, signal=30%	CHI3L1/NFKB1/TNFSF14/F11R/MBD2/TNC/FOSL1/TNFRSF1A/BCL10/CAPN2/PKD2/IRF1/MMP14/NFKBIA/CXCR4/ITGA2/ITGAM/COL6A1/GADD45A/COL1A1/PPL/MYD88/FOS/THBS1/RETN/CASP1/TLR5/MAP3K14/KCNQ1/CASP8/MAP1B/FAS/TGFB1/IL1B/XPC/CASP5/ITGB3/BDKRB1/PTGS2/GSN/BTG2/CHRNA9/FGF2/MDK/ENG/USP53/TLR3/BAG3/TLR8/TNFRSF10B/CASP2/SOX9/ANGPT2/CNN2/FADD/BACE1/TNFRSF11A/TNFRSF8/LTBR/TRPV4/SLC9A1/SUN1/CITED2/IGFBP2/CDH2/SLC1A3/ANKRD1/…
GO:0001892	embryonic placenta development	86	0.55533	2.25656	3.51002e-08	2.37601e-07	1.13344e-07	4286	tags=44%, list=21%, signal=35%	SOCS3/CEBPB/LIF/ZFP36L1/PKD2/ADM/JUNB/FZD5/HES1/ST14/ARNT/IL10/HS6ST1/CASP8/SPINT1/PRDM1/CSF2/ASCL2/EOMES/E2F7/E2F8/KRT8/STK3/STK4/PHLDA2/CITED2/LEF1/GCM1/SNAI1/SP3/CEBPA/AKT1/TAF10/EPAS1/PLCD3/HIF1A/GRB2/DNAJB6
GO:0060271	cilium assembly	289	0.396329	1.8691	3.69259e-08	2.49194e-07	1.18874e-07	5241	tags=41%, list=26%, signal=31%	TCTN2/MAK/RPGR/DNAH5/FLNA/RFX2/DZIP1L/LRGUK/RILPL2/CCDC40/SPAG1/ZMYND10/FOXJ1/WDR19/DNALI1/WWTR1/ARL13B/ALPK1/TEKT1/TTC12/CCDC103/IQUB/TCTN1/CCDC146/IFT122/YAP1/LAMA5/KCNQ1/EHD2/WDR44/CCDC65/STK36/FBF1/TEKT2/SNX10/HYDIN/TMEM107/GSN/LIMK2/DNAI1/RSPH1/TMEM67/DCDC2/DUSP23/DNMBP/CEP250/LRRC61/RSPH4A/GAS8/TRAF3IP1/DNAJB13/SPEF1/ARMC2/RPGRIP1/IFT74/SSX2IP/MNS1/SPAG17/IQCG/UNC119B/HAP1/TMEM138/LRRC23/MA…
GO:0097193	intrinsic apoptotic signaling pathway	294	0.39314	1.85704	3.8823e-08	2.61194e-07	1.24598e-07	4754	tags=37%, list=23%, signal=29%	BCL3/CD44/CEBPB/PLAUR/NFE2L2/TNFRSF1A/MUC1/SOD2/HSPB1/MCL1/FCGR2B/CAV1/LGALS12/PML/TNFRSF1B/SHISA5/IER3/FZD1/SFN/IFI16/P4HB/PTPN2/CDKN1A/IKBKE/CIDEB/BDKRB2/BCL2A1/PHLDA3/CLU/PTPN1/S100A8/BCL2L1/CD74/ELL3/TMEM109/IL10/RIPK3/PPP1R15A/S100A9/DNAJC10/PLEKHF1/PLAGL2/CUL1/ING2/CASP4/PTGS2/STYXL1/HIPK1/ERP29/VNN1/UACA/FGF2/PTTG1IP/PYCARD/LCK/TRAF2/TNFRSF10B/CASP2/NOL3/SYVN1/MAPK7/ATP2A3/CASP6/RRM2B/TMBI…
GO:0018212	peptidyl-tyrosine modification	199	0.433915	1.97995	3.89608e-08	2.61323e-07	1.2466e-07	4744	tags=43%, list=23%, signal=34%	LIF/CTF1/MVP/NOD2/CAV1/NRP1/FES/HCLS1/IL15/GPRC5A/PTPN6/ITGB2/EPHA1/OSM/CSF3/EGF/EFEMP1/PTPN2/ERBB2/TPST1/RAP2B/ITGA5/PTPN1/HCK/HES1/SOCS1/PARP14/AREG/CD4/FGR/CSF1R/TGFB1/PARP9/IL6R/SYK/ITGB3/FGFR1/PLCG2/LILRA5/JAK3/ERRFI1/IL6/PTPRC/IL11/CLEC6A/VEGFA/IL20/NEDD9/LYN/LCK/IL18/BST1/SAMSN1/NOX4/HBEGF/CD3E/CBLC/LILRB4/BTK/EHD4/TPST2/KITLG/ABL2/PECAM1/PTK2B/DUSP22/PRLR/PRKCD/CNTF/PAK2/IFNG/TREM2/IL22RA…
GO:0050830	defense response to Gram-positive bacterium	110	0.515247	2.17553	4.06138e-08	2.71582e-07	1.29554e-07	4609	tags=45%, list=22%, signal=35%	RARRES2/C5AR1/ANG/GBP2/NOD2/NOD1/ADM/MMP7/RNASE4/HAMP/LTF/TLR2/RNASE3/MYD88/PLA2G2A/FGR/IL1B/TNFRSF14/NLRP6/CARD9/CAMP/IL6R/RNASE6/CASP4/MR1/IL6/PYCARD/LYZ/HAVCR2/IL18/IL7R/LBP/B2M/GSDMD/TNFSF8/DMBT1/EPHA2/GBP4/TIRAP/IL27RA/RNASE13/SSC5D/PLA2G1B/MPEG1/CRP/ADAM17/KRT6A/RNASE7/RNASE1
GO:0032479	regulation of type I interferon production	116	0.496767	2.10806	4.91069e-08	3.2639e-07	1.55699e-07	3227	tags=40%, list=16%, signal=34%	RELB/PTPN22/TRIM56/IRAK1/IRF1/ZC3HAV1/CD14/RNF135/TLR2/MYD88/IKBKE/NLRX1/LILRB1/TICAM1/IL10/TICAM2/MAVS/TRIM21/SYK/TLR9/DHX58/PLCG2/NMI/TRIM65/TRAF3IP3/TLR3/RNF216/TYROBP/TRAF3IP1/IRF7/IRF5/TLR8/PYCARD/HAVCR2/GAPDH/TANK/IFIH1/SIGLEC1/UAP1/IRF3/RIOK3/POLA1/TLR7/OAS3/TRIM38/TIRAP
GO:0032606	type I interferon production	116	0.496767	2.10806	4.91069e-08	3.2639e-07	1.55699e-07	3227	tags=40%, list=16%, signal=34%	RELB/PTPN22/TRIM56/IRAK1/IRF1/ZC3HAV1/CD14/RNF135/TLR2/MYD88/IKBKE/NLRX1/LILRB1/TICAM1/IL10/TICAM2/MAVS/TRIM21/SYK/TLR9/DHX58/PLCG2/NMI/TRIM65/TRAF3IP3/TLR3/RNF216/TYROBP/TRAF3IP1/IRF7/IRF5/TLR8/PYCARD/HAVCR2/GAPDH/TANK/IFIH1/SIGLEC1/UAP1/IRF3/RIOK3/POLA1/TLR7/OAS3/TRIM38/TIRAP
GO:0072678	T cell migration	72	0.567259	2.21596	7.1551e-08	4.74133e-07	2.26177e-07	4312	tags=56%, list=21%, signal=44%	TNFSF14/F11R/MSN/MYO1G/ICAM1/ADAM8/CCL20/CCL2/CD99/CXCL16/RIPK3/TMEM102/CCL5/TNFRSF14/ITGB3/GPR183/CCR2/DOCK8/PIK3CD/FUT7/ASCL2/PYCARD/CD200R1/FADD/ITGAL/SPN/ITGA4/CD69/AIF1/XG/ABL2/CORO1A/PLEC/ITGB7/IL27RA/PIK3CG/CXCL10/ECM1/CXCL13/ADAM17
GO:0032481	positive regulation of type I interferon production	70	0.579867	2.26176	7.71824e-08	5.09914e-07	2.43246e-07	3104	tags=44%, list=15%, signal=38%	PTPN22/TRIM56/IRAK1/IRF1/ZC3HAV1/CD14/RNF135/TLR2/MYD88/IKBKE/TICAM1/TICAM2/MAVS/SYK/TLR9/DHX58/PLCG2/TRIM65/TRAF3IP3/TLR3/IRF7/IRF5/TLR8/GAPDH/TANK/IFIH1/UAP1/IRF3/RIOK3/TLR7/OAS3
GO:0002275	myeloid cell activation involved in immune response	91	0.530228	2.16846	7.96498e-08	5.2464e-07	2.50271e-07	2561	tags=41%, list=12%, signal=36%	GRN/FES/UNC13D/IL4R/STX4/PTPN6/ITGAM/ITGB2/SBNO2/RAC2/SPI1/MYD88/STXBP2/SCNN1B/FCER1G/DOCK2/TICAM1/FGR/STXBP3/SYK/PRAM1/CCR2/PLCG2/NMI/PIK3CD/LGALS9/SLAMF1/CD300A/TYROBP/LYN/VAMP8/PYCARD/HAVCR2/IFI35/LBP/BTK/LAT2
GO:1903900	regulation of viral life cycle	136	0.485467	2.09658	8.08066e-08	5.30671e-07	2.53148e-07	4874	tags=46%, list=24%, signal=36%	PTX3/LRRC15/CIITA/FURIN/ZC3HAV1/APOBEC3F/TNIP1/APOBEC3C/LTF/IFI16/P4HB/ISG20/SLPI/ZNFX1/IFITM3/SMPD1/APOBEC3D/IFITM2/CD74/LGALS1/LAMP3/CD4/TRIM5/MAVS/CCL5/FAM111A/TRIM21/TRIM34/TRIM6/STAU1/RNASEL/GSN/PLSCR1/APOBEC3H/APOBEC3A/APOBEC3G/LGALS9/HMGA2/IL32/TRIM25/TRIM22/FCN3/AXL/BST2/IFIH1/APOBEC3B/OAS3/TRIM38/TRIM58/FCN1/CD28/CH25H/AICDA/TRIM68/PKN2/TRIM10/MX1/IFNB1/CD209/PABPC1/OAS2/N4BP1/TRIM8
GO:0006956	complement activation	53	0.616977	2.29582	8.6338e-08	5.65308e-07	2.69671e-07	3853	tags=55%, list=19%, signal=45%	C1RL/CFI/C1R/CFB/SERPING1/C1S/C3/C1QA/CLU/C1QC/A2M/C1QB/IL1B/VSIG4/CR1/C2/CFD/FCN3/C5/C6/C4A/CD59/C4BPB/C8A/FCN1/C7/CD46/CR1L/TREM2
GO:0071347	cellular response to interleukin-1	80	0.553841	2.20712	8.80159e-08	5.74584e-07	2.74096e-07	3313	tags=44%, list=16%, signal=37%	ZC3H12A/NFKB1/GBP2/IRAK1/NFKBIA/IL1RN/GBP1/IL1R2/CCL2/MYD88/INHBB/IRAK2/IKBKB/HES1/CCL5/GBP3/IL1B/HAS2/CAMP/IL1R1/EGR1/IL6/TNIP2/MAPK13/PYCARD/SOX9/FGG/IRAK3/KMO/TANK/ANKRD1/CD40/RELA/OTUD4/ZBP1
GO:0002548	monocyte chemotaxis	50	0.638949	2.32816	9.02525e-08	5.87442e-07	2.8023e-07	2671	tags=44%, list=13%, signal=38%	ANXA1/SERPINE1/LGALS3/FPR2/SLAMF8/CCL2/DUSP1/CCR1/ANO6/CCL7/CCL5/IL6R/CCR2/IL6/S100A12/LYN/TNFRSF11A/LGMN/PF4/NINJ1/AIF1/TNFSF11
GO:0033077	T cell differentiation in thymus	86	0.546758	2.22173	9.63556e-08	6.21649e-07	2.96547e-07	3868	tags=45%, list=19%, signal=37%	ZFP36L2/FZD7/ZFP36L1/ADAM8/MAFB/ITPKB/FZD5/FOXJ1/NKAP/PTPN2/ERBB2/CD74/DOCK2/RIPK3/IL1B/FOXP3/CARD11/SRF/MR1/TNFRSF9/PTPRC/VNN1/GATA3/IL2RG/GLI2/IL7R/B2M/FADD/CD3E/SPN/IL1A/CD3D/CCR7/RAG1/CD3G/CD28/GLI3/JMJD6/NFATC3
GO:0071214	cellular response to abiotic stimulus	312	0.382228	1.81411	9.62029e-08	6.21649e-07	2.96547e-07	4579	tags=36%, list=22%, signal=28%	NFKB1/TNFSF14/F11R/RELB/TIMP1/TNFRSF1A/ZFP36L1/BCL10/PKD2/IRF1/SIPA1/TNKS1BP1/ITGA2/KCNE1/FBP1/SCNN1A/IFI16/GADD45A/ATP1A1/COL1A1/CDKN1A/SMPD1/MYD88/CLN3/BDKRB2/SCNN1B/CASP1/SCNN1G/BCL2L1/DDB2/TLR5/TMEM109/YAP1/MAP3K14/CASP8/FAS/HVCN1/TGFB1/IL1B/XPC/LRRC8E/CASP5/ITGB3/EGR1/PTGS2/GATA3/MMP1/MC1R/FGF2/MME/ENG/TLR3/MAPK13/BAG3/TLR8/PYCARD/TNFRSF10B/CASP2/SOX9/CNN2/FADD/SERPINB6/TNFRSF8/TANK/LTBR/TRP…
GO:0104004	cellular response to environmental stimulus	312	0.382228	1.81411	9.62029e-08	6.21649e-07	2.96547e-07	4579	tags=36%, list=22%, signal=28%	NFKB1/TNFSF14/F11R/RELB/TIMP1/TNFRSF1A/ZFP36L1/BCL10/PKD2/IRF1/SIPA1/TNKS1BP1/ITGA2/KCNE1/FBP1/SCNN1A/IFI16/GADD45A/ATP1A1/COL1A1/CDKN1A/SMPD1/MYD88/CLN3/BDKRB2/SCNN1B/CASP1/SCNN1G/BCL2L1/DDB2/TLR5/TMEM109/YAP1/MAP3K14/CASP8/FAS/HVCN1/TGFB1/IL1B/XPC/LRRC8E/CASP5/ITGB3/EGR1/PTGS2/GATA3/MMP1/MC1R/FGF2/MME/ENG/TLR3/MAPK13/BAG3/TLR8/PYCARD/TNFRSF10B/CASP2/SOX9/CNN2/FADD/SERPINB6/TNFRSF8/TANK/LTBR/TRP…
GO:0007409	axonogenesis	434	-0.305675	-1.66462	1.03477e-07	6.65639e-07	3.17532e-07	3896	tags=32%, list=19%, signal=27%	AMIGO1/GDF7/TRAK1/SCN11A/L1CAM/SEMA6B/PRICKLE1/SMAD4/RET/GDNF/SEMA6D/BARHL2/UNC5A/NOVA2/NDN/SIAH1/SEMA4G/LRRC4C/ADCY1/APBB1/CDK5/SLC9A6/PAFAH1B1/OLFM1/THY1/TBR1/SEMA3E/RELN/MAP3K13/MAP2K2/PHOX2B/NEFH/EFNA2/PAK3/DIP2B/UCHL1/CNTN6/TOP2B/DRGX/PTPRM/EVX1/DSCAM/SLITRK5/RPS6KA5/LRP4/DRD2/CELSR3/PAX2/MYCBP2/EVL/ETV1/FEZ1/KIF21A/GDI1/LHX4/TRPC5/MAPT/USP33/SLITRK6/EPHA10/KIF5A/BMPR2/ANK3/DAB1/SLITRK2/FLRT…
GO:0045333	cellular respiration	194	-0.38629	-1.9264	1.03885e-07	6.6632e-07	3.17857e-07	4477	tags=42%, list=22%, signal=33%	NDUFS3/COX8A/CHCHD2/UQCRB/NDUFV2/COX7B/SLC25A22/NDUFA12/NOS2/NDUFB6/NDUFB4/NDUFB11/NDUFS4/NDUFA9/ARL2/C2orf69/SLC25A14/COX7B2/IREB2/PNPT1/NDUFA6/SNCA/NDUFA7/COX6B1/COX7A1/FXN/NNT/SHMT2/PINK1/COX6C/NDUFB10/UQCR11/DGUOK/UQCRHL/COX4I1/IDH3B/ADSL/NDUFB5/IDH3A/NDUFA8/COX7A2L/NDUFV1/ETFA/COX5B/SDHB/BID/NDUFB7/SLC25A23/COX5A/UQCRH/GHITM/ACO2/NDUFA4/CBFA2T3/SLC25A33/IDH3G/CS/NDUFA10/COX6A1/PDHA1/COX10/ND…
GO:0043588	skin development	309	0.380826	1.80554	1.09702e-07	7.01582e-07	3.34678e-07	3605	tags=28%, list=18%, signal=24%	LATS2/ANXA1/VDR/ITGB4/ZFP36L1/TRADD/KRT80/CSTA/ZFP36/KRT7/FOSL2/NFKBIZ/ITGA3/CD109/CLDN4/MAFB/SLC2A10/SFN/ITGA2/COL6A1/COL1A1/PPL/CDKN1A/MYD88/POU2F3/ADAM9/ST14/NAGLU/YAP1/COL1A2/CFLAR/LAMA5/ALOX15B/EREG/TGFB2/COL3A1/ARRDC3/COL5A1/KRT75/PALLD/SRF/ERRFI1/ADAMTS2/ZBED2/CLIC4/ABCA12/NOM1/IL20/MET/KRT6B/NSUN2/GLI2/LIPN/SMO/IL18/SOX9/LTB/PTCH2/EXPH5/CDSN/AP3B1/IFT74/KRT16/ROCK1/IL1A/TCHH/COL5A2/HPSE/S…
GO:0010810	regulation of cell-substrate adhesion	203	0.427082	1.94764	1.14193e-07	7.28186e-07	3.47369e-07	3657	tags=33%, list=18%, signal=27%	SERPINE1/FZD7/CSF1/PLAU/S100A10/SDC4/FLNA/NRP1/COL8A1/PDPN/EFEMP2/MMP14/ITGA3/UNC13D/GBP1/RREB1/TLN1/EPHA1/P4HB/RAC2/COL1A1/TACSTD2/BCL6/THBS1/ECM2/DMP1/ITGA5/ACTN4/PTPN1/VCL/FN1/HAS2/FBLN1/ITGB3/DAB2/MYADM/ACTG1/ADAM15/RRAS/VEGFA/EMILIN1/MDK/NEDD9/TRIOBP/ANGPT2/FGG/BST1/EMP2/CD3E/ROCK1/CALR/SLC9A1/CCR7/STK4/PLEKHA2/SPOCK2/EGFL6/RAC1/CIB1/PTK2B/LIMS1/SKAP1/DUSP3/DUSP22/DAG1/UTRN/NPNT
GO:0061564	axon development	490	-0.294053	-1.59788	1.15005e-07	7.31246e-07	3.48829e-07	3896	tags=32%, list=19%, signal=26%	AMIGO1/GDF7/TRAK1/SCN11A/NEUROG2/L1CAM/SEMA6B/PRICKLE1/SMAD4/RET/GDNF/SEMA6D/BARHL2/UNC5A/NOVA2/NDN/SIAH1/SEMA4G/LRRC4C/ADCY1/APBB1/CDK5/SLC9A6/PAFAH1B1/OLFM1/THY1/NMNAT2/TBR1/SEMA3E/RELN/MAP3K13/MAP2K2/PHOX2B/NEFH/EFNA2/RTN4RL1/PAK3/DIP2B/UCHL1/CNTN6/TOP2B/DRGX/PTPRM/EVX1/DSCAM/SLITRK5/RPS6KA5/LRP4/DRD2/CELSR3/PAX2/MYCBP2/EVL/ETV1/FEZ1/KIF21A/GDI1/NEUROD6/LHX4/TBC1D24/TRPC5/NEUROD2/MAPT/USP33/SL…
GO:0007612	learning	151	-0.417227	-2.01789	1.18539e-07	7.49383e-07	3.57481e-07	3503	tags=39%, list=17%, signal=33%	CLDN5/DRD5/CRH/CLSTN2/TH/UBE3A/CDK5/GABRA5/TBR1/GRM5/DBH/RELN/SORCS3/GIT1/MAPK8IP2/SLC8A3/SHANK3/OPRK1/DRD2/NDRG4/SLC12A5/DDHD2/SHANK1/NEUROD2/ELAVL4/EPM2A/SLC6A1/LRRN4/GRIN1/SLC8A2/SNAP25/NLGN3/DLG4/BCHE/FGF13/ATP1A2/NOG/NRXN2/TNR/SHANK2/RAPGEF3/VDAC3/SYT11/CHRNB2/KIT/ABCC8/JPH3/CSMD1/CNTNAP2/SLC1A1/PPP3CB/BRSK1/NETO1/HTR2A/NRXN1/JPH4/HMGCR/ATP8A1/PLCB1
GO:0052548	regulation of endopeptidase activity	227	0.41558	1.9221	1.1823e-07	7.49383e-07	3.57481e-07	4779	tags=38%, list=23%, signal=29%	CAST/CD44/SERPINE1/TIMP1/PLAUR/CRB2/BIRC3/SERPING1/BCL10/SERPINA1/STAT3/NOD1/FURIN/F3/NLRP12/LTF/NCSTN/CTSD/IFI16/SERPINB8/MALT1/SERPINA3/SERPINA5/THBS1/CASP1/S100A8/LAPTM5/LAMP3/CASP8/FAS/CLEC7A/S100A9/CARD16/CARD9/SYK/PTGS2/RFFL/CR1/GSN/GAS6/LGALS9/VEGFA/SERPINB9/SERPINH1/MEFV/SERPINB1/LYN/DAP/FETUB/PYCARD/LCK/NOL3/ATP2A3/FADD/SERPINB6/GAPDH/NLRC4/NAIP/LGMN/SPOCK2/BCL2L12/MMP9/PSMB9/FASLG/CARD8…
GO:1905952	regulation of lipid localization	156	0.449219	1.98644	1.26288e-07	7.96084e-07	3.79759e-07	4906	tags=45%, list=24%, signal=34%	ZC3H12A/NFKB1/PLTP/ANXA2/ANXA2P2/CAV1/NFKBIA/FURIN/ABCA13/C3/EGF/ABCA1/PTPN2/IKBKE/THBS1/RETN/LPCAT3/IRS2/PLIN3/PLIN2/C1QTNF1/IL1B/SYK/ITGB3/DAB2/PNPLA2/LEP/TTC39B/ABCA7/MSR1/IL6/SPP1/PPARD/ACSL1/ABCA12/LRAT/SCP2/TNFRSF11A/IL1A/ITGAV/SURF4/ACACB/CYP19A1/TNFSF11/TSPO/PTGES/RXRA/P2RX4/CES1/LIPG/SEC24A/REPIN1/PLA2R1/FASLG/PRKCD/ABCA5/AKT1/TREM2/TMF1/ACSL5/APOC1/CRP/NR1H3/APOC2/LRP1/NR1H2/OSBPL6/LDLR…
GO:0009620	response to fungus	72	0.561236	2.19243	1.29184e-07	8.12015e-07	3.87358e-07	3313	tags=42%, list=16%, signal=35%	RARRES2/PTX3/BCL10/ANG/HAMP/LTF/SPI1/MALT1/MYD88/S100A8/CLEC4D/CLEC7A/TGFB1/S100A9/PLA2G5/CARD9/CAMP/SYK/TSLP/PLCG2/S100A12/CLEC6A/IL17RA/GAPDH/IL17RC/BTK/ELANE/SPON2/CLEC4E/ZBP1
GO:0050678	regulation of epithelial cell proliferation	338	0.375413	1.78433	1.30071e-07	8.15261e-07	3.88907e-07	4168	tags=32%, list=20%, signal=26%	C5AR1/FZD7/VDR/ZFP36L1/GRN/ANG/TNFAIP3/NOD2/CAV1/STAT3/NRP1/B4GALT1/ZFP36/CD109/F3/ALOX5/RREB1/SFN/NEAT1/EGF/CCL2/TACSTD2/ERBB2/MCC/THBS1/IRS2/RUNX3/STAT5A/HES1/LAMB1/ARNT/YAP1/IL10/CFLAR/POLD4/AREG/LAMA5/RUNX2/AGGF1/EREG/TGFB2/HMOX1/GPBAR1/HLX/CCL5/TGFB1/HAS2/ITGB3/DAB2/FGFR1/LEP/PRKD2/LRG1/CXCR3/NRP2/PIK3CD/GATA3/PPARD/VEGFA/FGF2/CCR3/MDK/ENG/CEACAM1/KLF9/SP1/KRIT1/LAMC1/SPARC/CAV2/SMO/SOX9/IFT…
GO:0001934	positive regulation of protein phosphorylation	414	0.35453	1.71626	1.30597e-07	8.16229e-07	3.89368e-07	4252	tags=33%, list=21%, signal=27%	CHI3L1/PIM1/LIF/RARRES2/PLAUR/MAP2K3/IQGAP1/CTF1/NOD2/CAV1/NRP1/TNKS1BP1/HCLS1/IL15/LTF/PIK3R5/OSM/CSF3/C3/EGF/DOCK7/CDKN1A/ERBB2/ADAM9/THBS1/LCP2/ITGA5/PTPN1/FAM20A/HES1/CD74/PARP14/AREG/SPDYE3/RIPK3/RIPK1/CD4/EREG/TGFB2/FAS/MAVS/CSF1R/TGFB1/IL1B/SYAP1/PARP9/IL6R/SYK/TRIM6/ITGB3/DAB2/FGFR1/DDRGK1/RALBP1/LEP/ARAF/PLCG2/PTGS2/SNX9/ERP29/LILRA5/PIK3R6/IL6/LIMK2/PTPRC/TOM1L1/S100A12/GAS6/IL11/CLEC6A…
GO:0032720	negative regulation of tumor necrosis factor production	57	0.598003	2.2608	1.37323e-07	8.55839e-07	4.08264e-07	3853	tags=51%, list=19%, signal=41%	ZC3H12A/BCL3/PTPN22/TNFAIP3/NOD2/ELF4/ORM1/PTPN6/THBS1/LILRB1/IL10/FOXP3/CD33/GAS6/LGALS9/MC1R/SLAMF1/GPNMB/HAVCR2/ARRB2/IRAK3/AXL/LBP/LILRB4/TSPO/RARA/IL27RA/CLEC4A/TREM2
GO:0016485	protein processing	227	0.414336	1.91635	1.38733e-07	8.6218e-07	4.11289e-07	2650	tags=27%, list=13%, signal=24%	C1RL/CAST/SERPINE1/PLAUR/C1R/ANXA2/PLAU/S100A10/BACE2/CTSZ/CAPN2/MMP14/FURIN/RUNX1/AEBP1/F3/ADAM8/MAFB/PCSK5/IL1R2/NCSTN/CPD/IFI16/P4HB/CASP7/MMEL1/CLN3/ADAM9/THBS1/MYH9/CASP1/NAGLU/THBD/CASP8/PCSK4/OMA1/BMP1/ECE1/FAM111A/CARD16/CASP4/GSN/ADAMTS2/CTSS/ENPEP/SRGN/CPZ/MME/SLC30A5/PYCARD/CASP2/FGG/NOL3/PCSK7/CASP6/FADD/NLRC4/BACE1/DISP1/LGMN/PCSK1/MIPEP
GO:0050679	positive regulation of epithelial cell proliferation	190	0.421367	1.90624	1.40781e-07	8.72445e-07	4.16186e-07	3916	tags=33%, list=19%, signal=27%	C5AR1/FZD7/GRN/ANG/TNFAIP3/NOD2/STAT3/NRP1/B4GALT1/F3/RREB1/NEAT1/EGF/ERBB2/IRS2/STAT5A/LAMB1/ARNT/YAP1/IL10/CFLAR/POLD4/AREG/RUNX2/AGGF1/HMOX1/GPBAR1/HLX/CCL5/TGFB1/HAS2/ITGB3/FGFR1/PRKD2/LRG1/NRP2/PIK3CD/VEGFA/FGF2/CCR3/MDK/SP1/LAMC1/CAV2/SMO/SOX9/HSPG2/ITGA4/NOTCH2/BTK/APLN/CLDN1/ESRP2/SPINK1/OSR2/TNFSF12/TGFBR1/FGF1/SCG2/AKT1/FGFBP1/ODAM/ATP7A
GO:0034113	heterotypic cell-cell adhesion	61	0.586278	2.23597	1.51737e-07	9.377e-07	4.47314e-07	4158	tags=56%, list=20%, signal=45%	CD44/LILRB2/IL1RN/ITGAM/ITGB2/NRCAM/ITGA5/ITGA7/IL10/ITGB1/CD58/IL1B/VCAM1/ITGB3/MYADM/PTPRC/CD1D/DSC2/LCK/FGG/MAPK7/CD200R1/ITGA4/CD2/NINJ1/ITGAV/ITGAX/DSG2/PARVA/SKAP1/ITGB7/GLDN/PERP/KLF4
GO:0050688	regulation of defense response to virus	58	0.593252	2.25301	1.54863e-07	9.54339e-07	4.55252e-07	3281	tags=50%, list=16%, signal=42%	ZC3H12A/TNFAIP3/PML/APOBEC3F/IL15/DTX3L/ZDHHC1/LILRB1/IL27/MAVS/IL1B/PARP9/FOXP3/TRIM6/IL23A/APOBEC3G/RNF216/TRAF3IP1/TRIM22/PYCARD/IL12RB1/MICB/SPN/FGL2/HERC5/ELMOD2/TRIM38/EIF2AK4/TRAF3IP2
GO:0002752	cell surface pattern recognition receptor signaling pathway	68	0.565781	2.2041	1.56566e-07	9.62136e-07	4.58971e-07	4584	tags=57%, list=22%, signal=45%	PTPN22/TNFAIP3/NOD2/IRAK1/NFKBIA/CD14/SQSTM1/LTF/TLR2/MYD88/IRAK2/TLR1/TLR5/NAGLU/TICAM1/TICAM2/PIK3AP1/LY96/NMI/TLR6/CYBA/TNIP2/LYN/IFI35/FCN3/LBP/NINJ1/RELA/FFAR2/IRF3/LILRA2/TIRAP/FCN1/TREM2/NR1D1/NR1H3/MFHAS1/TRAF3/IRAK4
GO:0070227	lymphocyte apoptotic process	83	0.541204	2.17326	1.58493e-07	9.71269e-07	4.63328e-07	4252	tags=49%, list=21%, signal=39%	BCL3/BCL10/IL2RA/NFKBIZ/LGALS3/ADAM8/CD274/CASP7/BCL6/IRS2/CD74/IL10/RIPK3/RIPK1/FAS/CCL5/PRKD2/JAK3/DOCK8/LGALS9/LYN/GIMAP8/IL7R/CD27/PDCD1/FADD/BTK/RAG1/KDELR1/RORC/TRAF3IP2/CD3G/BAX/FASLG/IDO1/AKT1/GLI3/PERP/PKN1/HIF1A/EFNA1
GO:0002763	positive regulation of myeloid leukocyte differentiation	57	0.596223	2.25407	1.67652e-07	1.02454e-06	4.8874e-07	3135	tags=49%, list=15%, signal=42%	LIF/CSF1/ZFP36L1/RUNX1/FES/HCLS1/FOS/KLF10/CD74/CCR1/CASP8/RIPK1/CD4/TGFB1/EVI2B/IL23A/IL20/TYROBP/NEDD9/FADD/TNFRSF11A/NOTCH2/PF4/TNFSF11/LEF1/TRIB1/TMEM64/KITLG
GO:0048167	regulation of synaptic plasticity	195	-0.380506	-1.89396	1.71192e-07	1.04328e-06	4.97678e-07	3444	tags=38%, list=17%, signal=32%	DRD5/CRH/MPP2/KCNJ10/GIPC1/SERPINE2/UBE3A/ADCY1/PENK/CAMK2A/CDK5/RASGRF1/GRM5/RASGRF2/RELN/SORCS3/CYP46A1/SLC8A3/SYT4/CAMK2G/SHANK3/PRKAR1B/DRD2/ABHD6/FXR2/AKAP5/SLC38A1/NEUROD2/MAPT/CHRDL1/GSK3B/VAMP2/CPLX2/GRIN1/SLC8A2/SNAP25/ADORA2A/GRIK2/DLG4/RAPGEF2/DBN1/PRKCG/GRIA3/P2RX3/CRHR2/UNC13C/NOG/LRRTM2/TNR/SHANK2/SHISA7/PRRT1/STXBP1/CNTN4/KIT/SYNGR1/JPH3/KCNB1/GRIN2C/SLC1A1/CBLN1/STAU2/PPP3CB/BRSK1…
GO:0018108	peptidyl-tyrosine phosphorylation	197	0.428553	1.95339	1.9245e-07	1.16958e-06	5.57931e-07	4744	tags=43%, list=23%, signal=33%	LIF/CTF1/MVP/NOD2/CAV1/NRP1/FES/HCLS1/IL15/GPRC5A/PTPN6/ITGB2/EPHA1/OSM/CSF3/EGF/EFEMP1/PTPN2/ERBB2/RAP2B/ITGA5/PTPN1/HCK/HES1/SOCS1/PARP14/AREG/CD4/FGR/CSF1R/TGFB1/PARP9/IL6R/SYK/ITGB3/FGFR1/PLCG2/LILRA5/JAK3/ERRFI1/IL6/PTPRC/IL11/CLEC6A/VEGFA/IL20/NEDD9/LYN/LCK/IL18/BST1/SAMSN1/NOX4/HBEGF/CD3E/CBLC/LILRB4/BTK/EHD4/KITLG/ABL2/PECAM1/PTK2B/DUSP22/PRLR/PRKCD/CNTF/PAK2/IFNG/TREM2/IL22RA2/PDGFRB/IL3…
GO:0061448	connective tissue development	268	0.390239	1.82442	2.06603e-07	1.25214e-06	5.97313e-07	5009	tags=41%, list=24%, signal=32%	CHI3L1/CD44/LOX/TIMP1/CSF1/SLC39A14/ABHD15/FOSL2/CD2AP/RUNX1/CHSY1/ITGB8/EVC/COL6A1/COL1A1/TWSG1/SPI1/EFEMP1/BGN/TGFBI/LTBP3/ARID5A/SH3PXD2B/RUNX3/CHRDL2/ARID5B/MAF/PAXIP1/CFLAR/RUNX2/LOXL2/COL3A1/ARRDC3/BMP1/COL5A1/TGFB1/STC1/TGFBR2/IL6R/PRRX1/ITGB3/EGR1/FGFR1/DDRGK1/LEP/SLC26A2/SRF/SCIN/ERRFI1/GATA3/PPARD/SLC39A13/THBS3/HMGA2/FGF2/MDK/SERPINH1/NFATC2/SOX9/ACTA2/CREB3L2/TRPV4/TRPS1/PGRMC2/PBXIP1…
GO:0030316	osteoclast differentiation	103	0.503077	2.09499	2.09739e-07	1.26765e-06	6.04713e-07	3072	tags=38%, list=15%, signal=32%	FAM20C/CEBPB/CSF1/ANXA2/TCIRG1/LILRB3/TFE3/FOSL2/CD109/JUNB/SLC4A2/MAFB/OSCAR/LTF/SBNO2/FOS/KLF10/TNFRSF11B/LILRB1/CCR1/CSF1R/TGFB1/INPP5D/GPR183/CD81/SNX10/IL23A/IL20/FSTL3/TLR3/TYROBP/NEDD9/TNFRSF11A/LILRB4/GPR55/NOTCH2/TNFSF11/EPHA2/TMEM64
GO:0034109	homotypic cell-cell adhesion	99	0.511247	2.12394	2.18417e-07	1.31649e-06	6.28008e-07	3205	tags=39%, list=16%, signal=33%	F11R/PLAUR/HSPB1/FLNA/PDPN/PDIA3/TLN1/ACTB/PTPN6/FERMT3/MYL12A/RAP2B/CLIC1/CD99/MYH9/VCL/SH2B3/C1QTNF1/CCL5/STXBP3/IL6R/SYK/ITGB3/ACTG1/IL6/MYL9/EMILIN1/CEACAM1/LYN/DSC2/FGG/PTPRU/PLEK/XG/TNFSF11/DSG2/EMILIN2/TMX1/GLA
GO:0002705	positive regulation of leukocyte mediated immunity	136	0.477973	2.06421	2.20089e-07	1.32294e-06	6.31086e-07	5050	tags=54%, list=25%, signal=41%	CLCF1/NOD2/SECTM1/IL18R1/FZD5/CD7/STX4/ITGAM/ITGB2/C3/SPI1/MALT1/TNFSF13/ARID5A/HFE/SLAMF6/TICAM1/PAXIP1/VAV1/RASGRP4/MAVS/CLEC7A/TGFB1/IL1B/IL1R1/FOXP3/LAMP1/CD81/MICA/PLCG2/FCGR1A/SASH3/MR1/IL6/PTPRC/TNFSF4/GATA3/IL23A/CD1D/IL18RAP/SLAMF1/TYROBP/IL18/TRAF2/IL12RB1/KIR2DL4/B2M/FADD/MICB/BTK/NLRP3/CD226/SH2D1A/CD40/CRTAM/RAET1G/PVR/CADM1/TAP2/CD28/TREM2/CD1A/TFRC/STAT6/RAET1E/PMS2/STAP1/CD55/ZBTB…
GO:0001508	action potential	170	-0.398801	-1.9574	2.20703e-07	1.32301e-06	6.31121e-07	3022	tags=32%, list=15%, signal=28%	CACNA2D1/GLRA1/KCNC1/HCN2/BIN1/DLG1/SCN2B/SCN3B/SCN10A/KCNV1/KCNA5/KCNN2/SUMO1/ANK3/NOS1AP/YWHAE/KCNA4/CALM1/KCNG4/CACNA1I/SLC8A2/CTNNA3/KCNA1/GRIK2/SCN2A/KCNJ11/FGF13/SCN5A/KCNS2/KCNQ2/CACNB4/BBS10/ATP1A2/SCN3A/KCNB2/KCNK4/KCNJ3/CHRNB2/RYR2/KCNA2/KCNS3/ABCC8/KCNB1/CHRNA4/KCNC2/FGF12/HCN1/CALM3/KCNK2/GPD1L/KCND2/GJD2/AKAP7/KCNIP2/KCNMB2
GO:0052372	modulation by symbiont of entry into host	54	0.606072	2.26591	2.3119e-07	1.38211e-06	6.59313e-07	4129	tags=54%, list=20%, signal=43%	PTX3/LRRC15/CIITA/CAV1/FURIN/P4HB/IFITM3/SMPD1/IFITM2/CD74/LGALS1/FUCA2/CD4/TRIM5/TRIM21/TRIM34/TRIM6/GSN/LGALS9/TRIM25/TRIM22/FCN3/ITGAV/TRIM38/TRIM58/FCN1/CH25H/TRIM68/TRIM10
GO:0008360	regulation of cell shape	127	0.486423	2.07407	2.34254e-07	1.39663e-06	6.66241e-07	4425	tags=39%, list=22%, signal=31%	ANXA1/F11R/MSN/HEXB/PDPN/DIAPH1/FES/PLXNB2/ITGB2/CCL2/ARAP1/RHOG/MYH9/PLXND1/PARVG/ITGA7/HCK/GNA12/CCL7/FN1/FGR/CSF1R/WDR1/FMNL1/PALM3/SHROOM3/FGD2/CCL13/DNMBP/VEGFA/ARHGAP18/VIL1/ARHGAP15/MKLN1/GNA13/PLXNA3/RAC1/CYFIP1/PTK2B/PARVA/CORO1A/FGD3/DAG1/EPB42/FGD4/DAPK3/DLC1/PALMD/ALDOA/RDX
GO:0140888	interferon-mediated signaling pathway	102	0.509992	2.12711	2.44149e-07	1.45169e-06	6.92507e-07	5866	tags=53%, list=29%, signal=38%	RBM47/TRIM56/IRAK1/IRF1/IFNAR1/PTPN6/PTPN2/IFITM3/MYD88/IKBKE/PTPN1/HCK/IFITM2/PARP14/IL10RB/SP100/MAVS/IFNGR2/PARP9/TRIM6/TRIM65/IRF7/FADD/TANK/NLRC5/IFIH1/TXK/IRF3/OAS3/ZBP1/TRIM41/IFNAR2/IFNG/NR1H3/TYK2/IFNB1/TRAF3/IFNA5/NR1H2/IFNA10/OAS2/SIN3A/MUL1/STAT2/HPX/PPARG/SAMHD1/STAT1/JAK2/OASL/ADAR/TP53/IFNE/IFITM1
GO:0010466	negative regulation of peptidase activity	176	0.432806	1.94592	2.53235e-07	1.49997e-06	7.15536e-07	4286	tags=32%, list=21%, signal=26%	CAST/CD44/SERPINE1/PI3/TIMP1/PLAUR/CRB2/SERPING1/SERPINA1/CSTA/CD109/LTF/IFI16/RARRES1/SLPI/SERPINB8/SERPINA3/SERPINA5/THBS1/A2M/PAPLN/LAMP3/APLP2/COL6A3/CARD16/CSTB/SPINT1/PTGS2/RFFL/CR1/GAS6/CST7/VEGFA/SERPINB9/SERPINH1/SERPINB1/FETUB/NOL3/SERPINB6/GAPDH/NAIP/TFPI2/AMBP/SPOCK2/BCL2L12/MMP9/SPINK1/COL7A1/CARD8/AKT1/PAK2/CST9L/CST3/ECM1/SPINK6/SERPINB4/DNAJB6
GO:0043086	negative regulation of catalytic activity	428	0.350994	1.70217	2.53631e-07	1.49997e-06	7.15536e-07	3871	tags=28%, list=19%, signal=23%	LATS2/NFKB1/CAST/CD44/SERPINE1/PI3/TIMP1/PLAUR/CRB2/PTX3/SERPING1/PTPN22/HSPB1/MVP/SERPINA1/TNFAIP3/CAV1/CSTA/ZFP36/CD109/AIDA/GPRC5A/SFN/DTX3L/WWTR1/LTF/EPHA1/HP/IFI16/RARRES1/GADD45A/SLPI/SERPINB8/PTPN2/CDKN1A/SERPINA3/SMPD1/SERPINA5/ANGPTL4/THBS1/IRS2/PTPN1/A2M/DUSP1/GCKR/PAPLN/LAMP3/APLP2/IL1B/COL6A3/CARD16/PARP9/CSTB/TMBIM1/SPINT1/SORT1/CCR2/STK38/PTGS2/RFFL/CR1/ERRFI1/PTPRC/GAS6/FICD/CST7/V…
GO:1901224	positive regulation of non-canonical NF-kappaB signal transduction	61	0.579201	2.20898	2.78309e-07	1.6415e-06	7.83049e-07	3283	tags=49%, list=16%, signal=41%	TNFSF14/NOD2/TRIM56/NOD1/TRIP6/IL18R1/NLRP12/TLR2/ACTN4/LAPTM5/RIPK1/IL1B/TLR9/CD86/NMI/IL23A/LGALS9/TLR3/RBCK1/PYCARD/HAVCR2/IL18/IFI35/CD27/CALR/NLRP3/ZNF268/RELA/TLR7/SPHK1
GO:0045639	positive regulation of myeloid cell differentiation	92	0.512901	2.10629	3.02533e-07	1.7796e-06	8.48931e-07	4277	tags=46%, list=21%, signal=36%	LIF/CSF1/ZFP36L1/STAT3/RUNX1/FES/HCLS1/CSF3/FOS/KLF10/CD74/CCR1/ARNT/CASP8/RIPK1/CD4/TGFB1/NCKAP1L/INPP5D/SCIN/EVI2B/IL23A/IL20/TYROBP/NEDD9/FADD/TNFRSF11A/NOTCH2/PF4/TNFSF11/LEF1/TRIB1/MPL/TMEM64/KITLG/HSPA1B/IFNG/TREM2/ABCB10/HIF1A/ROR2/HSPA1A
GO:0150076	neuroinflammatory response	77	0.555161	2.20083	3.27216e-07	1.91966e-06	9.15744e-07	4557	tags=53%, list=22%, signal=42%	C5AR1/GRN/TNFRSF1B/ITGAM/ITGB2/TLR2/CTSC/C1QA/CLU/NAGLU/ITGB1/IL1B/IFNGR2/TLR9/PLCG2/PTGS2/IL6/PTPRC/CST7/TLR6/TLR3/TYROBP/LYN/SMO/IL18/KCNJ8/CD200R1/LDLR/AIF1/NUPR1/MMP9/SPHK1/MMP8/CNTF/IFNG/TREM2/GNAT2/CALHM2/NR1D1/STAP1/LRP1
GO:0002437	inflammatory response to antigenic stimulus	67	0.565296	2.19772	3.34602e-07	1.95778e-06	9.33926e-07	4076	tags=49%, list=20%, signal=40%	FCGR2C/FCGR2B/NOD2/IL2RA/FOSL2/FURIN/RHBDF2/IL1RN/FCGR2A/FCGR3A/C3/CD68/HCK/A2M/IL10/FGR/NLRP6/SYK/CD81/FCGR1A/FUT7/LYN/SPN/NOTCH2/BTK/CCR7/FCGR3B/ELANE/EXT1/CD6/CD28/TREM2/IL31RA
GO:0002690	positive regulation of leukocyte chemotaxis	89	0.528474	2.15947	3.38607e-07	1.97596e-06	9.42597e-07	2624	tags=43%, list=13%, signal=37%	TNFSF14/SERPINE1/RARRES2/C5AR1/CSF1/FPR2/EDN2/RAC2/SWAP70/THBS1/CD74/CCR1/ANO6/CCL7/TMEM102/CSF1R/CCL5/NCKAP1L/IL6R/CCR2/IL6/GPSM3/C3AR1/IL23A/GAS6/LGALS9/VEGFA/CMKLR1/MDK/SLAMF1/NEDD9/LBP/VEGFC/TRPV4/CALR/LGMN/CCR7/AIF1
GO:0050871	positive regulation of B cell activation	79	0.538189	2.14231	3.67466e-07	2.13869e-06	1.02023e-06	3227	tags=46%, list=16%, signal=39%	CLCF1/NOD2/MMP14/SPI1/CDKN1A/TNFSF13/BCL6/IRS2/CD74/TICAM1/PAXIP1/IL10/IL7/TGFB1/NCKAP1L/SYK/INPP5D/GPR183/CARD11/TLR9/CD81/DDRGK1/SASH3/IL6/PTPRC/TNFSF4/VAV3/IL2RG/TNIP2/NFATC2/BST1/CD27/BTK/CD40/TNFSF13B/TIRAP
GO:0002712	regulation of B cell mediated immunity	54	0.599323	2.24068	3.95825e-07	2.29162e-06	1.09318e-06	4448	tags=57%, list=22%, signal=45%	CLCF1/FCGR2B/NOD2/FOXJ1/PTPN6/C3/TNFSF13/BCL6/PAXIP1/IL10/TGFB1/FOXP3/FCGR1A/CR1/PTPRC/TNFSF4/SLC15A4/APLF/BTK/PARP3/CD226/CD40/C4BPB/CD46/IL27RA/CD28/CR1L/TREM2/TFRC/STAT6/PMS2
GO:0002889	regulation of immunoglobulin mediated immune response	54	0.599323	2.24068	3.95825e-07	2.29162e-06	1.09318e-06	4448	tags=57%, list=22%, signal=45%	CLCF1/FCGR2B/NOD2/FOXJ1/PTPN6/C3/TNFSF13/BCL6/PAXIP1/IL10/TGFB1/FOXP3/FCGR1A/CR1/PTPRC/TNFSF4/SLC15A4/APLF/BTK/PARP3/CD226/CD40/C4BPB/CD46/IL27RA/CD28/CR1L/TREM2/TFRC/STAT6/PMS2
GO:0007565	female pregnancy	179	0.43352	1.94773	4.14637e-07	2.39423e-06	1.14213e-06	3692	tags=37%, list=18%, signal=30%	LIF/FOSL1/TIMP1/VDR/ITGB4/CAPN2/ADM/ITGA3/CLDN4/JUNB/PCSK5/ITGA2/CTSB/FOS/PAPPA/ITGA5/SYDE1/THBD/UPRT/TEAD3/APOL2/GJB2/TGFB1/IL1B/STC1/FBLN1/ITGB3/LEP/PTGS2/TPPP3/IGFBP7/ERRFI1/PRDM1/SPP1/PPARD/FUT7/LGALS9/ARHGDIB/VEGFA/ADCY7/HAVCR2/OXTR/ANGPT2/EMP2/APLF/HSPG2/CAD/CALR/EPOR/CITED2/IGFBP2/AMBP/SLC2A1/ESR1/DSG2/STC2/SP3/MMP9/TEAD4/RLN1/PRLR/GJA1/RARA/IDO1/RGS2/AKT1
GO:2001235	positive regulation of apoptotic signaling pathway	137	0.465971	2.01644	4.45886e-07	2.56793e-06	1.22499e-06	3558	tags=37%, list=17%, signal=31%	TNFSF14/CTNNA1/BCL10/MCL1/CAV1/PML/PDIA3/TNFRSF12A/CTSC/PTPN2/INHBB/THBS1/CLU/S100A8/ATF3/RIPK3/RIPK1/G0S2/FAS/S100A9/PLEKHF1/PLAGL2/STYXL1/CTSS/PTPRC/VNN1/TLR6/SP1/RBCK1/PYCARD/LCK/TRAF2/CASP2/LTB/FADD/LTBR/STK3/STK4/TAF6/TNFSF11/SRPX/BECN1/NACC2/NUPR1/BCAP31/NFATC4/BAX/TNFSF12/TGFBR1/FASLG/PRKCD
GO:0002637	regulation of immunoglobulin production	66	0.565673	2.19184	4.53155e-07	2.60298e-06	1.24171e-06	4448	tags=47%, list=22%, signal=37%	CLCF1/IL13RA1/FCGR2B/IL4R/STX4/TNFSF13/BCL6/PAXIP1/IL10/TGFB1/FOXP3/TLR9/CD86/SASH3/CR1/IL6/PTPRC/TNFSF4/SLC15A4/TRAF2/APLF/BTK/TMBIM6/PARP3/CD40/IL27RA/CD28/PKN1/TFRC/STAT6/PMS2
[truncated: 675 more rows]
