# Supplementary material for: A fetal oncogene NUAK2 is an emerging therapeutic target in glioblastoma
Source: EMBO Mol Med. 2025 Aug 6;17(9):2409–37. doi: 10.1038/s44321-025-00287-3 (PMC12423323; doi:10.1038/s44321-025-00287-3)
Supplement: Supplementary file 6 — Source data Fig. 1 [file 44321_2025_287_MOESM6_ESM.zip]

Archive with 11 entries (8 files):
- Figure 1 /
- Figure 1 /1H/
- Figure 1 /.DS_Store
- __MACOSX/Figure 1 /._.DS_Store
- Figure 1 /1I/
- Figure 1 /1H/Mouse Nuak2 Blots.tif
- __MACOSX/Figure 1 /1H/._Mouse Nuak2 Blots.tif
- Figure 1 /1H/the top blot is the gapdh for nuak2.tif
- __MACOSX/Figure 1 /1H/._the top blot is the gapdh for nuak2.tif
- Figure 1 /1I/qPCR mNUAK2 RNA.xls
- __MACOSX/Figure 1 /1I/._qPCR mNUAK2 RNA.xls
