# Supplementary material for: A fetal oncogene NUAK2 is an emerging therapeutic target in glioblastoma
Source: EMBO Mol Med. 2025 Aug 6;17(9):2409–37. doi: 10.1038/s44321-025-00287-3 (PMC12423323; doi:10.1038/s44321-025-00287-3)
Supplement: Supplementary file 6 — Source data Fig. 1 [file 44321_2025_287_MOESM6_ESM.zip › Figure 1 /1I/qPCR mNUAK2 RNA.xls]

## Sheet: mNUAK2
E10.5	E11.5	E13.5	E16.5	E18.5	P7	P15
3.21e-05	0.000183	1.83e-05	1.26e-05	1.14e-05	1.85e-06	4.06e-07
1.98e-05	0.000146	2.34e-05	1.29e-05	1.12e-05	1.92e-06	7.03e-07
3.23e-05	0.000261	2.69e-05	2.34e-05	1.36e-05	1.9e-06	5.29e-07
