# Supplementary material for: A fetal oncogene NUAK2 is an emerging therapeutic target in glioblastoma
Source: EMBO Mol Med. 2025 Aug 6;17(9):2409–37. doi: 10.1038/s44321-025-00287-3 (PMC12423323; doi:10.1038/s44321-025-00287-3)
Supplement: Supplementary file 7 — Source data Fig. 2 [file 44321_2025_287_MOESM7_ESM.zip]

Archive with 51 entries (42 files):
- Figure 2 /
- Figure 2 /.DS_Store
- __MACOSX/Figure 2 /._.DS_Store
- Figure 2 /2C/
- Figure 2 /2A/
- Figure 2 /2B/
- Figure 2 /2D/
- Figure 2 /2E/
- Figure 2 /2G/
- Figure 2 /2F/
- Figure 2 /2H/
- Figure 2 /Thumbs.db
- __MACOSX/Figure 2 /._Thumbs.db
- Figure 2 /2C/Thumbs.db
- __MACOSX/Figure 2 /2C/._Thumbs.db
- Figure 2 /2C/Western Nuak2.tif
- Figure 2 /2C/Western GapdH.tif
- Figure 2 /2A/Western Alpha-Tubulin.tif
- Figure 2 /2A/Western Nuak2.tif
- Figure 2 /2B/qPCR Nuak2 mRNA Glioma Cell Lines.xlsx
- __MACOSX/Figure 2 /2B/._qPCR Nuak2 mRNA Glioma Cell Lines.xlsx
- Figure 2 /2D/qPCR Nuak2 mRNA U251.xlsx
- __MACOSX/Figure 2 /2D/._qPCR Nuak2 mRNA U251.xlsx
- Figure 2 /2D/.DS_Store
- __MACOSX/Figure 2 /2D/._.DS_Store
- Figure 2 /2E/U251, Ki67 Counts.xlsx
- __MACOSX/Figure 2 /2E/._U251, Ki67 Counts.xlsx
- Figure 2 /2E/ICC U251 WT DAPI.tif
- Figure 2 /2E/ICC U251 WT KI67.tif
- Figure 2 /2E/Thumbs.db
- __MACOSX/Figure 2 /2E/._Thumbs.db
- Figure 2 /2E/ICC U251 WT MERGE.tif
- Figure 2 /2E/ICC Image U251 CR1 DAPI.tif
- Figure 2 /2E/ICC Image U251 CR1 KI67.tif
- Figure 2 /2E/ICC Image U251 CR1 MERGE.tif
- Figure 2 /2E/ICC Image U251 CR2 DAPI.tif
- Figure 2 /2E/ICC Image U251 CR2 KI67.tif
- Figure 2 /2E/ICC Image U251 CR2 MERGE.tif
- Figure 2 /2E/ICC Image U251 CR3 DAPI.tif
- Figure 2 /2E/ICC Image U251 CR3 Ki67.tif
- Figure 2 /2E/ICC Image U251 CR3 MERGE.tif
- Figure 2 /2G/MTT absorbance values.xlsx
- __MACOSX/Figure 2 /2G/._MTT absorbance values.xlsx
- Figure 2 /2F/U251 EdU Counts.xlsx
- Figure 2 /2H/Colony Formation Counts.xlsx
- Figure 2 /2H/Thumbs.db
- __MACOSX/Figure 2 /2H/._Thumbs.db
- Figure 2 /2H/Colony Formation Image U251 CR1.tif
- Figure 2 /2H/Colony Formation Image U251 CR2.tif
- Figure 2 /2H/Colony Formation Image U251 CR3.tif
- Figure 2 /2H/Colony Formation Image U251 WT.tif
