# Supplementary material for: A fetal oncogene NUAK2 is an emerging therapeutic target in glioblastoma
Source: EMBO Mol Med. 2025 Aug 6;17(9):2409–37. doi: 10.1038/s44321-025-00287-3 (PMC12423323; doi:10.1038/s44321-025-00287-3)
Supplement: Supplementary file 7 — Source data Fig. 2 [file 44321_2025_287_MOESM7_ESM.zip › Figure 2 /2B/qPCR Nuak2 mRNA Glioma Cell Lines.xlsx]

## Sheet: qPCR results
U87	LN229	U251	LN319
1.03785e-05	0.000239647	0.000290692	0.00063843
7.22665e-06	0.000286801	0.000773874	0.000837257
7.8535e-06	0.000320605	0.000428085	0.00079642
