# Supplementary material for: A fetal oncogene NUAK2 is an emerging therapeutic target in glioblastoma
Source: EMBO Mol Med. 2025 Aug 6;17(9):2409–37. doi: 10.1038/s44321-025-00287-3 (PMC12423323; doi:10.1038/s44321-025-00287-3)
Supplement: Supplementary file 7 — Source data Fig. 2 [file 44321_2025_287_MOESM7_ESM.zip › Figure 2 /2D/qPCR Nuak2 mRNA U251.xlsx]

## Sheet: U251 WT vs KO
WT	CR1	CR2	CR3
0.000100812	1.02667e-06	1.09065e-06	1.20415e-06
0.000113076	7.13877e-07	1.15614e-06	8.3568e-07
0.00016879	4.1995e-06	3.6517e-06	3.0741e-06
