# Supplementary material for: A fetal oncogene NUAK2 is an emerging therapeutic target in glioblastoma
Source: EMBO Mol Med. 2025 Aug 6;17(9):2409–37. doi: 10.1038/s44321-025-00287-3 (PMC12423323; doi:10.1038/s44321-025-00287-3)
Supplement: Supplementary file 7 — Source data Fig. 2 [file 44321_2025_287_MOESM7_ESM.zip › Figure 2 /2E/U251, Ki67 Counts.xlsx]

## Sheet: Sheet1
Sample	Cell Count	Stain	Total Nuclei	Percentage Positive
U251_CR3	32	Ki67	86	0.372093
U251_CR3	33	Ki67	63	0.52381
U251_CR3	28	Ki67	66	0.424242
U251_CR3	28	Ki67	70	0.4
U251_CR3	28	Ki67	77	0.363636
U251_CR3	18	Ki67	65	0.276923
U251_CR3	51	Ki67	87	0.586207
U251_CR3	23	Ki67	65	0.353846
U251_CR3	36	Ki67	61	0.590164
U251_CR3	35	Ki67	65	0.538462
U251_CR3	38	Ki67	73	0.520548
U251_CR3	40	Ki67	91	0.43956
U251_CR3	24	Ki67	54	0.444444
U251_CR1	56	Ki67	113	0.495575
U251_CR1	51	Ki67	138	0.369565
U251_CR1	56	Ki67	133	0.421053
U251_CR1	34	Ki67	93	0.365591
U251_CR1	43	Ki67	97	0.443299
U251_CR1	39	Ki67	105	0.371429
U251_CR1	60	Ki67	152	0.394737
U251_CR1	41	Ki67	112	0.366071
U251_CR1	31	Ki67	92	0.336957
U251_CR1	78	Ki67	199	0.39196
U251_CR1	73	Ki67	195	0.374359
U251_CR2	36	Ki67	90	0.4
U251_CR2	29	Ki67	77	0.376623
U251_CR2	27	Ki67	66	0.409091
U251_CR2	39	Ki67	85	0.458824
U251_CR2	35	Ki67	75	0.466667
U251_CR2	39	Ki67	73	0.534247
U251_CR2	48	Ki67	105	0.457143
U251_CR2	87	Ki67	195	0.446154
U251_CR2	49	Ki67	118	0.415254
U251_CR2	33	Ki67	72	0.458333
U251_CR2	37	Ki67	72	0.513889
U251_CR2	77	Ki67	139	0.553957
U251_CR2	43	Ki67	127	0.338583
U251_WT	38	Ki67	65	0.584615
U251_WT	50	Ki67	95	0.526316
U251_WT	60	Ki67	116	0.517241
U251_WT	46	Ki67	75	0.613333
U251_WT	121	Ki67	183	0.661202
U251_WT	92	Ki67	167	0.550898
U251_WT	58	Ki67	111	0.522523
U251_WT	46	Ki67	81	0.567901
U251_WT	43	Ki67	89	0.483146
U251_WT	69	Ki67	104	0.663462
U251_WT	55	Ki67	96	0.572917
U251_WT	28	Ki67	52	0.538462
U251_WT	51	Ki67	102	0.5
U251_WT	90	Ki67	174	0.517241
U251_WT	60	Ki67	87	0.689655
