# Supplementary material for: A fetal oncogene NUAK2 is an emerging therapeutic target in glioblastoma
Source: EMBO Mol Med. 2025 Aug 6;17(9):2409–37. doi: 10.1038/s44321-025-00287-3 (PMC12423323; doi:10.1038/s44321-025-00287-3)
Supplement: Supplementary file 7 — Source data Fig. 2 [file 44321_2025_287_MOESM7_ESM.zip › Figure 2 /2G/MTT absorbance values.xlsx]

## Sheet: 570nm
Absorbance at 570nm
	U251 WT	N2 #1	N2 #2	N2 #3
Day 0	0.116308	0.123106	0.143094	0.132394
	0.112592	0.124494	0.138508	0.128661
	0.122415	0.132222	0.143357	0.134554
	0.116142	0.120069	0.136678	0.141881
Day 1	0.165357	0.179573	0.188007	0.171359
	0.1621	0.169742	0.189821	0.181651
	0.162438	0.175589	0.182532	0.182747
	0.157034	0.176246	0.186869	0.176612
Day 2	0.30397	0.329196	0.340956	0.304694
	0.293314	0.320767	0.338016	0.289045
	0.296847	0.328082	0.333334	0.291944
	0.297507	0.348651	0.327479	0.297692
Day 3	0.488094	0.524003	0.492708	0.426848
	0.491907	0.521353	0.461938	0.409031
	0.49483	0.505689	0.495255	0.434516
	0.519511	0.518088	0.488888	0.415299
Day 4	0.697343	0.694824	0.654126	0.577369
	0.733905	0.659328	0.634592	0.546594
	0.748333	0.696743	0.724804	0.519198
	0.720005	0.706305	0.671817	0.568067
Day 5	0.890647	0.921084	0.783813	0.709266
	1.03082	0.920219	0.737444	0.68064
	1.00175	0.992566	0.847081	0.693474
	0.973318	0.923023	0.785544	0.709953
