# Supplementary material for: A fetal oncogene NUAK2 is an emerging therapeutic target in glioblastoma
Source: EMBO Mol Med. 2025 Aug 6;17(9):2409–37. doi: 10.1038/s44321-025-00287-3 (PMC12423323; doi:10.1038/s44321-025-00287-3)
Supplement: Supplementary file 7 — Source data Fig. 2 [file 44321_2025_287_MOESM7_ESM.zip › Figure 2 /2F/U251 EdU Counts.xlsx]

## Sheet: U251 EdU
WT	CR1	CR2	CR3
44.42	37.04	31.73	29.63
35.19	33.07	31.46	20.34
39.41	36.59	30.42	21.79
37.86	36.31	32.33	27.27
33.73	37.24	25.82	34.34
36.74	36.11	27.01	22.18
36.02	36.15	31.86	24.6
31.9	33.84	35.8	24.54
35.6	32.33	28.33	26.8
36.97	38.75	28.06	28.19
39.97	41.03	37.91	24.41
40.87	38.92	29.22	28.45
37.08	35.32	30.75	24.8
38.21	35.25	33.87	26.81
	38.29	32.7	27.89
