# Supplementary material for: A fetal oncogene NUAK2 is an emerging therapeutic target in glioblastoma
Source: EMBO Mol Med. 2025 Aug 6;17(9):2409–37. doi: 10.1038/s44321-025-00287-3 (PMC12423323; doi:10.1038/s44321-025-00287-3)
Supplement: Supplementary file 7 — Source data Fig. 2 [file 44321_2025_287_MOESM7_ESM.zip › Figure 2 /2H/Colony Formation Counts.xlsx]

## Sheet: U251 N2 worked
		U251++ Colony Formation
		U251 WT	N2 #6	N2 #7	N2 #15	N2 #16			U251 WT	N2 #6	N2 #7	N2 #15	N2 #16
	left	231	89	32	12	86		avg	219	83	28.3333	11.6667	88.6667
	middle	193	69	21	10	96		stdev	22.5389	12.1655	6.35085	1.52753	6.4291
	right	233	91	32	13	84
		U251++ Colony Formation
	red space area
		U251 WT	N2 #6	N2 #7	N2 #15	N2 #16
	left	36.33	89.68	93.53	95.36	79.92
	middle	36.88	88.45	93.33	96.43	73.9
	right	27.22	87.13	93.31	95.39	78.85
	Colonies area (100-red space area)
		U251 WT	N2 #6	N2 #7	N2 #15	N2 #16			U251 WT	N2 #6	N2 #7	N2 #15	N2 #16
	left	63.67	10.32	6.47	4.64	20.08		avg	66.5233	11.58	6.61	4.27333	22.4433
	middle	63.12	11.55	6.67	3.57	26.1		stdev	5.42541	1.27526	0.121655	0.609289	3.21164
	right	72.78	12.87	6.69	4.61	21.15
