# Supplementary material for: A fetal oncogene NUAK2 is an emerging therapeutic target in glioblastoma
Source: EMBO Mol Med. 2025 Aug 6;17(9):2409–37. doi: 10.1038/s44321-025-00287-3 (PMC12423323; doi:10.1038/s44321-025-00287-3)
Supplement: Supplementary file 8 — Source data Fig. 3 [file 44321_2025_287_MOESM8_ESM.zip]

Archive with 66 entries (55 files):
- Figure 3 /
- Figure 3 /3A/
- Figure 3 /3B/
- Figure 3 /3C/
- Figure 3 /3D/
- Figure 3 /3E/
- Figure 3 /3F/
- Figure 3 /3G/
- Figure 3 /3H/
- Figure 3 /3I/
- Figure 3 /.DS_Store
- __MACOSX/Figure 3 /._.DS_Store
- Figure 3 /3J/
- Figure 3 /3A/Western GapDh and LN229.tif
- __MACOSX/Figure 3 /3A/._Western GapDh and LN229.tif
- Figure 3 /3A/Western GapDh and U87.tif
- Figure 3 /3A/Western Nuak2 and LN229.tif
- Figure 3 /3A/Western Nuak2 and U87.tif
- Figure 3 /3B/ICC Image LN229 NUAK2 OE DAPI.tif
- Figure 3 /3B/ICC Image LN229 NUAK2 OE Merge.tif
- Figure 3 /3B/ICC Image LN229 NUAK2 OE Nuak2 488.tif
- Figure 3 /3B/ICC Image LN229 WT DAPI.tif
- Figure 3 /3B/ICC Image LN229 WT Merge.tif
- Figure 3 /3B/ICC Image LN229 WT NUAK2 488.tif
- Figure 3 /3B/ICC Image U87 NUAK2 OE Merge.tif
- Figure 3 /3B/ICC Image U87 NUAK2 OE DAPI.tif
- Figure 3 /3B/ICC Image U87 NUAK2 OE Nuak2-488.tif
- Figure 3 /3B/ICC Image U87 WT Merge.tif
- Figure 3 /3B/ICC Image U87 WT DAPI.tif
- Figure 3 /3B/ICC Image U87 WT NUAK 488.tif
- Figure 3 /3C/MTT LN229 and U87 OX.xlsx
- __MACOSX/Figure 3 /3C/._MTT LN229 and U87 OX.xlsx
- Figure 3 /3D/Colony Formation Image LN229 NUAK2 OE.tif
- Figure 3 /3D/Colony Formation Image LN229 WT.tif
- Figure 3 /3D/Colony Formation Image U87 NUAK2 OE.tif
- Figure 3 /3D/Colony Formation Image U87 WT.tif
- Figure 3 /3D/LN229 Colony Counts.xlsx
- __MACOSX/Figure 3 /3D/._LN229 Colony Counts.xlsx
- Figure 3 /3D/U87 Colony Counts.xlsx
- __MACOSX/Figure 3 /3D/._U87 Colony Counts.xlsx
- Figure 3 /3E/Western Nuak2 GSC Annotated.tif
- Figure 3 /3E/Western Nuak1 GSC11 23 annotated.tif
- Figure 3 /3E/Western GapDh for Nuak1 GSC11 23 annotated.tif
- Figure 3 /3F/Western Nuak2 and GapDh.tif
- Figure 3 /3G/.DS_Store
- __MACOSX/Figure 3 /3G/._.DS_Store
- Figure 3 /3G/GSC spheroid.xlsx
- __MACOSX/Figure 3 /3G/._GSC spheroid.xlsx
- Figure 3 /3H/.DS_Store
- __MACOSX/Figure 3 /3H/._.DS_Store
- Figure 3 /3H/GSC viablilty.xlsx
- __MACOSX/Figure 3 /3H/._GSC viablilty.xlsx
- Figure 3 /3I/Transwell GSC11 GFP.tif
- __MACOSX/Figure 3 /3I/._Transwell GSC11 GFP.tif
- Figure 3 /3I/Transwell GSC11 NUAK2 OE.tif
- __MACOSX/Figure 3 /3I/._Transwell GSC11 NUAK2 OE.tif
- Figure 3 /3I/Transwell GSC23 GFP.tif
- __MACOSX/Figure 3 /3I/._Transwell GSC23 GFP.tif
- Figure 3 /3I/Transwell GSC23 NUAK2 OE.tif
- __MACOSX/Figure 3 /3I/._Transwell GSC23 NUAK2 OE.tif
- Figure 3 /3I/.DS_Store
- __MACOSX/Figure 3 /3I/._.DS_Store
- Figure 3 /3J/GSC transwell.xlsx
- __MACOSX/Figure 3 /3J/._GSC transwell.xlsx
- Figure 3 /3J/.DS_Store
- __MACOSX/Figure 3 /3J/._.DS_Store
