# Supplementary material for: A fetal oncogene NUAK2 is an emerging therapeutic target in glioblastoma
Source: EMBO Mol Med. 2025 Aug 6;17(9):2409–37. doi: 10.1038/s44321-025-00287-3 (PMC12423323; doi:10.1038/s44321-025-00287-3)
Supplement: Supplementary file 8 — Source data Fig. 3 [file 44321_2025_287_MOESM8_ESM.zip › Figure 3 /3C/MTT LN229 and U87 OX.xlsx]

## Sheet: MTT
	U87 WT	U87 OX	LN229 WT	LN229 OX
Day 0	0.0496462	0.071724	0.0645008	0.0679051
	0.0585817	0.0938595	0.0783952	0.0922755		Day	U87 WT	U87 OX	LN229 WT	LN229 OX		Day	U87 WT	U87 OX	LN229 WT	LN229 OX
	0.0570635	0.112433	0.11745	0.100327		0	0.0569417	0.100017	0.0855248	0.0919141		1	0.0767748	0.1077	0.0539725	0.0744807
	0.0624753	0.122052	0.0817532	0.107149		1	0.133717	0.207717	0.139497	0.166395		2	0.134006	0.191176	0.0736131	0.139908
						2	0.190948	0.291193	0.159138	0.231822		3	0.271963	0.352101	0.190749	0.336844
Day 1	0.127568	0.204095	0.133394	0.160397		3	0.328904	0.452119	0.276274	0.428758		4	0.390929	0.473557	0.266568	0.66012
	0.133682	0.211181	0.138235	0.162726		4	0.447871	0.573574	0.352093	0.752034		5	0.512338	0.623484	0.559642	0.981708
	0.141673	0.206253	0.13923	0.168386		5	0.56928	0.723502	0.645167	1.07362
	0.131942	0.20934	0.14713	0.17407
Day 2	0.19619	0.302179	0.164195	0.230968
	0.198061	0.285128	0.15164	0.226078		Day	U87 WT	U87 OX	LN229 WT	LN229 OX
	0.189853	0.284448	0.15715	0.241112		0	0	0	0	0
	0.179689	0.293017	0.163566	0.229131		1	0.0767748	0.1077	0.0539725	0.0744807
						2	0.134006	0.191176	0.0736131	0.139908
Day 3	0.341743	0.461012	0.257115	0.391917		3	0.271963	0.352101	0.190749	0.336844
	0.320494	0.441921	0.278608	0.454726		4	0.390929	0.473557	0.266568	0.66012
	0.341649	0.439335	0.290487	0.420356		5	0.512338	0.623484	0.559642	0.981708
	0.311732	0.466207	0.278887	0.448034
Day 4	0.438188	0.623088	0.376078	0.631239
	0.418735	0.546216	0.357681	0.835015
	0.443253	0.552849	0.356034	0.81206
	0.491305	0.572145	0.318577	0.729824
Day 5	0.623843	0.807009	0.573621	1.00148
	0.572631	0.701204	0.682106	1.03943
	0.580393	0.698694	0.717249	1.1615
	0.500253	0.6871	0.607693	1.09208
	STDEV
	0.0053712	0.0221971	0.0225557	0.0171215
	0.00589529	0.00315683	0.0056911	0.00611846
	0.0082874	0.00829234	0.0059261	0.00651326
	0.0151972	0.0134785	0.0139206	0.0287156
	0.0308246	0.034793	0.0241204	0.0923284
	0.05124	0.0560094	0.066039	0.0693729
