# Supplementary material for: A fetal oncogene NUAK2 is an emerging therapeutic target in glioblastoma
Source: EMBO Mol Med. 2025 Aug 6;17(9):2409–37. doi: 10.1038/s44321-025-00287-3 (PMC12423323; doi:10.1038/s44321-025-00287-3)
Supplement: Supplementary file 8 — Source data Fig. 3 [file 44321_2025_287_MOESM8_ESM.zip › Figure 3 /3D/LN229 Colony Counts.xlsx]

## Sheet: Sheet1
	LN229 WT	LN229 OX
left	70	146
middle	67	130
right	53	111
