# Supplementary material for: A fetal oncogene NUAK2 is an emerging therapeutic target in glioblastoma
Source: EMBO Mol Med. 2025 Aug 6;17(9):2409–37. doi: 10.1038/s44321-025-00287-3 (PMC12423323; doi:10.1038/s44321-025-00287-3)
Supplement: Supplementary file 8 — Source data Fig. 3 [file 44321_2025_287_MOESM8_ESM.zip › Figure 3 /3G/GSC spheroid.xlsx]

## Sheet: GSC11
GSC11	GSC11 N2OE
145848	225511
168835	252280
173205	236931
181314	263272
169150	209288
196429	209932
172734	230036
141526	213517

## Sheet: GSC23
GSC23	GSC23 N2OE
362396	779092
617484	811737
523762	706076
555870	768417
452063	723238
367552	791958
336284	762500
385345	620517
