# Supplementary material for: A fetal oncogene NUAK2 is an emerging therapeutic target in glioblastoma
Source: EMBO Mol Med. 2025 Aug 6;17(9):2409–37. doi: 10.1038/s44321-025-00287-3 (PMC12423323; doi:10.1038/s44321-025-00287-3)
Supplement: Supplementary file 8 — Source data Fig. 3 [file 44321_2025_287_MOESM8_ESM.zip › Figure 3 /3H/GSC viablilty.xlsx]

## Sheet: GSC11
GFP	N2OE
432378	709367
566449	861008
946064	797078
670903	905087
31961	890908
655527	857668
648250	758175
510190	996625

## Sheet: GSC23
GFP	N2OE
951313	1768124
1327562	2300120
1415645	2324387
1468542	2010927
952306	1823501
837403	1895758
835219	1900817
5012	1520995
