# Supplementary material for: A fetal oncogene NUAK2 is an emerging therapeutic target in glioblastoma
Source: EMBO Mol Med. 2025 Aug 6;17(9):2409–37. doi: 10.1038/s44321-025-00287-3 (PMC12423323; doi:10.1038/s44321-025-00287-3)
Supplement: Supplementary file 8 — Source data Fig. 3 [file 44321_2025_287_MOESM8_ESM.zip › Figure 3 /3J/GSC transwell.xlsx]

## Sheet: GSC11
GFP	N2OE
168	246
199	263
172	262
241	247
144	264
181	303
182	247
205	268

## Sheet: GSC23
GFP	N2OE
487	673
358	722
443	730
394	644
347	671
291	574
412	566
335	589
