# Supplementary material for: A fetal oncogene NUAK2 is an emerging therapeutic target in glioblastoma
Source: EMBO Mol Med. 2025 Aug 6;17(9):2409–37. doi: 10.1038/s44321-025-00287-3 (PMC12423323; doi:10.1038/s44321-025-00287-3)
Supplement: Supplementary file 9 — Source data Fig. 4 [file 44321_2025_287_MOESM9_ESM.zip]

Archive with 38 entries (32 files):
- Figure 4 /
- Figure 4 /.DS_Store
- __MACOSX/Figure 4 /._.DS_Store
- Figure 4 /4A/
- Figure 4 /4B/
- Figure 4 /4C/
- Figure 4 /4E/
- Figure 4 /4D/
- Figure 4 /4A/Thumbs.db
- __MACOSX/Figure 4 /4A/._Thumbs.db
- Figure 4 /4A/IVIS Image KO_group3_7dpi.png
- __MACOSX/Figure 4 /4A/._IVIS Image KO_group3_7dpi.png
- Figure 4 /4A/IVIS Image KO_group3_14dpi.png
- __MACOSX/Figure 4 /4A/._IVIS Image KO_group3_14dpi.png
- Figure 4 /4A/IVIS Image KO_group3_21dpi.png
- __MACOSX/Figure 4 /4A/._IVIS Image KO_group3_21dpi.png
- Figure 4 /4A/IVIS Image KO_group3_28dpi.png
- __MACOSX/Figure 4 /4A/._IVIS Image KO_group3_28dpi.png
- Figure 4 /4A/IVIS Image WT_group3_7dpi.png
- __MACOSX/Figure 4 /4A/._IVIS Image WT_group3_7dpi.png
- Figure 4 /4A/IVIS Image WT_group3_14dpi.png
- __MACOSX/Figure 4 /4A/._IVIS Image WT_group3_14dpi.png
- Figure 4 /4A/IVIS Image WT_group3_21dpi.png
- __MACOSX/Figure 4 /4A/._IVIS Image WT_group3_21dpi.png
- Figure 4 /4A/IVIS Image WT_group3_28dpi.png
- __MACOSX/Figure 4 /4A/._IVIS Image WT_group3_28dpi.png
- Figure 4 /4B/Luminescent Counts2.xlsx
- __MACOSX/Figure 4 /4B/._Luminescent Counts2.xlsx
- Figure 4 /4C/survival curve.xls
- __MACOSX/Figure 4 /4C/._survival curve.xls
- Figure 4 /4E/Image Ki67 CR.png
- Figure 4 /4E/Image Ki67 WT.png
- Figure 4 /4E/Image PCNA CR.tif
- Figure 4 /4E/Image PCNA WT.tif
- Figure 4 /4D/U251 xeno group3 H&E quant.xlsx
- __MACOSX/Figure 4 /4D/._U251 xeno group3 H&E quant.xlsx
- Figure 4 /4D/Image H and E KO.jpg
- Figure 4 /4D/Image H and E WT.jpg
