# Supplementary material for: A fetal oncogene NUAK2 is an emerging therapeutic target in glioblastoma
Source: EMBO Mol Med. 2025 Aug 6;17(9):2409–37. doi: 10.1038/s44321-025-00287-3 (PMC12423323; doi:10.1038/s44321-025-00287-3)
Supplement: Supplementary file 9 — Source data Fig. 4 [file 44321_2025_287_MOESM9_ESM.zip › Figure 4 /4B/Luminescent Counts2.xlsx]

## Sheet: U251 group3
	Control	Control	Control	Control	Control	N2CR	N2CR	N2CR	N2CR	N2CR
7	37000	234000	174000	28200	42700	8910	7430	20400	15700	2630
14	150000	179000	177000	23200	285000	3380	3580	21500	10500	1340
21	133000	74100	258000	25000	430000	2160	2900	11900	5990	1910
28	107000	204000	280000	22600	875000	2710	2430	1100	5790	1400
