# Supplementary material for: A fetal oncogene NUAK2 is an emerging therapeutic target in glioblastoma
Source: EMBO Mol Med. 2025 Aug 6;17(9):2409–37. doi: 10.1038/s44321-025-00287-3 (PMC12423323; doi:10.1038/s44321-025-00287-3)
Supplement: Supplementary file 9 — Source data Fig. 4 [file 44321_2025_287_MOESM9_ESM.zip › Figure 4 /4C/survival curve.xls]

## Sheet: survival curve
Days Elapsed	WT	NUAK2 CR
72	1	0
89	1	0
89	1	0
110	1	0
117	1	0
128		0
140		0
149		0
