# Supplementary material for: A fetal oncogene NUAK2 is an emerging therapeutic target in glioblastoma
Source: EMBO Mol Med. 2025 Aug 6;17(9):2409–37. doi: 10.1038/s44321-025-00287-3 (PMC12423323; doi:10.1038/s44321-025-00287-3)
Supplement: Supplementary file 9 — Source data Fig. 4 [file 44321_2025_287_MOESM9_ESM.zip › Figure 4 /4D/U251 xeno group3 H&E quant.xlsx]

## Sheet: Sheet1
	Samples	Area	Length	Width
1	WT1_4x.jpg	137422	1576.3	1808.5
2	WT2_4x.jpg	410466	2264.5	1677.9
3	WT3_4x.jpg	246322	1741.6	1901.8
4	WT4_4x.jpg	239772	1798.1	1645.9
5	WT5_4x.jpg	262520	1931.9	1733.3
6	KO1_4x.jpg	119562	2456.6	1908
7	KO2_4x.jpg	90592	2179.9	1690.8
8	KO3_4x.jpg	75776	2124.2	1598.6
9	KO4_4x.jpg	113940	2041.5	1646.1
10	KO5_4x.jpg	73344	2421.1	1482.7
