# Supplementary material for: A fetal oncogene NUAK2 is an emerging therapeutic target in glioblastoma
Source: EMBO Mol Med. 2025 Aug 6;17(9):2409–37. doi: 10.1038/s44321-025-00287-3 (PMC12423323; doi:10.1038/s44321-025-00287-3)
Supplement: Supplementary file 10 — Source data Fig. 5 [file 44321_2025_287_MOESM10_ESM.zip]

Archive with 38 entries (29 files):
- Figure 5 /
- Figure 5 /Thumbs.db
- __MACOSX/Figure 5 /._Thumbs.db
- Figure 5 /.DS_Store
- __MACOSX/Figure 5 /._.DS_Store
- Figure 5 /5B/
- Figure 5 /5C (CR vs WT survival)/
- Figure 5 /5D (OE vs WT Survival)/
- Figure 5 /5E (histology images)/
- Figure 5 /5F (Nuak2 counts)/
- Figure 5 /5G (Ki67 Counts)/
- Figure 5 /5H (PCNA counts)/
- Figure 5 /5I (CD44 excel sheets)/
- Figure 5 /5B/Western IUE Nuak2.tif
- Figure 5 /5B/Western IUE a-tubulin.tif
- Figure 5 /5C (CR vs WT survival)/Survival Data for Nuak2Crispr.xlsx
- __MACOSX/Figure 5 /5C (CR vs WT survival)/._Survival Data for Nuak2Crispr.xlsx
- Figure 5 /5D (OE vs WT Survival)/Survival Data for Nuak2 Overexpression.xlsx
- Figure 5 /5E (histology images)/Image CD44 Control.tif
- Figure 5 /5E (histology images)/Image CD44 CR.tif
- Figure 5 /5E (histology images)/Image CD44 OE.tif
- Figure 5 /5E (histology images)/Image H and E Control.tif
- Figure 5 /5E (histology images)/Image H and E CR.tif
- Figure 5 /5E (histology images)/Image H and E OX.tif
- Figure 5 /5E (histology images)/Image Ki67 Control.tif
- Figure 5 /5E (histology images)/Image Ki67 CR.tif
- Figure 5 /5E (histology images)/Image Ki67 OX.tif
- Figure 5 /5E (histology images)/Image Nuak2 Control.tif
- Figure 5 /5E (histology images)/Image Nuak2 CR.tif
- Figure 5 /5E (histology images)/Image Nuak2 OX.tif
- Figure 5 /5E (histology images)/Image PCNA Control.tif
- Figure 5 /5E (histology images)/Image PCNA CR.tif
- Figure 5 /5E (histology images)/Image PCNA OX.tif
- Figure 5 /5F (Nuak2 counts)/Nuak2 Histology Counts.xlsx
- Figure 5 /5G (Ki67 Counts)/Ki67 Histology Counts.xlsx
- __MACOSX/Figure 5 /5G (Ki67 Counts)/._Ki67 Histology Counts.xlsx
- Figure 5 /5H (PCNA counts)/PCNA Counts.xlsx
- Figure 5 /5I (CD44 excel sheets)/CD-44 Counts.xlsx
