# Supplementary material for: A fetal oncogene NUAK2 is an emerging therapeutic target in glioblastoma
Source: EMBO Mol Med. 2025 Aug 6;17(9):2409–37. doi: 10.1038/s44321-025-00287-3 (PMC12423323; doi:10.1038/s44321-025-00287-3)
Supplement: Supplementary file 10 — Source data Fig. 5 [file 44321_2025_287_MOESM10_ESM.zip › Figure 5 /5C (CR vs WT survival)/Survival Data for Nuak2Crispr.xlsx]

## Sheet: Survival Nuak2 CR
Suvival Days	Control	Nuak2 db CR
18	1
70	1
81	1
93	1
107	1
114	1
33	1
95	1
103	1
91	1
146	1
60	1
91	1
92	1
100	1
171	1
106	1
121	1
115	1
105		1
109		1
114		1
114		1
115		1
127		1
127		1
131		1
137		1
110		1
