# Supplementary material for: A fetal oncogene NUAK2 is an emerging therapeutic target in glioblastoma
Source: EMBO Mol Med. 2025 Aug 6;17(9):2409–37. doi: 10.1038/s44321-025-00287-3 (PMC12423323; doi:10.1038/s44321-025-00287-3)
Supplement: Supplementary file 10 — Source data Fig. 5 [file 44321_2025_287_MOESM10_ESM.zip › Figure 5 /5D (OE vs WT Survival)/Survival Data for Nuak2 Overexpression.xlsx]

## Sheet: Survival Nuak2 OE
Suvival Days	3XCR	Nuak2 OE
18	1
70	1
81	1
93	1
107	1
114	1
33	1
95	1
103	1
91	1
146	1
60	1
91	1
92	1
100	1
171	1
106	1
121	1
115	1
107	1
128	1
147	1
93	1
99	1
101	1
106	1
115	1
120	1
137	1
145	1
169	1
205	1
114	1
87	1
87	1
94	1
94	1
103	1
118	1
118	1
148	1
157	1
93		1
93		1
94		1
94		1
24		1
81		1
83		1
85		1
81		1
92		1
25		1
82		1
84		1
86		1
84		1
92		1
99		1
99		1
105		1
105		1
126		1
126		1
