# Supplementary material for: A fetal oncogene NUAK2 is an emerging therapeutic target in glioblastoma
Source: EMBO Mol Med. 2025 Aug 6;17(9):2409–37. doi: 10.1038/s44321-025-00287-3 (PMC12423323; doi:10.1038/s44321-025-00287-3)
Supplement: Supplementary file 10 — Source data Fig. 5 [file 44321_2025_287_MOESM10_ESM.zip › Figure 5 /5F (Nuak2 counts)/Nuak2 Histology Counts.xlsx]

## Sheet: nuak2
p50
% of positive stained cells compared to total number of cells
Control	Nuak2 O/X	Nuak2 KO
63.9175	71.7949	3.8462
61.3861	68.0233	0
45.3704	49.1803	0
61.2903	91.3386	0
41.0853	86.3636	2.7027
38.2353	81.8519	0
58.9286	41.6031	4.2254
33.7079	33.2454	1.2658
58.5987	28.0899	0
53.8721	97.8927	2.834
83.9009	96.748	2.807
75.4491	78.0439	5.3435
37.1429	89.9038	4
43.75	69.5255	6.6879
35.2304	82.7869	10.4683
82.2134	50.1529	9.1837
45.0593	46.4935	15
54.9488	75.5267	7.1225
	72.5753	5.3691
	57.9805	10.6383
	59.9222	8.209
	71.4286	3.8217
	77.0588	22.7723
	63.7441	13
	74.7573	13.6364
	68.9805	14.2857
	89.7494	17.1429
