# Supplementary material for: A fetal oncogene NUAK2 is an emerging therapeutic target in glioblastoma
Source: EMBO Mol Med. 2025 Aug 6;17(9):2409–37. doi: 10.1038/s44321-025-00287-3 (PMC12423323; doi:10.1038/s44321-025-00287-3)
Supplement: Supplementary file 10 — Source data Fig. 5 [file 44321_2025_287_MOESM10_ESM.zip › Figure 5 /5G (Ki67 Counts)/Ki67 Histology Counts.xlsx]

## Sheet: Sheet1
	p50
	% of positive stained cells compared to total number of cells
	Control	Nuak2 O/X	Nuak2 KO
	24.7863	27.933	23.0769
	23.6842	33.4448	19.2453
	20.5645	30.7377	16.9279
	31.8008	50.1832	23.1092
	45.0185	31.5353	19.457
	35.514	44.5378	15.9574
	31.3901	69.3548	34.4538
	44.444	65.3465	15.8301
	35.8491	44.0529	6.8354
	45.9459	73.6842	12.2222
	60.7143	45.9155	1.7857
	59.322	36.3229	18.8679
	33.7748	54.1209	18.1818
	52.4396	25	14.6067
	27.0492	18.4466	7.5472
	25.9843	31.7829	9.375
	38.4615	75.3769	16.25
	27.8049	76.338	13.913
		79.0576	10.2041
		72.973	30.4348
		31.4465	20
		61.3757	16
		32.5714	3.5088
		22.5806	3.5971
		48.1781	1.111
		39.2453	8.333
		47.3354	5.333
