# Supplementary material for: A fetal oncogene NUAK2 is an emerging therapeutic target in glioblastoma
Source: EMBO Mol Med. 2025 Aug 6;17(9):2409–37. doi: 10.1038/s44321-025-00287-3 (PMC12423323; doi:10.1038/s44321-025-00287-3)
Supplement: Supplementary file 10 — Source data Fig. 5 [file 44321_2025_287_MOESM10_ESM.zip › Figure 5 /5H (PCNA counts)/PCNA Counts.xlsx]

## Sheet: PCNA
OverExpression						Control						Crispr
# Total Nuclei		# Positive PCNA		% of positive PCNA		# Total Nuclei		# Positive PCNA		% of positive PCNA		# Total Nuclei		# Positive PCNA		% of positive PCNA
63		42		0.666667		77		30		0.38961		73		0		0
75		51		0.68		86		32		0.372093		75		1		0.0133333
60		43		0.716667		65		42		0.646154		110		0		0
86		70		0.813953		94		43		0.457447		86		0		0
53		29		0.54717		69		37		0.536232		110		0		0
72		39		0.541667		77		44		0.571429		114		1		0.00877193
52		41		0.788462		58		31		0.534483		48		1		0.0208333
58		55		0.948276		63		24		0.380952		66		0		0
54		53		0.981481		70		41		0.585714		35		1		0.0285714
63		54		0.857143		88		36		0.409091		77		2		0.025974
50		31		0.62		57		31		0.54386		110		2		0.0181818
51		32		0.627451		83		47		0.566265		44		1		0.0227273
103		86		0.834951		47		34		0.723404		162		7		0.0432099
93		75		0.806452		50		31		0.62		184		13		0.0706522
115		106		0.921739		62		41		0.66129		122		3		0.0245902
123		113		0.918699		73		47		0.643836		151		1		0.00662252
98		90		0.918367		31		23		0.741935		148		4		0.027027
74		38		0.513514		60		46		0.766667		157		0		0
69		41		0.594203		53		43		0.811321		147		2		0.0136054
90		50		0.555556		66		44		0.666667		170		0		0
133		98		0.736842		53		39		0.735849		154		8		0.0519481
150		81		0.54		56		40		0.714286		178		18		0.101124
130		126		0.969231		69		50		0.724638		154		2		0.012987
89		69		0.775281		83		61		0.73494		175		3		0.0171429
