# Supplementary material for: A fetal oncogene NUAK2 is an emerging therapeutic target in glioblastoma
Source: EMBO Mol Med. 2025 Aug 6;17(9):2409–37. doi: 10.1038/s44321-025-00287-3 (PMC12423323; doi:10.1038/s44321-025-00287-3)
Supplement: Supplementary file 10 — Source data Fig. 5 [file 44321_2025_287_MOESM10_ESM.zip › Figure 5 /5I (CD44 excel sheets)/CD-44 Counts.xlsx]

## Sheet: CD44 Fract Area
Control	OE	CR
% of positive staining
56.24	69.661	21.637
49.896	75.751	29.827
41.861	73.285	24.709
59.4	83.741	20.574
42.871	79.284	17.935
41.649	84.33	23.717
46.924	76.058	37.638
49.544	72.211	38.974
49.952	67.468	29
53.565	83.247	33.35
