# Supplementary material for: A fetal oncogene NUAK2 is an emerging therapeutic target in glioblastoma
Source: EMBO Mol Med. 2025 Aug 6;17(9):2409–37. doi: 10.1038/s44321-025-00287-3 (PMC12423323; doi:10.1038/s44321-025-00287-3)
Supplement: Supplementary file 11 — Source data Fig. 6 [file 44321_2025_287_MOESM11_ESM.zip]

Archive with 21 entries (17 files):
- Figure 6/
- Figure 6/.DS_Store
- __MACOSX/Figure 6/._.DS_Store
- Figure 6/6F/
- Figure 6/6G/
- Figure 6/6H/
- Figure 6/6F/qPCR U251 ECM genes.xlsx
- Figure 6/6G/Thumbs.db
- __MACOSX/Figure 6/6G/._Thumbs.db
- Figure 6/6G/U251 CR3.tif
- Figure 6/6G/U251 CR2.tif
- Figure 6/6G/U251 CR1.tif
- Figure 6/6G/U251 WT.tif
- Figure 6/6G/Transwell Cell Counts.xlsx
- __MACOSX/Figure 6/6G/._Transwell Cell Counts.xlsx
- Figure 6/6H/Transwell LN229 WT.tif
- Figure 6/6H/Transwell LN229 Nuak2 OE.tif
- Figure 6/6H/Transwell U87 WT.tif
- Figure 6/6H/Transwell U87 Nuak2 OE.tif
- Figure 6/6H/Transwell LN229 Cell Counts.xlsx
- Figure 6/6H/Transwell U87 Cell Counts.xlsx
