# Supplementary material for: A fetal oncogene NUAK2 is an emerging therapeutic target in glioblastoma
Source: EMBO Mol Med. 2025 Aug 6;17(9):2409–37. doi: 10.1038/s44321-025-00287-3 (PMC12423323; doi:10.1038/s44321-025-00287-3)
Supplement: Supplementary file 11 — Source data Fig. 6 [file 44321_2025_287_MOESM11_ESM.zip › Figure 6/6F/qPCR U251 ECM genes.xlsx]

## Sheet: qPCR U251 ECM Genes 
Target	Sample	Cq	--gapdh	average of WT	double delta	fold change		t test performed on delta ct
Col13A1	U251 WT	31.0088	12.6785	12.7472
Col13A1	U251 WT	31.2179	12.8877
Col13A1	U251 WT	31.0057	12.6755
Col13A1	U251 CR3	31.6839	11.4478		-1.29945	2.46135
Col13A1	U251 CR3	31.5502	11.3141		-1.43311	2.70028
Col13A1	U251 CR3	32.0073	11.7712		-0.976056	1.96708		0.0117851
ADAMTS14	U251 WT	31.6416	13.3114	13.3024
ADAMTS14	U251 WT	31.7274	13.3972								gapdH average for U251 WT	18.3302
ADAMTS14	U251 WT	31.5287	13.1985
ADAMTS14	U251 CR3	33.1282	12.8921		-0.410298	1.32896
ADAMTS14	U251 CR3	32.7547	12.5186		-0.783788	1.72165					gapdH average for U251CR3	20.2361
ADAMTS14	U251 CR3	32.8604	12.6242		-0.678125	1.60006		0.0218457
MMP7	U251 WT	26.1776	7.84741	8.72442
MMP7	U251 WT	25.9839	7.65369
MMP7	U251 WT	29.0024	10.6721
MMP7	U251 CR3	34.0414	13.8053		5.08092	0.0295456
MMP7	U251 CR3	33.5099	13.2738		4.5494	0.0427067
MMP7	U251 CR3	33.5985	13.3624		4.63799	0.040163		0.0222193
ADAMTS20	U251 WT		-18.3302	-18.3302
ADAMTS20	U251 WT		-18.3302
ADAMTS20	U251 WT		-18.3302
ADAMTS20	U251 CR3		-20.2361		-1.90589	3.7474
ADAMTS20	U251 CR3		-20.2361		-1.90589	3.7474
ADAMTS20	U251 CR3	35.4592	15.2231		33.5533	7.93299e-11		0.244941
MMP14	U251 WT	25.217	6.88678	6.88608
MMP14	U251 WT	25.1725	6.84231
MMP14	U251 WT	25.2594	6.92914
MMP14	U251 CR3	25.8036	5.56749		-1.31859	2.49422
MMP14	U251 CR3	25.6378	5.40174		-1.48434	2.79789
MMP14	U251 CR3	26.0791	5.84299		-1.04309	2.06063		0.00325839
FBLN5	U251 WT	28.3747	10.0445	9.98381
FBLN5	U251 WT	28.2734	9.94323
FBLN5	U251 WT	28.2939	9.96369
FBLN5	U251 CR3	28.7277	8.49161		-1.4922	2.81318
FBLN5	U251 CR3	28.6592	8.42312		-1.56069	2.94995
FBLN5	U251 CR3	28.6576	8.42151		-1.5623	2.95324		1.97057e-05
FAP	U251 WT	27.4905	9.16032	9.15325
FAP	U251 WT	27.5315	9.20125
FAP	U251 WT	27.4284	9.09817
FAP	U251 CR3	27.7923	7.55621		-1.59704	3.02522
FAP	U251 CR3	28.1618	7.9257		-1.22754	2.34168
FAP	U251 CR3	27.9791	7.74296		-1.41029	2.65791		0.00243896
FBLN1	U251 WT	23.0666	4.73641	4.65642
FBLN1	U251 WT	22.9984	4.66819
FBLN1	U251 WT	22.8949	4.56465
FBLN1	U251 CR3	28.5684	8.33227		3.67585	0.0782453
FBLN1	U251 CR3	28.6879	8.45174		3.79532	0.0720267
FBLN1	U251 CR3	27.7972	7.56112		2.9047	0.133536		0.00233817
TNFRSF11B	U251 WT	27.4467	9.11649	9.23364
TNFRSF11B	U251 WT	27.5133	9.18304
TNFRSF11B	U251 WT	27.7316	9.4014
TNFRSF11B	U251 CR3	27.2661	7.02997		-2.20367	4.6065
TNFRSF11B	U251 CR3	27.6562	7.42009		-1.81355	3.51507
TNFRSF11B	U251 CR3	27.3111	7.07498		-2.15866	4.465		0.0031151
COL14A1	U251 WT	22.6542	4.32402	4.29722
COL14A1	U251 WT	22.6006	4.27042
COL14A1	U251 WT	22.5923	4.26211
COL14A1	U251 CR3	23.7362	3.50012		-0.797105	1.73761
COL14A1	U251 CR3	23.9827	3.74658		-0.550643	1.46474
COL14A1	U251 CR3	23.7626	3.5265		-0.770718	1.70612		0.00802085
HAS2	U251 WT	25.3384	7.00819	7.27941
HAS2	U251 WT	25.8809	7.55064
HAS2	U251 WT
HAS2	U251 CR3	28.0803	7.84421		0.564793	0.676052
HAS2	U251 CR3	27.9963	7.76022		0.480802	0.716579
HAS2	U251 CR3	28.0145	7.77837		0.49896	0.707617		0.171817
