# Supplementary material for: A fetal oncogene NUAK2 is an emerging therapeutic target in glioblastoma
Source: EMBO Mol Med. 2025 Aug 6;17(9):2409–37. doi: 10.1038/s44321-025-00287-3 (PMC12423323; doi:10.1038/s44321-025-00287-3)
Supplement: Supplementary file 11 — Source data Fig. 6 [file 44321_2025_287_MOESM11_ESM.zip › Figure 6/6G/Transwell Cell Counts.xlsx]

## Sheet: U251 Transwell
Cell Counts / view
U251 WT	CR1	CR2	CR3			U251 WT	N2 #6	N2 #7	N2 #15
264	50	78	92		avg	233.5	53.4	105.6	94.9
220	52	110	84		stdev	40.5086	13.1504	11.0373	13.9559
161	69	103	86
185	47	106	116
277	45	115	114
251	51	101	84
221	76	108	100
215	32	119	108
288	46	109	75
253	66	107	90
