# Supplementary material for: A fetal oncogene NUAK2 is an emerging therapeutic target in glioblastoma
Source: EMBO Mol Med. 2025 Aug 6;17(9):2409–37. doi: 10.1038/s44321-025-00287-3 (PMC12423323; doi:10.1038/s44321-025-00287-3)
Supplement: Supplementary file 11 — Source data Fig. 6 [file 44321_2025_287_MOESM11_ESM.zip › Figure 6/6H/Transwell LN229 Cell Counts.xlsx]

## Sheet: LN229 Transwell Counts
	cell counts / view
	LN229 WT	LN229 Nuak2 OE					LN229 WT	LN229 Nuak2 OE
	248	212				avg	192.1	302.5
	301	290				stdev	52.7498	58.1134
	215	374
	197	307
	199	292
	132	262
	161	363
	179	391
	135	243
	154	291
