# Supplementary material for: A fetal oncogene NUAK2 is an emerging therapeutic target in glioblastoma
Source: EMBO Mol Med. 2025 Aug 6;17(9):2409–37. doi: 10.1038/s44321-025-00287-3 (PMC12423323; doi:10.1038/s44321-025-00287-3)
Supplement: Supplementary file 11 — Source data Fig. 6 [file 44321_2025_287_MOESM11_ESM.zip › Figure 6/6H/Transwell U87 Cell Counts.xlsx]

## Sheet: U87 Transwell Counts
	Cell Counts / view
	U87 WT	U87 Nuak2 OE				U87 WT	U87 Nuak2 OE
	106	184			average	119.3	218.1
	110	194			stdev	13.2502	50.7553
	105	195
	149	195
	117	209
	112	203
	132	298
	119	190
	121	186
	122	327
